# Supplementary material for: Multi-omic analysis of SDHB-deficient pheochromocytomas and paragangliomas identifies metastasis and treatment-related molecular profiles
Source: Nat Commun. 2025 Mar 17;16:2632. doi: 10.1038/s41467-025-57595-y (PMC11914184; doi:10.1038/s41467-025-57595-y)
Supplement: Supplementary file 3 — Supplementary Data 1 [file 41467_2025_57595_MOESM3_ESM.xlsx]

## Sheet: Supplementary Data 1
Supplementary Data 1: Patient characteristics
Patient ID	Germline SDHB genomic coordinate	germline SDHB mutation transcript	germline SDHB protein change	Age at first diagnosis	History hypertension	History non-PPGL tumours	Presentation first diagnosis	Disease burden at presentation	Family History PPGL	Family History non-PPGL tumors	Lifetime multiple primary PCPG	Lifetime multiple primary PCPG timing	Largest primary dimensions (cm)	Developed metastatic disease	Location of metastasis	Post diagnosis follow up (months)	Metastasis free survival (months)	Vital status	Patient is PCPG free	Time to death months	Overall Survival
E019	chr1:g.17028605C>A	c.418G>T	p.Val140Phe	71-80	Yes	No	Hypertension	No data	Yes	No	Yes	Synchronous	4.5	Short follow up		96	No data	Deceased	Not applicable	96	96
E120	chr1:g.17033078G>A	c.268C>T	p.Arg90*	31-40	Yes	No	Hypertension. Back pain, visited osetopath who felt a lump and sent for scan	No data	No	Breast Cancer (Mother)	No	Not applicable	10.5	Yes	R frontal skull, T10 verteral body, T7 spinous process, R 8th rib laterally, R 8th rib laterally	171	42	Deceased	Not applicable	171	171
E121	chr1:g.17044767A>T;chr1:g.17044758C>G	c.194T>A;c.200+3G>C	p.Leu65His;Splice site mutation: No obvious erroneous-splicing	41-50	Yes	No	Hypertension	No data	Unknown	Unknown	Yes	Synchronous	6	Yes	left internal iliac lymph nodes,bony metastases, in particular c7 vertebral body	36	13	Deceased	Not applicable	42	42
E122	chr1:g.17023972C>T	c.642+1G>A	Splice donor mutation:Start__214aa__Insert_22aa__Stop	21-30	Yes	No	First developed hypertension during pregnancy in 1999 and subsequent investigations demonstrated PC located in the bladder	No data	Yes	No	No	Not applicable	No data	Yes	Bone (T9, L1), bowel wall, bladder wall, left broad ligament, radiologic pulmonary mets	131	66	Deceased	Not applicable	131	131
E123	chr1:g.17028643A>C	c.380T>G	p.Ile127Ser	61-70	Yes	No	Presented with renal colic pain. CT scan showed retroperitoneal mass separate from kidney pancreas in decending colon, suspected sarcoma. Pathology confirmed extra adrenal abdominal paraganglioma, probably malignant.	No data	Yes	Gastrointestinal stromal tumour	No	Not applicable	11	Yes	Bone (right and left pelvis)	216	No data	Deceased	Not applicable	216	216
E125	chr1:g.17028599C>T	c.423+1G>A	Splice donor mutation:Start__123aa__Del_18aa_InFrame_139aa__Stop	41-50	No	No	Presymptomatic screening	Primary <=5cm	Yes	Renal cell carcinoma	No	Not applicable	2	No	None	96		Alive	Yes	Not applicable	96
E126	chr1:g.17044824C>T	c.137G>A	p.Arg46Gln	21-30	No	No	Presymptomatic screening	Primary <=5cm	Yes	No	Yes	Timing unavailable	1.6	No	None	88		Alive	Yes	Not applicable	88
E127	chr1:g.17044824C>T	c.137G>A	p.Arg46Gln	11-20	No	No	Presymptomatic screening	Primary <=5cm	Yes	No	No	Not applicable	4	No	None	98		Alive	Yes	Not applicable	98
E128	chr1:g.17044825G>A	c.136C>T	p.Arg46*	31-40	Yes	No	Lump on right side of neck, recurrent left ear infections, hearing loss	Primary <=5cm	No	No	Yes	Timing unavailable	3	No	None	50	NA	Alive	No	Not applicable	50
E129	chr1:g.17028670TCAATC>T	c.348_352del	p.Ile117Hisfs*5	21-30	Yes	Uterine Leiomyoma	Hypertension	Primary <=5cm	No	No	No	Not applicable	4.2	No	None	75		Alive	Yes	Not applicable	75
E130	chr1:g.17028643A>C	c.380T>G	p.Ile127Ser	21-30	No	No	Presymptomatic screening	Primary <=5cm	Yes	Thyroid cancer (cousin), melanoma (mother)	No	Not applicable	2.4	No	None	49		Deceased	Not applicable	52	52
E131	chr1:g.17028605C>A	c.418G>T	p.Val140Phe	21-30	Yes	No	Presymptomatic screening	Primary <=5cm	Yes	No	No	Not applicable	3	No	None	17		Alive	Yes	Not applicable	17
E132	chr1:g.17028680G>A	c.343C>T	p.Arg115*	31-40	Yes	No	Hormone/tumour related symptoms	Primary >5cm	No	leukemia (grandfather), chondrosarcoma (aunt), bladder cancer (mother), laryngeal cancer (father)	No	Not applicable	1.1	Yes	Bone, lungs	145	0	Deceased	Not applicable	153	153
E133	chr1:g.17044825G>A	c.136C>T	p.Arg46*	51-60	No	No	Presymptomatic screening	Primary <=5cm	Yes	breast cancer (paternal aunt), uterine cancer (paternal aunt)	Yes	Timing unavailable	2.8	No	None	12		Alive	Yes	Not applicable	12
E134	chr1:g.17028605C>A	c.418G>T	p.Val140Phe	11-20	No	No	Presymptomatic screening	Primary <=5cm	Yes	renal cancer (paternal grandfather), breast cancer (paternal grandmother)	No	Not applicable	1.5	No	None	25		Alive	Yes	Not applicable	25
E135	chr1:g.17044824C>T	c.137G>A	p.Arg46Gln	31-40	No	No	No data	Primary >5cm	Unknown	Unknown	Yes	Metachronous	5.5	No	None	124		Deceased	Not applicable	124	124
E136	chr1:g.17028643A>C	c.380T>G	p.Ile127Ser	11-20	No	No	Presymptomatic screening	Primary <=5cm	Yes	gallbladder cancer (paternal aunt), breast cancer (paternal aunt), melanoma (paternal and maternal aunt), colon cancer (paternal grandfather), lung cancer (paternal grandmother), thyroid cancer (maternal grandfather)	No	Not applicable	3.6	No	None	96	12	Alive	Yes	Not applicable	96
E138	chr1:g.17028643A>C	c.380T>G	p.Ile127Ser	51-60	Yes	Thyroid cancer	Presymptomatic screening	Primary <=5cm	Yes	No	No	Not applicable	2.7	No	None	25		Alive	Yes	Not applicable	25
E140	chr1:g.17028643A>C	c.380T>G	p.Ile127Ser	41-50	Unknown	No	No data	Primary >5cm	No data	No data	No	Not applicable	5.4	Yes	Liver (2001), lung (2004)	84	48	Deceased	Not applicable	108	108
E141	chr1:g.17044778A>C	c.183T>G	p.Tyr61*	31-40	Yes	No	Therapy resistant hypertension	Primary <=5cm	No	No	No	Not applicable	4	Short follow up	None	0		Alive	Yes	Not applicable	0
E142	chr1:g.17024028C>T	c.587G>A	p.Cys196Tyr	31-40	No	No	Hormone/tumour related symptoms	Distant metastasis - bone	No	uterine cancer (mother)	No	Not applicable	15	Yes	Lung (2 in number) in May 2002, bone mets on MRI spine in May 2003	69	0	Deceased	Not applicable	153	153
E143	chr1:g.17033078G>A	c.268C>T	p.Arg90*	31-40	Yes	No	Incidentally discovered on imaging for pancreatiti	Primary >5cm	Yes	No	No	Not applicable	7.5	Yes	Bone,retroperitoneal LNs	169	41	Alive	No	Not applicable	169
E144	chr1:g.17033078G>A	c.268C>T	p.Arg90*	61-70	No	Renal cell carcinoma	Hormone/tumour related symptoms	Primary <=5cm	Yes	No	No	Not applicable	1.5	No	None	196		Alive	Yes	Not applicable	196
E146	chr1:g.17044825G>A	c.136C>T	p.Arg46*	41-50	Yes	No	Persistent back pain after strenous activity, lump on spine	Distant metastasis - bone	No	No	No	Not applicable	14	Yes	Spine (T6, T7), Ribs (R4th, L6th, R9th), Right coracoid process, right humerus (distal). Paraspinal lesion. Liver	73	0	Deceased	Not applicable	73	73
E147	chr1:g.17033078G>A	c.268C>T	p.Arg90*	11-20	Yes	No	Hormone/tumour related symptoms	Primary <=5cm	Yes	No	No	Not applicable	3.6	No	None	115		Alive	Yes	Not applicable	115
E148	chr1:g.17028605C>A	c.418G>T	p.Val140Phe	41-50	Yes	No	Presymptomatic screening	Primary <=5cm	Yes	No	No	Not applicable	3	No	None	147		Alive	Yes	Not applicable	147
E149	chr1:g.17028605C>A	c.418G>T	p.Val140Phe	11-20	Yes	No	Incidental finding on physical examination	Primary >5cm	No	Ovarian (mother), breast (unknown)	Yes	Metachronous	2.5	Yes	Bone	281	108	Alive	No	Not applicable	281
E150	chr1:g.17028605C>A	c.418G>T	p.Val140Phe	41-50	Yes	No	Hormone/tumour related symptoms	Primary <=5cm	No	No	Yes	Metachronous	5.5	Yes	None in 2005, Yes in Feb 2012: CT, FDG: bone, lung mets	123	29	Alive	No	Not applicable	123
E151	chr1:g.17048756-17064432_del	c.1_72del	p.1_24del	31-40	Yes	No	Hormone/tumour related symptoms	Distant metastasis - bone	No	Breast (mother)	Yes	Synchronous	6.5	Yes	Bone	142	0	Alive	No	Not applicable	142
E152	chr1:g.17010193-17026882_del	c.540_843del	p.180_280del	11-20	No	No	Hormone/tumour related symptoms	Primary <=5cm	Yes	No	No	Not applicable	4	Short follow up	None	0		Alive	Yes	Not applicable	0
E153	chr1:g.17024041A>G	c.574T>C	p.Cys192Arg	11-20	No data	No data		No data	No data	No data	No data	No data		Short follow up		No data		No data	No data	No data	No data
E155	chr1:g.17033078G>A	c.286C>T	p.Arg90*	31-40	Yes	No	Presymptomatic screening	Primary <=5cm	Yes	No	No	Not applicable	4	No	None	56		Alive	Yes	Not applicable	56
E156	chr1:g.17027763C>A	c.526G>T	p.Glu176*	61-70	Yes	No	Hormone/tumour related symptoms	Primary >5cm	Yes	Colon cancer (father), Renal cell carcinoma (unknown), uterine (sister)	No	Not applicable	8.2	Short follow up	None	11		Alive	Yes	Not applicable	11
E157	chr1:g.17044824C>T	c.137G>A	p.Arg46Gln	21-30	Yes	No	Hormone/tumour related symptoms	Primary >5cm	No	Lung and colon cancer	No	Not applicable	6.5	No	None	18		Alive	Yes	Not applicable	18
E158	chr1:g.17028605C>A	c.418G>T	p.Val140Phe	11-20	No	No	Hormone/tumour related symptoms	Primary <=5cm	Yes	Colon (maternal grandmother), breast (maternal grandmother)	No	Not applicable	3	Yes	Bone, Lung	98	28	Alive	Yes	Not applicable	98
E159	chr1:g.17028605C>A	c.418G>T	p.Val140Phe	11-20	Yes	No	Hormone/tumour related symptoms	Proximal lymph nodes	No	No	Yes	Synchronous	5.8	Yes	Bone	101	0	Alive	No	Not applicable	101
E160	chr1:g.17022648C>T	c.725G>A	p.Arg242His	11-20	Yes	No	Hormone/tumour related symptoms	Distant metastasis - bone	Yes	No	Yes	Synchronous	6.4	Yes	Bone	20	0	Alive	No	Not applicable	20
E161	chr1:g.17022684C>T	c.689G>A	p.Arg230His	51-60	Yes	No	Hormone/tumour related symptoms	Distant metastasis - bone	Yes	Breast (sister), cervical cancer (sister), lung (maternal uncle)	Yes	Synchronous	6.5	Yes	Bone	7	0	Alive	No	Not applicable	7
E162	chr1:g.17027765TC>T	c.523del	p.Glu175Lysfs*45	31-40	No	No	Hormone/tumour related symptoms	Primary <=5cm	No	breast (mother), colon cancer (father), prostate cancer (father)	No	Not applicable	2.5	No	None	77		Alive	Yes	Not applicable	77
E163	chr1:g.17022684C>T	c.689G>A	p.Arg230His	51-60	Yes	No	Hormone/tumour related symptoms	Primary <=5cm	No	No	Yes	Metachronous	No data	No	No	106	106	Alive	No	Not applicable	106
E164	chr1:g.17052136-17054668_del	c.1_72del	p.1_24del	0-10	Yes	No	Hormone/tumour related symptoms	Lymph nodes	No	No	Yes	Timing unavailable	3.5	Yes	Pelvis	28	0	Alive	Yes	Not applicable	28
E165	chr1:g.17044825G>A	c.136C>T	p.Arg46*	11-20	Yes	No	Hormone/tumour related symptoms	Primary <=5cm	No	No	No data	No data	3	No	Not specified	48		Alive	No	Not applicable	48
E166	chr1:g.17053947C>A	c.72+1G>T	Splice donor mutation:Start_24aa__Insert_65aa__OutOfFrame_37aa__Stop	41-50	Yes	No	Hormone/tumour related symptoms	Distant metastasis - liver/lymph-nodes/bone	No	No	Yes	Timing unavailable	No data	Yes	stomach, liver, and pancreas	148	0	Deceased	Not applicable	148	148
E167	chr1:g.17044825G>A	c.136C>T	p.Arg46*	11-20	yes	No	Hormone/tumour related symptoms	Primary >5cm	No	No	Yes	Timing unavailable	7.2	Yes	Bone, liver	227	155	Deceased	Not applicable	227	227
E168	chr1:g.17044778A>C	c.183T>G	p.Tyr61*	11-20	No	No	Hormone/tumour related symptoms	Primary >5cm	No	No	No	Not applicable	No data	Short follow up		No data	No data	Alive	Yes	Not applicable	No data
E169	chr1:g.17024025G>C	c.590C>G	p.Pro197Arg	31-40	Yes	No	Hormone/tumour related symptoms	Distant metastasis	No	No	No	Not applicable	6	Yes	Bones, lungs, liver	67	0	Deceased	Not applicable	72	72
E170	chr1:g.17028643A>C	c.380T>G	p.Ile127Ser	11-20	Yes	No	Hormone/tumour related symptoms	Proximal lymph nodes	No	Leukaemia (paternal grandfather), lymphoma (maternal grandfather), lung cancer (pat gr-grandfather)	Yes	Synchronous	4	Yes	Bones	71	0	Alive	No	Not applicable	71
E171	chr1:g.17022637T>A	c.736A>T	p.Ile246Phe	11-20	Yes	No	Hormone/tumour related symptoms	Primary <=5cm	No	Colon cancer (father), prostate cancer (father, pat uncle), kidney (pat uncle), breast (pat aunt), lymphoma (pat cousin),	No	Not applicable	5	Yes	Bones	280	48	Alive	No	Not applicable	280
E179	chr1:g.17027790T>A	c.499A>T	p.Lys167*	21-30	No	No	Hormone/tumour related symptoms	Proximal lymph nodes	No	No	No	Not applicable	6	Yes		41	0	Alive	Yes	Not applicable	41
E180	chr1:g.17053947C>A	c.72+1G>T	Splice donor mutation:Start_24aa__Insert_65aa__OutOfFrame_37aa__Stop	21-30	No	No	Hormone/tumour related symptoms	Primary <=5cm	Yes	No	No	Not applicable	4.2	No	None	85		Alive	Yes	Not applicable	84.7
E182	chr1:g.17022648C>T	c.725G>A	p.Arg242His	31-40	No	No	Hormone/tumour related symptoms	Primary <=5cm	Yes	No	Yes	Timing unavailable	5	No	None	72		Alive	Yes	Not applicable	72.3
E183	chr1:g.17044825G>A	c.136C>T	p.Arg46*	11-20	No	No	Right flank pain	Primary >5cm	Yes	No	No	Not applicable	8.7	No	None	28		Alive	Yes	Not applicable	28.3
E184	chr1:g.17044825G>A	c.136C>T	p.Arg46*	21-30	No	No	Hormone/tumour related symptoms	Primary <=5cm	No	No	No	Not applicable	5	No	None	56		Alive	Yes	Not applicable	55.6
E185	chr1:g.17033078G>A	c.268C>T	p.Arg90*	11-20	Yes	No	Therapy resistant hypertension	Primary >5cm	No	No	No	Not applicable	5.8	No	None	28		Alive	Yes	Not applicable	27.7
E186	chr1:g.17022649G>A	c.724C>T	p.Arg242Cys	61-70	Yes	No	Syncope	Primary <=5cm	No	No	No	Not applicable	3.2	No	None	42		Alive	Yes	Not applicable	42
E188	chr1:g.17022684C>T	c.689G>A	p.Arg230His	31-40	Yes	No	Hormone/tumour related symptoms	Proximal lymph nodes	No	No	No	Not applicable	9	Yes	Liver	5	0	Unknown	Unknown		5
E189	chr1:g.17044790ATGAGG>A	c.166_170del	p.Pro56delYfs*5	31-40	Yes	No	Hormone/tumour related symptoms	Primary >5cm	No	No	No	Not applicable	6	Yes	Bone	96	0	Deceased	Not applicable	96	96
E190	chr1:g.17044825G>A	c.136C>T	p.Arg46*	11-20	Yes	No	Hormone/tumour related symptoms	Primary >5cm	No	No	No	Not applicable	5.5	No	None	60	NA	Alive	Yes	Not applicable	60
E192	chr1:g.17036311-17048826_del + chr1:g.17049674-17059185_del	c.1_206del	p.del1_66	11-20	Yes	No	Hormone/tumour related symptoms	Primary <5cm	Yes	Renal cell carcinoma (unknown)	No	Not applicable	2	No	None	180	NA	Alive	Yes	Not applicable	180
E193	chr1:g.17028736C>T	c.287G>A	p.Gly96Asp	41-50	Yes	No	Hormone/tumour related symptoms	adjacent organ extension + lymph nodes	No	Renal cell carcinoma (unknown)	No	Not applicable	7	Yes	Lymph nodes	60	0	Deceased	Not applicable	60	60
E195	chr1:g.17022685G>A	c.688C>T	p.Arg230Cys	21-30	No data	No data	Neck mass	Primary <=5cm	Yes	No data	Yes	Timing unavailable	1.5	Yes	Lung, Bone	108	0	Alive	No data	Not applicable	108
E196	chr1:g.17024015C>A	c.600G>T	p.Trp200Cys	51-60	No data	No data	Neck mass	Primary >5cm	Yes	No data	No	Not applicable	5.7	No	None	57		Alive	Yes	Not applicable	57
E197	chr1:g.17048756-17064432_del	c.1_72del	p.1_24del	41-50	No data	No data	No data	No data	No data	No data	No data	No data	4	Yes	Bone, liver, lungs, lymph nodes	156	No data	Alive	Yes	Not applicable	156
E198	chr1:g.17024015C>A	c.600G>T	p.Trp200Cys	51-60	No data	No data	Incidentaloma	Primary <=5cm	Yes	No data	No	Not applicable	2.5	No	None	60		No data	No data	No data	60
E199	chr1:g.17023993CCA>C	c.620_621del	p.Leu207Argfs*14	11-20	Yes	No	Therapy resistant hypertension, irregular heartbeat	Primary <=5cm	No	prostate cancer (paternal grandfather, age ~50), stomach cancer (maternal aunt, age 30)	No	Not applicable	5	Yes	Lung	300	216	Alive	No	Not applicable	300
E200	chr1:g.17052136-17054668_del	c.1_72del	p.1_24del	61-70	Yes	No	Hypertension, and pain from bone metastases, hyperlipidaemia	Primary >5cm	No	breast cancer (2 sisters, age 40-50, 1 niece, age 20-30)	No	Not applicable	10.1	Yes	Bone (T9)	42	0	Deceased	Not applicable	44	44
E201	chr1:g.17052136-17054668_del	c.1_72del	p.1_24del	21-30	Yes	No	Therapy resistant hypertension	Primary >5cm	No	No	No	Not applicable	9	Yes	Lymph nodes, liver, lung, bone	35	30	Deceased	Not applicable	35	35
E202	chr1:g.17028643A>C	c.380T>G	p.Ile127Ser	21-30	No data	No data	No data	Primary <=5cm	No data	No data	No	Not applicable	No data	Short follow up		6		No data	No data		6
E203	chr1:g.17028605C>A	c.418G>T	p.Val140Phe	11-20	No data	No data	No data	Primary <=5cm	No data	No data	No data	No data	No data	Short follow up		12		No data	No data	No data	12
E204	chr1:g.17022648C>T	c.725G>A	p.Arg242His	21-30	No data	No data	No data	Distant metastasis - bone	No data	No data	No data	No data	No data	Yes	bones, spine, left retroperitoneum	<12	0	No data			<12
E223	chr1:g.17022688CCT>C	c.683_684delAG	p.Glu228Glyfs*27	11-20	Yes	No	Hormone/tumour related symptoms	Primary <=5cm	No	No	No	Not applicable	4.5	No	None	81		Alive	Yes	Not applicable	81
E224	chr1:g.17033078G>A	c.268C>T	p.Arg90*	31-40	Yes	No	First presentation was a bulging of the neck which was due to a glomus tumor on the neck at 35y age. This was treated with radiation, embolisation and operation - he had no biochemical test performed, he was hypertensive. He had a local recurrence 6 yrs later that has remained stable without treatment. At 56yrs PPGL discovered near duodenum, he then ha mildly elevated norepinephrine but he had sy…	Primary <=5cm	Yes	No	Yes	Metachronous	5	No	None	324		Alive	No	Not applicable	324
E225	chr1:g.17044770TC>T	c.190delG	p.Asp64Thrfs*13	51-60	Yes	Metastatic Breast cancer, Malignant melanoma	Incidentaloma	Primary >5cm	No	Sister bilateral breast cancer. Uncle Non-Hodgkin lymphoma	Yes	Timing unavailable	6	Yes	None	63	20	Alive	No	Not applicable	63
E226	chr1:g.17033078G>A	c.268C>T	p.Arg90*	11-20	Yes	No	Hormone/tumour related symptoms	Primary >5cm	Yes	Grandmother follicular thyroid cancer and urinary bladder tumor (possibly PGL)	Yes	Metachronous	1.5	No	None	456		Alive	Yes	Not applicable	456
E228	chr1:g.17022684C>T	c.689G>A	p.Arg230His	41-50	Unknown	No	Incidentaloma	No data	Yes	No	No	Not applicable	12.5	No	None	40		Alive	Yes	Not applicable	40
E229	chr1:g.17022684C>T	c.689G>A	p.Arg230His	21-30	Yes	No	Incidentaloma	Primary <=5cm	Yes	No	Yes	Synchronous	5	No	None	37		Alive	No	Not applicable	37
E230	chr1:g.17044824C>T	c.137G>A	p.Arg46Gln	61-70	No	No	Presymptomatic screening	Primary <=5cm	Yes	No	No	Not applicable	2.5	No	None	32		Alive	Yes	Not applicable	32
E231	chr1:g.17022684C>T	c.689G>A	p.Arg230His	51-60	Yes	No	Incidentaloma	Proximal lymph nodes	No	No	No	Not applicable	10.8	Yes	Lymph nodes	16	0	Deceased	Not applicable		16
E233	chr1:g.17033141C>A	c.205G>T	p.Gly69Cys	31-40	No data	No data	Vocal cord paralysis	No data	Yes	Renal cell carcinoma (Brother)	Yes	Timing unavailable	5.5	No	None	168		Alive	No data	Not applicable	168
