# Supplementary material for: Multi-omic analysis of SDHB-deficient pheochromocytomas and paragangliomas identifies metastasis and treatment-related molecular profiles
Source: Nat Commun. 2025 Mar 17;16:2632. doi: 10.1038/s41467-025-57595-y (PMC11914184; doi:10.1038/s41467-025-57595-y)
Supplement: Supplementary file 4 — Supplementary Data 2 [file 41467_2025_57595_MOESM4_ESM.xlsx]

## Sheet: Supplementary Data 2
Supplementary Data 2: Tumour specimen annotation
Tumour_ID	Clinical_behaviour	Location_of_primary_PCPG	Primary_Location_Simplified	Profiled_tumour_location	Catecholamine_profile	Catecholamine_levels_preop	Chromogranin_A_levels_preop	Ki67_Staining	MKI67_log2_cpm	SDHB_Staining	Resection_post_dna_damaging_treatment	Tumor_purity	UMAP_Cluster	sample_ploidy	proportion_genome_diploid	telhunter_log2_telcontentratio	telhunter_RNA_telcontent	chromothriptic_event	Tumor_mutation_burden	structural_variant_count	chr_14_miRNA_outgroup	TERT_ATRX_Mutation	TERT_purity_adj_vaf	ATRX_purity_adjusted_VAF	c_circle_result	Cooperative PPGL variant	WGS	WTS	Methylation	small-RNA	snATAC	snRNA-Seq	C-circle	TERT_digitaldroplet	CONTRAST_(Non_chromaffin)_vs_(Chromaffin)	CONTRAST_(TERT-altered)_vs_(Non_metastatic_primary)	CONTRAST_(ATRX-altered)_vs_(Non_metastatic_primary)	CONTRAST_(Metastatic_All)_vs_(Non_metastatic_primary)
E019-P1	Primary (short follow up)	Extraadrenal - abdominal - para-aortic/organ of zuckerkandl	Extraadrenal_abdominal	Extraadrenal_abdominal	Norepinephrine	Normetanephrine (urine)(6xULN)	No data	2	4.6	neg	No	0.71	Chromaffin	1.92	0.7872	0.890133	94.9076		1.24	10	No	ATRX	0	1	Positive		Y	Y	Y	Y	N	Y	Y	Not assayed	Chromaffin	non_participant	ATRX-altered	non_participant
E120-P1	Primary (metastasis reported)	Extraadrenal - abdominal - para-aortic/organ of zuckerkandl	Extraadrenal_abdominal	Extraadrenal_abdominal	Non secreting	<ULN	No data	1	3.49	neg	No	0.53	Chromaffin	1.94	0.9234	-0.301142	46.3582		0.74	8	No	TERT	0.24	0	Negative		Y	Y	Y	Y	N	N	Y	Not assayed	Chromaffin	non_participant	non_participant	Metastatic
E121-M1	Metastasis	Multiple (Extraadrenal - abdominal - bladder, Extraadrenal - abdominal - para-aortic/organ of zuckerkandl) (Source of metastasis unknown)	Extraadrenal_abdominal	Metastasis_bone	Norepinephrine	No data	No data	1.5	5.43	neg	No	0.5	Chromaffin	1.92	0.8109	0.0553445	72.415		0.56	34	No	TERT	0.35	0	Negative		Y	Y	Y	Y	N	N	Y	Not assayed	Chromaffin	TERT-altered	non_participant	Metastatic
E122-R1	Local recurrence (metastasis reported)	Extraadrenal - abdominal - bladder	Extraadrenal_bladder	Extraadrenal_bladder	Norepinephrine	11/2006:Norepinephrine (urine)(37xULN)	No data	3	5.7	neg	Yes (I131-MIBG - 7.9 GBq)	0.59	Chromaffin	1.88	0.8336	0.875214	84.3475		1.41	46	No	ATRX	0	1	Positive		Y	Y	Y	Y	N	N	Y	Not assayed	Chromaffin	non_participant	ATRX-altered	Metastatic
E122-R2	Local recurrence (metastasis reported)	Extraadrenal - abdominal - bladder	Extraadrenal_bladder	Extraadrenal_bladder	Norepinephrine	11/2006:Norepinephrine (urine)(37xULN)	No data	5	6.43	neg	Yes (I131-MIBG - 7.9 GBq)	0.57	Chromaffin	1.88	0.8519	0.734481	126.606		1.32	49	No	ATRX	0	1	Positive		Y	Y	Y	Y	N	N	Y	Not assayed	Chromaffin	non_participant	ATRX-altered	Metastatic
E123-M1	Metastasis	Extraadrenal - abdominal - para-aortic/organ of zuckerkandl	Extraadrenal_abdominal	Metastasis_bone	Non secreting	No data	No data	3	5.44	neg	No	0.52	Chromaffin	3.45	0	-0.245095	1.71362	chr5	1.59	2357	No	TERT	1	0	Negative		Y	Y	Y	Y	Y	Y	Y	Not assayed	Chromaffin	TERT-altered	non_participant	Metastatic
E125-P1	Non-metastatic primary	Extraadrenal - abdominal - para-aortic/organ of zuckerkandl	Extraadrenal_abdominal	Extraadrenal_abdominal	No data	No data	No data	<0.5	0.81	neg	No	0.48	Chromaffin	1.7	0.6934	-0.355461	33.0224		0.35	7	No	WT	0	0	Negative		Y	Y	Y	Y	N	N	Y	Not assayed	Chromaffin	non_participant	non_participant	non_participant
E126-P1	Non-metastatic primary	Extraadrenal - abdominal - retroperitoneal	Extraadrenal_abdominal	Extraadrenal_abdominal	Norepinephrine	No data	<ULN	<0.5	3.38	neg	No	0.72	Chromaffin	1.92	0.8427	-0.259756	42.553		0.41	3	No	WT	0	0	Negative		Y	Y	Y	Y	N	N	Y	Not assayed	Chromaffin	Non-metastatic primary	Non-metastatic primary	Non-metastatic primary
E127-P1	Non-metastatic primary	Extraadrenal - abdominal - retroperitoneal	Extraadrenal_abdominal	Extraadrenal_abdominal	Norepinephrine	No data	<ULN		5	No data	No	0.66	Chromaffin	1.86	0.8629	-0.0532314	2.45551		0.18	6	No	WT	0	0	Negative		Y	Y	Y	Y	N	N	Y	Not assayed	Chromaffin	Non-metastatic primary	Non-metastatic primary	Non-metastatic primary
E128-P1	Non-metastatic primary	Extraadrenal - thoracic - right ventricular PGL	Extraadrenal_thoracic	Extraadrenal_thoracic_cardiac	Norepinephrine	Norepinephrine (Blood)(9.9xULN);Normetanephrine, Free (Blood)(14.1xULN)	No data	<0.5	2.89	neg	No	0.47	Chromaffin	1.84	0.7855	-0.247627	59.4432	chr1q	0.53	70	No	WT	0	0	Negative		Y	Y	Y	Y	N	N	Y	No mutation	Chromaffin	non_participant	non_participant	non_participant
E128-P2	Non-metastatic primary	Extraadrenal - abdominal - Aortocaval	Extraadrenal_abdominal	Extraadrenal_abdominal	Norepinephrine	Norepinephrine (Blood)(1.3xULN);Normetanephrine, Free (Blood)(3.5xULN)	No data	<0.5	1.73	neg	No	0.6	Ambiguous	1.92	0.8036	-0.230679	23.5437		0.06	9	No	WT	0	0	Negative		Y	Y	Y	Y	N	N	Y	No mutation	non_participant	non_participant	non_participant	non_participant
E129-P1	Non-metastatic primary	Adrenal - right	Adrenal_right	Adrenal	Norepinephrine (minor dopamine)	Norepinephrine (Blood)(27xULN);Normetanephrine, Free (Blood)(35.7xULN)	14.1xULN	<0.5	4.3	neg	No	0.45	Chromaffin	3.35	0.0525	-0.203101	31.1708		0.29	3	No	WT	0	0	Negative		Y	Y	Y	Y	N	N	Y	Not assayed	Chromaffin	non_participant	non_participant	non_participant
E130-P1	Non-metastatic primary	Extraadrenal - abdominal - para-aortic/organ of zuckerkandl	Extraadrenal_abdominal	Extraadrenal_abdominal	Norepinephrine	Normetanephrine, Free (Blood)(1.8xULN)	No data	<0.5	3.03	neg	No	0.58	Chromaffin	3.65	0.0384	-0.220739	73.5131		0.26	3	No	WT	0	0	Negative		Y	Y	Y	Y	N	N	Y	Not assayed	Chromaffin	Non-metastatic primary	Non-metastatic primary	Non-metastatic primary
E131-P1	Non-metastatic primary	Extraadrenal - thoracic - right - Paraspinal	Extraadrenal_thoracic	Extraadrenal_thoracic	Norepinephrine	Norepinephrine (Blood)(1.9xULN);Normetanephrine, Free (Blood)(3.8xULN)	2.3xULN	<0.5	3.96	neg	No	0.61	Chromaffin	1.92	0.7883	0.00995776	67.6248		0.29	8	No	WT	0	0	Negative		Y	Y	Y	Y	N	N	Y	No mutation	Chromaffin	Non-metastatic primary	Non-metastatic primary	Non-metastatic primary
E132-M1	Metastasis	Extraadrenal - abdominal - bladder	Extraadrenal_bladder	Metastasis_lymph_node_illiac	Norepinephrine	Norepinephrine (Blood)(1.3xULN);DOPA (Blood)(1.4xULN);Normetanephrine, Free (Blood)(2.1xULN);Norepinephrine, 24 hr (Urine)(2.2xULN)	No data	<0.5	4.55	neg	No	0.75	Chromaffin	3.8	0	-0.263347	47.3752		0.88	15	No	TERT	0.44	0	No data		Y	Y	Y	Y	N	N	N	Not assayed	Chromaffin	TERT-altered	non_participant	Metastatic
E132-R1	Metastatic local recurrence	Extraadrenal - abdominal - bladder	Extraadrenal_bladder	Extraadrenal_bladder	Norepinephrine	Norepinephrine (Blood)(5xULN);Normetanephrine, Free (Blood)(6.7xULN)	1.6xULN	<0.5	5.25	neg	Yes (CVD - 2 Cycles)	0.66	Chromaffin	3.7	0	-0.60422	62.7857		1.56	14	No	TERT	0.39	0	No data		Y	Y	Y	Y	N	N	N	Not assayed	Chromaffin	TERT-altered	non_participant	Metastatic
E133-P1	Non-metastatic primary	Extraadrenal - abdominal - retroduodenal	Extraadrenal_abdominal	Extraadrenal_abdominal	Dopamine	Dopamine(Plasma) 1.7xULN	No data	1	2.72	neg	No	0.51	Chromaffin	1.92	0.821	0.0721576	47.1334		0.38	0	No	WT	0	0	Negative		Y	Y	Y	Y	N	N	Y	Not assayed	Chromaffin	Non-metastatic primary	Non-metastatic primary	Non-metastatic primary
E134-P1	Non-metastatic primary	Extraadrenal - head & neck - carotid - right	Head_neck	Head_neck_carotid	Non secreting	<ULN	<ULN	5	5.31	neg	No	0.43	Non_chromaffin	1.88	0.8752	1.38105	39.7763		0.32	22	No	WT	0	0	Negative		Y	Y	Y	Y	N	N	Y	Not assayed	Non_chromaffin	non_participant	non_participant	non_participant
E135-P1	Non-metastatic primary	Extraadrenal - head & neck - carotid - left	Head_neck	Head_neck_carotid	Non secreting	<ULN	No data	No data	4.88	No data	No	0.47	Non_chromaffin	1.9	0.8384	0.150434	80.8479		0.41	17	No	WT	0	0	No data		Y	Y	Y	Y	N	N	N	Not assayed	Non_chromaffin	non_participant	non_participant	non_participant
E136-P1	Non-metastatic primary	Extraadrenal - abdominal - retroperitoneal	Extraadrenal_abdominal	Extraadrenal_abdominal	Norepinephrine	Normetanephrine (Urine) (3xULN)	No data	<0.5	4.8	neg	No	0.64	Chromaffin	1.88	0.7215	-0.290282	79.557		0.09	3	No	WT	0	0	Negative		Y	Y	Y	Y	N	N	Y	Not assayed	Chromaffin	Non-metastatic primary	Non-metastatic primary	Non-metastatic primary
E136-P2	Non-metastatic primary	Extraadrenal - abdominal - aortocaval	Extraadrenal_abdominal	Extraadrenal_abdominal	Norepinephrine	Normetanephrine, Free (Blood)(1.8xULN)	1.4xULN	5	4.74	neg	No	0.77	Chromaffin	1.94	0.9392	0.0308017	116.057		0.18	49	No	WT	0	0	Negative		Y	Y	Y	Y	N	N	Y	Not assayed	Chromaffin	Non-metastatic primary	Non-metastatic primary	Non-metastatic primary
E138-P1	Non-metastatic primary	Extraadrenal - head & neck - carotid - left	Head_neck	Head_neck_carotid	Non secreting	<ULN	1.1xULN	2	2.87	neg	No	0.49	Non_chromaffin	1.66	0.5108	-0.0231662	59.1515	chr2	0.41	2041	No	WT	0	0	Negative		Y	Y	Y	Y	N	N	Y	Not assayed	Non_chromaffin	non_participant	non_participant	non_participant
E140-P1	Primary (metastasis reported)	Adrenal - right	Adrenal	Adrenal	Norepinephrine	No data	No data		3	No data	No	0.76	Chromaffin	1.94	0.9384	1.10226	165.117		0.97	5	No	ATRX	0	0.43	Positive - Low		Y	Y	Y	Y	Y	Y	Y	Not assayed	Chromaffin	non_participant	ATRX-altered	Metastatic
E141-P1	Primary (short follow up)	Extraadrenal - abdominal - para-aortic/organ of zuckerkandl	Extraadrenal_abdominal	Extraadrenal_abdominal	Norepinephrine	Norepinephrine,Urine,24hr (2.5xULN);Normetanephrine,Urine,24hr (1.35xULN)	No data	<0.5	1.72	neg	No	0.52	Chromaffin	1.8	0.6096	0.134423	45.7889		0.26	21	No	WT	0	0	Negative		Y	Y	Y	Y	N	N	Y	No mutation	Chromaffin	non_participant	non_participant	non_participant
E142-P1	Primary (metastasis reported)	Adrenal - left	Adrenal	Adrenal	Non secreting	<ULN	No data		2.05	No data	No	0.72	Chromaffin	1.96	0.8343	-0.213318	26.3391		0.35	4	No	WT	0	0	Negative		Y	Y	Y	Y	N	N	Y	No mutation	Chromaffin	non_participant	non_participant	Metastatic
E143-M1	Metastasis	Extraadrenal - abdominal - renal artery - left	Extraadrenal_abdominal	Metastasis_abdominal	Dopamine	No data	No data	4	5.84	neg	No	0.69	Chromaffin	1.84	0.6668	-0.537067	33.957		0.91	16	Yes	TERT	0.48	0	Negative		Y	Y	Y	Y	N	Y	Y	TERT (chr5:1295113)	Chromaffin	TERT-altered	non_participant	Metastatic
E143-M2	Metastasis	Extraadrenal - abdominal - renal artery - left	Extraadrenal_abdominal	Metastasis_paraaortic	Dopamine	No data	10.2xULN	8	5.49	neg	Yes (CVD - 14 Cycles)	0.6	Chromaffin	1.82	0.6759	0.104243	41.772		1.24	35	Yes	TERT	0.48	0	Negative		Y	Y	Y	Y	N	N	Y	Not assayed	Chromaffin	TERT-altered	non_participant	Metastatic
E143-P1	Metastatic primary	Extraadrenal - abdominal - renal artery - left	Extraadrenal_abdominal	Extraadrenal_abdominal	Dopamine	Dopamine (Plasma) (39.5xULN)	15.1xULN	2	5.17	neg	No	0.76	Chromaffin	1.86	0.699	1.51591	167.064		0.65	27	Yes	TERT	0.14	0	Positive		Y	Y	Y	Y	N	N	Y	Not assayed	Chromaffin	non_participant	non_participant	Metastatic
E144-P1	Non-metastatic primary	Extraadrenal - abdominal - left renal mass	Extraadrenal_abdominal	Extraadrenal_abdominal	Dopamine	Dopamine (Plasma) (2.9xULN)	No data	0.5		neg	No	0.34	Chromaffin (mRNA/Meth)	1.9	0.675	1.02074			1.09	9	No	WT	0	0	Negative		Y	N	Y	N	N	N	Y	Not assayed	non_participant	non_participant	non_participant	non_participant
E146-M1	Metastasis	Extraadrenal - abdominal - retroperitoneal	Extraadrenal_abdominal	Metastasis_bone	Norepinephrine	Normetanephrine, Free (Blood)(3.4xULN)	108.9xULN		6.96	No data	No	0.71	Chromaffin	2	0.8703	-0.32333	59.1226		0.82	8	No	TERT	0.41	0	Negative		Y	Y	Y	Y	N	N	Y	Not assayed	Chromaffin	TERT-altered	non_participant	Metastatic
E146-P1	Metastatic primary	Extraadrenal - abdominal - retroperitoneal	Extraadrenal_abdominal	Extraadrenal_abdominal	Norepinephrine	No data	21.2xULN	3	2.25	neg	Yes (CVD - 26 Cycles)	0.5	Chromaffin	1.94	0.9224	-0.152753	107.072		0.38	23	No	WT	0	0	Negative		Y	Y	Y	Y	Y	Y	Y	No mutation	Chromaffin	non_participant	non_participant	Metastatic
E147-P1	Non-metastatic primary	Extraadrenal - abdominal - aortocaval	Extraadrenal_abdominal	Extraadrenal_abdominal	Non secreting	<ULN	<ULN	3	4.55	neg	No	0.59	Chromaffin	2	0.8611	-0.392648	43.6394		0.24	4	No	WT	0	0	Negative		Y	Y	Y	Y	N	N	Y	Not assayed	Chromaffin	Non-metastatic primary	Non-metastatic primary	Non-metastatic primary
E148-P1	Non-metastatic primary	Extraadrenal - thoracic - right innominate	Extraadrenal_thoracic	Extraadrenal_thoracic_mediastinum	Dopamine	Dopamine (Plasma) (3xULN)	<ULN	1.5	3.65	neg	No	0.45	Non_chromaffin	1.92	0.9089	-0.46673	1.44171		0.15	16	No	WT	0	0	Negative		Y	Y	Y	Y	N	N	Y	Not assayed	non_participant	non_participant	non_participant	non_participant
E149-P1	Primary (metastasis reported)	Extraadrenal - head & neck - carotid - left	Head_neck	Head_neck_carotid	Non secreting	No data	No data	2	2.84	neg	No	0.76	Non_chromaffin	1.94	0.941	0.0841995	112.01		0.26	6	No	WT	0	0	Negative		Y	Y	Y	N	N	N	Y	No mutation	Non_chromaffin	non_participant	non_participant	non_participant
E150-P1	Primary (metastasis reported)	Extraadrenal - abdominal - retroperitoneal	Extraadrenal_abdominal	Extraadrenal_abdominal	Norepinephrine	Norepinephrine (Blood)(1.6xULN)	2.3xULN	<0.5	5.11	neg	No	0.8	Chromaffin	1.94	0.7485	-0.465231	55.4267		1.06	6	No	WT	0	0	Negative		Y	Y	Y	Y	N	N	Y	No mutation	Chromaffin	non_participant	non_participant	Metastatic
E151-P1	Primary (metastasis reported)	Extraadrenal - abdominal - aortocaval	Extraadrenal_abdominal	Extraadrenal_abdominal	Norepinephrine	Norepinephrine (Blood)(7.2xULN);Normetanephrine, Free (Blood)(15.6xULN)	4.6xULN	<0.5	1.85	neg	No	0.3	Chromaffin	1.84	0.7428	0.0810287	64.1587		0.24	5	No	WT	0	0	Negative		Y	Y	Y	Y	N	N	Y	No mutation	Chromaffin	non_participant	non_participant	non_participant
E152-P1	Primary (short follow up)	Extraadrenal - abdominal - retropancreatic	Extraadrenal_abdominal	Extraadrenal_abdominal	Non secreting	No data	1.2xULN	5	4.19	neg	No	0.73	Chromaffin	1.96	0.8351	-0.447806	42.0342		0.32	10	No	WT	0	0	Negative		Y	Y	Y	Y	N	N	Y	No mutation	Chromaffin	non_participant	non_participant	non_participant
E153-P1	Primary (short follow up)	Extraadrenal - abdominal - periadrenal - right	Extraadrenal_abdominal	Extraadrenal_abdominal	No data	No data	No data		3.79	No data	No	0.65	Chromaffin	1.94	0.9402	-0.173751	24.9735		0.15	13	No	WT	0	0	Negative		Y	Y	Y	Y	N	N	Y	No mutation	Chromaffin	non_participant	non_participant	non_participant
E155-P1	Non-metastatic primary	Extraadrenal - thoracic - paraortic	Extraadrenal_thoracic	Extraadrenal_thoracic_mediastinum	Dopamine	Dopamine (Plasma) (8.5xULN)	No data	1	3	neg	No	0.52	Non_chromaffin	1.92	0.9061	-0.106232	62.9749		0.26	17	No	WT	0	0	Negative		Y	Y	Y	Y	N	N	Y	Not assayed	non_participant	non_participant	non_participant	non_participant
E156-P1	Primary (short follow up)	Extraadrenal - abdominal - bladder	Extraadrenal_bladder	Extraadrenal_bladder	Norepinephrine (minor dopamine)	Norepinephrine (Blood)(17.7xULN); Dopamine (1.6xULN);Normetanephrine, Free (Blood)(42xULN)	8.5xULN	6	4.1	neg	No	0.36	Chromaffin	3.55	0	-0.209982	103.12		1.29	11	No	TERT	0.6	0	Negative		Y	Y	Y	Y	Y	Y	Y	Not assayed	Chromaffin	non_participant	non_participant	non_participant
E157-P1	Non-metastatic primary	Extraadrenal - abdominal - pelvic	Extraadrenal_abdominal	Extraadrenal_abdominal	Norepinephrine	Norepinephrine (Blood)(12xULN);Normetanephrine, Free (Blood)(23xULN)	5.7xULN	1	4.59	neg	No	0.31	Chromaffin	3.65	0.0387	-0.497632	37.2425		0.47	14	No	WT	0	0	Negative		Y	Y	Y	Y	N	N	Y	No mutation	Chromaffin	non_participant	non_participant	non_participant
E158-M1	Metastasis	Extraadrenal - abdominal - renal upper pole - right	Extraadrenal_abdominal	Metastasis_lymph_node	Norepinephrine	Norepinephrine, 24 hr (Urine)(6.8xULN)	7.4xULN	5	5.4	neg	No	0.52	Chromaffin	1.98	0.8991	-0.359895	34.0858		0.32	7	No	WT	0	0	No data		Y	Y	Y	Y	N	N	N	No mutation	Chromaffin	non_participant	non_participant	Metastatic
E158-P1	Metastatic primary	Extraadrenal - abdominal - renal upper pole - right	Extraadrenal_abdominal	Extraadrenal_abdominal	Norepinephrine	Norepinephrine (Blood)(1.4xULN);Normetanephrine, Free (Blood)(2.1xULN)	1.9xULN	3	5.98	neg	No	0.64	Chromaffin	1.98	0.909	-0.440085	66.4806		0.24	1	No	WT	0	0	Negative		Y	Y	Y	Y	N	N	Y	No mutation	Chromaffin	non_participant	non_participant	Metastatic
E159-M1	Metastasis	Extraadrenal - abdominal - bladder	Extraadrenal_bladder	Metastasis_pelvis	Norepinephrine (minor dopamine)	Norepinephrine (Blood)(13xULN);Normetanephrine, Free (Blood)(15.7xULN), Dopamine (plasma) (3xULN)	2.8xULN	3	5.73	neg	No	0.64	Chromaffin	1.94	0.9386	0.0305326	32.6468		0.12	7	No	WT	0	0	Negative		Y	Y	Y	Y	N	N	Y	No mutation	Chromaffin	non_participant	non_participant	Metastatic
E159-M2	Metastasis	Extraadrenal - abdominal - bladder	Extraadrenal_bladder	Metastasis_pelvis	Norepinephrine (minor dopamine)	Norepinephrine, 24 hr (Urine)(4.9xULN)	No data	5	5.69	neg	No	0.58	Chromaffin	1.94	0.9374	-0.279324	89.092		0.21	7	No	WT	0	0	Negative		Y	Y	Y	Y	N	N	Y	No mutation	Chromaffin	non_participant	non_participant	Metastatic
E159-P1	Metastatic primary	Extraadrenal - abdominal - bladder	Extraadrenal_bladder	Extraadrenal_bladder	Norepinephrine (minor dopamine)	Norepinephrine (Blood)(13xULN);Normetanephrine, Free (Blood)(15.7xULN), Dopamine (plasma) (3xULN)	2.8xULN	6		neg	No	0.56	Chromaffin	1.94	0.9368	-0.463849			0.18	7	No	WT	0	0	Negative		Y	N	Y	N	N	N	Y	No mutation	non_participant	non_participant	non_participant	non_participant
E159-P2	Primary (metastasis reported)	Extraadrenal - thoracic - paraspinal pleural	Extraadrenal_thoracic	Extraadrenal_thoracic	Norepinephrine (minor dopamine)	No data	2.8xULN	7	5.44	neg	No	0.69	Chromaffin	1.92	0.7379	0.0894268	47.8653		0.38	3	No	WT	0	0	No data		Y	Y	Y	Y	N	N	N	No mutation	Chromaffin	non_participant	non_participant	Metastatic
E160-P1	Primary (metastasis reported)	Extraadrenal - head & neck - carotid - right	Head_neck	Head_neck_carotid	Norepinephrine	Norepinephrine (Blood)(3.2xULN);Normetanephrine, Free (Blood)(13.4xULN)	8.6xULN	4	5.3	neg	No	0.58	Non_chromaffin	1.84	0.8236	0.0553371	26.1085		0.21	17	No	WT	0	0	Negative		Y	Y	Y	Y	N	N	Y	No mutation	Non_chromaffin	non_participant	non_participant	non_participant
E161-P1	Primary (metastasis reported)	Extraadrenal - abdominal - retroperitoneal - right	Extraadrenal_abdominal	Extraadrenal_abdominal	Norepinephrine	Norepinephrine (Blood)(4.5xULN);Normetanephrine, Free (Blood)(26.9xULN)	15xULN	0.5	2.17	neg	No	0.78	Chromaffin	1.9	0.7975	-0.0735304	30.3074		0.5	7	No	WT	0	0	Positive - Low		Y	Y	Y	Y	N	N	Y	No mutation	Chromaffin	non_participant	non_participant	Metastatic
E162-P1	Non-metastatic primary	Extraadrenal - head & neck - carotid - right	Head_neck	Head_neck_carotid	Dopamine	Normetanephrine, Free (Blood)(3xULN); Dopamine (12.7xULN); 3MT (5xULN)	<ULN	2	3.19	neg	No	0.71	Non_chromaffin	1.92	0.8824	-0.373671	36.01		0.35	7	No	WT	0	0	Negative		Y	Y	Y	Y	N	N	Y	No mutation	Non_chromaffin	non_participant	non_participant	non_participant
E163-P1	Non-metastatic primary	Extraadrenal - head & neck - nasopharyngeal	Head_neck	Head_neck_nasopharyngeal	Dopamine	Normetanephrine (plasma) (1.9xULN);Norepinephrine (plasma)(1.3xULN); Dopamine (20.3xULN)	<ULN	<0.5	2.06	neg	No	0.67	Non_chromaffin	1.9	0.8511	-0.207998	86.3053		0.32	2	No	WT	0	0	Negative		Y	Y	Y	Y	N	N	Y	Not assayed	Non_chromaffin	non_participant	non_participant	non_participant
E164-P1	Primary (metastasis reported)	Extraadrenal - abdominal - iliac bifurcation - Left	Extraadrenal_abdominal	Extraadrenal_abdominal	Norepinephrine	No data	<ULN	0.5	6.2	neg	No	0.44	Chromaffin	3.85	0	-0.28246	86.8736		0.26	1	No	WT	0	0	Negative		Y	Y	Y	Y	N	N	Y	No mutation	Chromaffin	non_participant	non_participant	non_participant
E165-P1	Non-metastatic primary	Extraadrenal - abdominal - retroperitoneal	Extraadrenal_abdominal	Extraadrenal_abdominal	Norepinephrine	Normetanephrine, Free (Blood)(13.1xULN);Norepinephrine (Blood)(20.2xULN)	No data	<0.5	4.12	neg	No	0.61	Chromaffin	1.9	0.8404	-0.518237	18.2983		0.18	11	No	WT	0	0	Negative		Y	Y	Y	Y	N	N	Y	No mutation	Chromaffin	Non-metastatic primary	Non-metastatic primary	Non-metastatic primary
E166-M1	Metastasis	Extraadrenal - abdominal - renal artery - left	Extraadrenal_abdominal	Metastasis_abdominal	Norepinephrine	No data	3.5xULN	4	6.96	neg	No	0.9	Chromaffin	1.8	0.7189	1.43185	210.804		1	86	No	ATRX	0	0.88	Positive		Y	Y	Y	Y	Y	Y	Y	Not assayed	Chromaffin	non_participant	ATRX-altered	Metastatic
E167-M1	Metastasis	Adrenal - left	Adrenal_left	Metastasis_liver	Norepinephrine	Norepinephrine (Blood)(9.3xULN);Normetanephrine, Free (Blood)(203.5xULN)	20.2xULN	3	6.77	neg	Yes (I131-MIBG - 5.3 Gbq)	0.9	Chromaffin	1.98	0.7297	-0.0119465	55.8845		0.94	79	No	TERT	0.46	0	Negative		Y	Y	Y	Y	N	N	Y	Not assayed	Chromaffin	TERT-altered	non_participant	Metastatic
E167-M2	Metastasis	Adrenal - left	Adrenal_left	Metastasis_cranial_subdural_epidural	Norepinephrine	Norepinephrine (Blood)(1.3xULN);Normetanephrine, Free (Blood)(17.6xULN)	9.9xULN	NA	7.72	neg	Yes (CVD - 22 cycles;I131-MIBG - 5.3 Gbq)	0.75	Chromaffin (mRNA Only)	2.08	0.7967	-0.613252	35.2944		739.3	107	No	TERT	0.56	0	Negative		Y	Y	N	Y	N	N	Y	Not assayed	Chromaffin	TERT-altered	non_participant	Metastatic
E168-P1	Primary (short follow up)	Adrenal - left	Adrenal_left	Adrenal_left	Norepinephrine	No data	No data		0.38	No data	No	0.82	Chromaffin	1.94	0.8079	-0.318151	10.3659		0.26	2	Yes	WT	0	0	Negative		Y	Y	Y	Y	N	N	Y	No mutation	Chromaffin	non_participant	non_participant	non_participant
E169-M1	Metastasis	Extraadrenal - abdominal - para-aortic	Extraadrenal_thoracic	Metastasis_lung	Norepinephrine	Normetanephrine, Free (Blood)(1.5xULN)	1.2xULN	8	7.57	neg	No	0.54	Chromaffin	1.94	0.7661	-0.0829964	18.5766		1.35	7	No	TERT	0.25	0	Negative		Y	Y	Y	Y	N	N	Y	Not assayed	Chromaffin	TERT-altered	non_participant	Metastatic
E169-M2	Metastasis	Extraadrenal - abdominal - para-aortic	Extraadrenal_thoracic	Metastasis_paraspinal	Norepinephrine	Norepinephrine (Blood)(7.4xULN);Normetanephrine, Free (Blood)(51.5xULN)	9.7xULN	4	6.54	neg	Yes (CVD - 23 cycles)	0.46	Chromaffin	1.9	0.7166	-0.210073	55.9993		3.35	23	No	TERT	0.41	0	Negative		Y	Y	Y	Y	N	N	Y	Not assayed	Chromaffin	non_participant	non_participant	non_participant
E170-P1	Primary (metastasis reported)	Extraadrenal - abdominal - retroperitoneal	Extraadrenal_bladder	Extraadrenal_bladder	Norepinephrine	Normetanephrine, Free (Blood)(2.2xULN)	No data	No data	4.04	No data	No	0.52	Chromaffin	1.96	0.8868	-0.243291	37.5128		0.32	23	No	WT	0	0	Negative		Y	Y	Y	Y	N	N	Y	No mutation	Chromaffin	non_participant	non_participant	Metastatic
E171-M1	Metastasis	Extraadrenal - abdominal - retroperitoneal - behind the neck of the pancreas	Extraadrenal_abdominal	Metastasis_chestwall_left_rib5-9	Non secreting	<ULN	65.3xULN	No data	4.44	No data	Yes (I131-MIBG - 33 GBq;Carboplatin - 3 cycles)	0.52	Chromaffin	2.04	0.7098	-0.318537	128.534		1.26	56	No	WT	0	0	Negative		Y	Y	Y	Y	Y	Y	Y	No mutation	Chromaffin	TERT-altered	non_participant	Metastatic
E179-P1	Primary (metastasis reported)	Extraadrenal - head & neck - vegus nerve - left	Head_neck	Head_neck_vegus	Non secreting	<ULN	<ULN	2	3.6	neg	No	0.53	Non_chromaffin	1.92	0.8889	-0.0357963	57.5676		0.32	1	No	WT	0	0	Negative		Y	Y	Y	Y	N	N	Y	No mutation	Non_chromaffin	non_participant	non_participant	non_participant
E180-P1	Non-metastatic primary	Extraadrenal - abdominal - retroperitoneal	Extraadrenal_abdominal	Extraadrenal_abdominal	Norepinephrine	Normetanephrine (Blood)(5xULN)	No data	<0.5	2.2	neg	No	0.66	Chromaffin	1.94	0.8011	-0.185938	44.8506	chr3&chr11	0.03	180	No	WT	0	0	Negative		Y	Y	Y	Y	N	N	Y	Not assayed	Chromaffin	Non-metastatic primary	Non-metastatic primary	Non-metastatic primary
E182-P1	Non-metastatic primary	Extraadrenal - abdominal - retroperitoneal	Extraadrenal_abdominal	Extraadrenal_abdominal	Norepinephrine	Normetanephrine (Blood)(6xULN)	No data	<0.5	3.28	neg	No	0.71	Chromaffin	1.86	0.8452	-1.0389	85.7703		0.5	1	No	WT	0	0	Negative		Y	Y	Y	Y	N	N	Y	Not assayed	Chromaffin	Non-metastatic primary	Non-metastatic primary	Non-metastatic primary
E183-P1	Non-metastatic primary	Extraadrenal - abdominal - retroperitoneal	Extraadrenal_abdominal	Extraadrenal_abdominal	Non secreting	<ULN	No data	0.5	3.36	neg	No	0.72	Chromaffin	1.92	0.9	-0.591137	27.7284		0.38	34	No	WT	0	0	Negative	EPAS1 (missense)	Y	Y	Y	Y	N	N	Y	Not assayed	Chromaffin	Non-metastatic primary	Non-metastatic primary	Non-metastatic primary
E184-P1	Non-metastatic primary	Extraadrenal - abdominal - retroperitoneal	Extraadrenal_abdominal	Extraadrenal_abdominal	Norepinephrine	Norepinephrine (Blood)(15xULN);Normetanephrine (Blood)(2xULN)	No data	0.5	3.89	neg	No	0.81	Chromaffin	1.9	0.8358	-0.168664	64.4323		0.41	20	No	WT	0	0	Negative		Y	Y	Y	Y	N	N	Y	No mutation	Chromaffin	Non-metastatic primary	Non-metastatic primary	Non-metastatic primary
E185-P1	Non-metastatic primary	Extraadrenal - head & neck - carotid	Head_neck	Head_neck_carotid	Norepinephrine	Norepinephrine (Blood)(20xULN)	No data	<0.5	3.84	neg	No	0.57	Ambiguous	3.6	0	0.140624	67.2658		0.18	2	No	WT	0	0	Negative		Y	Y	Y	Y	N	N	Y	Not assayed	non_participant	non_participant	non_participant	non_participant
E186-P1	Non-metastatic primary	Extraadrenal - head & neck - carotid	Head_neck	Head_neck_carotid	Non secreting	<ULN	No data	0.5	3.14	neg	No	0.28	Non_chromaffin	1.88	0.618	1.27691	139.62		0.26	8	No	WT	0	0	Negative		Y	Y	Y	Y	N	N	Y	Not assayed	Non_chromaffin	non_participant	non_participant	non_participant
E188-P1	Primary (metastasis reported)	Extraadrenal - abdominal - retroperitoneal	Extraadrenal_abdominal	Extraadrenal_abdominal	No data	No data	No data	0.5	8.94	neg	No	0.95	Chromaffin	1.9	0.7537	-0.577347	28.9218		1.12	31	Outgroup	TERT	0.46	0	Negative		Y	Y	Y	Y	Y	N	Y	Not assayed	Chromaffin	TERT-altered	non_participant	Metastatic
E189-P1	Primary (metastasis reported)	Extraadrenal - abdominal - retroperitoneal	Extraadrenal_abdominal	Extraadrenal_abdominal	Norepinephrine	No data	No data	1	4.29	neg	No	0.44	Chromaffin	1.9	0.8393	0.0595865	67.1542		0.74	5	No	ATRX	0	0.63	Positive		Y	Y	Y	Y	N	N	Y	No mutation	Chromaffin	non_participant	non_participant	non_participant
E190-P1	Non-metastatic primary	Extraadrenal - abdominal - retroperitoneal	Extraadrenal_abdominal	Extraadrenal_abdominal	Norepinephrine	No data	No data	7	4.84	neg	No	0.79	Chromaffin	1.94	0.6943	-0.444453	62.6176		0.32	4	No	WT	0	0	Negative		Y	Y	Y	Y	N	N	Y	Not assayed	Chromaffin	Non-metastatic primary	Non-metastatic primary	Non-metastatic primary
E192-P1	Non-metastatic primary	Extraadrenal - abdominal - retroperitoneal	Extraadrenal_abdominal	Extraadrenal_abdominal	Norepinephrine	No data	No data	<0.5	4.63	neg	No	0.54	Chromaffin	2	0.894	0.146257	59.2771		0.24	9	No	WT	0	0	Negative		Y	Y	Y	Y	N	N	Y	Not assayed	Chromaffin	Non-metastatic primary	Non-metastatic primary	Non-metastatic primary
E193-R1	Local recurrence (metastasis reported)	Extraadrenal - abdominal - bladder	Extraadrenal_bladder	Extraadrenal_bladder	Norepinephrine	No data	No data	<0.5	6.8	neg	Yes (CVD - Unknown;I131-MIBG - Unknown)	0.82	Chromaffin	2	0.7996	-0.48787	28.6641		1.32	19	No	TERT	0.51	0	Negative		Y	Y	Y	Y	N	N	Y	Not assayed	Chromaffin	TERT-altered	non_participant	Metastatic
E195-P1	Primary (metastasis reported)	Extraadrenal - head & neck - carotid	Head_neck	Head_neck_carotid	Non secreting	<ULN	No data	8	5.08	neg	No	0.21	Non_chromaffin	1.9	0.8635	0.0661659	47.6938		0.09	52	No	WT	0	0	Negative		Y	Y	Y	Y	N	N	Y	No mutation	Non_chromaffin	non_participant	non_participant	non_participant
E196-P1	Non-metastatic primary	Extraadrenal - head & neck - carotid	Head_neck	Head_neck_carotid	Dopamine	Dopamine (urine) (1.2xULN)	No data	1	1.51	neg	No	0.49	Non_chromaffin	1.88	0.8533	-0.225581	51.2569		0.44	50	No	WT	0	0	Negative		Y	Y	Y	Y	N	N	Y	Not assayed	Non_chromaffin	non_participant	non_participant	non_participant
E197-M1	Metastasis	Extraadrenal - abdominal	Extraadrenal_abdominal	Metastasis_thoracic_mediastinum_lymphnode	No data	No data	No data	22	6.56	neg	No	0.69	Chromaffin	1.9	0.6576	0.479148	23.6033		1.41	29	No	ATRX	0	0.96	Positive		Y	Y	Y	Y	Y	Y	Y	Not assayed	Chromaffin	non_participant	ATRX-altered	Metastatic
E198-P1	Non-metastatic primary	Extraadrenal - head & neck - carotid	Head_neck	Head_neck_carotid	Non secreting	<ULN	No data	1	2.07	neg	No	0.36	Non_chromaffin	1.86	0.8221	0.161436	34.886	chr17&chr22(Exchange)	0.62	54	No	WT	0	0	Negative		Y	Y	Y	Y	N	N	Y	No mutation	Non_chromaffin	non_participant	non_participant	non_participant
E199-R1	Local recurrence (metastasis reported)	Extraadrenal - abdominal - retroperitoneal	Extraadrenal_abdominal	Extraadrenal_abdominal	Norepinephrine	No data	No data	<0.5	3.86	neg	No	0.42	Chromaffin	1.9	0.8753	-0.124794	23.0363		0.24	6	No	WT	0	0	Negative		Y	Y	Y	Y	N	N	Y	No mutation	Chromaffin	non_participant	non_participant	non_participant
E200-P1	Primary (metastasis reported)	Extraadrenal - abdominal - retroperitoneal	Extraadrenal_abdominal	Extraadrenal_abdominal	Norepinephrine	Norepinephrine (urine, 6.5xULN); Normetanephrine (urine, 5.9xULN)	No data	<0.5	4.84	neg	No	0.87	Chromaffin	1.84	0.7927	-0.626707	23.1929		1	8	No	TERT	0.53	0	Negative		Y	Y	Y	Y	Y	N	Y	Not assayed	Chromaffin	TERT-altered	non_participant	Metastatic
E201-P1	Primary (metastasis reported)	Extraadrenal - abdominal - retroperitoneal	Extraadrenal_abdominal	Extraadrenal_abdominal	Norepinephrine (minor dopamine)	Normetanephrine (16xULN); 3MT (5xULN)	No data	5	5.43	neg	No	0.47	Chromaffin	2	0.9087	-0.262399	21.3362		0.97	13	No	TERT	0.23	0	Negative		Y	Y	Y	Y	Y	N	Y	Not assayed	Chromaffin	non_participant	non_participant	non_participant
E202-P1	Primary (short follow up)	Extraadrenal - abdominal - bladder	Extraadrenal_bladder	Extraadrenal_bladder	No data	No data	No data		3.95	No data	No	0.74	Chromaffin	1.86	0.8601	-0.00764966	28.3493		0.15	10	No	WT	0	0	Negative		Y	Y	Y	Y	N	N	Y	No mutation	Chromaffin	non_participant	non_participant	non_participant
E203-P1	Primary (short follow up)	Extraadrenal - abdominal - retroperitoneal - aortocaval	Extraadrenal_abdominal	Extraadrenal_abdominal	No data	No data	No data	2	3.62	neg	No	0.71	Chromaffin	1.94	0.9372	-0.399724	25.5186		0.71	6	No	WT	0	0	Negative		Y	Y	Y	Y	N	N	Y	No mutation	Chromaffin	non_participant	non_participant	non_participant
E204-M1	Metastasis	Extraadrenal - abdominal - retroperitoneal - IVC involvement	Extraadrenal_abdominal	Metastasis	No data	No data	No data	12	5.77	neg	No	0.87	Chromaffin	1.86	0.8509	-0.669323	24.9816		4.24	76	No	TERT	0.33	0	Negative		Y	Y	Y	Y	N	N	Y	Not assayed	Chromaffin	TERT-altered	non_participant	Metastatic
E223-P1	Non-metastatic primary	Extraadrenal - abdominal - para-aortic/organ of zuckerkandl	Extraadrenal_abdominal	Extraadrenal_abdominal	Norepinephrine	Norepinephrine (Plasma)(6.5xULN); Epinephrine (Urine)(1.3xULN); Norepinephrine (Urine)(20xULN)	No data	2	2.53	neg	No	0.69	Chromaffin	1.98	0.907	-0.258978	8.43414		0.32	7	No	WT	0	0	Negative		Y	Y	Y	Y	N	N	Y	Not assayed	Chromaffin	Non-metastatic primary	Non-metastatic primary	Non-metastatic primary
E224-P1	Non-metastatic primary	Extraadrenal - abdominal - retroperitoneal	Extraadrenal_abdominal	Extraadrenal_abdominal	Norepinephrine and dopamine	Normetanephrine (Plasma) (2.8xULN);Methoxytyramine (Plasma) (2.5xULN);Norepinephrine (Urine) (1.3xULN)	No data	<0.5	2.38	neg	No	0.48	Chromaffin	1.88	0.8082	0.107982	40.222		0.29	29	No	WT	0	0	Negative		Y	Y	Y	Y	N	N	Y	Not assayed	Chromaffin	non_participant	non_participant	non_participant
E225-M1	Metastasis	Extraadrenal - abdominal - retroperitoneal	Extraadrenal_abdominal	Metastasis	Non secreting	No data	No data	20	6.13	neg	No	0.72	Chromaffin	1.98	0.8039	0.855721	32.0119		1.5	15	No	ATRX	0	0.59	Positive		Y	Y	Y	Y	N	N	Y	Not assayed	Chromaffin	non_participant	ATRX-altered	Metastatic
E225-P1	Metastatic primary	Extraadrenal - abdominal - retroperitoneal	Extraadrenal_abdominal	Extraadrenal_abdominal	Norepinephrine	Normetanephrine(Plasma)(3.4xULN);Methoxytyramine(Plasma)(2xULN)	5xULN	4	3.67	neg	No	0.84	Chromaffin	1.96	0.7863	1.28956	32.2334		1.71	16	No	ATRX	0	0.53	Positive		Y	Y	Y	Y	Y	Y	Y	Not assayed	Chromaffin	non_participant	ATRX-altered	Metastatic
E226-P1	Non-metastatic primary	Extraadrenal - abdominal - para-adrenal	Extraadrenal_abdominal	Extraadrenal_abdominal	Norepinephrine	Norepinephrine(Urine)(2.1xULN)	<ULN	<1	3.91	No data	No	0.69	Chromaffin	1.92	0.8261	-0.0317198	13.9379		0.24	0	No	WT	0	0	Negative		Y	Y	Y	Y	N	N	Y	Not assayed	Chromaffin	Non-metastatic primary	Non-metastatic primary	Non-metastatic primary
E228-P1	Non-metastatic primary	Extraadrenal - abdominal - retroperitoneal	Extraadrenal_abdominal	Extraadrenal_abdominal	Non secreting	<ULN	50x ULN	2	4.5	neg	No	0.74	Chromaffin	1.88	0.8054	-0.127788	21.3152		0.5	11	No	WT	0	0	Negative		Y	Y	Y	Y	N	N	Y	Not assayed	Chromaffin	Non-metastatic primary	Non-metastatic primary	Non-metastatic primary
E229-P1	Non-metastatic primary	Extraadrenal - abdominal - para-aortic/organ of zuckerkandl (Inter aortico-cave)	Extraadrenal_abdominal	Extraadrenal_abdominal	Norepinephrine	Norepinephrine (Plasma)(5x ULN)	5xULN	3.5	3.04	neg	No	0.58	Chromaffin	1.92	0.9012	-0.0351887	34.5941		0.32	13	No	WT	0	0	Negative		Y	Y	Y	Y	N	N	Y	Not assayed	Chromaffin	Non-metastatic primary	Non-metastatic primary	Non-metastatic primary
E229-P2	Non-metastatic primary	Extraadrenal - abdominal - retrohepatic	Extraadrenal_abdominal	Extraadrenal_abdominal	Norepinephrine	Norepinephrine (Plasma)(5x ULN)	5xULN	3.5	2.49	neg	No	0.86	Chromaffin	1.84	0.7507	-0.0804135	13.8416		0.24	50	No	WT	0	0	Negative		Y	Y	Y	Y	N	N	Y	Not assayed	Chromaffin	Non-metastatic primary	Non-metastatic primary	Non-metastatic primary
E230-P1	Non-metastatic primary	Extraadrenal - abdominal - para-aortic/organ of zuckerkandl	Extraadrenal_abdominal	Extraadrenal_abdominal	No data	No data	No data	<0.5	2.5	neg	No	0.76	Chromaffin	1.9	0.7804	0.0533899	15.8227		0.5	7	No	WT	0	0	Negative	EPAS1 (missense)	Y	Y	Y	Y	N	N	Y	Not assayed	Chromaffin	Non-metastatic primary	Non-metastatic primary	Non-metastatic primary
E231-P1	Primary (metastasis reported)	Extraadrenal - abdominal - retroperitoneal	Extraadrenal_abdominal	Extraadrenal_abdominal	Non secreting	<ULN	7xULN	<0.5	6.27	neg	No	0.8	Chromaffin	1.8	0.8012	1.51799	39.3881	chr3q	1.26	1521	No	ATRX	0	1	Positive		Y	Y	Y	Y	N	N	Y	Not assayed	Chromaffin	non_participant	ATRX-altered	Metastatic
E233-P1	Non-metastatic primary	Extraadrenal - abdominal - retroperitoneal	Extraadrenal_abdominal	Extraadrenal_abdominal	Norepinephrine	Normetanephrine (1.1xULN)	<ULN	0.5		neg	No	0.6	Chromaffin (Meth. Only)	1.9	0.7544	0.46418			0.21	6	No	WT	0	0	Negative		Y	N	Y	N	N	N	Y	No mutation	non_participant	non_participant	non_participant	non_participant
