# Supplementary material for: Multi-omic analysis of SDHB-deficient pheochromocytomas and paragangliomas identifies metastasis and treatment-related molecular profiles
Source: Nat Commun. 2025 Mar 17;16:2632. doi: 10.1038/s41467-025-57595-y (PMC11914184; doi:10.1038/s41467-025-57595-y)
Supplement: Supplementary file 5 — Supplementary Data 3 [file 41467_2025_57595_MOESM5_ESM.xlsx]

## Sheet: Supplementary Data 3
Supplementary Data 3: Differential expression between sympathetic (chromaffin) and parasympathetic (non-chromaffin) PCPG from WTS
Ensembl_gene_id	Gene_symbol	Gene_biotype	logFC	AveExpr	t	P.Value	adj.P.Val	B	GO_id	GO_name
ENSG00000283417	AC024614.4	lncRNA	-8.12362	-4.84355	-20.8806	5.94022e-36	2.49899e-31	69.4226	.	.
ENSG00000252370	RNA5SP438	rRNA_pseudogene	-5.86616	-5.44476	-19.4358	1.09968e-33	2.31312e-29	63.9788	.	.
ENSG00000279674	AC123769.1	TEC	-9.33107	-4.01634	-19.2891	1.8939e-33	2.65581e-29	64.4055	.	.
ENSG00000264643	AC024614.1	lncRNA	-5.22219	-5.4687	-18.9973	5.6293e-33	5.92048e-29	62.2827	.	.
ENSG00000264791	AC004147.3	lncRNA	-7.54913	-4.92669	-18.6867	1.81531e-32	1.33765e-28	61.906	.	.
ENSG00000197757	HOXC6	protein_coding	6.56142	3.32374	18.6736	1.9078e-32	1.33765e-28	61.6963	GO:0006357;GO:0009952;GO:0006357	regulation of transcription by RNA polymerase II;anterior/posterior pattern specification;regulation of transcription by RNA polymerase II
ENSG00000263485	AC004147.1	lncRNA	-6.64421	-5.17686	-18.2925	8.15741e-32	4.90248e-28	60.2965	.	.
ENSG00000265689	AC024614.2	lncRNA	-5.25241	-5.39859	-18.0952	1.74303e-31	9.16593e-28	59.2287	.	.
ENSG00000265356	AC004147.4	lncRNA	-6.66649	-4.9476	-17.8615	4.31181e-31	1.88915e-27	58.8246	.	.
ENSG00000263571	AC004147.2	lncRNA	-7.99013	-4.62112	-17.8511	4.4906e-31	1.88915e-27	59.0349	.	.
ENSG00000265775	AC004147.5	lncRNA	-7.33502	-5.07899	-17.7874	5.75545e-31	2.20115e-27	58.6206	.	.
ENSG00000260597	AC012531.1	lncRNA	7.0308	2.92012	17.2831	4.17841e-30	1.46485e-26	56.1747	.	.
ENSG00000265697	AC011824.3	lncRNA	-5.79912	-5.06443	-17.2204	5.35639e-30	1.73337e-26	56.2875	.	.
ENSG00000273046	AC012531.2	lncRNA	5.2931	-1.77445	16.9318	1.69376e-29	5.02187e-26	54.0385	.	.
ENSG00000279668	AC024610.2	lncRNA	-8.69379	-3.2463	-16.9179	1.79058e-29	5.02187e-26	55.8506	.	.
ENSG00000265544	AA06	lncRNA	-5.74256	-5.04376	-16.5921	6.65433e-29	1.74963e-25	53.9312	.	.
ENSG00000276786	BX640515.1	lncRNA	-4.86944	-5.31257	-16.3426	1.83529e-28	4.5417e-25	52.7554	.	.
ENSG00000265125	AC011824.2	lncRNA	-6.74644	-4.28628	-16.2052	3.2191e-28	7.52357e-25	52.7603	.	.
ENSG00000263435	AC024610.1	lncRNA	-6.59648	-4.8874	-16.1148	4.66587e-28	1.0331e-24	52.3047	.	.
ENSG00000198353	HOXC4	protein_coding	5.55712	2.62705	16.018	6.95076e-28	1.46206e-24	52.0041	GO:0006357;GO:0009952;GO:0045944;GO:0048704	regulation of transcription by RNA polymerase II;anterior/posterior pattern specification;positive regulation of transcription by RNA polymerase II;embryonic skeletal system morphogenesis
ENSG00000265115	AC011824.1	lncRNA	-5.29313	-4.86007	-15.6621	3.03932e-27	6.08864e-24	50.3578	.	.
ENSG00000037965	HOXC8	protein_coding	6.09852	1.86086	15.4985	6.02241e-27	1.15162e-23	49.3221	GO:0006357	regulation of transcription by RNA polymerase II
ENSG00000226049	TLK2P1	processed_pseudogene	-4.89283	-1.37599	-15.1714	2.38658e-26	4.36525e-23	49.0667	.	.
ENSG00000172789	HOXC5	protein_coding	6.24696	-0.015093	14.794	1.18837e-25	2.08306e-22	46.2134	GO:0006357;GO:0009952;GO:0006357	regulation of transcription by RNA polymerase II;anterior/posterior pattern specification;regulation of transcription by RNA polymerase II
ENSG00000106004	HOXA5	protein_coding	5.03321	2.88906	14.4257	5.7937e-25	9.7494e-22	45.8496	GO:0045944;GO:0006357;GO:0010628;GO:0009952;GO:0043065;GO:0016525;GO:0045639;GO:0045647	positive regulation of transcription by RNA polymerase II;regulation of transcription by RNA polymerase II;positive regulation of gene expression;anterior/posterior pattern specification;positive regulation of apoptotic process;negative regulation of angiogenesis;positive regulation of myeloid cell differentiation;negative regulation of erythrocyte differentiation
ENSG00000254369	HOXA-AS3	lncRNA	6.60592	1.68198	14.201	1.53509e-24	2.48383e-21	44.0383	.	.
ENSG00000260027	HOXB7	protein_coding	4.18043	2.79917	14.0517	2.94349e-24	4.58629e-21	44.4074	GO:0006355;GO:0006357;GO:0009952;GO:0045944;GO:0048568	regulation of DNA-templated transcription;regulation of transcription by RNA polymerase II;anterior/posterior pattern specification;positive regulation of transcription by RNA polymerase II;embryonic organ development
ENSG00000129167	TPH1	protein_coding	-5.49692	2.67547	-14.0272	3.27619e-24	4.92236e-21	44.6321	GO:0002576;GO:0042427;GO:1900046	platelet degranulation;serotonin biosynthetic process;regulation of hemostasis
ENSG00000283381	AC024614.3	unprocessed_pseudogene	-4.59648	-5.54067	-13.6986	1.38766e-23	2.01302e-20	42.1985	.	.
ENSG00000277270	AL160412.1	lncRNA	-5.55802	-4.28091	-13.6118	2.03625e-23	2.85543e-20	42.1568	.	.
ENSG00000286232	AL365229.1	lncRNA	-5.89935	-3.95548	-13.3528	6.42679e-23	8.72158e-20	41.1341	.	.
ENSG00000130561	SAG	protein_coding	-3.96664	-2.17203	-13.2823	8.79643e-23	1.15643e-19	40.9496	GO:0007166;GO:0016056;GO:0002031	cell surface receptor signaling pathway;rhodopsin mediated signaling pathway;G protein-coupled receptor internalization
ENSG00000106006	HOXA6	protein_coding	7.14621	1.5724	13.2173	1.17586e-22	1.49901e-19	39.9747	GO:0006357;GO:0009952	regulation of transcription by RNA polymerase II;anterior/posterior pattern specification
ENSG00000056291	NPFFR2	protein_coding	-6.88984	-3.88741	-12.9843	3.34208e-22	4.13523e-19	39.6626	GO:0007186;GO:0007186;GO:0032870;GO:0009582	G protein-coupled receptor signaling pathway;G protein-coupled receptor signaling pathway;cellular response to hormone stimulus;detection of abiotic stimulus
ENSG00000180806	HOXC9	protein_coding	6.11755	2.32493	12.921	4.44201e-22	5.33917e-19	39.0678	GO:0006357;GO:0009952;GO:0045786;GO:0048704;GO:0009954	regulation of transcription by RNA polymerase II;anterior/posterior pattern specification;negative regulation of cell cycle;embryonic skeletal system morphogenesis;proximal/distal pattern formation
ENSG00000196503	ARL9	protein_coding	-3.75328	-0.327773	-12.7035	1.18566e-21	1.38555e-18	38.7075	.	.
ENSG00000108684	ASIC2	protein_coding	-5.25816	-1.3034	-12.2582	8.98771e-21	1.0219e-17	36.6602	GO:0007417;GO:0007268;GO:0007422;GO:0035725;GO:0050915;GO:0098662	central nervous system development;chemical synaptic transmission;peripheral nervous system development;sodium ion transmembrane transport;sensory perception of sour taste;inorganic cation transmembrane transport
ENSG00000036565	SLC18A1	protein_coding	6.81285	8.12987	12.2426	9.65426e-21	1.0688e-17	36.735	GO:0015844;GO:0051610;GO:0015842;GO:0051620;GO:0090494	monoamine transport;serotonin uptake;aminergic neurotransmitter loading into synaptic vesicle;norepinephrine uptake;dopamine uptake
ENSG00000179253	AL162457.1	lncRNA	-4.28199	-4.61663	-11.3156	6.97788e-19	7.52699e-16	32.1103	.	.
ENSG00000251165	F11-AS1	lncRNA	-5.31562	-4.92085	-11.278	8.31675e-19	8.74693e-16	32.0106	.	.
ENSG00000231213	PLSCR5	protein_coding	-4.58143	-5.15212	-11.0056	2.96906e-18	3.04647e-15	30.736	GO:0017121	plasma membrane phospholipid scrambling
ENSG00000180818	HOXC10	protein_coding	8.39901	2.21328	10.9667	3.56196e-18	3.56781e-15	30.3491	GO:0006357;GO:0045944;GO:0120163;GO:0008284	regulation of transcription by RNA polymerase II;positive regulation of transcription by RNA polymerase II;negative regulation of cold-induced thermogenesis;positive regulation of cell population proliferation
ENSG00000136868	SLC31A1	protein_coding	2.71656	8.16989	10.9447	3.94918e-18	3.86368e-15	30.6909	GO:0001525;GO:0001525;GO:0051259;GO:0042908;GO:0042908;GO:0006825;GO:0015677;GO:0015677;GO:0015679;GO:0036324;GO:1902601;GO:1902601	angiogenesis;angiogenesis;protein complex oligomerization;xenobiotic transport;xenobiotic transport;copper ion transport;copper ion import;copper ion import;plasma membrane copper ion transport;vascular endothelial growth factor receptor-2 signaling pathway;silver ion transmembrane transport;silver ion transmembrane transport
ENSG00000179242	CDH4	protein_coding	-4.87746	-0.0495428	-10.9355	4.12287e-18	3.94194e-15	30.762	GO:0007043;GO:0007155;GO:0007156;GO:0000902;GO:0016339;GO:0034332;GO:0044331	cell-cell junction assembly;cell adhesion;homophilic cell adhesion via plasma membrane adhesion molecules;cell morphogenesis;calcium-dependent cell-cell adhesion via plasma membrane cell adhesion molecules;adherens junction organization;cell-cell adhesion mediated by cadherin
ENSG00000225106	AL162457.2	lncRNA	-3.52095	-5.53811	-10.7335	1.06462e-17	9.95279e-15	29.2925	.	.
ENSG00000207571	MIR615	miRNA	5.03693	-1.86678	10.6952	1.27475e-17	1.16581e-14	29.0308	.	.
ENSG00000008196	TFAP2B	protein_coding	6.78669	4.57207	10.6025	1.97185e-17	1.76498e-14	29.1648	GO:0043066;GO:0000122;GO:0001822;GO:0006006;GO:0008284;GO:0006357;GO:0008285;GO:0045944;GO:0045444;GO:0043066;GO:0010842;GO:0045595;GO:0045892;GO:0042127;GO:0048856;GO:0050796;GO:0045893;GO:0045893;GO:0035909;GO:0043525;GO:0048485;GO:0097070;GO:0030510;GO:0035136;GO:0035137;GO:0072017;GO:0072044	negative regulation of apoptotic process;negative regulation of transcription by RNA polymerase II;kidney development;glucose metabolic process;positive regulation of cell population proliferation;regulation of transcription by RNA polymerase II;negative regulation of cell population proliferation;positive regulation of transcription by RNA polymerase II;fat cell differentiation;negative regulati…
ENSG00000197576	HOXA4	protein_coding	2.30307	1.69454	10.47	3.68288e-17	3.22781e-14	28.5825	GO:0006357;GO:0009952;GO:0009653;GO:0048704	regulation of transcription by RNA polymerase II;anterior/posterior pattern specification;anatomical structure morphogenesis;embryonic skeletal system morphogenesis
ENSG00000082293	COL19A1	protein_coding	-4.66094	0.244245	-10.4587	3.8837e-17	3.33435e-14	28.5617	GO:0007155;GO:0030198;GO:0001501;GO:0098609;GO:0030198	cell adhesion;extracellular matrix organization;skeletal system development;cell-cell adhesion;extracellular matrix organization
ENSG00000251408	AC113615.1	lncRNA	-4.43959	-3.84723	-10.337	6.89783e-17	5.80369e-14	27.8154	.	.
ENSG00000181215	C4orf50	protein_coding	-5.2077	-0.527996	-10.2119	1.2462e-16	1.02797e-13	27.4164	.	.
ENSG00000120068	HOXB8	protein_coding	6.76394	2.6059	10.1279	1.85463e-16	1.50044e-13	26.7576	GO:0006357;GO:0045638	regulation of transcription by RNA polymerase II;negative regulation of myeloid cell differentiation
ENSG00000286961	AC091938.1	lncRNA	-4.96963	-3.63478	-10.1108	2.01106e-16	1.59629e-13	26.7998	.	.
ENSG00000188620	HMX3	protein_coding	-5.62525	-0.845331	-9.97922	3.75129e-16	2.92247e-13	26.321	GO:0006357	regulation of transcription by RNA polymerase II
ENSG00000175879	HOXD8	protein_coding	1.47701	4.20114	9.76697	1.02678e-15	7.85377e-13	25.3118	GO:0006357;GO:0045944;GO:0008595	regulation of transcription by RNA polymerase II;positive regulation of transcription by RNA polymerase II;anterior/posterior axis specification, embryo
ENSG00000280062	AL031719.1	TEC	-1.93473	0.219924	-9.61659	2.09716e-15	1.57546e-12	24.6498	.	.
ENSG00000224493	AC093156.1	processed_pseudogene	-4.09697	-4.61217	-9.59319	2.3438e-15	1.72985e-12	24.3476	.	.
ENSG00000229051	LINC01788	lncRNA	-3.92014	-4.61304	-9.53803	3.04618e-15	2.20948e-12	24.1009	.	.
ENSG00000147889	CDKN2A	protein_coding	1.84909	4.09086	9.53095	3.15034e-15	2.2463e-12	24.2147	GO:0008285;GO:0008285;GO:0045892;GO:0090399;GO:0008285;GO:0001953;GO:0030308;GO:0032088;GO:0000079;GO:0051726;GO:0007265;GO:0090398;GO:0034393;GO:0051726;GO:0045736;GO:2000045;GO:0042326;GO:2000045;GO:2000111;GO:0045944;GO:0045893;GO:0043065;GO:0000209;GO:0070534;GO:0016925;GO:0050821;GO:0010628;GO:0006469;GO:0031647;GO:0008637;GO:0051444;GO:2000059;GO:1902510;GO:0006919;GO:1990000;GO:1900182;GO:…	negative regulation of cell population proliferation;negative regulation of cell population proliferation;negative regulation of DNA-templated transcription;replicative senescence;negative regulation of cell population proliferation;negative regulation of cell-matrix adhesion;negative regulation of cell growth;negative regulation of NF-kappaB transcription factor activity;regulation of cyclin-dep…
ENSG00000232109	VN1R54P	processed_pseudogene	-5.00363	-5.13661	-9.49553	3.72788e-15	2.6138e-12	23.9273	.	.
ENSG00000120899	PTK2B	protein_coding	-1.61993	4.89454	-9.4464	4.70855e-15	3.24728e-12	23.6957	GO:0043066;GO:0030155;GO:0007229;GO:0008284;GO:0007166;GO:0046777;GO:0008285;GO:0032956;GO:0070098;GO:0002040;GO:2000114;GO:0030335;GO:0070374;GO:0008360;GO:0018108;GO:0006468;GO:0050731;GO:0007165;GO:0010595;GO:0065003;GO:0045638;GO:0002315;GO:0001954;GO:0030838;GO:0006915;GO:0045453;GO:0048010;GO:0033209;GO:0007173;GO:0045860;GO:0046330;GO:0048167;GO:0008284;GO:0042976;GO:0086100;GO:2000058;GO:…	negative regulation of apoptotic process;regulation of cell adhesion;integrin-mediated signaling pathway;positive regulation of cell population proliferation;cell surface receptor signaling pathway;protein autophosphorylation;negative regulation of cell population proliferation;regulation of actin cytoskeleton organization;chemokine-mediated signaling pathway;sprouting angiogenesis;regulation of …
ENSG00000285629	AL031847.1	protein_coding	-3.24481	-4.35177	-9.41998	5.33876e-15	3.62252e-12	23.5505	.	.
ENSG00000253122	AC025366.1	lncRNA	-4.26309	-4.90109	-9.4136	5.50323e-15	3.67485e-12	23.5297	.	.
ENSG00000179428	IL6-AS1	lncRNA	-3.43023	-3.5421	-9.30976	9.01647e-15	5.92678e-12	23.1046	.	.
ENSG00000265282	AC005828.4	lncRNA	3.21706	3.48742	9.29981	9.45331e-15	6.11833e-12	23.1737	.	.
ENSG00000175766	EIF4E1B	protein_coding	-3.3618	-2.44394	-9.16691	1.77846e-14	1.13199e-11	22.4993	.	.
ENSG00000250451	HOXC-AS1	lncRNA	5.76181	-0.0203237	9.16404	1.80283e-14	1.13199e-11	22.2735	.	.
ENSG00000131634	TMEM204	protein_coding	-1.80276	5.40615	-9.11807	2.24337e-14	1.38789e-11	22.1227	GO:0030947;GO:0051145;GO:0001945	regulation of vascular endothelial growth factor receptor signaling pathway;smooth muscle cell differentiation;lymph vessel development
ENSG00000278988	AL356490.1	TEC	-3.72671	-3.48245	-9.11355	2.29212e-14	1.39749e-11	22.261	.	.
ENSG00000173612	GPRC6A	protein_coding	-3.5579	-0.888409	-8.98128	4.29876e-14	2.58312e-11	21.6953	GO:0043200	response to amino acid
ENSG00000170166	HOXD4	protein_coding	1.78232	3.4268	8.97759	4.37484e-14	2.58312e-11	21.6514	GO:0006357;GO:0009952;GO:0045944;GO:0048704;GO:0048568	regulation of transcription by RNA polymerase II;anterior/posterior pattern specification;positive regulation of transcription by RNA polymerase II;embryonic skeletal system morphogenesis;embryonic organ development
ENSG00000164972	C9orf24	protein_coding	-2.36022	-0.704958	-8.97539	4.42094e-14	2.58312e-11	21.6698	.	.
ENSG00000261018	AC002101.1	lncRNA	4.9711	-2.15334	8.96355	4.67682e-14	2.69519e-11	21.3065	.	.
ENSG00000187416	LHFPL3	protein_coding	-4.72972	-3.73173	-8.88441	6.81249e-14	3.8729e-11	21.1881	GO:0007605	sensory perception of sound
ENSG00000249896	LINC02495	transcribed_unprocessed_pseudogene	-4.5252	-2.37805	-8.87751	7.03982e-14	3.94877e-11	21.193	.	.
ENSG00000102780	DGKH	protein_coding	-2.034	7.71076	-8.87392	7.16091e-14	3.96385e-11	20.8206	GO:0035556;GO:0030168;GO:0007205;GO:0043086;GO:0046339;GO:0046339;GO:0046834;GO:0046473;GO:0006654;GO:0046834	intracellular signal transduction;platelet activation;protein kinase C-activating G protein-coupled receptor signaling pathway;negative regulation of catalytic activity;diacylglycerol metabolic process;diacylglycerol metabolic process;lipid phosphorylation;phosphatidic acid metabolic process;phosphatidic acid biosynthetic process;lipid phosphorylation
ENSG00000233515	LINC01518	lncRNA	-5.19483	-3.23659	-8.86559	7.45017e-14	4.0704e-11	21.1338	.	.
ENSG00000232394	AC090696.1	lncRNA	-3.98066	-5.1223	-8.84877	8.06994e-14	4.35249e-11	20.9446	.	.
ENSG00000252338	RNU6-503P	snRNA	-3.33195	-5.15427	-8.8367	8.54607e-14	4.55094e-11	20.8344	.	.
ENSG00000251383	LINC02483	lncRNA	-3.98537	-3.32358	-8.77732	1.13318e-13	5.95899e-11	20.6745	.	.
ENSG00000237380	HOXD-AS2	lncRNA	2.1068	2.28622	8.75749	1.24512e-13	6.46676e-11	20.6532	.	.
ENSG00000152969	JAKMIP1	protein_coding	-4.44177	-3.51873	-8.75171	1.27974e-13	6.56555e-11	20.5937	GO:0050890	cognition
ENSG00000128652	HOXD3	protein_coding	1.87816	4.04355	8.64461	2.12793e-13	1.07855e-10	20.0717	GO:0006351;GO:0007219;GO:0051216;GO:0006357;GO:0010628;GO:0009952;GO:0045944;GO:0030878;GO:0007160;GO:0048704;GO:0009952;GO:0045666;GO:0048704	DNA-templated transcription;Notch signaling pathway;cartilage development;regulation of transcription by RNA polymerase II;positive regulation of gene expression;anterior/posterior pattern specification;positive regulation of transcription by RNA polymerase II;thyroid gland development;cell-matrix adhesion;embryonic skeletal system morphogenesis;anterior/posterior pattern specification;positive r…
ENSG00000156299	TIAM1	protein_coding	3.0056	6.84702	8.63751	2.20092e-13	1.10227e-10	19.9277	GO:0090630;GO:0051056;GO:0016477;GO:0008284;GO:0007264;GO:0030335;GO:0060071;GO:0007160;GO:0050772;GO:0016601;GO:0010717;GO:0010718;GO:0048013;GO:0032092;GO:1904338;GO:0065003;GO:0090630;GO:2000050	activation of GTPase activity;regulation of small GTPase mediated signal transduction;cell migration;positive regulation of cell population proliferation;small GTPase mediated signal transduction;positive regulation of cell migration;Wnt signaling pathway, planar cell polarity pathway;cell-matrix adhesion;positive regulation of axonogenesis;Rac protein signal transduction;regulation of epithelial…
ENSG00000131095	GFAP	protein_coding	-2.74045	-1.06016	-8.63019	2.2787e-13	1.1278e-10	20.0709	GO:0045109;GO:0045109;GO:0043254;GO:1904714;GO:1904714;GO:1904714	intermediate filament organization;intermediate filament organization;regulation of protein-containing complex assembly;regulation of chaperone-mediated autophagy;regulation of chaperone-mediated autophagy;regulation of chaperone-mediated autophagy
ENSG00000287922	AC021979.3	lncRNA	-5.31395	-4.21621	-8.62662	2.31761e-13	1.13371e-10	20.014	.	.
ENSG00000166984	TCP10L2	transcribed_unprocessed_pseudogene	-3.15779	-5.47084	-8.62241	2.36444e-13	1.14333e-10	19.8309	.	.
ENSG00000185008	ROBO2	protein_coding	3.39867	6.19088	8.56511	3.1031e-13	1.48346e-10	19.6311	GO:0098609;GO:0035904;GO:0007420;GO:0007411;GO:0007156;GO:0003148;GO:0060412;GO:0003272;GO:0001656;GO:0003180;GO:0003184;GO:0050772;GO:0051964;GO:0032870;GO:0061364;GO:0001657;GO:0031290;GO:0007417;GO:0016199;GO:0021891;GO:0035481;GO:0050925	cell-cell adhesion;aorta development;brain development;axon guidance;homophilic cell adhesion via plasma membrane adhesion molecules;outflow tract septum morphogenesis;ventricular septum morphogenesis;endocardial cushion formation;metanephros development;aortic valve morphogenesis;pulmonary valve morphogenesis;positive regulation of axonogenesis;negative regulation of synapse assembly;cellular re…
ENSG00000179673	RPRML	protein_coding	-2.49555	-0.378182	-8.52018	3.84003e-13	1.81513e-10	19.5576	.	.
ENSG00000253652	AC136628.4	lncRNA	-2.7657	-5.34007	-8.45044	5.34455e-13	2.49822e-10	19.0471	.	.
ENSG00000253717	AP005357.1	lncRNA	-3.12186	-5.66355	-8.44741	5.42169e-13	2.50643e-10	19.0208	.	.
ENSG00000134207	SYT6	protein_coding	-3.56985	-0.883296	-8.38286	7.36101e-13	3.36598e-10	18.9273	GO:0014059;GO:0017158;GO:0071277;GO:0017156;GO:0060478	regulation of dopamine secretion;regulation of calcium ion-dependent exocytosis;cellular response to calcium ion;calcium-ion regulated exocytosis;acrosomal vesicle exocytosis
ENSG00000115041	KCNIP3	protein_coding	-2.77624	1.29236	-8.33001	9.45398e-13	4.23954e-10	18.6135	GO:0000122;GO:0000122;GO:0007165;GO:0072659;GO:1901379;GO:1901379	negative regulation of transcription by RNA polymerase II;negative regulation of transcription by RNA polymerase II;signal transduction;protein localization to plasma membrane;regulation of potassium ion transmembrane transport;regulation of potassium ion transmembrane transport
ENSG00000123901	GPR83	protein_coding	-4.95184	3.14393	-8.32862	9.51623e-13	4.23954e-10	18.5377	GO:0007186;GO:0007218;GO:0007218;GO:0007200	G protein-coupled receptor signaling pathway;neuropeptide signaling pathway;neuropeptide signaling pathway;phospholipase C-activating G protein-coupled receptor signaling pathway
ENSG00000226239	AL031658.1	lncRNA	-2.0337	0.884295	-8.32735	9.57371e-13	4.23954e-10	18.6311	.	.
ENSG00000254491	AC022832.1	processed_pseudogene	4.80562	1.29956	8.32309	9.76831e-13	4.28066e-10	18.6063	.	.
ENSG00000100346	CACNA1I	protein_coding	-4.40533	-0.177949	-8.27091	1.25034e-12	5.42275e-10	18.3899	GO:0098703;GO:0007165	calcium ion import across plasma membrane;signal transduction
ENSG00000150556	LYPD6B	protein_coding	-4.98637	-1.78849	-8.2535	1.35769e-12	5.82825e-10	18.3343	.	.
ENSG00000224854	CDKN2A-DT	lncRNA	2.99169	-2.39391	8.22162	1.57853e-12	6.7078e-10	17.9896	.	.
ENSG00000007402	CACNA2D2	protein_coding	-2.78111	4.63911	-8.20815	1.68227e-12	7.07713e-10	17.8501	.	.
ENSG00000282639	IGHV3-64D	IG_V_gene	-4.102	-5.15892	-8.19444	1.79487e-12	7.47608e-10	17.9996	.	.
ENSG00000254392	AC090539.2	processed_pseudogene	-3.07849	-5.20342	-8.16119	2.10015e-12	8.66189e-10	17.7763	.	.
ENSG00000141750	STAC2	protein_coding	-4.46014	1.93957	-8.1164	2.59465e-12	1.05975e-09	17.5954	GO:0003009;GO:1903078;GO:1901387;GO:1901387;GO:1903078	skeletal muscle contraction;positive regulation of protein localization to plasma membrane;positive regulation of voltage-gated calcium channel activity;positive regulation of voltage-gated calcium channel activity;positive regulation of protein localization to plasma membrane
ENSG00000028277	POU2F2	protein_coding	-1.9103	3.63951	-8.11062	2.66643e-12	1.0786e-09	17.5015	GO:0045944;GO:0006357;GO:0098586;GO:0032755;GO:0006959	positive regulation of transcription by RNA polymerase II;regulation of transcription by RNA polymerase II;cellular response to virus;positive regulation of interleukin-6 production;humoral immune response
ENSG00000250735	AC096759.2	lncRNA	-3.60788	-3.32837	-8.07952	3.08791e-12	1.23719e-09	17.4959	.	.
ENSG00000226869	LHFPL3-AS1	lncRNA	-3.60477	-4.22604	-8.06981	3.23255e-12	1.28293e-09	17.4339	.	.
ENSG00000287469	AC044798.3	lncRNA	-3.4749	-5.01272	-8.04872	3.57066e-12	1.40387e-09	17.3035	.	.
ENSG00000064763	FAR2	protein_coding	1.32306	5.59038	8.03467	3.81509e-12	1.48034e-09	17.1188	GO:0035336;GO:0010025;GO:0035336	long-chain fatty-acyl-CoA metabolic process;wax biosynthetic process;long-chain fatty-acyl-CoA metabolic process
ENSG00000105997	HOXA3	protein_coding	1.86299	2.46761	8.03248	3.85478e-12	1.48034e-09	17.2849	GO:0001525;GO:0006357;GO:0009952;GO:0048704	angiogenesis;regulation of transcription by RNA polymerase II;anterior/posterior pattern specification;embryonic skeletal system morphogenesis
ENSG00000188596	CFAP54	protein_coding	-2.37184	0.788694	-8.0316	3.87072e-12	1.48034e-09	17.2634	GO:0007283;GO:0060271;GO:0060294;GO:0060271	spermatogenesis;cilium assembly;cilium movement involved in cell motility;cilium assembly
ENSG00000258853	AC021979.2	lncRNA	-4.17518	-4.91904	-8.01822	4.12271e-12	1.56251e-09	17.2067	.	.
ENSG00000239911	PRKAG2-AS1	lncRNA	-2.68407	-0.499696	-8.00852	4.31545e-12	1.62095e-09	17.1956	.	.
ENSG00000261308	FIGNL2	protein_coding	-1.93483	0.162937	-7.99437	4.61303e-12	1.71739e-09	17.1228	.	.
ENSG00000175325	PROP1	protein_coding	-2.4291	-5.77194	-7.98268	4.87416e-12	1.79869e-09	16.8989	GO:0006357;GO:0007417	regulation of transcription by RNA polymerase II;central nervous system development
ENSG00000174171	AC020659.1	lncRNA	-3.09029	0.407665	-7.92887	6.27938e-12	2.29711e-09	16.7937	.	.
ENSG00000259436	AC010247.2	lncRNA	-2.28903	-1.11902	-7.92647	6.35062e-12	2.30314e-09	16.837	.	.
ENSG00000253994	NDUFB9P3	processed_pseudogene	-2.60748	-5.87915	-7.92212	6.48193e-12	2.33067e-09	16.6428	.	.
ENSG00000250519	AP002784.1	lncRNA	-2.29334	2.42673	-7.91989	6.55013e-12	2.33523e-09	16.6748	.	.
ENSG00000134533	RERG	protein_coding	-2.25237	3.97508	-7.88414	7.74969e-12	2.73968e-09	16.4129	GO:0008285;GO:0030308;GO:0009725;GO:0007264	negative regulation of cell population proliferation;negative regulation of cell growth;response to hormone;small GTPase mediated signal transduction
ENSG00000249684	AC106795.2	lncRNA	-4.12079	-2.5828	-7.87926	7.92952e-12	2.77989e-09	16.6203	.	.
ENSG00000213877	CFL1P7	processed_pseudogene	-3.20036	-3.48251	-7.87608	8.0491e-12	2.79849e-09	16.586	.	.
ENSG00000188269	OR7A5	protein_coding	-3.75706	-4.54957	-7.85618	8.83819e-12	3.04765e-09	16.4575	GO:0007608;GO:0007165	sensory perception of smell;signal transduction
ENSG00000125459	MSTO1	protein_coding	1.14087	3.8031	7.84297	9.40389e-12	3.21636e-09	16.3234	GO:0007005;GO:0007005;GO:0048311	mitochondrion organization;mitochondrion organization;mitochondrion distribution
ENSG00000141198	TOM1L1	protein_coding	1.10317	5.04182	7.83699	9.67176e-12	3.2813e-09	16.2159	GO:0007165;GO:0007165;GO:0031954;GO:0045839;GO:0032147;GO:0043162	signal transduction;signal transduction;positive regulation of protein autophosphorylation;negative regulation of mitotic nuclear division;activation of protein kinase activity;ubiquitin-dependent protein catabolic process via the multivesicular body sorting pathway
ENSG00000236665	AC114808.2	lncRNA	-3.32694	-4.55197	-7.8258	1.01941e-11	3.43085e-09	16.3238	.	.
ENSG00000127022	CANX	protein_coding	0.917422	9.75159	7.8111	1.09227e-11	3.64687e-09	15.8046	GO:0006457;GO:0030433;GO:0072583;GO:0048488;GO:0009306;GO:0019082;GO:0034975	protein folding;ubiquitin-dependent ERAD pathway;clathrin-dependent endocytosis;synaptic vesicle endocytosis;protein secretion;viral protein processing;protein folding in endoplasmic reticulum
ENSG00000123454	DBH	protein_coding	9.45114	9.41252	7.80691	1.11394e-11	3.68994e-09	16.1919	GO:0007268;GO:0120162;GO:0006589;GO:0042420;GO:0042420;GO:0042421;GO:0042421	chemical synaptic transmission;positive regulation of cold-induced thermogenesis;octopamine biosynthetic process;dopamine catabolic process;dopamine catabolic process;norepinephrine biosynthetic process;norepinephrine biosynthetic process
ENSG00000198010	DLGAP2	protein_coding	-4.59993	-1.6033	-7.80501	1.12393e-11	3.69395e-09	16.2831	GO:0098962;GO:0007270	regulation of postsynaptic neurotransmitter receptor activity;neuron-neuron synaptic transmission
ENSG00000248118	LINC01019	lncRNA	-3.19971	-5.00879	-7.7937	1.18523e-11	3.86522e-09	16.1539	.	.
ENSG00000100604	CHGA	protein_coding	2.77518	11.5423	7.76314	1.36793e-11	4.42672e-09	15.5507	GO:0045087;GO:0050830;GO:0050829;GO:0002551;GO:0043303;GO:0042742;GO:0008217;GO:1900738;GO:0060452;GO:0002026;GO:0006996;GO:0033604;GO:0033604;GO:0045576;GO:0046676;GO:0086030;GO:0086030;GO:1901215;GO:1901899;GO:2000707	innate immune response;defense response to Gram-positive bacterium;defense response to Gram-negative bacterium;mast cell chemotaxis;mast cell degranulation;defense response to bacterium;regulation of blood pressure;positive regulation of phospholipase C-activating G protein-coupled receptor signaling pathway;positive regulation of cardiac muscle contraction;regulation of the force of heart contra…
ENSG00000181211	HECW1-IT1	lncRNA	-3.96192	-4.25654	-7.76115	1.38074e-11	4.43407e-09	16.047	.	.
ENSG00000267121	AC008105.3	lncRNA	-1.76245	1.53712	-7.75856	1.39762e-11	4.45428e-09	15.9629	.	.
ENSG00000163462	TRIM46	protein_coding	2.41744	3.89791	7.74361	1.49913e-11	4.74187e-09	15.902	GO:0048490;GO:0001578;GO:0001764;GO:0007409;GO:0032880;GO:0030517;GO:1901953	anterograde synaptic vesicle transport;microtubule bundle formation;neuron migration;axonogenesis;regulation of protein localization;negative regulation of axon extension;positive regulation of anterograde dense core granule transport
ENSG00000235688	SNTG2-AS1	lncRNA	-4.04461	-3.29507	-7.69962	1.84235e-11	5.78402e-09	15.8	.	.
ENSG00000253552	HOXA-AS2	lncRNA	1.98137	2.51405	7.69342	1.89665e-11	5.91037e-09	15.7256	.	.
ENSG00000215045	GRID2IP	protein_coding	-2.66495	1.64576	-7.6895	1.93181e-11	5.97567e-09	15.6381	.	.
ENSG00000285755	AC132153.1	lncRNA	-2.95141	-1.35542	-7.66464	2.1703e-11	6.63491e-09	15.6436	.	.
ENSG00000157399	ARSL	protein_coding	-2.54098	0.00775329	-7.66403	2.17647e-11	6.63491e-09	15.62	GO:0001501	skeletal system development
ENSG00000006118	TMEM132A	protein_coding	1.9804	6.20036	7.64515	2.37746e-11	7.19549e-09	15.271	.	.
ENSG00000116254	CHD5	protein_coding	-2.20921	4.93607	-7.63033	2.54812e-11	7.65692e-09	15.1777	GO:0006338;GO:0000122;GO:0006357;GO:0008285;GO:0006338;GO:0035092;GO:0021895;GO:1901798	chromatin remodeling;negative regulation of transcription by RNA polymerase II;regulation of transcription by RNA polymerase II;negative regulation of cell population proliferation;chromatin remodeling;sperm DNA condensation;cerebral cortex neuron differentiation;positive regulation of signal transduction by p53 class mediator
ENSG00000145283	SLC10A6	protein_coding	-2.31271	1.19681	-7.62768	2.57998e-11	7.69766e-09	15.3967	GO:0055085;GO:0015721	transmembrane transport;bile acid and bile salt transport
ENSG00000182957	SPATA13	protein_coding	-1.7273	4.07431	-7.59151	3.05523e-11	9.02532e-09	15.0627	GO:0051056;GO:0030334;GO:0016477;GO:0046847;GO:0046847;GO:0030032;GO:0030032	regulation of small GTPase mediated signal transduction;regulation of cell migration;cell migration;filopodium assembly;filopodium assembly;lamellipodium assembly;lamellipodium assembly
ENSG00000181585	TMIE	protein_coding	4.44554	2.43695	7.59063	3.06787e-11	9.02532e-09	15.312	GO:0007605;GO:0042472	sensory perception of sound;inner ear morphogenesis
ENSG00000003096	KLHL13	protein_coding	1.76355	6.04867	7.57888	3.24087e-11	9.46808e-09	14.9812	GO:0016567;GO:0016567;GO:0032465;GO:0032465	protein ubiquitination;protein ubiquitination;regulation of cytokinesis;regulation of cytokinesis
ENSG00000251454	AC025244.2	lncRNA	-3.52839	-3.2943	-7.57495	3.30105e-11	9.57387e-09	15.2238	.	.
ENSG00000240498	CDKN2B-AS1	lncRNA	1.74295	4.71481	7.57355	3.3226e-11	9.57387e-09	15.0489	.	.
ENSG00000187266	EPOR	protein_coding	1.27253	4.34394	7.56305	3.48959e-11	9.98664e-09	15.0026	GO:0019221;GO:0007165;GO:0008284;GO:0030097	cytokine-mediated signaling pathway;signal transduction;positive regulation of cell population proliferation;hemopoiesis
ENSG00000200246	RNA5SP263	rRNA_pseudogene	-3.27749	-3.78003	-7.56107	3.5221e-11	1.00116e-08	15.1566	.	.
ENSG00000119630	PGF	protein_coding	-2.25602	5.30826	-7.53013	4.0692e-11	1.14891e-08	14.6802	GO:0008284;GO:0001666;GO:0007165;GO:0007267;GO:0002040;GO:0048010;GO:0001934;GO:0001938;GO:0008284;GO:0038084;GO:0045766;GO:0050930;GO:0060754	positive regulation of cell population proliferation;response to hypoxia;signal transduction;cell-cell signaling;sprouting angiogenesis;vascular endothelial growth factor receptor signaling pathway;positive regulation of protein phosphorylation;positive regulation of endothelial cell proliferation;positive regulation of cell population proliferation;vascular endothelial growth factor signaling pa…
ENSG00000270114	AC006019.3	lncRNA	5.13969	-0.178994	7.51737	4.31888e-11	1.21127e-08	14.9101	.	.
ENSG00000237838	AC092422.1	Not available	-3.08335	-2.29364	-7.5145	4.377e-11	1.21944e-08	14.9686	.	.
ENSG00000231359	AC072052.1	processed_pseudogene	-3.17774	-2.51488	-7.47199	5.33644e-11	1.47696e-08	14.7764	.	.
ENSG00000204624	DISP3	protein_coding	-2.50011	2.68723	-7.46668	5.47009e-11	1.50406e-08	14.5315	GO:0045665;GO:0007224;GO:2000179;GO:0042632;GO:0032368;GO:0045834	negative regulation of neuron differentiation;smoothened signaling pathway;positive regulation of neural precursor cell proliferation;cholesterol homeostasis;regulation of lipid transport;positive regulation of lipid metabolic process
ENSG00000108231	LGI1	protein_coding	-3.65996	-2.75934	-7.4577	5.70351e-11	1.55806e-08	14.7095	GO:0007399;GO:0007411;GO:0030307;GO:0031175;GO:0050806	nervous system development;axon guidance;positive regulation of cell growth;neuron projection development;positive regulation of synaptic transmission
ENSG00000228236	TXNP5	processed_pseudogene	-2.60065	-5.38617	-7.4488	5.94493e-11	1.61353e-08	14.5782	.	.
ENSG00000156395	SORCS3	protein_coding	-6.15784	1.74501	-7.43441	6.35682e-11	1.71426e-08	14.4485	GO:0007218	neuropeptide signaling pathway
ENSG00000254887	AC010247.1	lncRNA	-2.2019	-1.94283	-7.42654	6.59395e-11	1.76688e-08	14.573	.	.
ENSG00000164082	GRM2	protein_coding	-2.50424	-0.374976	-7.40933	7.14368e-11	1.90207e-08	14.4493	GO:0007216;GO:0051966;GO:0007268;GO:0007194;GO:0051896	G protein-coupled glutamate receptor signaling pathway;regulation of synaptic transmission, glutamatergic;chemical synaptic transmission;negative regulation of adenylate cyclase activity;regulation of protein kinase B signaling
ENSG00000286335	AC009230.1	lncRNA	-3.65504	-3.95728	-7.40233	7.38018e-11	1.95269e-08	14.4579	.	.
ENSG00000172554	SNTG2	protein_coding	-3.90383	-0.520258	-7.38228	8.10099e-11	2.13e-08	14.3202	GO:0007417	central nervous system development
ENSG00000007174	DNAH9	protein_coding	-2.34522	-0.239908	-7.37937	8.21135e-11	2.14561e-08	14.3238	GO:0003341;GO:0003341	cilium movement;cilium movement
ENSG00000202322	RNA5SP131	rRNA_pseudogene	-2.8123	-3.65594	-7.37618	8.33392e-11	2.1642e-08	14.3374	.	.
ENSG00000166407	LMO1	protein_coding	3.8475	3.33023	7.36174	8.91223e-11	2.28918e-08	14.2359	GO:0045944;GO:0045944	positive regulation of transcription by RNA polymerase II;positive regulation of transcription by RNA polymerase II
ENSG00000145198	VWA5B2	protein_coding	4.30493	8.04584	7.36146	8.92406e-11	2.28918e-08	13.9953	.	.
ENSG00000060709	RIMBP2	protein_coding	1.07904	7.83613	7.35828	9.05657e-11	2.3091e-08	13.8331	GO:0007274	neuromuscular synaptic transmission
ENSG00000254302	AC087855.2	lncRNA	-3.15488	-3.34499	-7.34568	9.60234e-11	2.4335e-08	14.205	.	.
ENSG00000147481	SNTG1	protein_coding	-4.15665	0.162534	-7.33929	9.89169e-11	2.49182e-08	14.0991	GO:0007154	cell communication
ENSG00000137968	SLC44A5	protein_coding	-3.55433	0.769704	-7.33082	1.02882e-10	2.57628e-08	14.0291	GO:0055085;GO:0055085;GO:0006656;GO:0015871	transmembrane transport;transmembrane transport;phosphatidylcholine biosynthetic process;choline transport
ENSG00000168490	PHYHIP	protein_coding	-2.33412	4.11447	-7.29901	1.1924e-10	2.96824e-08	13.7151	GO:0008104	protein localization
ENSG00000279860	AC008568.2	TEC	-4.0046	-2.21343	-7.293	1.22608e-10	3.03412e-08	13.9713	.	.
ENSG00000174145	NWD2	protein_coding	-3.17056	-2.91991	-7.2916	1.23409e-10	3.03607e-08	13.9683	.	.
ENSG00000226509	AC005588.1	processed_pseudogene	4.67446	-1.28967	7.26139	1.4195e-10	3.47191e-08	13.7688	.	.
ENSG00000255727	LINC01489	lncRNA	-2.82053	-4.69123	-7.25342	1.47289e-10	3.58168e-08	13.7602	.	.
ENSG00000266535	AC008133.1	lncRNA	-2.51317	-5.61402	-7.24688	1.51815e-10	3.67053e-08	13.68	.	.
ENSG00000182742	HOXB4	protein_coding	1.43127	2.89178	7.24189	1.55365e-10	3.73489e-08	13.6349	GO:0006357;GO:0009952;GO:0045944;GO:0048704;GO:0060218;GO:2000738	regulation of transcription by RNA polymerase II;anterior/posterior pattern specification;positive regulation of transcription by RNA polymerase II;embryonic skeletal system morphogenesis;hematopoietic stem cell differentiation;positive regulation of stem cell differentiation
ENSG00000002746	HECW1	protein_coding	-4.09005	-1.02598	-7.23702	1.58908e-10	3.79836e-08	13.7006	GO:0016567;GO:0048814;GO:2000650;GO:0090090	protein ubiquitination;regulation of dendrite morphogenesis;negative regulation of sodium ion transmembrane transporter activity;negative regulation of canonical Wnt signaling pathway
ENSG00000225417	AL049648.1	lncRNA	-2.71577	-3.92179	-7.22989	1.64239e-10	3.90361e-08	13.6713	.	.
ENSG00000231292	IGKV1OR2-108	IG_V_gene	-2.63342	-5.51895	-7.22433	1.68518e-10	3.9828e-08	13.5861	GO:0006955	immune response
ENSG00000188770	OPTC	protein_coding	-3.67704	-1.07737	-7.21646	1.74767e-10	4.07822e-08	13.5996	GO:0030199;GO:0030199;GO:0060348;GO:0061975	collagen fibril organization;collagen fibril organization;bone development;articular cartilage development
ENSG00000177519	RPRM	protein_coding	-4.41556	-0.55784	-7.21576	1.7533e-10	4.07822e-08	13.5916	GO:0051726;GO:0007346	regulation of cell cycle;regulation of mitotic cell cycle
ENSG00000170959	DCDC1	protein_coding	-2.83981	-0.336461	-7.2156	1.75464e-10	4.07822e-08	13.5911	GO:1902412;GO:1902412	regulation of mitotic cytokinesis;regulation of mitotic cytokinesis
ENSG00000261620	HMGN2P41	processed_pseudogene	-2.75513	-5.83649	-7.20922	1.80715e-10	4.17719e-08	13.5076	.	.
ENSG00000007516	BAIAP3	protein_coding	-3.29903	5.10264	-7.20516	1.84138e-10	4.23307e-08	13.2342	GO:0035774;GO:0042147;GO:0001956;GO:0007186;GO:0001956;GO:0032228;GO:1905413;GO:1905413;GO:1990502	positive regulation of insulin secretion involved in cellular response to glucose stimulus;retrograde transport, endosome to Golgi;positive regulation of neurotransmitter secretion;G protein-coupled receptor signaling pathway;positive regulation of neurotransmitter secretion;regulation of synaptic transmission, GABAergic;regulation of dense core granule exocytosis;regulation of dense core granule…
ENSG00000264598	AC003687.1	lncRNA	-2.3848	-5.67647	-7.20159	1.87206e-10	4.28021e-08	13.4659	.	.
ENSG00000213579	AL096829.1	processed_pseudogene	-3.4337	-4.3362	-7.19741	1.90858e-10	4.34011e-08	13.534	.	.
ENSG00000040731	CDH10	protein_coding	4.31149	3.39103	7.1882	1.9916e-10	4.50456e-08	13.4596	GO:0007043;GO:0098609;GO:0000902;GO:0016339;GO:0034332;GO:0044331	cell-cell junction assembly;cell-cell adhesion;cell morphogenesis;calcium-dependent cell-cell adhesion via plasma membrane cell adhesion molecules;adherens junction organization;cell-cell adhesion mediated by cadherin
ENSG00000148735	PLEKHS1	protein_coding	-3.50535	-3.8475	-7.15597	2.31125e-10	5.19958e-08	13.361	.	.
ENSG00000249388	AC023794.2	lncRNA	3.80207	-1.70704	7.1504	2.37139e-10	5.30649e-08	13.2776	.	.
ENSG00000265635	MIR3612	miRNA	4.85109	-2.32038	7.14589	2.42133e-10	5.38957e-08	13.2507	.	.
ENSG00000225756	DBH-AS1	lncRNA	4.98587	4.30326	7.13833	2.50724e-10	5.55142e-08	13.227	.	.
ENSG00000204025	TRPC5OS	protein_coding	-3.7434	-3.04385	-7.13106	2.59275e-10	5.71069e-08	13.2531	.	.
ENSG00000228204	AC004830.2	lncRNA	-3.32477	-3.45642	-7.10684	2.89909e-10	6.35217e-08	13.1384	.	.
ENSG00000254049	NRG1-IT3	lncRNA	-3.57207	-2.46211	-7.10272	2.95471e-10	6.42797e-08	13.1275	.	.
ENSG00000204060	FOXO6	protein_coding	-2.95188	0.418338	-7.10202	2.96424e-10	6.42797e-08	13.0296	GO:0006357;GO:0006357;GO:0060999	regulation of transcription by RNA polymerase II;regulation of transcription by RNA polymerase II;positive regulation of dendritic spine development
ENSG00000196208	GREB1	protein_coding	-3.21749	0.866397	-7.09761	3.02507e-10	6.49819e-08	12.9721	.	.
ENSG00000153246	PLA2R1	protein_coding	-2.06667	3.27121	-7.09743	3.02752e-10	6.49819e-08	12.8575	GO:0072593;GO:0001819;GO:0090403;GO:0043517;GO:0006898;GO:1904635;GO:0090399;GO:1900138;GO:0090238;GO:1900139	reactive oxygen species metabolic process;positive regulation of cytokine production;oxidative stress-induced premature senescence;positive regulation of DNA damage response, signal transduction by p53 class mediator;receptor-mediated endocytosis;positive regulation of podocyte apoptotic process;replicative senescence;negative regulation of phospholipase A2 activity;positive regulation of arachid…
ENSG00000216710	COX6A1P3	processed_pseudogene	-2.67047	-5.11992	-7.09435	3.07082e-10	6.55768e-08	13.044	.	.
ENSG00000252261	RNA5SP262	rRNA_pseudogene	-3.44206	-2.82702	-7.07109	3.418e-10	7.24414e-08	12.9873	.	.
ENSG00000138759	FRAS1	protein_coding	-2.19547	6.57756	-7.07003	3.43477e-10	7.24414e-08	12.5008	GO:0009653	anatomical structure morphogenesis
ENSG00000280189	AC007614.2	TEC	-4.02836	-1.95961	-7.06945	3.44393e-10	7.24414e-08	12.9712	.	.
ENSG00000253438	PCAT1	lncRNA	-2.14394	0.739178	-7.06658	3.4898e-10	7.3041e-08	12.8742	.	.
ENSG00000230873	STMND1	protein_coding	-3.11195	-4.6271	-7.05881	3.61679e-10	7.53242e-08	12.9102	GO:0007019;GO:0031110;GO:0031175	microtubule depolymerization;regulation of microtubule polymerization or depolymerization;neuron projection development
ENSG00000201361	RNA5SP433	rRNA_pseudogene	5.42504	-1.71558	7.05703	3.64647e-10	7.55682e-08	12.8709	.	.
ENSG00000116857	TMEM9	protein_coding	1.14865	6.27649	7.05186	3.73423e-10	7.70076e-08	12.5347	GO:0042176;GO:0090263;GO:0007042;GO:0048388;GO:0070070	regulation of protein catabolic process;positive regulation of canonical Wnt signaling pathway;lysosomal lumen acidification;endosomal lumen acidification;proton-transporting V-type ATPase complex assembly
ENSG00000101346	POFUT1	protein_coding	0.720694	6.3306	7.048	3.80116e-10	7.78682e-08	12.5005	GO:0006355;GO:0007219;GO:0006493;GO:0016266;GO:0008593;GO:0008593;GO:0036066;GO:0036066	regulation of DNA-templated transcription;Notch signaling pathway;protein O-linked glycosylation;O-glycan processing;regulation of Notch signaling pathway;regulation of Notch signaling pathway;protein O-linked fucosylation;protein O-linked fucosylation
ENSG00000229855	AC008568.1	lncRNA	-4.04447	-0.359247	-7.04733	3.81299e-10	7.78682e-08	12.797	.	.
ENSG00000260918	AC107398.3	lncRNA	-3.32629	0.0294672	-7.03811	3.97809e-10	8.0793e-08	12.7716	.	.
ENSG00000149782	PLCB3	protein_coding	1.26187	6.3142	7.03721	3.99461e-10	8.0793e-08	12.4691	GO:0046488;GO:0007186;GO:0048015;GO:0051209;GO:0003073	phosphatidylinositol metabolic process;G protein-coupled receptor signaling pathway;phosphatidylinositol-mediated signaling;release of sequestered calcium ion into cytosol;regulation of systemic arterial blood pressure
ENSG00000178597	PSAPL1	protein_coding	-3.20061	-2.78653	-7.0296	4.13675e-10	8.32675e-08	12.8035	GO:0007193;GO:0019216;GO:0060736;GO:0060742	adenylate cyclase-inhibiting G protein-coupled receptor signaling pathway;regulation of lipid metabolic process;prostate gland growth;epithelial cell differentiation involved in prostate gland development
ENSG00000152953	STK32B	protein_coding	-2.83403	1.10539	-7.02461	4.2327e-10	8.47931e-08	12.6292	GO:0018105;GO:0035556	peptidyl-serine phosphorylation;intracellular signal transduction
ENSG00000267338	AP000365.1	lncRNA	-3.08484	-2.50832	-7.02276	4.26889e-10	8.51127e-08	12.7734	.	.
ENSG00000249562	AC091885.1	processed_pseudogene	3.77131	-2.3079	7.00662	4.59738e-10	9.12203e-08	12.6403	.	.
ENSG00000186847	KRT14	protein_coding	-3.38592	-4.46701	-7.00562	4.61859e-10	9.12203e-08	12.6876	GO:0030855;GO:0045109;GO:0008544;GO:0042633;GO:0045110	epithelial cell differentiation;intermediate filament organization;epidermis development;hair cycle;intermediate filament bundle assembly
ENSG00000129295	LRRC6	protein_coding	-1.79007	0.944593	-6.99684	4.80877e-10	9.45327e-08	12.5603	GO:0030317;GO:0061512;GO:0036158;GO:0060287;GO:0036158;GO:0044458;GO:0008584;GO:0051649;GO:0090660;GO:0070286;GO:0003341;GO:0060287;GO:0003351;GO:0030317;GO:0036158;GO:0036159;GO:0061458;GO:0120229	flagellated sperm motility;protein localization to cilium;outer dynein arm assembly;epithelial cilium movement involved in determination of left/right asymmetry;outer dynein arm assembly;motile cilium assembly;male gonad development;establishment of localization in cell;cerebrospinal fluid circulation;axonemal dynein complex assembly;cilium movement;epithelial cilium movement involved in determin…
ENSG00000264970	AC131274.3	transcribed_processed_pseudogene	-2.84421	-5.58697	-6.99476	4.85477e-10	9.49932e-08	12.5855	.	.
ENSG00000143398	PIP5K1A	protein_coding	0.93704	6.57748	6.99174	4.92249e-10	9.58723e-08	12.2363	GO:0008654;GO:0006909;GO:0016477;GO:0090630;GO:0007165;GO:0048041;GO:0006661;GO:0060326;GO:0072659;GO:0030216;GO:0014066;GO:0031532;GO:0097178;GO:0006650	phospholipid biosynthetic process;phagocytosis;cell migration;activation of GTPase activity;signal transduction;focal adhesion assembly;phosphatidylinositol biosynthetic process;cell chemotaxis;protein localization to plasma membrane;keratinocyte differentiation;regulation of phosphatidylinositol 3-kinase signaling;actin cytoskeleton reorganization;ruffle assembly;glycerophospholipid metabolic pr…
ENSG00000169239	CA5B	protein_coding	-0.658192	3.82234	-6.98227	5.14135e-10	9.91846e-08	12.326	.	.
ENSG00000266513	AP002478.2	lncRNA	-3.26754	-3.34254	-6.98223	5.1422e-10	9.91846e-08	12.5946	.	.
ENSG00000254166	CASC19	lncRNA	-2.13349	0.364682	-6.98134	5.16329e-10	9.91846e-08	12.5047	.	.
ENSG00000270809	CHCHD2P11	processed_pseudogene	-1.90281	-1.11183	-6.96925	5.45766e-10	1.04363e-07	12.506	.	.
ENSG00000201496	RN7SKP275	misc_RNA	-2.91597	-4.02332	-6.95859	5.7312e-10	1.09098e-07	12.484	.	.
ENSG00000280061	AC011504.1	TEC	3.85623	3.43802	6.955	5.82614e-10	1.10405e-07	12.3998	.	.
ENSG00000141527	CARD14	protein_coding	-1.17033	1.69431	-6.93966	6.25055e-10	1.17917e-07	12.2555	GO:0043066;GO:0001934;GO:0051092;GO:0007250;GO:0033209	negative regulation of apoptotic process;positive regulation of protein phosphorylation;positive regulation of NF-kappaB transcription factor activity;activation of NF-kappaB-inducing kinase activity;tumor necrosis factor-mediated signaling pathway
ENSG00000136698	CFC1	protein_coding	-4.13542	-2.42678	-6.92599	6.65442e-10	1.24975e-07	12.3291	GO:0007368;GO:0048856;GO:0038092	determination of left/right symmetry;anatomical structure development;nodal signaling pathway
ENSG00000250942	ENPP7P11	processed_pseudogene	-3.34107	-2.18218	-6.91357	7.04384e-10	1.31701e-07	12.2834	.	.
ENSG00000284648	AC097493.3	unprocessed_pseudogene	-3.42653	-3.34418	-6.90232	7.41595e-10	1.38045e-07	12.2427	.	.
ENSG00000266180	MIR4282	miRNA	3.21407	-2.50957	6.88913	7.87705e-10	1.45982e-07	12.129	.	.
ENSG00000251185	AC025244.1	lncRNA	-3.09235	-4.7257	-6.8753	8.3915e-10	1.54834e-07	12.0962	.	.
ENSG00000197421	GGT3P	transcribed_unprocessed_pseudogene	-2.67974	-5.32708	-6.87295	8.48185e-10	1.55818e-07	12.0685	.	.
ENSG00000279180	AC061709.3	TEC	5.5929	-1.06343	6.8577	9.09384e-10	1.66334e-07	12.012	.	.
ENSG00000248265	FLJ12825	lncRNA	2.54784	0.400402	6.85553	9.18463e-10	1.66585e-07	12.0324	.	.
ENSG00000251151	HOXC-AS3	lncRNA	4.07521	-3.26357	6.85548	9.18676e-10	1.66585e-07	11.9824	.	.
ENSG00000272163	AF106564.1	lncRNA	2.30293	2.79808	6.85216	9.32697e-10	1.68402e-07	11.9306	.	.
ENSG00000221879	MRPS21P3	processed_pseudogene	-2.64574	-4.87987	-6.84744	9.53043e-10	1.7134e-07	11.9784	.	.
ENSG00000121905	HPCA	protein_coding	-2.32123	-0.389638	-6.83964	9.87564e-10	1.76791e-07	11.9145	GO:1901385;GO:0071277	regulation of voltage-gated calcium channel activity;cellular response to calcium ion
ENSG00000072315	TRPC5	protein_coding	-3.33765	1.15641	-6.83669	1.00096e-09	1.7843e-07	11.7455	GO:0007399;GO:0051402;GO:0070588;GO:0070782;GO:0070588;GO:0006816;GO:0051480	nervous system development;neuron apoptotic process;calcium ion transmembrane transport;phosphatidylserine exposure on apoptotic cell surface;calcium ion transmembrane transport;calcium ion transport;regulation of cytosolic calcium ion concentration
ENSG00000283023	FRG1GP	unprocessed_pseudogene	-2.61586	-2.03936	-6.83391	1.01373e-09	1.79943e-07	11.9349	.	.
ENSG00000104044	OCA2	protein_coding	-4.65535	-2.44707	-6.82772	1.04276e-09	1.84297e-07	11.9054	GO:0030318;GO:0042438;GO:0006583;GO:0035752	melanocyte differentiation;melanin biosynthetic process;melanin biosynthetic process from tyrosine;lysosomal lumen pH elevation
ENSG00000170153	RNF150	protein_coding	1.49789	6.51375	6.82683	1.04702e-09	1.84297e-07	11.5187	GO:0006511	ubiquitin-dependent protein catabolic process
ENSG00000171604	CXXC5	protein_coding	1.48296	5.88766	6.8215	1.07279e-09	1.88047e-07	11.5411	GO:0000122;GO:0043123	negative regulation of transcription by RNA polymerase II;positive regulation of I-kappaB kinase/NF-kappaB signaling
ENSG00000280241	AC079298.3	lncRNA	-2.68578	-0.867139	-6.81746	1.09271e-09	1.89962e-07	11.8452	.	.
ENSG00000249206	GCNT1P2	processed_pseudogene	-2.51206	-5.48301	-6.8173	1.09353e-09	1.89962e-07	11.8203	.	.
ENSG00000107485	GATA3	protein_coding	1.84932	6.2612	6.81655	1.09726e-09	1.89962e-07	11.5091	GO:0007165;GO:0045944;GO:0045944;GO:0006954;GO:0045893;GO:0045893;GO:0045893;GO:0001822;GO:0031929;GO:0045786;GO:0000122;GO:0008285;GO:0001817;GO:0045944;GO:0050728;GO:0008584;GO:0009615;GO:0071356;GO:0045892;GO:0045944;GO:0032736;GO:0032736;GO:0032753;GO:0045064;GO:0014065;GO:0050852;GO:0009653;GO:2000352;GO:0001709;GO:0045165;GO:0006952;GO:0043627;GO:0010595;GO:0051897;GO:1902895;GO:0010719;GO:…	signal transduction;positive regulation of transcription by RNA polymerase II;positive regulation of transcription by RNA polymerase II;inflammatory response;positive regulation of DNA-templated transcription;positive regulation of DNA-templated transcription;positive regulation of DNA-templated transcription;kidney development;TOR signaling;negative regulation of cell cycle;negative regulation o…
ENSG00000283047	FRG1FP	unprocessed_pseudogene	-2.66936	-3.63999	-6.79917	1.18774e-09	2.04782e-07	11.7873	.	.
ENSG00000207744	MIR10B	miRNA	1.52114	-0.548746	6.78189	1.28502e-09	2.20652e-07	11.7146	.	.
ENSG00000103460	TOX3	protein_coding	4.46572	3.7564	6.7778	1.30917e-09	2.23884e-07	11.6065	GO:0042981;GO:0006357;GO:0045944;GO:0043524	regulation of apoptotic process;regulation of transcription by RNA polymerase II;positive regulation of transcription by RNA polymerase II;negative regulation of neuron apoptotic process
ENSG00000253223	AC110998.1	processed_pseudogene	-2.08751	-3.99921	-6.77489	1.32664e-09	2.25953e-07	11.6711	.	.
ENSG00000184156	KCNQ3	protein_coding	-2.11417	3.00445	-6.76453	1.3907e-09	2.35908e-07	11.3537	GO:0071805;GO:0071805;GO:0007268	potassium ion transmembrane transport;potassium ion transmembrane transport;chemical synaptic transmission
ENSG00000185634	SHC4	protein_coding	-2.18972	1.67889	-6.75222	1.47075e-09	2.48486e-07	11.4252	GO:0007169	transmembrane receptor protein tyrosine kinase signaling pathway
ENSG00000282651	IGHV5-10-1	IG_V_gene	-3.68882	-5.15848	-6.74802	1.49915e-09	2.52272e-07	11.5645	.	.
ENSG00000008283	CYB561	protein_coding	1.57126	9.66892	6.74052	1.55112e-09	2.59976e-07	10.9308	GO:0140576;GO:0022900	ascorbate homeostasis;electron transport chain
ENSG00000256064	AC063926.1	lncRNA	1.1213	2.25063	6.73567	1.58573e-09	2.64722e-07	11.3869	.	.
ENSG00000153823	PID1	protein_coding	2.27803	4.81912	6.72892	1.63514e-09	2.71892e-07	11.2255	GO:0010628;GO:0045944;GO:0071345;GO:0001933;GO:2000379;GO:0046627;GO:0071356;GO:0071356;GO:1903077;GO:0071354;GO:0046325;GO:2000377;GO:0046325;GO:0051881;GO:0051881;GO:0070346;GO:0070584;GO:0071398;GO:2000377;GO:2001170;GO:2001171	positive regulation of gene expression;positive regulation of transcription by RNA polymerase II;cellular response to cytokine stimulus;negative regulation of protein phosphorylation;positive regulation of reactive oxygen species metabolic process;negative regulation of insulin receptor signaling pathway;cellular response to tumor necrosis factor;cellular response to tumor necrosis factor;negativ…
ENSG00000006747	SCIN	protein_coding	-3.09173	0.586035	-6.69848	1.87748e-09	3.10959e-07	11.1787	GO:0051693;GO:0051014;GO:0008285;GO:0043065;GO:0007417;GO:0008154;GO:0051014;GO:0051016;GO:0051047;GO:0030031;GO:0042989;GO:0051127;GO:0017156;GO:0045654;GO:0032330;GO:0045010	actin filament capping;actin filament severing;negative regulation of cell population proliferation;positive regulation of apoptotic process;central nervous system development;actin polymerization or depolymerization;actin filament severing;barbed-end actin filament capping;positive regulation of secretion;cell projection assembly;sequestering of actin monomers;positive regulation of actin nuclea…
ENSG00000172236	TPSAB1	protein_coding	-2.78573	0.34148	-6.69756	1.88531e-09	3.11032e-07	11.2307	GO:0006508;GO:0006952;GO:0022617	proteolysis;defense response;extracellular matrix disassembly
ENSG00000043591	ADRB1	protein_coding	-3.36306	1.19693	-6.68194	2.02373e-09	3.32564e-07	11.1108	GO:0043547;GO:0120162;GO:0071880;GO:0002025;GO:0071880;GO:0001996;GO:0007190;GO:0045187	positive regulation of GTPase activity;positive regulation of cold-induced thermogenesis;adenylate cyclase-activating adrenergic receptor signaling pathway;norepinephrine-epinephrine-mediated vasodilation involved in regulation of systemic arterial blood pressure;adenylate cyclase-activating adrenergic receptor signaling pathway;positive regulation of heart rate by epinephrine-norepinephrine;acti…
ENSG00000105880	DLX5	protein_coding	-1.99534	0.602366	-6.68051	2.03695e-09	3.33434e-07	11.1486	GO:0045893;GO:0006357;GO:0030154;GO:0007399;GO:0030509;GO:0071773;GO:0001501;GO:1901522;GO:0001958;GO:0008283;GO:0001649;GO:0048646	positive regulation of DNA-templated transcription;regulation of transcription by RNA polymerase II;cell differentiation;nervous system development;BMP signaling pathway;cellular response to BMP stimulus;skeletal system development;positive regulation of transcription from RNA polymerase II promoter involved in cellular response to chemical stimulus;endochondral ossification;cell population proli…
ENSG00000107954	NEURL1	protein_coding	1.79211	5.23537	6.6771	2.06867e-09	3.37313e-07	10.9683	GO:0008285;GO:0071230;GO:0007399;GO:0043065;GO:0007399;GO:0051491;GO:0006513;GO:0045746;GO:0045746;GO:0048170;GO:0060999;GO:0090129	negative regulation of cell population proliferation;cellular response to amino acid stimulus;nervous system development;positive regulation of apoptotic process;nervous system development;positive regulation of filopodium assembly;protein monoubiquitination;negative regulation of Notch signaling pathway;negative regulation of Notch signaling pathway;positive regulation of long-term neuronal syna…
ENSG00000116984	MTR	protein_coding	0.656333	7.62537	6.67519	2.08664e-09	3.3893e-07	10.7311	GO:0007399;GO:0031103;GO:0009086;GO:0009086;GO:0009235;GO:0046653;GO:0048678;GO:0050667;GO:0071732	nervous system development;axon regeneration;methionine biosynthetic process;methionine biosynthetic process;cobalamin metabolic process;tetrahydrofolate metabolic process;response to axon injury;homocysteine metabolic process;cellular response to nitric oxide
ENSG00000287435	AC069404.1	lncRNA	-2.93207	-3.74187	-6.67174	2.11958e-09	3.42956e-07	11.2353	.	.
ENSG00000225152	AL160290.1	lncRNA	-2.75681	-2.71031	-6.66361	2.19905e-09	3.54451e-07	11.1932	.	.
ENSG00000124225	PMEPA1	protein_coding	-1.99063	7.3818	-6.66257	2.20947e-09	3.54772e-07	10.6283	GO:0030521;GO:0010991;GO:0010991;GO:0030512;GO:0030512;GO:0030512;GO:0060394;GO:0060394;GO:0060394	androgen receptor signaling pathway;negative regulation of SMAD protein complex assembly;negative regulation of SMAD protein complex assembly;negative regulation of transforming growth factor beta receptor signaling pathway;negative regulation of transforming growth factor beta receptor signaling pathway;negative regulation of transforming growth factor beta receptor signaling pathway;negative re…
ENSG00000197308	GATA3-AS1	lncRNA	1.77655	3.87971	6.65723	2.26352e-09	3.61164e-07	10.9619	.	.
ENSG00000196277	GRM7	protein_coding	-3.7718	-0.342468	-6.65695	2.26645e-09	3.61164e-07	11.0912	GO:0007193;GO:0007605;GO:0007268;GO:0007196;GO:0007216;GO:0051966;GO:0061564;GO:0070085;GO:0014050	adenylate cyclase-inhibiting G protein-coupled receptor signaling pathway;sensory perception of sound;chemical synaptic transmission;adenylate cyclase-inhibiting G protein-coupled glutamate receptor signaling pathway;G protein-coupled glutamate receptor signaling pathway;regulation of synaptic transmission, glutamatergic;axon development;glycosylation;negative regulation of glutamate secretion
ENSG00000280231	AL031719.2	TEC	-1.49765	-0.336537	-6.64034	2.44345e-09	3.87901e-07	11.0349	.	.
ENSG00000100678	SLC8A3	protein_coding	2.15938	6.12518	6.63719	2.47856e-09	3.91994e-07	10.7344	GO:0070588;GO:0007613;GO:0006874;GO:0098703;GO:0035725;GO:0006811;GO:0007612;GO:1903779;GO:0071456;GO:0060291;GO:0035725;GO:0042552;GO:0048709;GO:0007611;GO:0006851;GO:0051560;GO:0050808;GO:0098815;GO:0071901;GO:0014819	calcium ion transmembrane transport;memory;cellular calcium ion homeostasis;calcium ion import across plasma membrane;sodium ion transmembrane transport;ion transport;learning;regulation of cardiac conduction;cellular response to hypoxia;long-term synaptic potentiation;sodium ion transmembrane transport;myelination;oligodendrocyte differentiation;learning or memory;mitochondrial calcium ion trans…
ENSG00000205476	CCDC85C	protein_coding	1.17291	6.94318	6.62837	2.57951e-09	4.06431e-07	10.5905	GO:0021987	cerebral cortex development
ENSG00000256630	AC090424.1	unprocessed_pseudogene	5.41834	-1.6483	6.62342	2.63784e-09	4.14072e-07	11.0008	.	.
ENSG00000260611	AC106785.2	lncRNA	-2.38213	-5.93563	-6.62157	2.66008e-09	4.16011e-07	10.9678	.	.
ENSG00000114670	NEK11	protein_coding	-1.20312	1.86498	-6.61772	2.70677e-09	4.21745e-07	10.8081	GO:0035556;GO:0006468;GO:0031573;GO:0031573;GO:1901990;GO:1901990	intracellular signal transduction;protein phosphorylation;mitotic intra-S DNA damage checkpoint signaling;mitotic intra-S DNA damage checkpoint signaling;regulation of mitotic cell cycle phase transition;regulation of mitotic cell cycle phase transition
ENSG00000148357	HMCN2	protein_coding	-2.65886	4.19019	-6.61552	2.73378e-09	4.24382e-07	10.5994	GO:0007156;GO:0050808	homophilic cell adhesion via plasma membrane adhesion molecules;synapse organization
ENSG00000127530	OR7C1	protein_coding	-2.33508	-0.472122	-6.60969	2.80688e-09	4.34127e-07	10.8977	GO:0007165;GO:0007283	signal transduction;spermatogenesis
ENSG00000253974	NRG1-IT1	lncRNA	-3.86238	0.684153	-6.60501	2.86677e-09	4.41766e-07	10.8259	.	.
ENSG00000171132	PRKCE	protein_coding	0.792116	6.7719	6.60004	2.93193e-09	4.48837e-07	10.4647	GO:0006468;GO:0018105;GO:0006468;GO:0018105;GO:0035556;GO:0007165;GO:0032467;GO:0030838;GO:0006915;GO:0038096;GO:0010634;GO:0031663;GO:1903078;GO:0090303;GO:2000650;GO:0010763;GO:0035669;GO:2001031	protein phosphorylation;peptidyl-serine phosphorylation;protein phosphorylation;peptidyl-serine phosphorylation;intracellular signal transduction;signal transduction;positive regulation of cytokinesis;positive regulation of actin filament polymerization;apoptotic process;Fc-gamma receptor signaling pathway involved in phagocytosis;positive regulation of epithelial cell migration;lipopolysaccharid…
ENSG00000226387	SORCS3-AS1	lncRNA	-4.85982	-2.80054	-6.59988	2.93399e-09	4.48837e-07	10.9109	.	.
ENSG00000287667	AC109517.1	lncRNA	-2.18736	-5.9326	-6.59706	2.9717e-09	4.52958e-07	10.8626	.	.
ENSG00000149212	SESN3	protein_coding	1.53409	9.19335	6.58148	3.18834e-09	4.84224e-07	10.2476	GO:0034198;GO:1904262;GO:1904262;GO:0042149;GO:0016239;GO:0071233;GO:1990253	cellular response to amino acid starvation;negative regulation of TORC1 signaling;negative regulation of TORC1 signaling;cellular response to glucose starvation;positive regulation of macroautophagy;cellular response to leucine;cellular response to leucine starvation
ENSG00000185842	DNAH14	protein_coding	2.0602	5.917	6.57983	3.21218e-09	4.8609e-07	10.4871	.	.
ENSG00000100181	TPTEP1	transcribed_unprocessed_pseudogene	-2.88804	2.23839	-6.54591	3.7432e-09	5.64418e-07	10.4528	.	.
ENSG00000255027	AP000842.2	lncRNA	-2.57081	-4.65798	-6.53364	3.95597e-09	5.94371e-07	10.6247	.	.
ENSG00000250133	HOXC-AS2	lncRNA	5.88124	1.46053	6.52801	4.05755e-09	6.07462e-07	10.6124	.	.
ENSG00000198216	CACNA1E	protein_coding	-3.96911	1.38882	-6.52685	4.07873e-09	6.08469e-07	10.4162	GO:0007268;GO:0098703;GO:0007268	chemical synaptic transmission;calcium ion import across plasma membrane;chemical synaptic transmission
ENSG00000143375	CGN	protein_coding	1.9617	2.70018	6.51416	4.31857e-09	6.41157e-07	10.3983	GO:0000226	microtubule cytoskeleton organization
ENSG00000163751	CPA3	protein_coding	-2.62813	1.28343	-6.51365	4.32833e-09	6.41157e-07	10.3627	GO:0006508;GO:0006508;GO:0002003	proteolysis;proteolysis;angiotensin maturation
ENSG00000185760	KCNQ5	protein_coding	2.77544	5.66561	6.50224	4.55649e-09	6.72585e-07	10.2068	GO:0071805;GO:0071805;GO:0071805	potassium ion transmembrane transport;potassium ion transmembrane transport;potassium ion transmembrane transport
ENSG00000231233	CFAP58-DT	lncRNA	-2.45435	-0.888581	-6.49704	4.66416e-09	6.85394e-07	10.4177	.	.
ENSG00000287786	AC113615.2	lncRNA	-3.39747	-3.83212	-6.49649	4.67584e-09	6.85394e-07	10.4777	.	.
ENSG00000137142	IGFBPL1	protein_coding	1.94515	5.66643	6.49163	4.77909e-09	6.96034e-07	10.1003	GO:0009966;GO:0071228	regulation of signal transduction;cellular response to tumor cell
ENSG00000197748	CFAP43	protein_coding	-1.98834	1.05829	-6.49151	4.78152e-09	6.96034e-07	10.2968	GO:0060271;GO:0007288;GO:0007288;GO:0007288;GO:0003356	cilium assembly;sperm axoneme assembly;sperm axoneme assembly;sperm axoneme assembly;regulation of cilium beat frequency
ENSG00000131844	MCCC2	protein_coding	0.81183	5.82731	6.47834	5.07324e-09	7.35953e-07	9.9874	GO:0006552;GO:0009083;GO:0006552	leucine catabolic process;branched-chain amino acid catabolic process;leucine catabolic process
ENSG00000111642	CHD4	protein_coding	0.608709	5.61355	6.47743	5.09394e-09	7.36416e-07	9.98805	GO:0010629;GO:0010629;GO:0006338;GO:0000724;GO:0000122;GO:0006338;GO:0006338;GO:0045893;GO:0045892;GO:0016575;GO:0042659;GO:2000736	negative regulation of gene expression;negative regulation of gene expression;chromatin remodeling;double-strand break repair via homologous recombination;negative regulation of transcription by RNA polymerase II;chromatin remodeling;chromatin remodeling;positive regulation of DNA-templated transcription;negative regulation of DNA-templated transcription;histone deacetylation;regulation of cell f…
ENSG00000169313	P2RY12	protein_coding	-2.68786	1.2703	-6.46694	5.33959e-09	7.69285e-07	10.1599	GO:0007186;GO:0007193;GO:0007599;GO:0007186;GO:0070527;GO:0030168;GO:0048678;GO:0051897;GO:0019722;GO:0030030;GO:0030032;GO:1904141;GO:1904141;GO:0071318;GO:0007202;GO:0007200;GO:0050921;GO:0050920;GO:0050920;GO:0035585;GO:0006930;GO:0021808;GO:0033626;GO:0033630;GO:0043552;GO:1900029;GO:1900029;GO:1904139	G protein-coupled receptor signaling pathway;adenylate cyclase-inhibiting G protein-coupled receptor signaling pathway;hemostasis;G protein-coupled receptor signaling pathway;platelet aggregation;platelet activation;response to axon injury;positive regulation of protein kinase B signaling;calcium-mediated signaling;cell projection organization;lamellipodium assembly;positive regulation of microgl…
ENSG00000207924	MIR196A2	miRNA	3.71194	-3.72586	6.46295	5.43618e-09	7.80527e-07	10.3008	.	.
ENSG00000178722	C5orf64	lncRNA	-2.11592	-2.52119	-6.45326	5.67777e-09	8.11227e-07	10.2885	.	.
ENSG00000183560	IZUMO1R	protein_coding	-3.12378	-1.14366	-6.45284	5.68856e-09	8.11227e-07	10.2507	GO:0007155;GO:0007338;GO:0007155;GO:0007342;GO:0007342;GO:0035036;GO:0035036	cell adhesion;single fertilization;cell adhesion;fusion of sperm to egg plasma membrane involved in single fertilization;fusion of sperm to egg plasma membrane involved in single fertilization;sperm-egg recognition;sperm-egg recognition
ENSG00000106078	COBL	protein_coding	-3.81295	2.64843	-6.44586	5.86949e-09	8.34201e-07	9.99683	GO:0048565;GO:0000578;GO:0001843;GO:0030041;GO:0030041;GO:0001757;GO:0001889;GO:0030903;GO:0033504;GO:0048669;GO:0051639;GO:0051639;GO:1900006	digestive tract development;embryonic axis specification;neural tube closure;actin filament polymerization;actin filament polymerization;somite specification;liver development;notochord development;floor plate development;collateral sprouting in absence of injury;actin filament network formation;actin filament network formation;positive regulation of dendrite development
ENSG00000144354	CDCA7	protein_coding	2.09501	1.96485	6.44091	6.00118e-09	8.50046e-07	10.1357	GO:0042127	regulation of cell population proliferation
ENSG00000198597	ZNF536	protein_coding	3.1524	5.52182	6.43583	6.1394e-09	8.66706e-07	9.93541	GO:0006355;GO:0000122	regulation of DNA-templated transcription;negative regulation of transcription by RNA polymerase II
ENSG00000197253	TPSB2	protein_coding	-2.89333	0.0652086	-6.43503	6.16147e-09	8.66913e-07	10.0876	GO:0006508	proteolysis
ENSG00000248646	AC096759.1	lncRNA	-2.70413	-4.25654	-6.43027	6.29426e-09	8.82386e-07	10.1899	.	.
ENSG00000259017	AL133163.3	lncRNA	3.473	0.217082	6.42915	6.32608e-09	8.82386e-07	10.1899	.	.
ENSG00000230699	AL645608.2	lncRNA	3.68052	0.93394	6.42886	6.33437e-09	8.82386e-07	10.1744	.	.
ENSG00000244004	RPS3AP19	processed_pseudogene	-2.94543	-2.51702	-6.42276	6.50978e-09	9.03829e-07	10.1452	.	.
ENSG00000163479	SSR2	protein_coding	0.994331	6.55802	6.4207	6.57013e-09	9.09206e-07	9.6876	GO:0006613	cotranslational protein targeting to membrane
ENSG00000162769	FLVCR1	protein_coding	1.00252	5.29177	6.41868	6.62987e-09	9.14465e-07	9.76863	GO:0030218;GO:0006839;GO:0006879;GO:0006783;GO:0015886;GO:0097037;GO:0006839;GO:0030218;GO:0097037	erythrocyte differentiation;mitochondrial transport;cellular iron ion homeostasis;heme biosynthetic process;heme transport;heme export;mitochondrial transport;erythrocyte differentiation;heme export
ENSG00000240738	AF279873.2	processed_pseudogene	-2.5711	-3.16792	-6.41588	6.71339e-09	9.2296e-07	10.1325	.	.
ENSG00000169891	REPS2	protein_coding	-2.14102	2.91903	-6.41501	6.73958e-09	9.23543e-07	9.83217	GO:0006897;GO:0065003;GO:0007173;GO:0016197	endocytosis;protein-containing complex assembly;epidermal growth factor receptor signaling pathway;endosomal transport
ENSG00000119547	ONECUT2	protein_coding	2.25738	5.14081	6.40807	6.95229e-09	9.49598e-07	9.78632	GO:0006357;GO:0045944;GO:0009887	regulation of transcription by RNA polymerase II;positive regulation of transcription by RNA polymerase II;animal organ morphogenesis
ENSG00000279249	AC007614.1	lncRNA	-4.05441	1.91989	-6.40712	6.9821e-09	9.50582e-07	9.86491	.	.
ENSG00000094975	SUCO	protein_coding	1.06652	6.96639	6.40257	7.12573e-09	9.67008e-07	9.58138	GO:0046850;GO:0045669;GO:0032967;GO:0046850	regulation of bone remodeling;positive regulation of osteoblast differentiation;positive regulation of collagen biosynthetic process;regulation of bone remodeling
ENSG00000253849	AC090539.1	lncRNA	-2.51552	-5.3284	-6.4007	7.18573e-09	9.72015e-07	10.0491	.	.
ENSG00000266446	AL449423.1	lncRNA	1.55173	0.700376	6.39598	7.33905e-09	9.89572e-07	9.98603	.	.
ENSG00000152382	TADA1	protein_coding	0.980404	4.49634	6.39279	7.44453e-09	1.00059e-06	9.71552	GO:0006357;GO:0006282;GO:0035521;GO:0035521;GO:0035522;GO:0035522;GO:0043966;GO:0045893;GO:0043484	regulation of transcription by RNA polymerase II;regulation of DNA repair;monoubiquitinated histone deubiquitination;monoubiquitinated histone deubiquitination;monoubiquitinated histone H2A deubiquitination;monoubiquitinated histone H2A deubiquitination;histone H3 acetylation;positive regulation of DNA-templated transcription;regulation of RNA splicing
ENSG00000160688	FLAD1	protein_coding	0.864317	4.55759	6.38846	7.59008e-09	1.0169e-06	9.68502	GO:0006747;GO:0006771	FAD biosynthetic process;riboflavin metabolic process
ENSG00000165185	KIAA1958	protein_coding	1.3046	4.78211	6.38128	7.83773e-09	1.04675e-06	9.65064	.	.
ENSG00000134376	CRB1	protein_coding	-2.94167	1.22141	-6.3732	8.12597e-09	1.08181e-06	9.73582	GO:0007267;GO:0007157;GO:0007163;GO:0045197;GO:0045197	cell-cell signaling;heterophilic cell-cell adhesion via plasma membrane cell adhesion molecules;establishment or maintenance of cell polarity;establishment or maintenance of epithelial cell apical/basal polarity;establishment or maintenance of epithelial cell apical/basal polarity
ENSG00000146858	ZC3HAV1L	protein_coding	0.851199	4.76576	6.36696	8.35551e-09	1.10886e-06	9.57184	.	.
ENSG00000163288	GABRB1	protein_coding	-3.9168	-0.358256	-6.3639	8.47048e-09	1.12058e-06	9.8137	GO:0006811;GO:0007165;GO:0034220;GO:0042391;GO:0050877;GO:1902476;GO:0007268;GO:0007214;GO:0007165;GO:0071420	ion transport;signal transduction;ion transmembrane transport;regulation of membrane potential;nervous system process;chloride transmembrane transport;chemical synaptic transmission;gamma-aminobutyric acid signaling pathway;signal transduction;cellular response to histamine
ENSG00000249288	SLC25A15P5	unprocessed_pseudogene	-3.0678	-2.76389	-6.35042	8.99616e-09	1.18639e-06	9.84753	.	.
ENSG00000253108	AC090993.1	lncRNA	-2.58611	-4.65651	-6.34698	9.13531e-09	1.198e-06	9.83683	.	.
ENSG00000257025	AC023595.1	lncRNA	4.65805	-2.54046	6.34684	9.14111e-09	1.198e-06	9.82149	.	.
ENSG00000242048	AC093583.1	lncRNA	-2.17262	-1.6905	-6.34434	9.24356e-09	1.20766e-06	9.78785	.	.
ENSG00000251294	AC091885.2	lncRNA	4.02504	-0.391007	6.34138	9.36662e-09	1.21995e-06	9.81154	.	.
ENSG00000143748	NVL	protein_coding	0.654349	4.74134	6.3318	9.77526e-09	1.26925e-06	9.4144	GO:0006364;GO:0042254;GO:0042273;GO:0042273;GO:0032092;GO:0042254;GO:0051973;GO:0051973;GO:1904749	rRNA processing;ribosome biogenesis;ribosomal large subunit biogenesis;ribosomal large subunit biogenesis;positive regulation of protein binding;ribosome biogenesis;positive regulation of telomerase activity;positive regulation of telomerase activity;regulation of protein localization to nucleolus
ENSG00000139155	SLCO1C1	protein_coding	-1.80965	1.74	-6.33032	9.83994e-09	1.27371e-06	9.55443	GO:0150104;GO:0015721;GO:0043252;GO:0055085;GO:0070327;GO:2000611	transport across blood-brain barrier;bile acid and bile salt transport;sodium-independent organic anion transport;transmembrane transport;thyroid hormone transport;positive regulation of thyroid hormone generation
ENSG00000135778	NTPCR	protein_coding	1.18427	6.29188	6.32505	1.00738e-08	1.29888e-06	9.30334	.	.
ENSG00000081692	JMJD4	protein_coding	0.903506	4.57051	6.32456	1.00961e-08	1.29888e-06	9.40873	GO:0045905;GO:0018126;GO:0018126;GO:0045905	positive regulation of translational termination;protein hydroxylation;protein hydroxylation;positive regulation of translational termination
ENSG00000256650	RERG-IT1	lncRNA	-2.6118	-2.04964	-6.32094	1.02601e-08	1.31595e-06	9.7023	.	.
ENSG00000183092	BEGAIN	protein_coding	2.20741	6.7232	6.31274	1.06419e-08	1.36077e-06	9.25362	GO:0098962	regulation of postsynaptic neurotransmitter receptor activity
ENSG00000285884	AL022345.4	lncRNA	-1.55022	-1.32665	-6.30707	1.09141e-08	1.39135e-06	9.62596	.	.
ENSG00000114626	ABTB1	protein_coding	-1.13446	5.0682	-6.29359	1.15895e-08	1.47298e-06	9.17494	.	.
ENSG00000282961	PRNCR1	lncRNA	-1.91021	-0.35722	-6.29101	1.17231e-08	1.48548e-06	9.50983	.	.
ENSG00000198625	MDM4	protein_coding	0.655128	7.70613	6.28843	1.18582e-08	1.49809e-06	9.02074	GO:0000122;GO:0016567;GO:0050821;GO:0065003;GO:0042177;GO:0003170;GO:0003281;GO:0008285;GO:0003181;GO:0003203;GO:0003283;GO:0030330;GO:0045892;GO:0045892;GO:0071456	negative regulation of transcription by RNA polymerase II;protein ubiquitination;protein stabilization;protein-containing complex assembly;negative regulation of protein catabolic process;heart valve development;ventricular septum development;negative regulation of cell population proliferation;atrioventricular valve morphogenesis;endocardial cushion morphogenesis;atrial septum development;DNA da…
ENSG00000143434	SEMA6C	protein_coding	-1.15223	4.72027	-6.28675	1.19472e-08	1.50482e-06	9.15507	GO:0001755;GO:0030335;GO:0048843;GO:0050919;GO:0071526;GO:0030517	neural crest cell migration;positive regulation of cell migration;negative regulation of axon extension involved in axon guidance;negative chemotaxis;semaphorin-plexin signaling pathway;negative regulation of axon extension
ENSG00000230131	LINC02641	lncRNA	-2.33881	1.09966	-6.28411	1.20886e-08	1.51745e-06	9.35146	.	.
ENSG00000258943	AL049871.1	lncRNA	-1.67433	-1.84655	-6.28353	1.21197e-08	1.51745e-06	9.54181	.	.
ENSG00000235403	AC114808.1	lncRNA	-2.3626	-5.05749	-6.2802	1.23004e-08	1.5355e-06	9.55094	.	.
ENSG00000287025	AC079117.1	lncRNA	-3.54576	-2.16193	-6.27423	1.26316e-08	1.57219e-06	9.4936	.	.
ENSG00000122592	HOXA7	protein_coding	5.08309	-0.0576027	6.26996	1.28732e-08	1.59753e-06	9.50906	GO:0000122;GO:0001525;GO:0006357;GO:0009952;GO:0045944;GO:0045892;GO:0001953;GO:0045656;GO:0045617;GO:0002686	negative regulation of transcription by RNA polymerase II;angiogenesis;regulation of transcription by RNA polymerase II;anterior/posterior pattern specification;positive regulation of transcription by RNA polymerase II;negative regulation of DNA-templated transcription;negative regulation of cell-matrix adhesion;negative regulation of monocyte differentiation;negative regulation of keratinocyte d…
ENSG00000186409	CCDC30	protein_coding	-0.998898	3.10043	-6.25194	1.39463e-08	1.72356e-06	9.13144	.	.
ENSG00000143153	ATP1B1	protein_coding	1.52926	9.63793	6.25155	1.39707e-08	1.72356e-06	8.77006	GO:1990573;GO:1903278;GO:1903278;GO:0050821;GO:0050821;GO:0006874;GO:0060048;GO:0098655;GO:1990573;GO:0035725;GO:1902600;GO:0006883;GO:0006883;GO:0006883;GO:0010248;GO:0030007;GO:0030007;GO:0030007;GO:0036376;GO:0036376;GO:0036376;GO:0055119;GO:0086009;GO:0086064;GO:0010248;GO:0010468;GO:0010882;GO:0032781;GO:0036376;GO:0044861;GO:0046034;GO:0072659;GO:1901018;GO:1903278;GO:1903281;GO:1903288;GO:…	potassium ion import across plasma membrane;positive regulation of sodium ion export across plasma membrane;positive regulation of sodium ion export across plasma membrane;protein stabilization;protein stabilization;cellular calcium ion homeostasis;cardiac muscle contraction;cation transmembrane transport;potassium ion import across plasma membrane;sodium ion transmembrane transport;proton transm…
ENSG00000277399	GPR179	protein_coding	-3.53873	-2.79748	-6.24663	1.42791e-08	1.75645e-06	9.39963	.	.
ENSG00000136628	EPRS1	protein_coding	0.956463	7.72012	6.24499	1.43831e-08	1.76409e-06	8.83934	GO:0017148;GO:0017148;GO:0071346;GO:0065003;GO:0032869;GO:0006418;GO:0006433;GO:0006433;GO:0140212	negative regulation of translation;negative regulation of translation;cellular response to interferon-gamma;protein-containing complex assembly;cellular response to insulin stimulus;tRNA aminoacylation for protein translation;prolyl-tRNA aminoacylation;prolyl-tRNA aminoacylation;regulation of long-chain fatty acid import into cell
ENSG00000155792	DEPTOR	protein_coding	1.90269	6.35729	6.24076	1.46558e-08	1.79231e-06	8.96292	GO:1904262;GO:0032007;GO:0006469;GO:0006469;GO:0045792;GO:2001236;GO:1903940;GO:1903940;GO:1904262	negative regulation of TORC1 signaling;negative regulation of TOR signaling;negative regulation of protein kinase activity;negative regulation of protein kinase activity;negative regulation of cell size;regulation of extrinsic apoptotic signaling pathway;negative regulation of TORC2 signaling;negative regulation of TORC2 signaling;negative regulation of TORC1 signaling
ENSG00000236114	AL450326.2	unprocessed_pseudogene	-2.15182	-2.86605	-6.2387	1.47905e-08	1.80354e-06	9.37557	.	.
ENSG00000278259	MYO19	protein_coding	0.717925	4.64588	6.23749	1.48701e-08	1.80801e-06	9.00295	GO:0007015;GO:0030050;GO:0032465;GO:0090140;GO:0034642	actin filament organization;vesicle transport along actin filament;regulation of cytokinesis;regulation of mitochondrial fission;mitochondrion migration along actin filament
ENSG00000229359	PIN1P1	transcribed_processed_pseudogene	-2.1941	-5.53941	-6.22281	1.58701e-08	1.92403e-06	9.29148	.	.
ENSG00000183578	TNFAIP8L3	protein_coding	-2.56012	1.05657	-6.22172	1.59472e-08	1.92783e-06	9.12272	GO:0019216;GO:0070374;GO:0051897;GO:0015914;GO:0043552;GO:0006644;GO:0048017	regulation of lipid metabolic process;positive regulation of ERK1 and ERK2 cascade;positive regulation of protein kinase B signaling;phospholipid transport;positive regulation of phosphatidylinositol 3-kinase activity;phospholipid metabolic process;inositol lipid-mediated signaling
ENSG00000253569	VENTXP5	processed_pseudogene	-2.45749	-3.97034	-6.217	1.62847e-08	1.96298e-06	9.29037	.	.
ENSG00000159346	ADIPOR1	protein_coding	0.969502	6.94462	6.212	1.66495e-08	2.00122e-06	8.75217	GO:0019216;GO:0009755;GO:0120162;GO:0046426;GO:0010719;GO:0042593;GO:0010906;GO:0019395;GO:1901223;GO:0010633;GO:0033211;GO:0033211	regulation of lipid metabolic process;hormone-mediated signaling pathway;positive regulation of cold-induced thermogenesis;negative regulation of receptor signaling pathway via JAK-STAT;negative regulation of epithelial to mesenchymal transition;glucose homeostasis;regulation of glucose metabolic process;fatty acid oxidation;negative regulation of NIK/NF-kappaB signaling;negative regulation of ep…
ENSG00000117335	CD46	protein_coding	0.802519	8.45324	6.20968	1.68211e-08	2.01609e-06	8.63384	GO:0010629;GO:0010628;GO:0042102;GO:0032733;GO:0008593;GO:0002456;GO:0071636;GO:0045591;GO:0002456;GO:0043382;GO:0045959;GO:0035581	negative regulation of gene expression;positive regulation of gene expression;positive regulation of T cell proliferation;positive regulation of interleukin-10 production;regulation of Notch signaling pathway;T cell mediated immunity;positive regulation of transforming growth factor beta production;positive regulation of regulatory T cell differentiation;T cell mediated immunity;positive regulati…
ENSG00000131668	BARX1	protein_coding	-3.43355	-4.0259	-6.2078	1.69616e-08	2.02715e-06	9.24532	GO:0006357	regulation of transcription by RNA polymerase II
ENSG00000166448	TMEM130	protein_coding	3.27713	6.90434	6.20334	1.73006e-08	2.0618e-06	8.84505	.	.
ENSG00000140287	HDC	protein_coding	-3.08557	-0.279812	-6.19986	1.75688e-08	2.08786e-06	9.09502	GO:0001694;GO:0001694;GO:0006547;GO:0006548;GO:0006548	histamine biosynthetic process;histamine biosynthetic process;histidine metabolic process;histidine catabolic process;histidine catabolic process
ENSG00000166436	TRIM66	protein_coding	-1.21782	4.2981	-6.19886	1.76465e-08	2.09118e-06	8.80406	.	.
ENSG00000149485	FADS1	protein_coding	0.842757	6.69339	6.1971	1.77852e-08	2.1017e-06	8.68964	GO:0006355;GO:0006636;GO:0008654;GO:0009267;GO:0045595;GO:0007267;GO:0036109;GO:0006636;GO:0042759;GO:0006629;GO:0043651;GO:0046456	regulation of DNA-templated transcription;unsaturated fatty acid biosynthetic process;phospholipid biosynthetic process;cellular response to starvation;regulation of cell differentiation;cell-cell signaling;alpha-linolenic acid metabolic process;unsaturated fatty acid biosynthetic process;long-chain fatty acid biosynthetic process;lipid metabolic process;linoleic acid metabolic process;icosanoid …
ENSG00000249693	THEGL	protein_coding	-2.1739	-1.38187	-6.19269	1.81357e-08	2.13712e-06	9.13337	.	.
ENSG00000163382	NAXE	protein_coding	0.990577	5.26187	6.18889	1.84431e-08	2.16727e-06	8.77018	GO:0046496;GO:0002040;GO:0010874;GO:0016525;GO:0031580	nicotinamide nucleotide metabolic process;sprouting angiogenesis;regulation of cholesterol efflux;negative regulation of angiogenesis;membrane raft distribution
ENSG00000198535	C2CD4A	protein_coding	3.96134	5.63832	6.18601	1.86795e-08	2.18481e-06	8.88067	GO:0030155;GO:0002528;GO:0002675	regulation of cell adhesion;regulation of vascular permeability involved in acute inflammatory response;positive regulation of acute inflammatory response
ENSG00000164794	KCNV1	protein_coding	-3.70782	-3.82534	-6.18581	1.86962e-08	2.18481e-06	9.15301	GO:0006813;GO:0071805	potassium ion transport;potassium ion transmembrane transport
ENSG00000160691	SHC1	protein_coding	1.32553	7.78129	6.18154	1.90527e-08	2.2203e-06	8.58272	GO:0008284;GO:0071363;GO:0008284;GO:0043410;GO:0008286;GO:0008286;GO:0007173;GO:0016525;GO:0045893;GO:0007173;GO:0007176;GO:0008284;GO:0045892;GO:0043410;GO:0070374;GO:0043066;GO:0042742;GO:0071864;GO:0090322	positive regulation of cell population proliferation;cellular response to growth factor stimulus;positive regulation of cell population proliferation;positive regulation of MAPK cascade;insulin receptor signaling pathway;insulin receptor signaling pathway;epidermal growth factor receptor signaling pathway;negative regulation of angiogenesis;positive regulation of DNA-templated transcription;epide…
ENSG00000260858	AC010551.3	lncRNA	5.83099	0.430525	6.18078	1.91168e-08	2.22162e-06	9.13546	.	.
ENSG00000279146	AC063926.2	TEC	1.07355	3.1333	6.17948	1.92264e-08	2.22819e-06	8.89047	.	.
ENSG00000065320	NTN1	protein_coding	-1.95985	2.23533	-6.17037	2.00174e-08	2.31349e-06	8.81754	GO:0006357;GO:0006930;GO:0007265;GO:0032488;GO:0045773;GO:0061643;GO:2000147	regulation of transcription by RNA polymerase II;substrate-dependent cell migration, cell extension;Ras protein signal transduction;Cdc42 protein signal transduction;positive regulation of axon extension;chemorepulsion of axon;positive regulation of cell motility
ENSG00000231764	DLX6-AS1	lncRNA	-2.4627	0.598483	-6.16679	2.03364e-08	2.34392e-06	8.89486	.	.
ENSG00000152578	GRIA4	protein_coding	2.47061	5.87911	6.15615	2.1315e-08	2.45e-06	8.66417	GO:0035249;GO:0007215;GO:0050804;GO:0034392	synaptic transmission, glutamatergic;glutamate receptor signaling pathway;modulation of chemical synaptic transmission;negative regulation of smooth muscle cell apoptotic process
ENSG00000287992	AL357513.1	lncRNA	-3.10971	-4.01987	-6.15092	2.18124e-08	2.50035e-06	9.00903	.	.
ENSG00000184985	SORCS2	protein_coding	-2.36833	2.3492	-6.14513	2.23778e-08	2.55819e-06	8.67494	GO:0007218	neuropeptide signaling pathway
ENSG00000143740	SNAP47	protein_coding	1.01911	5.6526	6.14427	2.24626e-08	2.56092e-06	8.54974	GO:0006887;GO:0016082;GO:0031629	exocytosis;synaptic vesicle priming;synaptic vesicle fusion to presynaptic active zone membrane
ENSG00000173171	MTX1	protein_coding	0.674291	3.35761	6.14109	2.27796e-08	2.59004e-06	8.69119	GO:0007005;GO:0045040	mitochondrion organization;protein insertion into mitochondrial outer membrane
ENSG00000213468	FIRRE	lncRNA	1.99165	3.52448	6.1372	2.31747e-08	2.62787e-06	8.71801	.	.
ENSG00000133401	PDZD2	protein_coding	-1.25968	5.12508	-6.13632	2.32646e-08	2.63097e-06	8.47054	.	.
ENSG00000164434	FABP7	protein_coding	-3.54617	-3.52494	-6.1274	2.41983e-08	2.72922e-06	8.90616	GO:0015908;GO:0007399;GO:0008285	fatty acid transport;nervous system development;negative regulation of cell population proliferation
ENSG00000146360	GPR6	protein_coding	-3.0717	-3.46435	-6.1257	2.438e-08	2.74236e-06	8.9006	GO:0007186	G protein-coupled receptor signaling pathway
ENSG00000237665	GRM7-AS2	lncRNA	-3.59994	-3.66544	-6.12441	2.45186e-08	2.7506e-06	8.8957	.	.
ENSG00000143294	PRCC	protein_coding	0.876446	5.67344	6.1209	2.49009e-08	2.78387e-06	8.43956	GO:0051726	regulation of cell cycle
ENSG00000133805	AMPD3	protein_coding	1.20114	5.32295	6.12048	2.49475e-08	2.78387e-06	8.48149	GO:0006188;GO:0046033;GO:0006196	IMP biosynthetic process;AMP metabolic process;AMP catabolic process
ENSG00000141314	RHBDL3	protein_coding	2.4803	4.80507	6.11732	2.52977e-08	2.81548e-06	8.57761	.	.
ENSG00000147697	GSDMC	protein_coding	-2.52857	-3.39926	-6.11605	2.5439e-08	2.82117e-06	8.85628	GO:0042742;GO:0070269	defense response to bacterium;pyroptosis
ENSG00000004864	SLC25A13	protein_coding	0.66558	5.38959	6.11495	2.55626e-08	2.82117e-06	8.4159	GO:0006754;GO:0015813;GO:0015813;GO:0045333;GO:0006094;GO:0051592;GO:0006839;GO:0009066;GO:0015810;GO:0015810;GO:0043490;GO:0043490	ATP biosynthetic process;L-glutamate transmembrane transport;L-glutamate transmembrane transport;cellular respiration;gluconeogenesis;response to calcium ion;mitochondrial transport;aspartate family amino acid metabolic process;aspartate transmembrane transport;aspartate transmembrane transport;malate-aspartate shuttle;malate-aspartate shuttle
ENSG00000283633	AP000547.3	lncRNA	-3.17929	-1.85128	-6.11447	2.56166e-08	2.82117e-06	8.82037	.	.
ENSG00000168348	INSM2	protein_coding	4.02517	4.00511	6.11447	2.56171e-08	2.82117e-06	8.67708	GO:0000122;GO:0030182;GO:0010564	negative regulation of transcription by RNA polymerase II;neuron differentiation;regulation of cell cycle process
ENSG00000179452	LINC01699	lncRNA	-3.4712	-1.68926	-6.11054	2.60648e-08	2.86297e-06	8.80318	.	.
ENSG00000245330	AP005717.1	lncRNA	2.65039	1.86904	6.10327	2.69121e-08	2.94835e-06	8.72294	.	.
ENSG00000177788	AL162595.1	lncRNA	1.66053	3.82755	6.10083	2.72032e-08	2.97164e-06	8.52782	.	.
ENSG00000287051	AC121757.2	lncRNA	-2.96629	-4.86426	-6.1003	2.7266e-08	2.97164e-06	8.80069	.	.
ENSG00000131979	GCH1	protein_coding	2.07982	7.00322	6.09661	2.7713e-08	3.00839e-06	8.29734	GO:0006729;GO:0006729;GO:0008217;GO:0032496;GO:0034612;GO:0051000;GO:0034341;GO:2000121;GO:0051000;GO:0048265;GO:0042416;GO:0006729;GO:0050884;GO:0006809;GO:0042559	tetrahydrobiopterin biosynthetic process;tetrahydrobiopterin biosynthetic process;regulation of blood pressure;response to lipopolysaccharide;response to tumor necrosis factor;positive regulation of nitric-oxide synthase activity;response to interferon-gamma;regulation of removal of superoxide radicals;positive regulation of nitric-oxide synthase activity;response to pain;dopamine biosynthetic pr…
ENSG00000153815	CMIP	protein_coding	-0.899132	6.28546	-6.09634	2.77462e-08	3.00839e-06	8.22324	.	.
ENSG00000255660	RERG-AS1	lncRNA	-2.06445	-0.928949	-6.09443	2.79799e-08	3.02593e-06	8.68498	.	.
ENSG00000185090	MANEAL	protein_coding	1.01509	4.61314	6.0912	2.83806e-08	3.06139e-06	8.39282	.	.
ENSG00000121073	SLC35B1	protein_coding	0.839702	5.72315	6.08834	2.87395e-08	3.09218e-06	8.29348	GO:0072334	UDP-galactose transmembrane transport
ENSG00000132676	DAP3	protein_coding	0.843521	5.85162	6.08758	2.88362e-08	3.09467e-06	8.28132	GO:0032543;GO:0097190	mitochondrial translation;apoptotic signaling pathway
ENSG00000281406	BLACAT1	protein_coding	-3.50832	-2.73327	-6.08494	2.91725e-08	3.12279e-06	8.71324	.	.
ENSG00000273674	AC021752.1	lncRNA	-1.2539	-0.805028	-6.08272	2.94588e-08	3.14543e-06	8.64847	.	.
ENSG00000067704	IARS2	protein_coding	0.95773	6.88602	6.07482	3.04995e-08	3.24831e-06	8.16003	GO:0032543;GO:0006418;GO:0006428	mitochondrial translation;tRNA aminoacylation for protein translation;isoleucyl-tRNA aminoacylation
ENSG00000118873	RAB3GAP2	protein_coding	0.730901	7.52687	6.07218	3.08566e-08	3.27805e-06	8.09904	GO:0043087;GO:0006886;GO:0043087;GO:2000786;GO:0097051;GO:1903061;GO:1903373	regulation of GTPase activity;intracellular protein transport;regulation of GTPase activity;positive regulation of autophagosome assembly;establishment of protein localization to endoplasmic reticulum membrane;positive regulation of protein lipidation;positive regulation of endoplasmic reticulum tubular network organization
ENSG00000198513	ATL1	protein_coding	1.29018	5.98241	6.06976	3.11861e-08	3.30471e-06	8.20536	GO:0007409;GO:0051260;GO:0007029;GO:0007029;GO:1990809;GO:0051260	axonogenesis;protein homooligomerization;endoplasmic reticulum organization;endoplasmic reticulum organization;endoplasmic reticulum tubular network membrane organization;protein homooligomerization
ENSG00000287283	AL117353.1	lncRNA	-2.73673	-4.22033	-6.06456	3.19071e-08	3.37261e-06	8.65149	.	.
ENSG00000258783	KRT18P6	processed_pseudogene	2.93201	0.147105	6.05928	3.26545e-08	3.44296e-06	8.60848	.	.
ENSG00000162736	NCSTN	protein_coding	0.968171	6.91315	6.05862	3.27498e-08	3.44438e-06	8.08917	GO:0006508;GO:0016485;GO:0016485;GO:0016485;GO:0042987;GO:0042987;GO:0016485;GO:0042982;GO:0006509;GO:0007220;GO:0007220;GO:0007220;GO:0007220;GO:0034205;GO:0034205;GO:0034205;GO:0042987;GO:0043085;GO:0007220;GO:0010950;GO:0010950;GO:0031293;GO:0031293;GO:0042987	proteolysis;protein processing;protein processing;protein processing;amyloid precursor protein catabolic process;amyloid precursor protein catabolic process;protein processing;amyloid precursor protein metabolic process;membrane protein ectodomain proteolysis;Notch receptor processing;Notch receptor processing;Notch receptor processing;Notch receptor processing;amyloid-beta formation;amyloid-beta…
ENSG00000271475	AL078624.2	processed_pseudogene	2.7661	-3.8905	6.05804	3.28337e-08	3.44459e-06	8.61044	.	.
ENSG00000265193	MIR3923	miRNA	-2.69089	-2.89751	-6.05691	3.29965e-08	3.45306e-06	8.60822	.	.
ENSG00000142515	KLK3	protein_coding	-4.23856	-1.55248	-6.0549	3.32885e-08	3.47497e-06	8.51444	GO:0006508;GO:0016525;GO:0019538;GO:0002803	proteolysis;negative regulation of angiogenesis;protein metabolic process;positive regulation of antibacterial peptide production
ENSG00000261168	AL592424.1	lncRNA	-1.49358	-0.192681	-6.05069	3.39101e-08	3.5311e-06	8.47804	.	.
ENSG00000140044	JDP2	protein_coding	-1.40695	4.07511	-6.04869	3.42088e-08	3.5534e-06	8.17969	GO:0006357;GO:0000122;GO:0000122	regulation of transcription by RNA polymerase II;negative regulation of transcription by RNA polymerase II;negative regulation of transcription by RNA polymerase II
ENSG00000242034	AC097493.1	processed_pseudogene	-2.80131	-3.31823	-6.04547	3.46953e-08	3.58658e-06	8.55605	.	.
ENSG00000102935	ZNF423	protein_coding	-1.49153	3.95778	-6.04545	3.46987e-08	3.58658e-06	8.15232	GO:0045893;GO:0007219;GO:0006355;GO:0030513;GO:0045892;GO:0120163;GO:0061512;GO:0061512;GO:0045892	positive regulation of DNA-templated transcription;Notch signaling pathway;regulation of DNA-templated transcription;positive regulation of BMP signaling pathway;negative regulation of DNA-templated transcription;negative regulation of cold-induced thermogenesis;protein localization to cilium;protein localization to cilium;negative regulation of DNA-templated transcription
ENSG00000110048	OSBP	protein_coding	0.672096	6.68538	6.0428	3.51051e-08	3.6197e-06	8.02205	GO:0006699;GO:0032367;GO:0006686;GO:0015914;GO:0015918;GO:0035627	bile acid biosynthetic process;intracellular cholesterol transport;sphingomyelin biosynthetic process;phospholipid transport;sterol transport;ceramide transport
ENSG00000172020	GAP43	protein_coding	-3.745	0.409813	-6.0414	3.53214e-08	3.62475e-06	8.3947	GO:0009611;GO:0051489;GO:0007205;GO:0016198;GO:0031103;GO:0042246	response to wounding;regulation of filopodium assembly;protein kinase C-activating G protein-coupled receptor signaling pathway;axon choice point recognition;axon regeneration;tissue regeneration
ENSG00000160298	C21orf58	protein_coding	-1.23115	3.77885	-6.04136	3.53265e-08	3.62475e-06	8.15145	.	.
ENSG00000160710	ADAR	protein_coding	0.885988	9.22037	6.03806	3.58415e-08	3.66865e-06	7.84131	GO:0045087;GO:0006606;GO:0006611;GO:0009615;GO:0045070;GO:0045070;GO:0044387;GO:0044387;GO:0035455;GO:0016553;GO:0031054;GO:0070922;GO:0006382;GO:0006382;GO:0006382;GO:0006396	innate immune response;protein import into nucleus;protein export from nucleus;response to virus;positive regulation of viral genome replication;positive regulation of viral genome replication;negative regulation of protein kinase activity by regulation of protein phosphorylation;negative regulation of protein kinase activity by regulation of protein phosphorylation;response to interferon-alpha;b…
ENSG00000198700	IPO9	protein_coding	0.887693	7.70816	6.03671	3.60551e-08	3.68156e-06	7.93609	GO:0006606;GO:0006606;GO:0031144	protein import into nucleus;protein import into nucleus;proteasome localization
ENSG00000224940	PRRT4	protein_coding	2.52975	4.71774	6.03342	3.65795e-08	3.72606e-06	8.20661	.	.
ENSG00000125107	CNOT1	protein_coding	0.490481	8.12753	6.02981	3.71628e-08	3.77634e-06	7.86125	GO:0000122;GO:2000036;GO:1900153;GO:0010606;GO:0000288;GO:0000289;GO:0017148;GO:0033147;GO:0035195;GO:0048387;GO:0060213;GO:0060213;GO:0061014	negative regulation of transcription by RNA polymerase II;regulation of stem cell population maintenance;positive regulation of nuclear-transcribed mRNA catabolic process, deadenylation-dependent decay;positive regulation of cytoplasmic mRNA processing body assembly;nuclear-transcribed mRNA catabolic process, deadenylation-dependent decay;nuclear-transcribed mRNA poly(A) tail shortening;negative …
ENSG00000183049	CAMK1D	protein_coding	-1.73939	4.62668	-6.02688	3.76427e-08	3.80989e-06	8.02127	GO:0018105;GO:0050766;GO:0010976;GO:0032793;GO:0060267;GO:0090023;GO:0050773;GO:0071622	peptidyl-serine phosphorylation;positive regulation of phagocytosis;positive regulation of neuron projection development;positive regulation of CREB transcription factor activity;positive regulation of respiratory burst;positive regulation of neutrophil chemotaxis;regulation of dendrite development;regulation of granulocyte chemotaxis
ENSG00000116539	ASH1L	protein_coding	0.759464	8.38452	6.02669	3.76741e-08	3.80989e-06	7.84351	GO:0006355;GO:0097676;GO:0097676	regulation of DNA-templated transcription;histone H3-K36 dimethylation;histone H3-K36 dimethylation
ENSG00000169181	GSG1L	protein_coding	-4.04031	0.835486	-6.02523	3.79151e-08	3.82506e-06	8.29991	GO:2000311	regulation of AMPA receptor activity
ENSG00000136643	RPS6KC1	protein_coding	0.824203	5.78871	6.02315	3.82635e-08	3.85097e-06	8.00785	GO:0007165	signal transduction
ENSG00000285706	AL807776.1	lncRNA	-2.49937	-4.58286	-6.01909	3.89503e-08	3.91074e-06	8.46235	.	.
ENSG00000186297	GABRA5	protein_coding	-3.32297	-2.23912	-6.01499	3.9656e-08	3.97211e-06	8.39262	GO:0007165;GO:0050877;GO:1902476;GO:0007165;GO:0007214;GO:0051932;GO:0060078	signal transduction;nervous system process;chloride transmembrane transport;signal transduction;gamma-aminobutyric acid signaling pathway;synaptic transmission, GABAergic;regulation of postsynaptic membrane potential
ENSG00000163016	ALMS1P1	transcribed_unprocessed_pseudogene	-1.70076	0.563714	-6.01314	3.9977e-08	3.99476e-06	8.252	.	.
ENSG00000274127	AC073418.1	misc_RNA	-2.63451	-3.85989	-6.00188	4.19986e-08	4.18682e-06	8.38225	.	.
ENSG00000183775	KCTD16	protein_coding	1.99097	4.52924	5.9935	4.35653e-08	4.31906e-06	8.01453	GO:0008277	regulation of G protein-coupled receptor signaling pathway
ENSG00000163348	PYGO2	protein_coding	1.00667	5.68615	5.99331	4.36023e-08	4.31906e-06	7.90002	GO:0001822;GO:0007289	kidney development;spermatid nucleus differentiation
ENSG00000117362	APH1A	protein_coding	0.829151	6.50291	5.99315	4.36331e-08	4.31906e-06	7.83011	GO:0007219;GO:0016485;GO:0016485;GO:0016485;GO:0042987;GO:0042987;GO:0042987;GO:0016485;GO:0042982;GO:0006509;GO:0007220;GO:0007220;GO:0007220;GO:0007220;GO:0034205;GO:0034205;GO:0034205;GO:0042987;GO:0043085;GO:0031293;GO:0007220;GO:0010950;GO:0010950;GO:0031293;GO:0031293;GO:0042987	Notch signaling pathway;protein processing;protein processing;protein processing;amyloid precursor protein catabolic process;amyloid precursor protein catabolic process;amyloid precursor protein catabolic process;protein processing;amyloid precursor protein metabolic process;membrane protein ectodomain proteolysis;Notch receptor processing;Notch receptor processing;Notch receptor processing;Notch…
ENSG00000132437	DDC	protein_coding	1.30618	9.17115	5.98878	4.44736e-08	4.38645e-06	7.64402	GO:0006584;GO:0042427	catecholamine metabolic process;serotonin biosynthetic process
ENSG00000228680	AC004692.2	lncRNA	-2.68358	-5.22489	-5.98807	4.46118e-08	4.38645e-06	8.32812	.	.
ENSG00000229558	SACS-AS1	lncRNA	2.2849	0.62636	5.988	4.46267e-08	4.38645e-06	8.27153	.	.
ENSG00000154556	SORBS2	protein_coding	1.68238	7.91206	5.98639	4.4941e-08	4.40705e-06	7.75687	GO:0007219;GO:0061049	Notch signaling pathway;cell growth involved in cardiac muscle cell development
ENSG00000264262	AC131274.1	lncRNA	-1.65685	-6.0479	-5.98557	4.5103e-08	4.41265e-06	8.30738	.	.
ENSG00000237707	AL031726.1	lncRNA	2.13251	-2.42747	5.98236	4.57401e-08	4.46459e-06	8.30349	.	.
ENSG00000133065	SLC41A1	protein_coding	0.954524	6.13284	5.9783	4.65597e-08	4.53407e-06	7.79683	GO:0010961;GO:0015693;GO:0015693;GO:0030001;GO:0071286;GO:0071286;GO:1903830;GO:1903830	cellular magnesium ion homeostasis;magnesium ion transport;magnesium ion transport;metal ion transport;cellular response to magnesium ion;cellular response to magnesium ion;magnesium ion transmembrane transport;magnesium ion transmembrane transport
ENSG00000121297	TSHZ3	protein_coding	1.02586	5.15189	5.97733	4.67561e-08	4.54268e-06	7.87098	GO:0006357;GO:0045892;GO:0060291;GO:0051968;GO:0002087	regulation of transcription by RNA polymerase II;negative regulation of DNA-templated transcription;long-term synaptic potentiation;positive regulation of synaptic transmission, glutamatergic;regulation of respiratory gaseous exchange by nervous system process
ENSG00000143418	CERS2	protein_coding	0.793877	7.08927	5.97635	4.69571e-08	4.54988e-06	7.71492	GO:0019216;GO:0046513;GO:0030148;GO:0046513;GO:0048681;GO:1900148;GO:1905045	regulation of lipid metabolic process;ceramide biosynthetic process;sphingolipid biosynthetic process;ceramide biosynthetic process;negative regulation of axon regeneration;negative regulation of Schwann cell migration;negative regulation of Schwann cell proliferation involved in axon regeneration
ENSG00000249200	AC110775.1	processed_pseudogene	-2.42228	-3.53517	-5.97592	4.70465e-08	4.54988e-06	8.2814	.	.
ENSG00000214694	ARHGEF33	protein_coding	-1.26636	0.7215	-5.97434	4.73718e-08	4.56896e-06	8.10433	.	.
ENSG00000244731	C4A	protein_coding	-2.11111	3.40818	-5.97391	4.74609e-08	4.56896e-06	7.85547	GO:0006956;GO:0006956;GO:2000427	complement activation;complement activation;positive regulation of apoptotic cell clearance
ENSG00000157782	CABP1	protein_coding	-2.09677	3.8168	-5.97291	4.76678e-08	4.57839e-06	7.86827	GO:0007601;GO:1901385;GO:0042308;GO:0007601	visual perception;regulation of voltage-gated calcium channel activity;negative regulation of protein import into nucleus;visual perception
ENSG00000280997	CCAT2	lncRNA	-2.25934	-3.44901	-5.9708	4.811e-08	4.61034e-06	8.25796	.	.
ENSG00000286648	AC068931.1	lncRNA	-3.77423	0.304334	-5.9696	4.83625e-08	4.624e-06	8.095	.	.
ENSG00000033122	LRRC7	protein_coding	-2.17572	2.23324	-5.96607	4.91144e-08	4.68525e-06	7.9342	.	.
ENSG00000130305	NSUN5	protein_coding	0.936538	4.02386	5.96075	5.02675e-08	4.7844e-06	7.88117	GO:0070475;GO:0070475;GO:0021987;GO:0045727;GO:0050890;GO:0031641;GO:0014003;GO:0022038	rRNA base methylation;rRNA base methylation;cerebral cortex development;positive regulation of translation;cognition;regulation of myelination;oligodendrocyte development;corpus callosum development
ENSG00000253107	AC090819.1	processed_pseudogene	-2.29732	-5.57124	-5.94775	5.31997e-08	5.05205e-06	8.16129	.	.
ENSG00000241399	CD302	protein_coding	-0.976055	3.65701	-5.94076	5.48461e-08	5.19667e-06	7.76139	GO:0006909	phagocytosis
ENSG00000117616	RSRP1	protein_coding	-0.593442	5.75602	-5.93837	5.54204e-08	5.23537e-06	7.59859	GO:0000245	spliceosomal complex assembly
ENSG00000285108	AC103718.1	lncRNA	-2.98457	-3.85745	-5.93803	5.55034e-08	5.23537e-06	8.11374	.	.
ENSG00000252179	RNA5SP255	rRNA_pseudogene	3.53566	-1.86644	5.934	5.64873e-08	5.30814e-06	8.10775	.	.
ENSG00000105251	SHD	protein_coding	3.26855	4.35522	5.93358	5.65908e-08	5.30814e-06	7.83819	.	.
ENSG00000179083	FAM133A	protein_coding	2.23414	2.25745	5.93332	5.66534e-08	5.30814e-06	7.94647	.	.
ENSG00000213450	VDAC1P7	processed_pseudogene	2.5288	-1.58478	5.92741	5.81325e-08	5.43461e-06	8.08293	.	.
ENSG00000186452	TMPRSS12	protein_coding	-3.0009	-3.17102	-5.92599	5.84918e-08	5.45608e-06	8.05695	.	.
ENSG00000143569	UBAP2L	protein_coding	0.729108	7.21257	5.92354	5.91205e-08	5.50253e-06	7.47813	GO:0007339;GO:0034063;GO:0062029;GO:0061484;GO:0061484	binding of sperm to zona pellucida;stress granule assembly;positive regulation of stress granule assembly;hematopoietic stem cell homeostasis;hematopoietic stem cell homeostasis
ENSG00000124145	SDC4	protein_coding	1.62681	4.95782	5.92284	5.93008e-08	5.50712e-06	7.68198	GO:0016477;GO:1903543;GO:1903553;GO:0042130	cell migration;positive regulation of exosomal secretion;positive regulation of extracellular exosome assembly;negative regulation of T cell proliferation
ENSG00000280068	AC138965.2	TEC	-2.62901	-4.4736	-5.92171	5.95936e-08	5.52212e-06	8.05838	.	.
ENSG00000159445	THEM4	protein_coding	1.00088	4.78054	5.92113	5.97444e-08	5.52393e-06	7.66267	GO:0006631;GO:0043491;GO:1902108	fatty acid metabolic process;protein kinase B signaling;regulation of mitochondrial membrane permeability involved in apoptotic process
ENSG00000253521	HPYR1	lncRNA	-2.17734	-5.18828	-5.91515	6.13188e-08	5.65083e-06	8.02522	.	.
ENSG00000237919	LRRC7-AS1	lncRNA	-2.90264	-3.78097	-5.9149	6.13856e-08	5.65083e-06	8.02666	.	.
ENSG00000119943	PYROXD2	protein_coding	-1.82359	1.70249	-5.91083	6.24833e-08	5.73932e-06	7.75136	GO:0007005	mitochondrion organization
ENSG00000184221	OLIG1	protein_coding	-3.87059	-3.71843	-5.90887	6.30168e-08	5.77572e-06	7.98379	GO:0045944;GO:0061564;GO:0007423	positive regulation of transcription by RNA polymerase II;axon development;sensory organ development
ENSG00000074964	ARHGEF10L	protein_coding	0.805882	5.80103	5.90613	6.37728e-08	5.82134e-06	7.50743	GO:0051056;GO:0030036;GO:0051496;GO:0032933;GO:0051496;GO:0032933	regulation of small GTPase mediated signal transduction;actin cytoskeleton organization;positive regulation of stress fiber assembly;SREBP signaling pathway;positive regulation of stress fiber assembly;SREBP signaling pathway
ENSG00000171310	CHST11	protein_coding	-1.47924	4.33412	-5.90606	6.37914e-08	5.82134e-06	7.52572	GO:0030206;GO:0030166;GO:0030206	chondroitin sulfate biosynthetic process;proteoglycan biosynthetic process;chondroitin sulfate biosynthetic process
ENSG00000046774	MAGEC2	protein_coding	-3.4539	-5.23941	-5.9054	6.39752e-08	5.82549e-06	7.99119	GO:0000122;GO:0030163;GO:0051443	negative regulation of transcription by RNA polymerase II;protein catabolic process;positive regulation of ubiquitin-protein transferase activity
ENSG00000151746	BICD1	protein_coding	0.951356	7.30065	5.90287	6.46819e-08	5.87711e-06	7.39238	GO:0009653;GO:0048260;GO:0070507;GO:0006396;GO:0048260;GO:0070507;GO:0072385;GO:1904781;GO:0033365;GO:0034063;GO:0072393;GO:0072393;GO:0008298;GO:0016032;GO:0033365;GO:1900275;GO:1900276;GO:1900737	anatomical structure morphogenesis;positive regulation of receptor-mediated endocytosis;regulation of microtubule cytoskeleton organization;RNA processing;positive regulation of receptor-mediated endocytosis;regulation of microtubule cytoskeleton organization;minus-end-directed organelle transport along microtubule;positive regulation of protein localization to centrosome;protein localization to …
ENSG00000189295	ANKRD62P1-PARP4P3	lncRNA	-2.91945	-3.5283	-5.8959	6.66732e-08	6.04499e-06	7.94353	.	.
ENSG00000116016	EPAS1	protein_coding	-0.960299	9.58052	-5.89294	6.75356e-08	6.11001e-06	7.14221	GO:0045944;GO:0006357;GO:0007165;GO:0120162;GO:0071456;GO:0001666;GO:0071456;GO:2000434;GO:0048625	positive regulation of transcription by RNA polymerase II;regulation of transcription by RNA polymerase II;signal transduction;positive regulation of cold-induced thermogenesis;cellular response to hypoxia;response to hypoxia;cellular response to hypoxia;regulation of protein neddylation;myoblast fate commitment
ENSG00000104722	NEFM	protein_coding	5.02674	4.23953	5.88993	6.84247e-08	6.16626e-06	7.75676	GO:0033693;GO:0033693	neurofilament bundle assembly;neurofilament bundle assembly
ENSG00000221946	FXYD7	protein_coding	-2.64971	-0.902676	-5.88985	6.84505e-08	6.16626e-06	7.82738	GO:2000649	regulation of sodium ion transmembrane transporter activity
ENSG00000143379	SETDB1	protein_coding	0.688876	5.5733	5.88832	6.89056e-08	6.18157e-06	7.43874	GO:0010629;GO:0045869;GO:0090309;GO:0090309;GO:0051567;GO:0070828;GO:0090309	negative regulation of gene expression;negative regulation of single stranded viral RNA replication via double stranded DNA intermediate;positive regulation of DNA methylation-dependent heterochromatin formation;positive regulation of DNA methylation-dependent heterochromatin formation;histone H3-K9 methylation;heterochromatin organization;positive regulation of DNA methylation-dependent heteroch…
ENSG00000272438	AL645608.6	lncRNA	3.47408	-1.51084	5.88825	6.89259e-08	6.18157e-06	7.92141	.	.
ENSG00000234690	EPCAM-DT	lncRNA	2.06076	1.74289	5.8878	6.90612e-08	6.18157e-06	7.78485	.	.
ENSG00000124507	PACSIN1	protein_coding	-3.92689	0.843178	-5.88616	6.95549e-08	6.21254e-06	7.74184	GO:0048812;GO:0048812;GO:0007010;GO:0072657;GO:0097320;GO:0048488;GO:0030100;GO:1900006;GO:0072659;GO:0097320;GO:1900006	neuron projection morphogenesis;neuron projection morphogenesis;cytoskeleton organization;protein localization to membrane;plasma membrane tubulation;synaptic vesicle endocytosis;regulation of endocytosis;positive regulation of dendrite development;protein localization to plasma membrane;plasma membrane tubulation;positive regulation of dendrite development
ENSG00000170689	HOXB9	protein_coding	4.29488	-0.368104	5.88486	6.99481e-08	6.23442e-06	7.90797	GO:0006357;GO:0009952;GO:0060326;GO:0048704;GO:0009954	regulation of transcription by RNA polymerase II;anterior/posterior pattern specification;cell chemotaxis;embryonic skeletal system morphogenesis;proximal/distal pattern formation
ENSG00000133030	MPRIP	protein_coding	-0.656038	8.82771	-5.88392	7.02352e-08	6.24018e-06	7.15682	.	.
ENSG00000242104	LINC02618	transcribed_unitary_pseudogene	-3.00373	-3.50417	-5.88368	7.03094e-08	6.24018e-06	7.88711	.	.
ENSG00000274895	AC011700.1	lncRNA	1.69755	2.49267	5.88132	7.10325e-08	6.29108e-06	7.70356	.	.
ENSG00000141696	P3H4	protein_coding	1.04969	5.05949	5.88077	7.12014e-08	6.2928e-06	7.45468	GO:0017185;GO:0030199;GO:0046849;GO:0017185;GO:0030199;GO:0032964;GO:0007130	peptidyl-lysine hydroxylation;collagen fibril organization;bone remodeling;peptidyl-lysine hydroxylation;collagen fibril organization;collagen biosynthetic process;synaptonemal complex assembly
ENSG00000203724	C1orf53	protein_coding	2.65071	0.697888	5.87889	7.17851e-08	6.33108e-06	7.82756	.	.
ENSG00000226297	RPL17P14	processed_pseudogene	2.33408	-2.94745	5.87666	7.24829e-08	6.37925e-06	7.86931	.	.
ENSG00000118997	DNAH7	protein_coding	-1.66112	2.37074	-5.86926	7.48512e-08	6.57393e-06	7.52143	GO:0003341;GO:0060285;GO:0003341;GO:0036159	cilium movement;cilium-dependent cell motility;cilium movement;inner dynein arm assembly
ENSG00000239887	C1orf226	protein_coding	2.11786	5.15131	5.8673	7.54879e-08	6.61604e-06	7.44854	.	.
ENSG00000109819	PPARGC1A	protein_coding	2.19417	4.58832	5.86648	7.5759e-08	6.626e-06	7.4954	GO:0010628;GO:0006397;GO:0008380;GO:0006355;GO:0006094;GO:0006094;GO:0032922;GO:0006367;GO:0007586;GO:0007005;GO:0050821;GO:0045944;GO:0065003;GO:0034599;GO:0043524;GO:0045944;GO:0010628;GO:0045893;GO:0001678;GO:0051091;GO:0097009;GO:0120162;GO:0042752;GO:0045944;GO:0045333;GO:0051091;GO:0010822;GO:0042594;GO:0001659;GO:0046321;GO:0048662;GO:0019395;GO:0045722;GO:0022904;GO:2000277;GO:0050873;GO:…	positive regulation of gene expression;mRNA processing;RNA splicing;regulation of DNA-templated transcription;gluconeogenesis;gluconeogenesis;circadian regulation of gene expression;transcription initiation at RNA polymerase II promoter;digestion;mitochondrion organization;protein stabilization;positive regulation of transcription by RNA polymerase II;protein-containing complex assembly;cellular …
ENSG00000234653	LRRTM4-AS1	lncRNA	-3.2976	-1.74757	-5.86314	7.68637e-08	6.70867e-06	7.73272	.	.
ENSG00000251602	AL928654.1	lncRNA	1.22522	2.11192	5.86164	7.73662e-08	6.73855e-06	7.61978	.	.
ENSG00000116199	FAM20B	protein_coding	1.03444	7.39281	5.8598	7.79844e-08	6.77836e-06	7.21563	GO:0030166	proteoglycan biosynthetic process
ENSG00000133475	GGT2	transcribed_unprocessed_pseudogene	-2.84597	-4.57093	-5.85806	7.85739e-08	6.81552e-06	7.79598	.	.
ENSG00000249866	OR7E83P	unprocessed_pseudogene	-1.73432	-5.96571	-5.85617	7.92236e-08	6.85773e-06	7.78006	.	.
ENSG00000122218	COPA	protein_coding	0.705995	8.49702	5.85293	8.03439e-08	6.94042e-06	7.08961	GO:0006886;GO:0006888;GO:0006890;GO:0006891;GO:0030157	intracellular protein transport;endoplasmic reticulum to Golgi vesicle-mediated transport;retrograde vesicle-mediated transport, Golgi to endoplasmic reticulum;intra-Golgi vesicle-mediated transport;pancreatic juice secretion
ENSG00000155011	DKK2	protein_coding	-3.59667	-0.0485726	-5.84743	8.22784e-08	7.09297e-06	7.5372	GO:0090090;GO:0090090;GO:0090090;GO:0090263;GO:0090263	negative regulation of canonical Wnt signaling pathway;negative regulation of canonical Wnt signaling pathway;negative regulation of canonical Wnt signaling pathway;positive regulation of canonical Wnt signaling pathway;positive regulation of canonical Wnt signaling pathway
ENSG00000257258	AC012150.1	lncRNA	1.36588	0.213643	5.84553	8.29615e-08	7.11262e-06	7.67093	.	.
ENSG00000254343	AC091563.1	lncRNA	1.84765	3.84203	5.84546	8.29865e-08	7.11262e-06	7.45833	.	.
ENSG00000120051	CFAP58	protein_coding	-1.5165	-1.08966	-5.84538	8.30135e-08	7.11262e-06	7.65445	GO:0007219;GO:0060271;GO:0030317;GO:0007288;GO:0120229;GO:0120316;GO:0120317	Notch signaling pathway;cilium assembly;flagellated sperm motility;sperm axoneme assembly;protein localization to motile cilium;sperm flagellum assembly;sperm mitochondrial sheath assembly
ENSG00000254087	LYN	protein_coding	1.11397	6.708	5.8399	8.50071e-08	7.26863e-06	7.17144	GO:0006974;GO:0006468;GO:0008284;GO:0046777;GO:0008285;GO:0001817;GO:0030218;GO:0045087;GO:0006974;GO:0034136;GO:0034144;GO:0007169;GO:0018108;GO:0031175;GO:0006468;GO:0007165;GO:2000670;GO:0001933;GO:0070667;GO:0033628;GO:0070373;GO:0038095;GO:0030889;GO:0002223;GO:0038096;GO:0001932;GO:0007169;GO:0033003;GO:0001934;GO:0043407;GO:0070304;GO:0048013;GO:0038043;GO:0042531;GO:1902961;GO:0097028;GO:…	cellular response to DNA damage stimulus;protein phosphorylation;positive regulation of cell population proliferation;protein autophosphorylation;negative regulation of cell population proliferation;regulation of cytokine production;erythrocyte differentiation;innate immune response;cellular response to DNA damage stimulus;negative regulation of toll-like receptor 2 signaling pathway;negative reg…
ENSG00000260473	AC068987.2	lncRNA	-1.7281	-1.02168	-5.8379	8.5748e-08	7.3171e-06	7.62448	.	.
ENSG00000167749	KLK4	protein_coding	-5.19324	-3.18027	-5.83732	8.59615e-08	7.32047e-06	7.65909	GO:0006508;GO:0097186;GO:0097186;GO:0022617	proteolysis;amelogenesis;amelogenesis;extracellular matrix disassembly
ENSG00000274824	MIR7152	miRNA	-2.41205	-3.38804	-5.83242	8.78044e-08	7.46231e-06	7.68416	.	.
ENSG00000200028	RNA5SP98	rRNA_pseudogene	-2.19009	-5.30792	-5.81873	9.31638e-08	7.90183e-06	7.63323	.	.
ENSG00000259319	AF111167.2	lncRNA	-1.75883	0.189534	-5.81506	9.46535e-08	8.01203e-06	7.47842	.	.
ENSG00000285833	AL590989.1	lncRNA	-2.20128	-4.91551	-5.80631	9.83018e-08	8.30413e-06	7.58597	.	.
ENSG00000166426	CRABP1	protein_coding	-4.23519	-3.92878	-5.80527	9.87423e-08	8.32463e-06	7.55049	GO:0015908;GO:0007165	fatty acid transport;signal transduction
ENSG00000123836	PFKFB2	protein_coding	0.820422	5.08001	5.80352	9.94904e-08	8.37092e-06	7.11896	GO:0006096;GO:0006000;GO:0006003	glycolytic process;fructose metabolic process;fructose 2,6-bisphosphate metabolic process
ENSG00000104368	PLAT	protein_coding	-1.44112	5.36533	-5.80272	9.98343e-08	8.3831e-06	7.04709	GO:0007596;GO:0036211;GO:0006508;GO:0031639;GO:0045861;GO:0010757;GO:0031639;GO:0042730;GO:0051918;GO:0014909;GO:0048008;GO:0060468	blood coagulation;protein modification process;proteolysis;plasminogen activation;negative regulation of proteolysis;negative regulation of plasminogen activation;plasminogen activation;fibrinolysis;negative regulation of fibrinolysis;smooth muscle cell migration;platelet-derived growth factor receptor signaling pathway;prevention of polyspermy
ENSG00000218732	AL035633.1	processed_pseudogene	-2.44472	-3.65715	-5.79948	1.01244e-07	8.48454e-06	7.55327	.	.
ENSG00000286863	AL513166.1	lncRNA	-1.54605	0.0911533	-5.79749	1.02117e-07	8.52745e-06	7.41449	.	.
ENSG00000008441	NFIX	protein_coding	-1.82837	4.9851	-5.79739	1.02162e-07	8.52745e-06	7.01616	GO:0000122;GO:0045944;GO:0006357;GO:0006366	negative regulation of transcription by RNA polymerase II;positive regulation of transcription by RNA polymerase II;regulation of transcription by RNA polymerase II;transcription by RNA polymerase II
ENSG00000224389	C4B	protein_coding	-2.39164	1.36673	-5.79642	1.0259e-07	8.54624e-06	7.24989	GO:0006956;GO:0006956;GO:2000427;GO:0008228;GO:0032490	complement activation;complement activation;positive regulation of apoptotic cell clearance;opsonization;detection of molecule of bacterial origin
ENSG00000243479	MNX1-AS1	lncRNA	4.8502	-2.54839	5.78975	1.05584e-07	8.77832e-06	7.5183	.	.
ENSG00000178802	MPI	protein_coding	0.562395	5.05751	5.78656	1.07049e-07	8.88255e-06	7.04911	GO:0009298;GO:0009298	GDP-mannose biosynthetic process;GDP-mannose biosynthetic process
ENSG00000197410	DCHS2	protein_coding	-2.587	5.03131	-5.78019	1.10031e-07	9.1006e-06	7.00385	.	.
ENSG00000241261	RPL17P19	processed_pseudogene	-2.98467	-3.08637	-5.77992	1.1016e-07	9.1006e-06	7.44716	.	.
ENSG00000259022	DNAJC8P1	processed_pseudogene	2.82839	-2.71404	5.77922	1.10495e-07	9.1006e-06	7.47428	.	.
ENSG00000119946	CNNM1	protein_coding	-2.7691	3.64514	-5.77901	1.10594e-07	9.1006e-06	7.07814	.	.
ENSG00000170558	CDH2	protein_coding	1.49158	6.02044	5.77866	1.10759e-07	9.1006e-06	6.97425	GO:0007043;GO:0007155;GO:0051966;GO:0007420;GO:0007043;GO:0003323;GO:0097150;GO:0010001;GO:0098609;GO:0098609;GO:0035995;GO:0007156;GO:0044331;GO:0014032;GO:0050770;GO:0000902;GO:0007416;GO:0016339;GO:0034332;GO:0044331;GO:0048514;GO:0097091	cell-cell junction assembly;cell adhesion;regulation of synaptic transmission, glutamatergic;brain development;cell-cell junction assembly;type B pancreatic cell development;neuronal stem cell population maintenance;glial cell differentiation;cell-cell adhesion;cell-cell adhesion;detection of muscle stretch;homophilic cell adhesion via plasma membrane adhesion molecules;cell-cell adhesion mediate…
ENSG00000144035	NAT8	protein_coding	-1.73896	-1.63714	-5.775	1.12522e-07	9.22747e-06	7.38572	GO:0010628;GO:1990000;GO:0018003	positive regulation of gene expression;amyloid fibril formation;peptidyl-lysine N6-acetylation
ENSG00000251056	ANKRD20A17P	unprocessed_pseudogene	-2.99957	-4.24692	-5.77272	1.13633e-07	9.30046e-06	7.44115	.	.
ENSG00000091622	PITPNM3	protein_coding	-1.75217	3.49006	-5.76794	1.15997e-07	9.47546e-06	6.99505	GO:0006661	phosphatidylinositol biosynthetic process
ENSG00000053747	LAMA3	protein_coding	1.7062	6.48352	5.76669	1.16624e-07	9.50827e-06	6.91794	GO:0008544;GO:0035987	epidermis development;endodermal cell differentiation
ENSG00000117691	NENF	protein_coding	1.05507	5.49451	5.76534	1.17305e-07	9.5453e-06	6.94725	GO:0032099	negative regulation of appetite
ENSG00000198929	NOS1AP	protein_coding	2.041	5.72983	5.76394	1.18016e-07	9.58006e-06	6.96561	GO:0010628;GO:0051000;GO:0045429;GO:1901381;GO:1902261;GO:0003062;GO:0010750;GO:0045428;GO:0050999;GO:0060307;GO:0060307;GO:0098901;GO:0098901;GO:0098974;GO:0098974;GO:0098974;GO:1901841;GO:1902514;GO:1902514;GO:1903762;GO:2000170	positive regulation of gene expression;positive regulation of nitric-oxide synthase activity;positive regulation of nitric oxide biosynthetic process;positive regulation of potassium ion transmembrane transport;positive regulation of delayed rectifier potassium channel activity;regulation of heart rate by chemical signal;positive regulation of nitric oxide mediated signal transduction;regulation …
ENSG00000203761	MSTO2P	unprocessed_pseudogene	0.878922	3.02857	5.7636	1.18188e-07	9.58006e-06	7.11755	.	.
ENSG00000205336	ADGRG1	protein_coding	-1.39407	5.22109	-5.76054	1.19758e-07	9.68864e-06	6.85864	GO:0007155;GO:0001525;GO:0007266;GO:0010573;GO:0008285;GO:0016477;GO:0007189;GO:0007186;GO:0007267;GO:0007155;GO:0045785;GO:2001223;GO:0070528;GO:0035025;GO:0021819;GO:0021801;GO:0007420	cell adhesion;angiogenesis;Rho protein signal transduction;vascular endothelial growth factor production;negative regulation of cell population proliferation;cell migration;adenylate cyclase-activating G protein-coupled receptor signaling pathway;G protein-coupled receptor signaling pathway;cell-cell signaling;cell adhesion;positive regulation of cell adhesion;negative regulation of neuron migrat…
ENSG00000170561	IRX2	protein_coding	-3.25717	-1.63579	-5.75878	1.20667e-07	9.74344e-06	7.29126	GO:0006357;GO:0000122;GO:0030182;GO:0048468	regulation of transcription by RNA polymerase II;negative regulation of transcription by RNA polymerase II;neuron differentiation;cell development
ENSG00000124491	F13A1	protein_coding	-2.46916	4.87932	-5.75643	1.21893e-07	9.82359e-06	6.83285	GO:0007596;GO:0018149;GO:0018149;GO:0072378;GO:0072378	blood coagulation;peptide cross-linking;peptide cross-linking;blood coagulation, fibrin clot formation;blood coagulation, fibrin clot formation
ENSG00000132680	KHDC4	protein_coding	0.755535	6.1506	5.74921	1.25743e-07	1.01145e-05	6.81683	GO:0006376	mRNA splice site selection
ENSG00000118197	DDX59	protein_coding	0.71264	4.54387	5.74471	1.28197e-07	1.02922e-05	6.91905	.	.
ENSG00000162139	NEU3	protein_coding	0.766515	4.97258	5.74407	1.28552e-07	1.0301e-05	6.87383	GO:0006687;GO:0045742;GO:0006689;GO:0006689;GO:0009313;GO:1900186;GO:0009313;GO:0005975	glycosphingolipid metabolic process;positive regulation of epidermal growth factor receptor signaling pathway;ganglioside catabolic process;ganglioside catabolic process;oligosaccharide catabolic process;negative regulation of clathrin-dependent endocytosis;oligosaccharide catabolic process;carbohydrate metabolic process
ENSG00000168461	RAB31	protein_coding	-1.15085	6.00565	-5.74079	1.30379e-07	1.04276e-05	6.72248	GO:0006886;GO:0031623;GO:0032869;GO:0045055;GO:0043001;GO:0043001;GO:0090382;GO:0060100	intracellular protein transport;receptor internalization;cellular response to insulin stimulus;regulated exocytosis;Golgi to plasma membrane protein transport;Golgi to plasma membrane protein transport;phagosome maturation;positive regulation of phagocytosis, engulfment
ENSG00000227064	Z82205.1	processed_pseudogene	3.2399	-2.4948	5.73906	1.31353e-07	1.04856e-05	7.31168	.	.
ENSG00000182901	RGS7	protein_coding	2.53648	3.16933	5.73839	1.31735e-07	1.04913e-05	7.08307	GO:0043547;GO:0043547;GO:0007186;GO:0008277	positive regulation of GTPase activity;positive regulation of GTPase activity;G protein-coupled receptor signaling pathway;regulation of G protein-coupled receptor signaling pathway
ENSG00000168418	KCNG4	protein_coding	7.85487	2.81511	5.73805	1.31924e-07	1.04913e-05	7.30623	GO:0071805;GO:0071805	potassium ion transmembrane transport;potassium ion transmembrane transport
ENSG00000164379	FOXQ1	protein_coding	-2.98596	-3.21786	-5.73664	1.32729e-07	1.05354e-05	7.27431	GO:0006357;GO:0009653;GO:0030154;GO:0043524	regulation of transcription by RNA polymerase II;anatomical structure morphogenesis;cell differentiation;negative regulation of neuron apoptotic process
ENSG00000103942	HOMER2	protein_coding	1.17802	5.7892	5.73514	1.33585e-07	1.05834e-05	6.80679	GO:0007605;GO:0007216;GO:0007216;GO:0032703;GO:0070885;GO:2001256	sensory perception of sound;G protein-coupled glutamate receptor signaling pathway;G protein-coupled glutamate receptor signaling pathway;negative regulation of interleukin-2 production;negative regulation of calcineurin-NFAT signaling cascade;regulation of store-operated calcium entry
ENSG00000140950	MEAK7	protein_coding	0.491382	4.69416	5.73119	1.35874e-07	1.07445e-05	6.83313	GO:0031929;GO:0030334;GO:0042127;GO:0032868;GO:0150032;GO:0031929;GO:0031667;GO:0043200	TOR signaling;regulation of cell migration;regulation of cell population proliferation;response to insulin;positive regulation of protein localization to lysosome;TOR signaling;response to nutrient levels;response to amino acid
ENSG00000113048	MRPS27	protein_coding	0.53436	5.79809	5.72857	1.3741e-07	1.08456e-05	6.75212	GO:0070131;GO:0032543;GO:0008283	positive regulation of mitochondrial translation;mitochondrial translation;cell population proliferation
ENSG00000166257	SCN3B	protein_coding	1.42813	7.71621	5.72754	1.38018e-07	1.08732e-05	6.64262	GO:0006814;GO:2000649;GO:0060048;GO:0060373;GO:0086002;GO:0086015;GO:0086091;GO:0035725;GO:0060371;GO:0086012;GO:0010460;GO:0072659;GO:0086005;GO:0086005;GO:0086091;GO:0086014;GO:0010765;GO:0010765;GO:0051899;GO:0086010;GO:0086010	sodium ion transport;regulation of sodium ion transmembrane transporter activity;cardiac muscle contraction;regulation of ventricular cardiac muscle cell membrane depolarization;cardiac muscle cell action potential involved in contraction;SA node cell action potential;regulation of heart rate by cardiac conduction;sodium ion transmembrane transport;regulation of atrial cardiac muscle cell membran…
ENSG00000143195	ILDR2	protein_coding	-2.93531	0.383143	-5.72663	1.38562e-07	1.08956e-05	7.06796	GO:0043484;GO:0050868;GO:0031016	regulation of RNA splicing;negative regulation of T cell activation;pancreas development
ENSG00000054219	LY75	protein_coding	-1.55134	1.10129	-5.72402	1.40122e-07	1.09977e-05	7.01545	GO:0006954;GO:0006955	inflammatory response;immune response
ENSG00000171004	HS6ST2	protein_coding	4.33854	4.78387	5.71712	1.44337e-07	1.13001e-05	6.98873	GO:0015015;GO:0015015	heparan sulfate proteoglycan biosynthetic process, enzymatic modification;heparan sulfate proteoglycan biosynthetic process, enzymatic modification
ENSG00000116521	SCAMP3	protein_coding	0.897982	4.77122	5.71682	1.44521e-07	1.13001e-05	6.78481	GO:0015031;GO:0006892	protein transport;post-Golgi vesicle-mediated transport
ENSG00000164743	C8orf48	protein_coding	1.84952	2.16206	5.71641	1.4478e-07	1.13001e-05	7.02409	.	.
ENSG00000266401	AP002478.1	lncRNA	-2.85393	-1.42318	-5.70277	1.53505e-07	1.19589e-05	7.04541	.	.
ENSG00000230190	AC005518.1	lncRNA	-2.44836	-4.17927	-5.70159	1.54286e-07	1.19975e-05	7.14816	.	.
ENSG00000243491	AC082651.3	lncRNA	-1.88562	-4.80506	-5.69932	1.55795e-07	1.20925e-05	7.15043	.	.
ENSG00000075223	SEMA3C	protein_coding	-2.41779	4.11205	-5.69783	1.5679e-07	1.21143e-05	6.65905	GO:0006955;GO:0007411;GO:0001755;GO:0003148;GO:0071526;GO:0030335;GO:0048843;GO:0050919;GO:0071526;GO:0009410;GO:0140074;GO:1905312	immune response;axon guidance;neural crest cell migration;outflow tract septum morphogenesis;semaphorin-plexin signaling pathway;positive regulation of cell migration;negative regulation of axon extension involved in axon guidance;negative chemotaxis;semaphorin-plexin signaling pathway;response to xenobiotic stimulus;cardiac endothelial to mesenchymal transition;positive regulation of cardiac neu…
ENSG00000253944	AC027117.2	lncRNA	3.20147	-1.32244	5.69774	1.56853e-07	1.21143e-05	7.14523	.	.
ENSG00000105991	HOXA1	protein_coding	1.40631	-0.450768	5.69761	1.56939e-07	1.21143e-05	7.09493	.	.
ENSG00000130958	SLC35D2	protein_coding	0.778567	3.6916	5.69677	1.57506e-07	1.21357e-05	6.78164	GO:0015012;GO:0018146;GO:0015012	heparan sulfate proteoglycan biosynthetic process;keratan sulfate biosynthetic process;heparan sulfate proteoglycan biosynthetic process
ENSG00000262061	AC129507.1	lncRNA	-2.02403	-1.64353	-5.6953	1.58502e-07	1.21618e-05	7.06088	.	.
ENSG00000100276	RASL10A	protein_coding	-1.22837	0.773928	-5.69511	1.5863e-07	1.21618e-05	6.9193	GO:0007264	small GTPase mediated signal transduction
ENSG00000255004	SLC1A2-AS1	lncRNA	-2.40387	-3.82265	-5.69499	1.58712e-07	1.21618e-05	7.13091	.	.
ENSG00000283959	AP002851.1	lncRNA	-1.28693	0.492798	-5.69189	1.60836e-07	1.23022e-05	6.94675	.	.
ENSG00000234741	GAS5	lncRNA	1.05303	6.38529	5.69052	1.61785e-07	1.23523e-05	6.56847	.	.
ENSG00000255693	LINC02389	lncRNA	-2.66275	-1.50402	-5.68994	1.62185e-07	1.23604e-05	7.02521	.	.
ENSG00000131094	C1QL1	protein_coding	-2.91165	0.948902	-5.68748	1.63907e-07	1.24691e-05	6.85157	GO:0007626	locomotory behavior
ENSG00000198028	ZNF560	protein_coding	3.17854	2.31719	5.68616	1.64831e-07	1.25168e-05	6.92235	GO:0000122	negative regulation of transcription by RNA polymerase II
ENSG00000108591	DRG2	protein_coding	-0.725804	4.87565	-5.68079	1.68669e-07	1.27851e-05	6.59895	GO:0007165;GO:0002181	signal transduction;cytoplasmic translation
ENSG00000116128	BCL9	protein_coding	0.946897	5.67364	5.67928	1.69763e-07	1.28449e-05	6.5639	GO:0045944;GO:0060070	positive regulation of transcription by RNA polymerase II;canonical Wnt signaling pathway
ENSG00000109132	PHOX2B	protein_coding	1.23693	7.10405	5.67224	1.74954e-07	1.32139e-05	6.44635	GO:0010468;GO:0006357;GO:0045944;GO:0045944;GO:0071773;GO:0010971;GO:0120162;GO:0001764;GO:1901166;GO:0006357;GO:0003357;GO:0071542;GO:0048484;GO:0061549;GO:0003358;GO:0048839;GO:0021533;GO:0003360;GO:0048485;GO:0002087;GO:0010001;GO:0021723;GO:0021934;GO:0048483;GO:0048486;GO:0048894;GO:0060541;GO:0061452	regulation of gene expression;regulation of transcription by RNA polymerase II;positive regulation of transcription by RNA polymerase II;positive regulation of transcription by RNA polymerase II;cellular response to BMP stimulus;positive regulation of G2/M transition of mitotic cell cycle;positive regulation of cold-induced thermogenesis;neuron migration;neural crest cell migration involved in au…
ENSG00000222685	RN7SKP119	misc_RNA	2.44824	-3.68796	5.66707	1.78873e-07	1.34856e-05	7.01871	.	.
ENSG00000117593	DARS2	protein_coding	0.782386	4.80314	5.66448	1.80859e-07	1.3611e-05	6.56101	GO:0006422;GO:0043039;GO:0070145	aspartyl-tRNA aminoacylation;tRNA aminoacylation;mitochondrial asparaginyl-tRNA aminoacylation
ENSG00000107779	BMPR1A	protein_coding	0.584556	6.39696	5.66258	1.82335e-07	1.36908e-05	6.43164	GO:0010628;GO:1904707;GO:0030509;GO:0045944;GO:0045944;GO:0006468;GO:0006468;GO:0009953;GO:0030501;GO:0030509;GO:0030509;GO:0045669;GO:0071363;GO:0071773;GO:0003151;GO:0010629;GO:0001525;GO:0003148;GO:0060412;GO:0003272;GO:0003203;GO:0007179;GO:0003183;GO:0006955;GO:0003161;GO:0014912;GO:0010862;GO:0060045;GO:0060391;GO:0060391;GO:0061312;GO:0061626;GO:0003223;GO:0003222;GO:0035912;GO:0003171;GO:…	positive regulation of gene expression;positive regulation of vascular associated smooth muscle cell proliferation;BMP signaling pathway;positive regulation of transcription by RNA polymerase II;positive regulation of transcription by RNA polymerase II;protein phosphorylation;protein phosphorylation;dorsal/ventral pattern formation;positive regulation of bone mineralization;BMP signaling pathway;…
ENSG00000259434	AC068875.1	lncRNA	2.6958	-4.59686	5.66228	1.8257e-07	1.36908e-05	7.0003	.	.
ENSG00000154305	MIA3	protein_coding	0.706375	7.04374	5.66088	1.83669e-07	1.37487e-05	6.38366	GO:0015031;GO:0006887;GO:0006888;GO:0070973;GO:0006888;GO:0009306;GO:0035459;GO:0042953;GO:0042060;GO:0007029;GO:0002042;GO:0030336;GO:0090110;GO:1903038;GO:0002687;GO:0007162;GO:0140052;GO:2000402	protein transport;exocytosis;endoplasmic reticulum to Golgi vesicle-mediated transport;protein localization to endoplasmic reticulum exit site;endoplasmic reticulum to Golgi vesicle-mediated transport;protein secretion;vesicle cargo loading;lipoprotein transport;wound healing;endoplasmic reticulum organization;cell migration involved in sprouting angiogenesis;negative regulation of cell migration…
ENSG00000106617	PRKAG2	protein_coding	-1.01824	4.10539	-5.6578	1.861e-07	1.38865e-05	6.51587	GO:0006468;GO:0045860;GO:0006469;GO:0010800;GO:0031669;GO:0035556;GO:0046324;GO:0006754;GO:0046320;GO:0006110;GO:0005977;GO:0019217;GO:0016126	protein phosphorylation;positive regulation of protein kinase activity;negative regulation of protein kinase activity;positive regulation of peptidyl-threonine phosphorylation;cellular response to nutrient levels;intracellular signal transduction;regulation of glucose import;ATP biosynthetic process;regulation of fatty acid oxidation;regulation of glycolytic process;glycogen metabolic process;reg…
ENSG00000158023	CFAP251	protein_coding	-1.33906	2.46833	-5.65772	1.86169e-07	1.38865e-05	6.63322	GO:0030317;GO:0003341	flagellated sperm motility;cilium movement
ENSG00000158793	NIT1	protein_coding	0.639389	4.64231	5.65676	1.86935e-07	1.39189e-05	6.53631	GO:0043605	cellular amide catabolic process
ENSG00000166526	ZNF3	protein_coding	0.428921	5.30747	5.65315	1.89839e-07	1.41102e-05	6.46151	GO:0000122;GO:0045321	negative regulation of transcription by RNA polymerase II;leukocyte activation
ENSG00000240602	AADACP1	transcribed_unprocessed_pseudogene	-1.94921	-3.33123	-5.64305	1.98207e-07	1.47061e-05	6.91588	.	.
ENSG00000119782	FKBP1B	protein_coding	1.43351	2.09582	5.6426	1.98587e-07	1.47084e-05	6.71567	GO:0010880;GO:0010881;GO:0010881;GO:0060315;GO:0022417;GO:0051480;GO:0051480;GO:0086064;GO:0042026;GO:0006458;GO:0060314;GO:0060314;GO:0035584;GO:0010459;GO:0000413;GO:0032515;GO:0051280;GO:0051284;GO:0051775	regulation of release of sequestered calcium ion into cytosol by sarcoplasmic reticulum;regulation of cardiac muscle contraction by regulation of the release of sequestered calcium ion;regulation of cardiac muscle contraction by regulation of the release of sequestered calcium ion;negative regulation of ryanodine-sensitive calcium-release channel activity;protein maturation by protein folding;reg…
ENSG00000270344	POC1B-AS1	lncRNA	-1.02194	3.11164	-5.63939	2.0133e-07	1.48853e-05	6.5318	.	.
ENSG00000254194	AF279873.4	lncRNA	-2.43583	-3.96869	-5.63444	2.05634e-07	1.51769e-05	6.883	.	.
ENSG00000150977	RILPL2	protein_coding	-0.777336	4.03332	-5.63271	2.07151e-07	1.52621e-05	6.43125	GO:0060271;GO:0003382;GO:1903445	cilium assembly;epithelial cell morphogenesis;protein transport from ciliary membrane to plasma membrane
ENSG00000163155	LYSMD1	protein_coding	0.975683	4.20614	5.63148	2.08248e-07	1.53161e-05	6.48361	.	.
ENSG00000249799	SNRPCP13	processed_pseudogene	-2.42148	-3.28231	-5.62949	2.1002e-07	1.54195e-05	6.84485	.	.
ENSG00000283945	LINC00032	transcribed_unprocessed_pseudogene	-1.6151	-1.09277	-5.61849	2.20103e-07	1.61316e-05	6.73284	.	.
ENSG00000140368	PSTPIP1	protein_coding	-1.93633	2.19895	-5.61745	2.21083e-07	1.61752e-05	6.45524	GO:0007165;GO:0007155;GO:0030041	signal transduction;cell adhesion;actin filament polymerization
ENSG00000220515	PGAM1P10	processed_pseudogene	2.20352	-0.775224	5.61604	2.22416e-07	1.62174e-05	6.79759	.	.
ENSG00000147206	NXF3	protein_coding	-1.92157	-1.02862	-5.61603	2.2243e-07	1.62174e-05	6.72374	GO:0006406;GO:0016973;GO:0006406	mRNA export from nucleus;poly(A)+ mRNA export from nucleus;mRNA export from nucleus
ENSG00000234791	AC108448.1	lncRNA	-1.70971	-6.17431	-5.61416	2.24206e-07	1.63185e-05	6.80588	.	.
ENSG00000228937	MTA3P1	processed_pseudogene	-2.32874	-4.2335	-5.61207	2.26209e-07	1.64209e-05	6.79536	.	.
ENSG00000241231	AC068308.1	lncRNA	-1.80803	-0.857818	-5.61173	2.26539e-07	1.64209e-05	6.6845	.	.
ENSG00000091592	NLRP1	protein_coding	-1.61287	4.87288	-5.61148	2.26783e-07	1.64209e-05	6.25332	GO:0006915;GO:0051607;GO:0051260;GO:0032731;GO:0006919;GO:0006919;GO:0002221;GO:0050729;GO:0070269;GO:0070269;GO:0140374;GO:0097264;GO:0071493;GO:0042742;GO:0032731;GO:0051402;GO:0031098;GO:0006919;GO:0032495;GO:1904784;GO:1904784	apoptotic process;defense response to virus;protein homooligomerization;positive regulation of interleukin-1 beta production;activation of cysteine-type endopeptidase activity involved in apoptotic process;activation of cysteine-type endopeptidase activity involved in apoptotic process;pattern recognition receptor signaling pathway;positive regulation of inflammatory response;pyroptosis;pyroptosi…
ENSG00000144645	OSBPL10	protein_coding	-1.29548	3.59428	-5.60735	2.3081e-07	1.66838e-05	6.33052	GO:0036150	phosphatidylserine acyl-chain remodeling
ENSG00000197157	SND1	protein_coding	0.771374	8.15687	5.60488	2.33247e-07	1.6831e-05	6.06507	GO:0001649;GO:0010587;GO:0006402;GO:0010564	osteoblast differentiation;miRNA catabolic process;mRNA catabolic process;regulation of cell cycle process
ENSG00000270550	IGHV3-30	IG_V_gene	-3.98721	-3.38846	-5.60108	2.37053e-07	1.70763e-05	6.70108	GO:0006955	immune response
ENSG00000213717	AC004692.1	processed_pseudogene	-1.81043	-5.73559	-5.59941	2.38743e-07	1.71687e-05	6.74757	.	.
ENSG00000064989	CALCRL	protein_coding	-1.39275	6.29405	-5.59861	2.39551e-07	1.71974e-05	6.10744	GO:0015031;GO:0006816;GO:0001525;GO:0031623;GO:0007189;GO:0007189;GO:0001525;GO:1990408;GO:1990410;GO:0007187;GO:0071329	protein transport;calcium ion transport;angiogenesis;receptor internalization;adenylate cyclase-activating G protein-coupled receptor signaling pathway;adenylate cyclase-activating G protein-coupled receptor signaling pathway;angiogenesis;calcitonin gene-related peptide receptor signaling pathway;adrenomedullin receptor signaling pathway;G protein-coupled receptor signaling pathway, coupled to cy…
ENSG00000143442	POGZ	protein_coding	0.68415	7.64915	5.59595	2.42287e-07	1.73137e-05	6.06435	GO:0000724;GO:0010468;GO:0051382;GO:0007064	double-strand break repair via homologous recombination;regulation of gene expression;kinetochore assembly;mitotic sister chromatid cohesion
ENSG00000120903	CHRNA2	protein_coding	-1.99106	-3.24966	-5.5959	2.42335e-07	1.73137e-05	6.71508	GO:0007165;GO:0006811;GO:0007165;GO:0034220;GO:0042391;GO:0050877;GO:0007268	signal transduction;ion transport;signal transduction;ion transmembrane transport;regulation of membrane potential;nervous system process;chemical synaptic transmission
ENSG00000100350	FOXRED2	protein_coding	1.02453	5.36991	5.59583	2.42406e-07	1.73137e-05	6.24339	GO:0030433;GO:0030433	ubiquitin-dependent ERAD pathway;ubiquitin-dependent ERAD pathway
ENSG00000223884	AC068481.1	lncRNA	1.34813	2.18935	5.59451	2.43772e-07	1.73817e-05	6.49876	.	.
ENSG00000175772	LINC01106	lncRNA	-1.51827	-0.78257	-5.59274	2.45618e-07	1.74837e-05	6.60857	.	.
ENSG00000116329	OPRD1	protein_coding	-3.61253	0.5107	-5.59205	2.46333e-07	1.74837e-05	6.48525	GO:0007186;GO:0006955;GO:0007218;GO:0010629;GO:0097237;GO:0031333;GO:0007187;GO:0007200;GO:0033138;GO:0051881;GO:0038003;GO:0038003;GO:0071456	G protein-coupled receptor signaling pathway;immune response;neuropeptide signaling pathway;negative regulation of gene expression;cellular response to toxic substance;negative regulation of protein-containing complex assembly;G protein-coupled receptor signaling pathway, coupled to cyclic nucleotide second messenger;phospholipase C-activating G protein-coupled receptor signaling pathway;positive…
ENSG00000271421	AC005191.1	processed_pseudogene	-1.87589	-5.88325	-5.59194	2.46448e-07	1.74837e-05	6.71806	.	.
ENSG00000241832	CECR3	lncRNA	-2.48478	-3.44587	-5.58947	2.49061e-07	1.76393e-05	6.69084	.	.
ENSG00000287261	AL139243.1	lncRNA	-2.1533	-2.09138	-5.58488	2.53961e-07	1.79547e-05	6.6334	.	.
ENSG00000173599	PC	protein_coding	1.07384	4.98187	5.58451	2.54367e-07	1.79547e-05	6.22917	GO:0010629;GO:0006094;GO:0006094;GO:0019076;GO:0006090;GO:0044794;GO:0006734;GO:0006739;GO:0019074	negative regulation of gene expression;gluconeogenesis;gluconeogenesis;viral release from host cell;pyruvate metabolic process;positive regulation by host of viral process;NADH metabolic process;NADP metabolic process;viral RNA genome packaging
ENSG00000118217	ATF6	protein_coding	0.748106	7.46043	5.58329	2.55692e-07	1.8018e-05	6.03015	GO:0007601;GO:0006357;GO:0001654;GO:0045944;GO:0007165;GO:0006357;GO:0006357;GO:0043065;GO:0006457;GO:0036500;GO:1990440;GO:0030968;GO:0030968;GO:0036500;GO:0036503;GO:0010508;GO:1903893	visual perception;regulation of transcription by RNA polymerase II;eye development;positive regulation of transcription by RNA polymerase II;signal transduction;regulation of transcription by RNA polymerase II;regulation of transcription by RNA polymerase II;positive regulation of apoptotic process;protein folding;ATF6-mediated unfolded protein response;positive regulation of transcription from R…
ENSG00000197928	ZNF677	protein_coding	0.775856	4.8892	5.58194	2.57164e-07	1.80914e-05	6.20641	.	.
ENSG00000152292	SH2D6	protein_coding	1.78373	1.73271	5.57966	2.59659e-07	1.82066e-05	6.49094	GO:0035556;GO:0007169	intracellular signal transduction;transmembrane receptor protein tyrosine kinase signaling pathway
ENSG00000039139	DNAH5	protein_coding	-2.94581	0.879383	-5.57966	2.59668e-07	1.82066e-05	6.46231	GO:0007368;GO:0036158;GO:0036158;GO:0003341;GO:0030317;GO:0060271	determination of left/right symmetry;outer dynein arm assembly;outer dynein arm assembly;cilium movement;flagellated sperm motility;cilium assembly
ENSG00000232021	LEF1-AS1	lncRNA	-1.87225	0.0547977	-5.57794	2.61571e-07	1.83096e-05	6.4518	.	.
ENSG00000185201	IFITM2	protein_coding	-1.20912	3.97932	-5.57534	2.64475e-07	1.84821e-05	6.18224	GO:0009615;GO:0045071;GO:0035458;GO:0051607;GO:0006955;GO:0046597;GO:0035456;GO:0034341;GO:0034341;GO:0045071;GO:0035455;GO:0035455;GO:0035456;GO:0046597;GO:0060337	response to virus;negative regulation of viral genome replication;cellular response to interferon-beta;defense response to virus;immune response;negative regulation of viral entry into host cell;response to interferon-beta;response to interferon-gamma;response to interferon-gamma;negative regulation of viral genome replication;response to interferon-alpha;response to interferon-alpha;response to …
ENSG00000102924	CBLN1	protein_coding	-3.75043	2.58179	-5.57467	2.65231e-07	1.85041e-05	6.25581	GO:0007399;GO:0007268;GO:0050808;GO:0007157;GO:0021707;GO:1900454;GO:0090394;GO:0099558;GO:0099558;GO:1905703	nervous system development;chemical synaptic transmission;synapse organization;heterophilic cell-cell adhesion via plasma membrane cell adhesion molecules;cerebellar granule cell differentiation;positive regulation of long-term synaptic depression;negative regulation of excitatory postsynaptic potential;maintenance of synapse structure;maintenance of synapse structure;negative regulation of inhib…
ENSG00000125355	TMEM255A	protein_coding	-3.4968	3.42712	-5.57198	2.68279e-07	1.86858e-05	6.18602	.	.
ENSG00000018408	WWTR1	protein_coding	-1.12475	6.05485	-5.56866	2.72081e-07	1.89193e-05	6.01181	GO:0006355;GO:0008284;GO:0035329;GO:0045944;GO:0010718;GO:0001933;GO:0006469;GO:0090090;GO:0045599;GO:0045669;GO:0017145;GO:0035329;GO:1900182;GO:0060390	regulation of DNA-templated transcription;positive regulation of cell population proliferation;hippo signaling;positive regulation of transcription by RNA polymerase II;positive regulation of epithelial to mesenchymal transition;negative regulation of protein phosphorylation;negative regulation of protein kinase activity;negative regulation of canonical Wnt signaling pathway;negative regulation o…
ENSG00000251333	RTN3P1	processed_pseudogene	1.72718	-2.84285	5.56579	2.75421e-07	1.91199e-05	6.61569	.	.
ENSG00000116396	KCNC4	protein_coding	-1.24985	6.0316	-5.56474	2.76655e-07	1.9174e-05	6.00191	GO:0006813;GO:0071805;GO:0007268	potassium ion transport;potassium ion transmembrane transport;chemical synaptic transmission
ENSG00000272055	RNU6-6P	snRNA	-1.60786	-3.02117	-5.56417	2.77326e-07	1.91889e-05	6.59263	.	.
ENSG00000140839	CLEC18B	protein_coding	-1.40879	-0.392992	-5.56305	2.78641e-07	1.92271e-05	6.45379	.	.
ENSG00000261857	MIA	protein_coding	-2.55076	-1.34239	-5.56292	2.78793e-07	1.92271e-05	6.52277	GO:0030198	extracellular matrix organization
ENSG00000143799	PARP1	protein_coding	0.821162	6.93922	5.5591	2.83356e-07	1.94901e-05	5.96764	GO:0006915;GO:0000122;GO:0043123;GO:0006281;GO:0006281;GO:0006974;GO:0006974;GO:0006302;GO:0006302;GO:1905168;GO:0045944;GO:0045824;GO:0045824;GO:0045892;GO:0032786;GO:0006366;GO:0032869;GO:0034644;GO:0071168;GO:0007005;GO:0032880;GO:1904178;GO:0034244;GO:0010613;GO:0000723;GO:0070212;GO:0070213;GO:1904357;GO:0030225;GO:0060545;GO:0032042;GO:0034599;GO:0036211;GO:0043504;GO:0000122;GO:0030592;GO:…	apoptotic process;negative regulation of transcription by RNA polymerase II;positive regulation of I-kappaB kinase/NF-kappaB signaling;DNA repair;DNA repair;cellular response to DNA damage stimulus;cellular response to DNA damage stimulus;double-strand break repair;double-strand break repair;positive regulation of double-strand break repair via homologous recombination;positive regulation of tran…
ENSG00000274588	DGKK	protein_coding	5.19888	5.32702	5.5586	2.83953e-07	1.94901e-05	6.36792	GO:0035556;GO:0030168;GO:0035556;GO:0046339;GO:0046834;GO:0006979;GO:0046339	intracellular signal transduction;platelet activation;intracellular signal transduction;diacylglycerol metabolic process;lipid phosphorylation;response to oxidative stress;diacylglycerol metabolic process
ENSG00000170381	SEMA3E	protein_coding	-3.49459	-2.17912	-5.55857	2.83996e-07	1.94901e-05	6.50796	GO:0002040;GO:0016525;GO:0050808;GO:0001755;GO:0071526;GO:0001569;GO:0001953;GO:0014068;GO:0021828;GO:0030335;GO:0043524;GO:0048843;GO:0050919;GO:0071526;GO:0071526	sprouting angiogenesis;negative regulation of angiogenesis;synapse organization;neural crest cell migration;semaphorin-plexin signaling pathway;branching involved in blood vessel morphogenesis;negative regulation of cell-matrix adhesion;positive regulation of phosphatidylinositol 3-kinase signaling;gonadotrophin-releasing hormone neuronal migration to the hypothalamus;positive regulation of cell …
ENSG00000139116	KIF21A	protein_coding	1.12631	7.00894	5.55406	2.89482e-07	1.9802e-05	5.96046	GO:0007018	microtubule-based movement
ENSG00000143443	C1orf56	protein_coding	0.807798	2.98956	5.55375	2.89861e-07	1.9802e-05	6.2544	GO:0042127;GO:0042127	regulation of cell population proliferation;regulation of cell population proliferation
ENSG00000148288	GBGT1	protein_coding	-1.46006	2.37967	-5.55367	2.89953e-07	1.9802e-05	6.20151	GO:0030259;GO:0009247	lipid glycosylation;glycolipid biosynthetic process
ENSG00000224604	AC008069.1	processed_pseudogene	2.0502	-5.32192	5.55235	2.91589e-07	1.98815e-05	6.56017	.	.
ENSG00000171819	ANGPTL7	protein_coding	-1.43062	1.84424	-5.54905	2.95691e-07	2.01285e-05	6.2387	GO:0006979;GO:1901346;GO:1903053	response to oxidative stress;negative regulation of vasculature development involved in avascular cornea development in camera-type eye;regulation of extracellular matrix organization
ENSG00000143373	ZNF687	protein_coding	0.893627	6.06384	5.54693	2.98371e-07	2.02781e-05	5.98729	.	.
ENSG00000256343	AC095350.1	lncRNA	1.78557	1.17527	5.54165	3.0512e-07	2.07034e-05	6.36734	.	.
ENSG00000211941	IGHV3-11	IG_V_gene	-3.35605	-3.35349	-5.53929	3.08189e-07	2.08779e-05	6.44849	GO:0006955	immune response
ENSG00000143157	POGK	protein_coding	0.78791	6.68134	5.53813	3.09697e-07	2.09437e-05	5.89943	.	.
ENSG00000132429	POPDC3	protein_coding	2.4435	2.1578	5.53779	3.10155e-07	2.09437e-05	6.31693	GO:0042391;GO:0007507;GO:0007519;GO:0042391;GO:0051146	regulation of membrane potential;heart development;skeletal muscle tissue development;regulation of membrane potential;striated muscle cell differentiation
ENSG00000131778	CHD1L	protein_coding	0.850892	3.69142	5.53726	3.10848e-07	2.09568e-05	6.11997	GO:0006281;GO:0006974;GO:0006338;GO:0006338;GO:0006974	DNA repair;cellular response to DNA damage stimulus;chromatin remodeling;chromatin remodeling;cellular response to DNA damage stimulus
ENSG00000169905	TOR1AIP2	protein_coding	0.732256	7.53009	5.5365	3.11854e-07	2.09901e-05	5.82915	GO:0007029;GO:0032781;GO:0007029;GO:0061024;GO:0090435	endoplasmic reticulum organization;positive regulation of ATP-dependent activity;endoplasmic reticulum organization;membrane organization;protein localization to nuclear envelope
ENSG00000081721	DUSP12	protein_coding	0.811737	4.27171	5.53613	3.12339e-07	2.09901e-05	6.0772	GO:0016311;GO:0006470;GO:0036211	dephosphorylation;protein dephosphorylation;protein modification process
ENSG00000235849	HS6ST2-AS1	lncRNA	3.05231	-2.55656	5.5349	3.13963e-07	2.10656e-05	6.49281	.	.
ENSG00000149534	MS4A2	protein_coding	-2.51275	-0.495025	-5.52714	3.24458e-07	2.1713e-05	6.29943	GO:0006955;GO:0007166	immune response;cell surface receptor signaling pathway
ENSG00000286965	AC108066.2	lncRNA	-1.96614	-2.01649	-5.527	3.24645e-07	2.1713e-05	6.40063	.	.
ENSG00000242808	SOX2-OT	lncRNA	-1.55359	1.01385	-5.52636	3.25534e-07	2.17379e-05	6.21517	.	.
ENSG00000115602	IL1RL1	protein_coding	-2.45836	1.32291	-5.52294	3.30271e-07	2.20193e-05	6.15425	GO:0006955;GO:0006954;GO:0007165;GO:0030225;GO:0038172	immune response;inflammatory response;signal transduction;macrophage differentiation;interleukin-33-mediated signaling pathway
ENSG00000234524	RPL12P43	processed_pseudogene	2.39974	-4.16907	5.52158	3.32183e-07	2.21117e-05	6.43925	.	.
ENSG00000257095	AC084361.1	lncRNA	1.97158	0.783493	5.51981	3.34674e-07	2.22423e-05	6.30285	.	.
ENSG00000239825	RN7SL549P	misc_RNA	2.83695	-3.63291	5.51938	3.35284e-07	2.22477e-05	6.4307	.	.
ENSG00000188816	HMX2	protein_coding	-3.39341	-4.60128	-5.51809	3.37122e-07	2.23345e-05	6.41317	GO:0006357	regulation of transcription by RNA polymerase II
ENSG00000253300	AC018541.1	lncRNA	-2.67093	-4.23614	-5.51562	3.40671e-07	2.25341e-05	6.39357	.	.
ENSG00000272783	AC147067.2	lncRNA	-2.57631	-2.30848	-5.51447	3.4232e-07	2.25651e-05	6.35068	.	.
ENSG00000198414	TATDN2P1	processed_pseudogene	-2.29577	-4.98062	-5.51435	3.42497e-07	2.25651e-05	6.41107	.	.
ENSG00000169064	ZBBX	protein_coding	-2.23375	0.455721	-5.51418	3.42748e-07	2.25651e-05	6.198	.	.
ENSG00000162804	SNED1	protein_coding	-1.09207	5.03744	-5.51036	3.48327e-07	2.28965e-05	5.84319	.	.
ENSG00000205086	C2orf91	lncRNA	2.18393	2.00376	5.50826	3.5143e-07	2.30144e-05	6.18971	.	.
ENSG00000109685	NSD2	protein_coding	0.539559	7.21133	5.50819	3.51542e-07	2.30144e-05	5.72152	GO:0006355;GO:0006302	regulation of DNA-templated transcription;double-strand break repair
ENSG00000260817	AC074051.2	processed_pseudogene	3.44548	-3.33531	5.50804	3.51761e-07	2.30144e-05	6.38604	.	.
ENSG00000286932	AC013716.1	lncRNA	-3.00823	-1.39093	-5.50721	3.5299e-07	2.30584e-05	6.24308	.	.
ENSG00000074317	SNCB	protein_coding	-2.12647	2.4297	-5.50685	3.5353e-07	2.30584e-05	6.02833	GO:0007268;GO:0048488;GO:0050808;GO:1901214	chemical synaptic transmission;synaptic vesicle endocytosis;synapse organization;regulation of neuron death
ENSG00000107679	PLEKHA1	protein_coding	0.89187	6.97905	5.50492	3.56421e-07	2.31994e-05	5.73909	GO:0014065;GO:0050853;GO:0051898;GO:0070301;GO:0045184;GO:0031529	phosphatidylinositol 3-kinase signaling;B cell receptor signaling pathway;negative regulation of protein kinase B signaling;cellular response to hydrogen peroxide;establishment of protein localization;ruffle organization
ENSG00000212993	POU5F1B	protein_coding	-2.30059	-2.55896	-5.50468	3.56796e-07	2.31994e-05	6.32959	GO:0006355;GO:0006357	regulation of DNA-templated transcription;regulation of transcription by RNA polymerase II
ENSG00000145569	OTULINL	protein_coding	1.37341	4.46572	5.50186	3.61063e-07	2.34407e-05	5.94365	.	.
ENSG00000234072	AC074117.1	lncRNA	0.635919	3.27478	5.48587	3.86274e-07	2.50388e-05	5.93822	.	.
ENSG00000276291	FRG1HP	transcribed_unprocessed_pseudogene	-0.632107	4.41404	-5.48504	3.87639e-07	2.50886e-05	5.79351	.	.
ENSG00000119514	GALNT12	protein_coding	-2.22818	-0.260217	-5.4839	3.89511e-07	2.5171e-05	6.0894	GO:0006493;GO:0016266	protein O-linked glycosylation;O-glycan processing
ENSG00000081138	CDH7	protein_coding	3.50339	4.81585	5.47881	3.97954e-07	2.56772e-05	5.93823	GO:0007043;GO:0098609;GO:0000902;GO:0016339;GO:0034332;GO:0044331	cell-cell junction assembly;cell-cell adhesion;cell morphogenesis;calcium-dependent cell-cell adhesion via plasma membrane cell adhesion molecules;adherens junction organization;cell-cell adhesion mediated by cadherin
ENSG00000124827	GCM2	protein_coding	-2.085	-1.47798	-5.4783	3.9882e-07	2.56937e-05	6.15756	GO:0006366;GO:0006357;GO:0006874;GO:0060017;GO:0030643;GO:0042063	transcription by RNA polymerase II;regulation of transcription by RNA polymerase II;cellular calcium ion homeostasis;parathyroid gland development;cellular phosphate ion homeostasis;gliogenesis
ENSG00000167004	PDIA3	protein_coding	0.81596	8.37335	5.47519	4.04085e-07	2.59931e-05	5.52422	GO:0006457;GO:0002502;GO:0034976;GO:0034975	protein folding;peptide antigen assembly with MHC class I protein complex;response to endoplasmic reticulum stress;protein folding in endoplasmic reticulum
ENSG00000274118	RNA	misc_RNA	-2.40298	-4.58268	-5.47383	4.06409e-07	2.61027e-05	6.23888	.	.
ENSG00000163374	YY1AP1	protein_coding	0.709632	6.29647	5.4716	4.10238e-07	2.62849e-05	5.64915	GO:0030154;GO:0051726;GO:0051726;GO:0006355;GO:0008283	cell differentiation;regulation of cell cycle;regulation of cell cycle;regulation of DNA-templated transcription;cell population proliferation
ENSG00000159239	AC005041.1	protein_coding	-1.74058	-1.22948	-5.47112	4.11074e-07	2.62849e-05	6.13614	.	.
ENSG00000287117	AC105916.1	lncRNA	-2.58539	-0.731377	-5.47086	4.11517e-07	2.62849e-05	6.07189	.	.
ENSG00000135801	TAF5L	protein_coding	0.670247	4.84244	5.47056	4.1204e-07	2.62849e-05	5.75007	GO:0006355;GO:0006355;GO:0016573;GO:0006282;GO:0006357;GO:0006366;GO:0035521;GO:0035521;GO:0035522;GO:0035522;GO:0043966;GO:0043966;GO:0045893;GO:0043484;GO:0006355;GO:0016573;GO:1904672	regulation of DNA-templated transcription;regulation of DNA-templated transcription;histone acetylation;regulation of DNA repair;regulation of transcription by RNA polymerase II;transcription by RNA polymerase II;monoubiquitinated histone deubiquitination;monoubiquitinated histone deubiquitination;monoubiquitinated histone H2A deubiquitination;monoubiquitinated histone H2A deubiquitination;histon…
ENSG00000283001	AL450426.1	lncRNA	-2.32522	-4.85075	-5.47037	4.12372e-07	2.62849e-05	6.23511	.	.
ENSG00000133107	TRPC4	protein_coding	-1.40445	2.60384	-5.46921	4.14385e-07	2.63733e-05	5.85923	GO:0070509;GO:0070588;GO:0070588;GO:0006816;GO:0051480	calcium ion import;calcium ion transmembrane transport;calcium ion transmembrane transport;calcium ion transport;regulation of cytosolic calcium ion concentration
ENSG00000109072	VTN	protein_coding	1.61568	2.80538	5.46349	4.24508e-07	2.69557e-05	5.91976	GO:0016477;GO:0050731;GO:0006955;GO:0007155;GO:0048260;GO:0007160;GO:0032092;GO:0014911;GO:0007160;GO:0033627;GO:0030155;GO:0051918;GO:0030949;GO:0007160;GO:0035987;GO:0010951;GO:0033627;GO:0061302	cell migration;positive regulation of peptidyl-tyrosine phosphorylation;immune response;cell adhesion;positive regulation of receptor-mediated endocytosis;cell-matrix adhesion;positive regulation of protein binding;positive regulation of smooth muscle cell migration;cell-matrix adhesion;cell adhesion mediated by integrin;regulation of cell adhesion;negative regulation of fibrinolysis;positive reg…
ENSG00000262580	AC087741.1	lncRNA	-0.959696	3.18273	-5.46331	4.24817e-07	2.69557e-05	5.78155	.	.
ENSG00000213332	SLC25A5P6	processed_pseudogene	-1.61552	-6.02968	-5.46222	4.26775e-07	2.70392e-05	6.20387	.	.
ENSG00000168243	GNG4	protein_coding	1.35004	8.03391	5.45922	4.32202e-07	2.73367e-05	5.50285	GO:0007186;GO:0008277;GO:0030308	G protein-coupled receptor signaling pathway;regulation of G protein-coupled receptor signaling pathway;negative regulation of cell growth
ENSG00000178947	SMIM10L2A	protein_coding	-2.93565	3.72734	-5.45891	4.32771e-07	2.73367e-05	5.74777	.	.
ENSG00000136297	MMD2	protein_coding	-3.74248	-1.86545	-5.45817	4.34124e-07	2.73811e-05	6.09392	GO:0045860;GO:0032880;GO:0045666;GO:0046579	positive regulation of protein kinase activity;regulation of protein localization;positive regulation of neuron differentiation;positive regulation of Ras protein signal transduction
ENSG00000179008	C14orf39	protein_coding	2.05279	3.93795	5.45655	4.37089e-07	2.75268e-05	5.84203	GO:0007283;GO:0007283;GO:0048477;GO:0007129;GO:0007129;GO:0007129;GO:0048477;GO:0051090;GO:0010705;GO:0010705	spermatogenesis;spermatogenesis;oogenesis;homologous chromosome pairing at meiosis;homologous chromosome pairing at meiosis;homologous chromosome pairing at meiosis;oogenesis;regulation of DNA-binding transcription factor activity;meiotic DNA double-strand break processing involved in reciprocal meiotic recombination;meiotic DNA double-strand break processing involved in reciprocal meiotic recomb…
ENSG00000259075	POC1B-GALNT4	protein_coding	-0.715004	-0.0843353	-5.45408	4.41649e-07	2.77724e-05	6.01197	.	.
ENSG00000164684	ZNF704	protein_coding	1.21349	8.09166	5.45362	4.42511e-07	2.77851e-05	5.48118	GO:0006357	regulation of transcription by RNA polymerase II
ENSG00000239268	AC092691.1	lncRNA	2.33554	1.68511	5.45028	4.48779e-07	2.81366e-05	5.98741	.	.
ENSG00000003436	TFPI	protein_coding	-1.28799	4.69516	-5.44969	4.49897e-07	2.81648e-05	5.60602	GO:0007596;GO:0071383;GO:0030195	blood coagulation;cellular response to steroid hormone stimulus;negative regulation of blood coagulation
ENSG00000131462	TUBG1	protein_coding	0.850588	4.38532	5.44523	4.58398e-07	2.86543e-05	5.68552	GO:0000278;GO:0007052;GO:0000226;GO:0000070;GO:0000212;GO:0000212;GO:0007020	mitotic cell cycle;mitotic spindle organization;microtubule cytoskeleton organization;mitotic sister chromatid segregation;meiotic spindle organization;meiotic spindle organization;microtubule nucleation
ENSG00000287225	Z84468.2	lncRNA	-3.18324	-2.33323	-5.44048	4.67664e-07	2.91902e-05	6.02908	.	.
ENSG00000089597	GANAB	protein_coding	0.622193	8.42564	5.43996	4.68685e-07	2.91911e-05	5.3621	GO:0006491;GO:0006491	N-glycan processing;N-glycan processing
ENSG00000213047	DENND1B	protein_coding	1.53013	5.66207	5.43976	4.69067e-07	2.91911e-05	5.60005	GO:0050852;GO:0032456;GO:0032456;GO:0006897;GO:0050852;GO:0050776;GO:2000553	T cell receptor signaling pathway;endocytic recycling;endocytic recycling;endocytosis;T cell receptor signaling pathway;regulation of immune response;positive regulation of T-helper 2 cell cytokine production
ENSG00000136839	OR13C9	protein_coding	-2.16771	-4.94579	-5.43934	4.69896e-07	2.91995e-05	6.11432	GO:0050911	detection of chemical stimulus involved in sensory perception of smell
ENSG00000162944	RFTN2	protein_coding	-0.966634	3.38318	-5.43614	4.76264e-07	2.95516e-05	5.6743	.	.
ENSG00000279044	AC007787.2	TEC	-1.98198	-2.24672	-5.4343	4.79961e-07	2.97371e-05	6.03246	.	.
ENSG00000225855	RUSC1-AS1	lncRNA	0.810312	3.27246	5.43394	4.80694e-07	2.97387e-05	5.73003	.	.
ENSG00000143498	TAF1A	protein_coding	0.740168	3.18206	5.43358	4.81412e-07	2.97394e-05	5.74396	GO:0006366;GO:0006360	transcription by RNA polymerase II;transcription by RNA polymerase I
ENSG00000153207	AHCTF1	protein_coding	0.753959	7.51872	5.43234	4.83924e-07	2.98508e-05	5.40439	GO:0006913;GO:0032465;GO:0051292	nucleocytoplasmic transport;regulation of cytokinesis;nuclear pore complex assembly
ENSG00000250891	LINC02208	lncRNA	-1.47558	-1.34998	-5.43014	4.88425e-07	3.00692e-05	5.98009	.	.
ENSG00000107077	KDM4C	protein_coding	0.582118	6.32996	5.42991	4.88896e-07	3.00692e-05	5.46432	GO:0006338;GO:0008284;GO:0006357;GO:0060765;GO:0033169	chromatin remodeling;positive regulation of cell population proliferation;regulation of transcription by RNA polymerase II;regulation of androgen receptor signaling pathway;histone H3-K9 demethylation
ENSG00000110900	TSPAN11	protein_coding	-2.13087	3.92761	-5.42899	4.90781e-07	3.01411e-05	5.60072	.	.
ENSG00000285651	AL450992.2	lncRNA	1.18383	1.26769	5.42831	4.92185e-07	3.01833e-05	5.8805	.	.
ENSG00000271344	AC018638.6	lncRNA	-1.45209	-1.10573	-5.42545	4.98149e-07	3.05045e-05	5.95285	.	.
ENSG00000130540	SULT4A1	protein_coding	-3.21948	3.00109	-5.4247	4.99708e-07	3.05513e-05	5.70872	GO:0051923	sulfation
ENSG00000091483	FH	protein_coding	0.874483	5.38643	5.42439	5.00365e-07	3.05513e-05	5.53214	GO:0006106;GO:0120162;GO:0006099;GO:0006106;GO:0006106;GO:0006108;GO:0006108	fumarate metabolic process;positive regulation of cold-induced thermogenesis;tricarboxylic acid cycle;fumarate metabolic process;fumarate metabolic process;malate metabolic process;malate metabolic process
ENSG00000144711	IQSEC1	protein_coding	-1.19127	6.76051	-5.42367	5.01881e-07	3.05995e-05	5.35063	GO:0030036;GO:0060996;GO:0051549;GO:0120183	actin cytoskeleton organization;dendritic spine development;positive regulation of keratinocyte migration;positive regulation of focal adhesion disassembly
ENSG00000260573	AC007493.1	lncRNA	-2.8584	-3.94392	-5.42313	5.03024e-07	3.06248e-05	6.02528	.	.
ENSG00000235029	MNX1-AS2	lncRNA	2.8693	-4.10521	5.42245	5.0445e-07	3.06672e-05	6.04795	.	.
ENSG00000107521	HPS1	protein_coding	-1.4052	4.0188	-5.4182	5.13534e-07	3.11744e-05	5.53373	GO:0046907;GO:0060155;GO:1903232;GO:0007040;GO:1903232;GO:1903232	intracellular transport;platelet dense granule organization;melanosome assembly;lysosome organization;melanosome assembly;melanosome assembly
ENSG00000197385	ZNF860	protein_coding	-1.90221	-1.12389	-5.41444	5.21705e-07	3.16248e-05	5.88524	.	.
ENSG00000143630	HCN3	protein_coding	1.09808	3.43101	5.41123	5.28775e-07	3.20072e-05	5.64196	GO:0071805;GO:0035725;GO:0071805;GO:0003254;GO:0003254;GO:0035725;GO:0042391;GO:0071320;GO:0086091;GO:0098907;GO:2001257	potassium ion transmembrane transport;sodium ion transmembrane transport;potassium ion transmembrane transport;regulation of membrane depolarization;regulation of membrane depolarization;sodium ion transmembrane transport;regulation of membrane potential;cellular response to cAMP;regulation of heart rate by cardiac conduction;regulation of SA node cell action potential;regulation of cation channe…
ENSG00000205293	LINC01602	lncRNA	-2.64841	-3.32336	-5.41018	5.31107e-07	3.21022e-05	5.953	.	.
ENSG00000163815	CLEC3B	protein_coding	-1.46852	3.14728	-5.40768	5.36697e-07	3.23935e-05	5.5772	GO:0001503;GO:0071310;GO:0030282;GO:0030282;GO:0030282;GO:0071560;GO:0001503;GO:0010756	ossification;cellular response to organic substance;bone mineralization;bone mineralization;bone mineralization;cellular response to transforming growth factor beta stimulus;ossification;positive regulation of plasminogen activation
ENSG00000258111	AC079316.1	processed_pseudogene	-1.66289	-1.27116	-5.40483	5.4314e-07	3.27355e-05	5.85077	.	.
ENSG00000285636	AL450163.1	lncRNA	2.32386	0.91694	5.4008	5.5239e-07	3.32453e-05	5.8222	.	.
ENSG00000272692	AC010997.4	lncRNA	-1.73206	-1.10917	-5.3978	5.59391e-07	3.36186e-05	5.82149	.	.
ENSG00000237980	LINC02773	lncRNA	-1.62778	-1.91231	-5.39743	5.60261e-07	3.36228e-05	5.87956	.	.
ENSG00000162885	B3GALNT2	protein_coding	0.923142	5.41674	5.38947	5.79251e-07	3.4713e-05	5.3841	GO:0006486;GO:0006493;GO:0006493;GO:0006493	protein glycosylation;protein O-linked glycosylation;protein O-linked glycosylation;protein O-linked glycosylation
ENSG00000183044	ABAT	protein_coding	1.86291	7.40398	5.38581	5.88196e-07	3.51989e-05	5.28727	GO:0042135;GO:0009450;GO:0009448;GO:0048148	neurotransmitter catabolic process;gamma-aminobutyric acid catabolic process;gamma-aminobutyric acid metabolic process;behavioral response to cocaine
ENSG00000250742	LINC02381	lncRNA	1.58129	3.19172	5.38408	5.92451e-07	3.53629e-05	5.57609	.	.
ENSG00000211950	IGHV1-24	IG_V_gene	-2.79887	-5.08949	-5.38402	5.92618e-07	3.53629e-05	5.89008	.	.
ENSG00000258676	AC091544.2	lncRNA	-1.63968	-1.2832	-5.3836	5.93659e-07	3.53748e-05	5.7894	.	.
ENSG00000142512	SIGLEC10	protein_coding	-1.50579	1.58877	-5.38293	5.95328e-07	3.54241e-05	5.55445	GO:0007155;GO:0106015	cell adhesion;negative regulation of inflammatory response to wounding
ENSG00000233553	AC108462.1	lncRNA	-2.15881	-5.52955	-5.38223	5.97067e-07	3.54774e-05	5.89029	.	.
ENSG00000213190	MLLT11	protein_coding	1.24163	6.55137	5.37792	6.07936e-07	3.60723e-05	5.26929	GO:0045893;GO:0043065;GO:0097191;GO:0090200;GO:0097193;GO:0045893;GO:0090200;GO:0051901;GO:0051901	positive regulation of DNA-templated transcription;positive regulation of apoptotic process;extrinsic apoptotic signaling pathway;positive regulation of release of cytochrome c from mitochondria;intrinsic apoptotic signaling pathway;positive regulation of DNA-templated transcription;positive regulation of release of cytochrome c from mitochondria;positive regulation of mitochondrial depolarizatio…
ENSG00000160785	SLC25A44	protein_coding	0.672206	5.87584	5.37505	6.15257e-07	3.64553e-05	5.28503	GO:0009083;GO:0120161;GO:0015803;GO:0015803	branched-chain amino acid catabolic process;regulation of cold-induced thermogenesis;branched-chain amino acid transport;branched-chain amino acid transport
ENSG00000143612	C1orf43	protein_coding	0.80203	7.33604	5.37243	6.22055e-07	3.68062e-05	5.17424	GO:0006909;GO:0006909	phagocytosis;phagocytosis
ENSG00000254083	LINC01591	lncRNA	-1.94172	-5.39819	-5.36934	6.30136e-07	3.7232e-05	5.83992	.	.
ENSG00000245750	DRAIC	lncRNA	-1.36556	0.495803	-5.36827	6.32967e-07	3.73226e-05	5.60071	.	.
ENSG00000254579	AC090720.1	transcribed_processed_pseudogene	-3.0556	-4.11124	-5.36809	6.33443e-07	3.73226e-05	5.81435	.	.
ENSG00000152779	SLC16A12	protein_coding	-2.35093	1.92905	-5.36591	6.39219e-07	3.76102e-05	5.46939	GO:0150104;GO:0015718;GO:0015881	transport across blood-brain barrier;monocarboxylic acid transport;creatine transmembrane transport
ENSG00000173726	TOMM20	protein_coding	1.04082	8.00915	5.36347	6.45788e-07	3.79056e-05	5.10369	GO:0006626;GO:0030150;GO:0045040;GO:0016031	protein targeting to mitochondrion;protein import into mitochondrial matrix;protein insertion into mitochondrial outer membrane;tRNA import into mitochondrion
ENSG00000178104	PDE4DIP	protein_coding	1.0885	7.73788	5.3633	6.46238e-07	3.79056e-05	5.11886	GO:0065003;GO:0007098;GO:1903358;GO:0090063;GO:1903358;GO:0030953;GO:0090063	protein-containing complex assembly;centrosome cycle;regulation of Golgi organization;positive regulation of microtubule nucleation;regulation of Golgi organization;astral microtubule organization;positive regulation of microtubule nucleation
ENSG00000108947	EFNB3	protein_coding	-1.33146	6.0904	-5.36304	6.46943e-07	3.79056e-05	5.14728	GO:0007399;GO:0007267;GO:0007411;GO:0048013;GO:0048013;GO:0050771	nervous system development;cell-cell signaling;axon guidance;ephrin receptor signaling pathway;ephrin receptor signaling pathway;negative regulation of axonogenesis
ENSG00000242829	RPS26P21	processed_pseudogene	-1.33816	-0.724295	-5.36172	6.50515e-07	3.80619e-05	5.67164	.	.
ENSG00000136875	PRPF4	protein_coding	0.887407	5.63567	5.36059	6.53592e-07	3.81888e-05	5.25112	GO:0000398;GO:0000398;GO:0000375;GO:0008380;GO:0000398;GO:0006396	mRNA splicing, via spliceosome;mRNA splicing, via spliceosome;RNA splicing, via transesterification reactions;RNA splicing;mRNA splicing, via spliceosome;RNA processing
ENSG00000255132	AC090138.1	lncRNA	-2.87348	-4.49721	-5.35989	6.555e-07	3.82458e-05	5.7932	.	.
ENSG00000249122	AC105389.1	lncRNA	1.45227	1.74605	5.35957	6.56384e-07	3.82458e-05	5.57707	.	.
ENSG00000236795	CNTNAP2-AS1	lncRNA	-2.22708	-4.84322	-5.35587	6.66607e-07	3.87335e-05	5.78045	.	.
ENSG00000132716	DCAF8	protein_coding	0.569446	6.61087	5.35557	6.67435e-07	3.87335e-05	5.14824	.	.
ENSG00000105492	SIGLEC6	protein_coding	-2.23442	-1.39984	-5.35554	6.67517e-07	3.87335e-05	5.66487	GO:0007155;GO:0007267	cell adhesion;cell-cell signaling
ENSG00000187123	LYPD6	protein_coding	-2.95058	1.38935	-5.35498	6.69074e-07	3.87704e-05	5.44772	GO:0090263	positive regulation of canonical Wnt signaling pathway
ENSG00000162757	C1orf74	protein_coding	0.935034	2.45382	5.35311	6.74332e-07	3.90213e-05	5.47415	.	.
ENSG00000250654	AC023794.3	transcribed_unprocessed_pseudogene	3.01884	-0.852062	5.35259	6.75784e-07	3.90516e-05	5.76354	.	.
ENSG00000198455	ZXDB	protein_coding	0.731883	5.14517	5.34907	6.85784e-07	3.95751e-05	5.24315	GO:0006357	regulation of transcription by RNA polymerase II
ENSG00000143315	PIGM	protein_coding	0.75899	5.02999	5.34633	6.93688e-07	3.99764e-05	5.23663	GO:0006506	GPI anchor biosynthetic process
ENSG00000251692	PTX4	protein_coding	-1.90705	-1.78235	-5.34234	7.05326e-07	4.05411e-05	5.62307	.	.
ENSG00000152763	DNAI4	protein_coding	-0.845176	2.22485	-5.34231	7.05415e-07	4.05411e-05	5.38662	GO:0003341;GO:0003341;GO:0070286	cilium movement;cilium movement;axonemal dynein complex assembly
ENSG00000229154	KCNQ5-AS1	lncRNA	2.39081	2.5861	5.34034	7.11207e-07	4.0763e-05	5.49341	.	.
ENSG00000271858	Z84492.1	lncRNA	-1.05285	-1.11245	-5.34034	7.11213e-07	4.0763e-05	5.59991	.	.
ENSG00000132305	IMMT	protein_coding	0.459691	6.35266	5.33751	7.19651e-07	4.11905e-05	5.08779	GO:0042407;GO:0042407;GO:0042407	cristae formation;cristae formation;cristae formation
ENSG00000137166	FOXP4	protein_coding	-0.861556	4.66099	-5.33616	7.23713e-07	4.13667e-05	5.16192	GO:0006357	regulation of transcription by RNA polymerase II
ENSG00000211895	IGHA1	IG_C_gene	-3.50217	-0.370195	-5.33009	7.42257e-07	4.23151e-05	5.39973	GO:0006955;GO:0001895;GO:0019731;GO:0003094;GO:0060267;GO:0002250;GO:0050853	immune response;retina homeostasis;antibacterial humoral response;glomerular filtration;positive regulation of respiratory burst;adaptive immune response;B cell receptor signaling pathway
ENSG00000176444	CLK2	protein_coding	0.678429	4.41597	5.33007	7.42318e-07	4.23151e-05	5.21031	GO:0043484;GO:0006468;GO:0010212;GO:0046777;GO:0045721;GO:0043484;GO:0018108	regulation of RNA splicing;protein phosphorylation;response to ionizing radiation;protein autophosphorylation;negative regulation of gluconeogenesis;regulation of RNA splicing;peptidyl-tyrosine phosphorylation
ENSG00000243660	ZNF487	protein_coding	-0.59277	2.38741	-5.32902	7.45576e-07	4.24434e-05	5.32542	.	.
ENSG00000109794	FAM149A	protein_coding	-1.02367	3.38563	-5.32762	7.4992e-07	4.26329e-05	5.23091	.	.
ENSG00000263720	AC023394.2	lncRNA	3.15149	-2.02517	5.32285	7.64962e-07	4.34294e-05	5.656	.	.
ENSG00000082146	STRADB	protein_coding	0.917162	5.17238	5.31951	7.75676e-07	4.39783e-05	5.12372	GO:0006611;GO:0006611;GO:0032147;GO:0032147;GO:0032147	protein export from nucleus;protein export from nucleus;activation of protein kinase activity;activation of protein kinase activity;activation of protein kinase activity
ENSG00000123684	LPGAT1	protein_coding	1.13904	7.12772	5.3163	7.86106e-07	4.4465e-05	4.97537	GO:0019432;GO:0045723;GO:0036148;GO:0036152;GO:0036149	triglyceride biosynthetic process;positive regulation of fatty acid biosynthetic process;phosphatidylglycerol acyl-chain remodeling;phosphatidylethanolamine acyl-chain remodeling;phosphatidylinositol acyl-chain remodeling
ENSG00000138606	SHF	protein_coding	1.10755	6.12015	5.31587	7.87521e-07	4.4465e-05	5.04784	.	.
ENSG00000118705	RPN2	protein_coding	0.832552	7.86082	5.3156	7.88395e-07	4.4465e-05	4.89972	GO:0006487;GO:0006487;GO:0036211;GO:0018279	protein N-linked glycosylation;protein N-linked glycosylation;protein modification process;protein N-linked glycosylation via asparagine
ENSG00000143870	PDIA6	protein_coding	0.758633	6.46675	5.31558	7.88488e-07	4.4465e-05	4.99375	GO:0006457;GO:0034976	protein folding;response to endoplasmic reticulum stress
ENSG00000250820	AC138965.1	lncRNA	-1.97517	-3.14334	-5.31443	7.92254e-07	4.46176e-05	5.58701	.	.
ENSG00000233363	AC006019.2	lncRNA	1.36785	3.71161	5.313	7.96993e-07	4.47702e-05	5.22723	.	.
ENSG00000257951	AC126177.5	unprocessed_pseudogene	-2.61608	-3.80806	-5.31297	7.97092e-07	4.47702e-05	5.59937	.	.
ENSG00000143753	DEGS1	protein_coding	0.857429	6.52291	5.31242	7.98895e-07	4.48116e-05	4.9925	GO:0030148;GO:0006636;GO:0043217;GO:0046513	sphingolipid biosynthetic process;unsaturated fatty acid biosynthetic process;myelin maintenance;ceramide biosynthetic process
ENSG00000067177	PHKA1	protein_coding	1.05617	6.31928	5.31078	8.04374e-07	4.50588e-05	5.01229	GO:0006091;GO:0005977	generation of precursor metabolites and energy;glycogen metabolic process
ENSG00000006062	MAP3K14	protein_coding	-0.775318	4.13637	-5.31039	8.05692e-07	4.50727e-05	5.09144	GO:0043123;GO:0051607;GO:0006955;GO:0007249;GO:0071260;GO:0007249;GO:0038061	positive regulation of I-kappaB kinase/NF-kappaB signaling;defense response to virus;immune response;I-kappaB kinase/NF-kappaB signaling;cellular response to mechanical stimulus;I-kappaB kinase/NF-kappaB signaling;NIK/NF-kappaB signaling
ENSG00000177628	GBA	protein_coding	0.920089	5.16208	5.30943	8.08891e-07	4.51915e-05	5.08361	GO:0008203;GO:0006914;GO:0032715;GO:0007040;GO:0016241;GO:0032006;GO:1901215;GO:0031333;GO:0043407;GO:0006680;GO:0006680;GO:0006680;GO:0023021;GO:0030259;GO:0035307;GO:0043243;GO:0046512;GO:0046513;GO:0051246;GO:0051247;GO:0071356;GO:1903052;GO:1903061;GO:1904457;GO:1905165	cholesterol metabolic process;autophagy;negative regulation of interleukin-6 production;lysosome organization;regulation of macroautophagy;regulation of TOR signaling;negative regulation of neuron death;negative regulation of protein-containing complex assembly;negative regulation of MAP kinase activity;glucosylceramide catabolic process;glucosylceramide catabolic process;glucosylceramide catabol…
ENSG00000197467	COL13A1	protein_coding	-1.97913	2.26407	-5.30862	8.11648e-07	4.5279e-05	5.19872	GO:0030198;GO:0098609;GO:0007160;GO:0098609;GO:0001958;GO:0007160;GO:0001501;GO:0001763;GO:0001763	extracellular matrix organization;cell-cell adhesion;cell-matrix adhesion;cell-cell adhesion;endochondral ossification;cell-matrix adhesion;skeletal system development;morphogenesis of a branching structure;morphogenesis of a branching structure
ENSG00000234949	AC104667.2	lncRNA	-1.79842	-3.60589	-5.3083	8.12704e-07	4.5279e-05	5.58637	.	.
ENSG00000184584	STING1	protein_coding	-1.18084	4.42778	-5.30801	8.13686e-07	4.5279e-05	5.05343	GO:0000045;GO:0045087;GO:0045087;GO:0051607;GO:0045087;GO:0000045;GO:0051607;GO:0051607;GO:0045944;GO:0002753;GO:0051259;GO:0051091;GO:0032481;GO:0032728;GO:0032728;GO:0032092;GO:0002218;GO:0002218;GO:0140374;GO:0016239;GO:0016239;GO:0061709;GO:0061709;GO:0071407;GO:0071360;GO:0032481;GO:0002230;GO:0002221;GO:0002218;GO:0060340	autophagosome assembly;innate immune response;innate immune response;defense response to virus;innate immune response;autophagosome assembly;defense response to virus;defense response to virus;positive regulation of transcription by RNA polymerase II;cytoplasmic pattern recognition receptor signaling pathway;protein complex oligomerization;positive regulation of DNA-binding transcription factor a…
ENSG00000148426	PROSER2	protein_coding	-1.3814	0.906535	-5.30376	8.28211e-07	4.60264e-05	5.31034	.	.
ENSG00000164326	CARTPT	protein_coding	6.98957	7.58668	5.30255	8.32382e-07	4.61972e-05	5.24115	GO:0007165;GO:0007267;GO:0008343;GO:0043410;GO:0009267;GO:0009267;GO:0032099;GO:0032099;GO:0007186;GO:0045860;GO:0001678;GO:0032099;GO:0032812;GO:0032922;GO:0045671;GO:0045777;GO:0045779;GO:0051971	signal transduction;cell-cell signaling;adult feeding behavior;positive regulation of MAPK cascade;cellular response to starvation;cellular response to starvation;negative regulation of appetite;negative regulation of appetite;G protein-coupled receptor signaling pathway;positive regulation of protein kinase activity;cellular glucose homeostasis;negative regulation of appetite;positive regulation…
ENSG00000258831	AC103996.2	lncRNA	-2.13605	-3.38561	-5.30154	8.35866e-07	4.63294e-05	5.55462	.	.
ENSG00000143376	SNX27	protein_coding	0.670975	6.73352	5.29961	8.42604e-07	4.66414e-05	4.91451	GO:0006886;GO:0006886;GO:0016197;GO:0032456;GO:0001770	intracellular protein transport;intracellular protein transport;endosomal transport;endocytic recycling;establishment of natural killer cell polarity
ENSG00000260086	AC007611.1	lncRNA	-1.63124	-0.254596	-5.2954	8.57469e-07	4.74019e-05	5.38211	.	.
ENSG00000110075	PPP6R3	protein_coding	0.452508	7.5284	5.29007	8.76672e-07	4.83999e-05	4.8064	GO:0043666;GO:0043666	regulation of phosphoprotein phosphatase activity;regulation of phosphoprotein phosphatase activity
ENSG00000248995	LINC02231	lncRNA	-2.69761	-4.01891	-5.28951	8.78685e-07	4.84474e-05	5.50275	.	.
ENSG00000122417	ODF2L	protein_coding	-0.973482	4.64671	-5.28878	8.81372e-07	4.8532e-05	4.9627	GO:1902018;GO:1902018	negative regulation of cilium assembly;negative regulation of cilium assembly
ENSG00000109684	CLNK	protein_coding	-2.00442	-2.03471	-5.28739	8.86478e-07	4.87493e-05	5.42695	GO:0035556;GO:0007169	intracellular signal transduction;transmembrane receptor protein tyrosine kinase signaling pathway
ENSG00000149809	TM7SF2	protein_coding	1.21035	4.45655	5.28674	8.88849e-07	4.88159e-05	5.0528	GO:0006695;GO:0006695;GO:0006695	cholesterol biosynthetic process;cholesterol biosynthetic process;cholesterol biosynthetic process
ENSG00000288015	AL159156.1	lncRNA	-2.19988	-4.25689	-5.28603	8.91466e-07	4.88958e-05	5.49565	.	.
ENSG00000224373	IGHV4-59	IG_V_gene	-3.42225	-3.16533	-5.28474	8.96263e-07	4.90949e-05	5.42876	GO:0006955	immune response
ENSG00000288030	AC066585.1	lncRNA	-2.74398	-4.8362	-5.28206	9.06271e-07	4.95786e-05	5.49312	.	.
ENSG00000241155	ARHGAP31-AS1	lncRNA	-1.36319	-0.358054	-5.27969	9.15218e-07	5.0003e-05	5.31358	.	.
ENSG00000069206	ADAM7	protein_coding	3.17347	-3.23112	5.27751	9.23559e-07	5.03933e-05	5.48189	GO:0006508	proteolysis
ENSG00000160818	GPATCH4	protein_coding	0.708996	3.92824	5.27646	9.27595e-07	5.05479e-05	5.04181	.	.
ENSG00000137766	UNC13C	protein_coding	-3.83868	0.265974	-5.27316	9.40369e-07	5.11176e-05	5.10994	GO:0016082;GO:0007528;GO:0007268;GO:0016081;GO:0016188;GO:0035249;GO:0061789;GO:0099525	synaptic vesicle priming;neuromuscular junction development;chemical synaptic transmission;synaptic vesicle docking;synaptic vesicle maturation;synaptic transmission, glutamatergic;dense core granule priming;presynaptic dense core vesicle exocytosis
ENSG00000143614	GATAD2B	protein_coding	0.686318	5.24028	5.27313	9.4048e-07	5.11176e-05	4.91701	GO:0000122;GO:0006338;GO:0006338;GO:0045893;GO:0045892;GO:0016575;GO:0042659;GO:2000736	negative regulation of transcription by RNA polymerase II;chromatin remodeling;chromatin remodeling;positive regulation of DNA-templated transcription;negative regulation of DNA-templated transcription;histone deacetylation;regulation of cell fate specification;regulation of stem cell differentiation
ENSG00000117707	PROX1	protein_coding	1.75962	7.2541	5.27278	9.41842e-07	5.11256e-05	4.83121	GO:0006357;GO:0008284;GO:0045892;GO:0045944;GO:0001938;GO:0000122;GO:0043433;GO:0045892;GO:0010595;GO:0042752;GO:0021915;GO:0008285;GO:0055010;GO:0060412;GO:0030240;GO:0021707;GO:0060042;GO:0001822;GO:0030324;GO:0001889;GO:0045787;GO:0055009;GO:0060298;GO:0045737;GO:0045071;GO:0007420;GO:0060059;GO:0010468;GO:0002088;GO:0048845;GO:0060838;GO:0060836;GO:0060214;GO:0001946;GO:0021542;GO:0031016;GO:…	regulation of transcription by RNA polymerase II;positive regulation of cell population proliferation;negative regulation of DNA-templated transcription;positive regulation of transcription by RNA polymerase II;positive regulation of endothelial cell proliferation;negative regulation of transcription by RNA polymerase II;negative regulation of DNA-binding transcription factor activity;negative re…
ENSG00000187994	RINL	protein_coding	1.59256	3.59491	5.27027	9.51667e-07	5.15814e-05	5.09694	GO:0006897	endocytosis
ENSG00000188488	SERPINA5	protein_coding	-3.35842	-0.463186	-5.27002	9.52691e-07	5.15814e-05	5.25492	GO:0007283;GO:0007342;GO:0010951;GO:0051346	spermatogenesis;fusion of sperm to egg plasma membrane involved in single fertilization;negative regulation of endopeptidase activity;negative regulation of hydrolase activity
ENSG00000186094	AGBL4	protein_coding	-1.2405	2.87587	-5.26761	9.62247e-07	5.20318e-05	5.01818	GO:0051607;GO:0035610;GO:0035608;GO:0035609	defense response to virus;protein side chain deglutamylation;protein deglutamylation;C-terminal protein deglutamylation
ENSG00000206549	AC109583.1	protein_coding	2.82667	-2.34951	5.26612	9.68176e-07	5.22852e-05	5.43662	.	.
ENSG00000183690	EFHC2	protein_coding	-2.51293	-1.49487	-5.26375	9.7774e-07	5.2734e-05	5.31833	GO:0010975	regulation of neuron projection development
ENSG00000241213	LINC02024	lncRNA	2.23215	1.25844	5.26302	9.80701e-07	5.2826e-05	5.25487	.	.
ENSG00000255403	HSPD1P13	processed_pseudogene	2.72117	-0.0870683	5.26145	9.87111e-07	5.30379e-05	5.36802	.	.
ENSG00000171722	SPATA46	protein_coding	1.96396	4.63564	5.26144	9.87156e-07	5.30379e-05	4.98716	GO:0007283;GO:0009566;GO:0007342	spermatogenesis;fertilization;fusion of sperm to egg plasma membrane involved in single fertilization
ENSG00000021762	OSBPL5	protein_coding	-1.06692	4.41792	-5.26068	9.90266e-07	5.31371e-05	4.86498	GO:0006893;GO:0008203;GO:0030301;GO:0015914;GO:0015914;GO:0036150	Golgi to plasma membrane transport;cholesterol metabolic process;cholesterol transport;phospholipid transport;phospholipid transport;phosphatidylserine acyl-chain remodeling
ENSG00000169933	FRMPD4	protein_coding	-3.36105	-2.08011	-5.26012	9.92543e-07	5.31914e-05	5.31059	GO:0051835	positive regulation of synapse structural plasticity
ENSG00000141385	AFG3L2	protein_coding	0.530404	6.03387	5.25981	9.93806e-07	5.31914e-05	4.79971	GO:0006508;GO:0006508;GO:0016540;GO:0007409;GO:0016485;GO:0051560;GO:0033619;GO:0036444;GO:0034982	proteolysis;proteolysis;protein autoprocessing;axonogenesis;protein processing;mitochondrial calcium ion homeostasis;membrane protein proteolysis;calcium import into the mitochondrion;mitochondrial protein processing
ENSG00000263317	LINC01982	lncRNA	5.14385	-1.05946	5.25728	1.00427e-06	5.36833e-05	5.39684	.	.
ENSG00000237606	AC091286.1	processed_pseudogene	-1.67482	-5.95888	-5.25554	1.01155e-06	5.40038e-05	5.39775	.	.
ENSG00000206053	JPT2	protein_coding	0.708459	5.28612	5.25502	1.01371e-06	5.40504e-05	4.8375	GO:0050848;GO:0075509	regulation of calcium-mediated signaling;endocytosis involved in viral entry into host cell
ENSG00000263674	AC026620.1	lncRNA	2.11227	0.37	5.25399	1.01805e-06	5.41765e-05	5.28847	.	.
ENSG00000232000	CLCN3P1	transcribed_unprocessed_pseudogene	2.60246	1.33825	5.25385	1.01865e-06	5.41765e-05	5.22894	.	.
ENSG00000251303	CAB39P1	processed_pseudogene	2.22687	-4.44041	5.25301	1.02219e-06	5.42963e-05	5.38777	.	.
ENSG00000177627	C12orf54	protein_coding	-1.72455	-2.19205	-5.25184	1.02717e-06	5.44903e-05	5.32324	.	.
ENSG00000003147	ICA1	protein_coding	1.18287	5.20366	5.25141	1.029e-06	5.44903e-05	4.85815	GO:0051049	regulation of transport
ENSG00000243197	TUSC7	lncRNA	2.33053	1.20089	5.25123	1.02973e-06	5.44903e-05	5.21417	.	.
ENSG00000147416	ATP6V1B2	protein_coding	0.909862	9.04755	5.25086	1.03131e-06	5.45052e-05	4.56762	GO:0016241;GO:1902600;GO:0007035	regulation of macroautophagy;proton transmembrane transport;vacuolar acidification
ENSG00000174851	YIF1A	protein_coding	0.636727	5.69786	5.24946	1.03732e-06	5.47539e-05	4.78093	GO:0006888	endoplasmic reticulum to Golgi vesicle-mediated transport
ENSG00000160716	CHRNB2	protein_coding	1.26145	6.4953	5.24823	1.0426e-06	5.49638e-05	4.74799	GO:0007165;GO:0006811;GO:0006816;GO:0007601;GO:0007605;GO:0007165;GO:0034220;GO:0042391;GO:0050877;GO:0007268;GO:0001666;GO:0007613;GO:0042113;GO:0006939;GO:0007612;GO:0050890;GO:0019233;GO:0035176;GO:0008542;GO:0007626;GO:0048814;GO:0021952;GO:0045471;GO:0007271;GO:0030890;GO:0042053;GO:0035094;GO:0035095;GO:0050877;GO:0014059;GO:0008306;GO:0021562;GO:0021631;GO:0021771;GO:0032225;GO:0033603;GO:…	signal transduction;ion transport;calcium ion transport;visual perception;sensory perception of sound;signal transduction;ion transmembrane transport;regulation of membrane potential;nervous system process;chemical synaptic transmission;response to hypoxia;memory;B cell activation;smooth muscle contraction;learning;cognition;sensory perception of pain;social behavior;visual learning;locomotory be…
ENSG00000171475	WIPF2	protein_coding	0.63247	6.17917	5.2449	1.05707e-06	5.56567e-05	4.72874	.	.
ENSG00000203780	FANK1	protein_coding	-1.38754	-0.653251	-5.24345	1.06341e-06	5.5921e-05	5.18395	GO:0043066;GO:0045893;GO:0042981;GO:0043065;GO:0051091;GO:0051091	negative regulation of apoptotic process;positive regulation of DNA-templated transcription;regulation of apoptotic process;positive regulation of apoptotic process;positive regulation of DNA-binding transcription factor activity;positive regulation of DNA-binding transcription factor activity
ENSG00000233461	AL445524.1	lncRNA	1.20141	1.05729	5.24186	1.07042e-06	5.61612e-05	5.13575	.	.
ENSG00000229052	AL449283.1	transcribed_processed_pseudogene	-1.2277	-0.34264	-5.24181	1.07065e-06	5.61612e-05	5.14589	.	.
ENSG00000179361	ARID3B	protein_coding	0.845308	3.86325	5.2411	1.0738e-06	5.62563e-05	4.90362	GO:0006357	regulation of transcription by RNA polymerase II
ENSG00000106070	GRB10	protein_coding	-0.973216	7.70451	-5.23641	1.09481e-06	5.72854e-05	4.54232	GO:0030178;GO:0030178;GO:0008286;GO:0120162;GO:0046627;GO:0030949;GO:0046325;GO:0046627;GO:0042327;GO:0008286;GO:0045719;GO:0032868	negative regulation of Wnt signaling pathway;negative regulation of Wnt signaling pathway;insulin receptor signaling pathway;positive regulation of cold-induced thermogenesis;negative regulation of insulin receptor signaling pathway;positive regulation of vascular endothelial growth factor receptor signaling pathway;negative regulation of glucose import;negative regulation of insulin receptor sig…
ENSG00000228643	AC079779.2	lncRNA	-1.42809	-2.78705	-5.23447	1.10361e-06	5.76743e-05	5.2809	.	.
ENSG00000187980	PLA2G2C	protein_coding	-2.91512	-3.2264	-5.23309	1.10994e-06	5.79046e-05	5.25476	GO:0006633;GO:0006644;GO:0048146	fatty acid biosynthetic process;phospholipid metabolic process;positive regulation of fibroblast proliferation
ENSG00000265357	MIR4493	miRNA	2.8997	-4.31558	5.23291	1.11077e-06	5.79046e-05	5.30954	.	.
ENSG00000006377	DLX6	protein_coding	-2.22452	-0.738729	-5.23145	1.11746e-06	5.81813e-05	5.10061	GO:0006357;GO:0030154;GO:0007399;GO:0001501	regulation of transcription by RNA polymerase II;cell differentiation;nervous system development;skeletal system development
ENSG00000163125	RPRD2	protein_coding	0.728964	6.71676	5.22934	1.12724e-06	5.86177e-05	4.63937	GO:0031124	mRNA 3'-end processing
ENSG00000117139	KDM5B	protein_coding	0.705396	7.2886	5.22506	1.14733e-06	5.95891e-05	4.56656	GO:0006338;GO:0045892	chromatin remodeling;negative regulation of DNA-templated transcription
ENSG00000160803	UBQLN4	protein_coding	0.717398	5.81367	5.22454	1.14982e-06	5.96448e-05	4.67415	GO:0006974;GO:0032434;GO:0032434;GO:0006511;GO:2000042;GO:1901097	cellular response to DNA damage stimulus;regulation of proteasomal ubiquitin-dependent protein catabolic process;regulation of proteasomal ubiquitin-dependent protein catabolic process;ubiquitin-dependent protein catabolic process;negative regulation of double-strand break repair via homologous recombination;negative regulation of autophagosome maturation
ENSG00000250769	AC119751.5	processed_pseudogene	-1.89082	-5.58739	-5.22223	1.16081e-06	6.01406e-05	5.26895	.	.
ENSG00000164181	ELOVL7	protein_coding	0.92319	4.99205	5.22065	1.16841e-06	6.04598e-05	4.73214	GO:0034626;GO:0042761;GO:0019367;GO:0019367;GO:0030148;GO:0034625;GO:0034626;GO:0035338;GO:0042761	fatty acid elongation, polyunsaturated fatty acid;very long-chain fatty acid biosynthetic process;fatty acid elongation, saturated fatty acid;fatty acid elongation, saturated fatty acid;sphingolipid biosynthetic process;fatty acid elongation, monounsaturated fatty acid;fatty acid elongation, polyunsaturated fatty acid;long-chain fatty-acyl-CoA biosynthetic process;very long-chain fatty acid biosy…
ENSG00000168038	ULK4	protein_coding	-0.832097	3.50585	-5.21875	1.1776e-06	6.08605e-05	4.77406	GO:0000226;GO:0010975;GO:0043408;GO:0046328;GO:0090036;GO:1900744;GO:2001222	microtubule cytoskeleton organization;regulation of neuron projection development;regulation of MAPK cascade;regulation of JNK cascade;regulation of protein kinase C signaling;regulation of p38MAPK cascade;regulation of neuron migration
ENSG00000107249	GLIS3	protein_coding	-1.53317	3.00854	-5.21642	1.18901e-06	6.13721e-05	4.77549	GO:0000122;GO:0045944;GO:0006366;GO:0006357	negative regulation of transcription by RNA polymerase II;positive regulation of transcription by RNA polymerase II;transcription by RNA polymerase II;regulation of transcription by RNA polymerase II
ENSG00000176136	MC5R	protein_coding	-2.20792	-5.10617	-5.21613	1.19042e-06	6.13721e-05	5.24399	GO:0007189;GO:0007187	adenylate cyclase-activating G protein-coupled receptor signaling pathway;G protein-coupled receptor signaling pathway, coupled to cyclic nucleotide second messenger
ENSG00000262966	AC005695.1	lncRNA	-2.13207	-2.07859	-5.2135	1.20339e-06	6.1965e-05	5.15211	.	.
ENSG00000287091	AC009961.3	lncRNA	-1.19071	-0.819871	-5.21111	1.21529e-06	6.25014e-05	5.07788	.	.
ENSG00000286592	LINC02885	lncRNA	-2.70906	-3.31778	-5.20765	1.23274e-06	6.33215e-05	5.16349	.	.
ENSG00000170088	TMEM192	protein_coding	0.581701	5.48081	5.207	1.23608e-06	6.34155e-05	4.63382	.	.
ENSG00000249917	LINC00536	lncRNA	2.66129	-2.87358	5.2054	1.24425e-06	6.37568e-05	5.20081	.	.
ENSG00000263624	AC055811.1	lncRNA	-0.722442	1.3807	-5.20502	1.24618e-06	6.37782e-05	4.9046	.	.
ENSG00000258872	FDPSP3	transcribed_processed_pseudogene	2.2039	2.63339	5.20448	1.24897e-06	6.3843e-05	4.92897	.	.
ENSG00000154065	ANKRD29	protein_coding	1.67305	4.39782	5.20376	1.25267e-06	6.39546e-05	4.77392	.	.
ENSG00000162851	TFB2M	protein_coding	0.691443	3.21333	5.20328	1.25519e-06	6.40053e-05	4.8069	GO:0031167;GO:0006390;GO:0006391;GO:0006391	rRNA methylation;mitochondrial transcription;transcription initiation at mitochondrial promoter;transcription initiation at mitochondrial promoter
ENSG00000100281	HMGXB4	protein_coding	0.589642	5.18371	5.19917	1.27661e-06	6.5019e-05	4.62169	GO:0030178;GO:0008333	negative regulation of Wnt signaling pathway;endosome to lysosome transport
ENSG00000272541	AL021368.3	lncRNA	-2.19538	-3.61698	-5.19871	1.27903e-06	6.50633e-05	5.14982	.	.
ENSG00000205403	CFI	protein_coding	-1.56059	1.43889	-5.19786	1.28347e-06	6.52106e-05	4.81391	.	.
ENSG00000230615	AL139220.2	lncRNA	-1.52521	-1.11259	-5.19692	1.28848e-06	6.53862e-05	5.0316	.	.
ENSG00000131779	PEX11B	protein_coding	0.67017	4.79691	5.19623	1.29216e-06	6.54936e-05	4.64909	GO:0007165;GO:0007031;GO:0007031;GO:0016559;GO:0016559;GO:0044375	signal transduction;peroxisome organization;peroxisome organization;peroxisome fission;peroxisome fission;regulation of peroxisome size
ENSG00000179331	RAB39A	protein_coding	1.1772	3.48492	5.19238	1.31277e-06	6.64584e-05	4.74926	GO:0016192;GO:0090385;GO:0090383;GO:0090385	vesicle-mediated transport;phagosome-lysosome fusion;phagosome acidification;phagosome-lysosome fusion
ENSG00000126785	RHOJ	protein_coding	-1.16108	4.09753	-5.19183	1.31573e-06	6.65282e-05	4.61051	GO:0030036;GO:0030036;GO:0006897;GO:0090050;GO:0007163;GO:0032488;GO:0010594;GO:1903670	actin cytoskeleton organization;actin cytoskeleton organization;endocytosis;positive regulation of cell migration involved in sprouting angiogenesis;establishment or maintenance of cell polarity;Cdc42 protein signal transduction;regulation of endothelial cell migration;regulation of sprouting angiogenesis
ENSG00000218416	AC110619.1	lncRNA	-1.44456	1.69172	-5.19083	1.32118e-06	6.67234e-05	4.8041	.	.
ENSG00000164362	TERT	protein_coding	2.93121	-4.14433	5.18933	1.32936e-06	6.70564e-05	5.14054	GO:0007004;GO:0007004;GO:0007004;GO:0071456;GO:0071897;GO:2000773;GO:2000773;GO:0000723;GO:0001172;GO:0006278;GO:0007004;GO:0007005;GO:0010629;GO:0022616;GO:0030177;GO:0030422;GO:0031647;GO:0031647;GO:0032092;GO:0042635;GO:0051000;GO:0070200;GO:0090399;GO:0140745;GO:1902895;GO:1904751;GO:2000648;GO:2001240	telomere maintenance via telomerase;telomere maintenance via telomerase;telomere maintenance via telomerase;cellular response to hypoxia;DNA biosynthetic process;negative regulation of cellular senescence;negative regulation of cellular senescence;telomere maintenance;RNA-templated transcription;RNA-templated DNA biosynthetic process;telomere maintenance via telomerase;mitochondrion organization;…
ENSG00000158796	DEDD	protein_coding	0.669899	4.89287	5.18814	1.33588e-06	6.73044e-05	4.60422	GO:0008625;GO:0007283;GO:0008625	extrinsic apoptotic signaling pathway via death domain receptors;spermatogenesis;extrinsic apoptotic signaling pathway via death domain receptors
ENSG00000157103	SLC6A1	protein_coding	-1.49157	3.38112	-5.18647	1.3451e-06	6.76876e-05	4.63172	GO:0007268;GO:0051939;GO:0051939;GO:0150104;GO:0035725;GO:0050808;GO:0007613;GO:1902476;GO:0010035;GO:0098719;GO:0008306;GO:0051936;GO:0098658	chemical synaptic transmission;gamma-aminobutyric acid import;gamma-aminobutyric acid import;transport across blood-brain barrier;sodium ion transmembrane transport;synapse organization;memory;chloride transmembrane transport;response to inorganic substance;sodium ion import across plasma membrane;associative learning;gamma-aminobutyric acid reuptake;inorganic anion import across plasma membrane
ENSG00000172817	CYP7B1	protein_coding	-1.36027	4.08089	-5.18441	1.35653e-06	6.81815e-05	4.59296	GO:0035754;GO:0006699;GO:0006699;GO:0042632;GO:0016125	B cell chemotaxis;bile acid biosynthetic process;bile acid biosynthetic process;cholesterol homeostasis;sterol metabolic process
ENSG00000170579	DLGAP1	protein_coding	-2.90851	2.43523	-5.18379	1.36e-06	6.82743e-05	4.65155	GO:0007268;GO:0007268;GO:0098962	chemical synaptic transmission;chemical synaptic transmission;regulation of postsynaptic neurotransmitter receptor activity
ENSG00000143390	RFX5	protein_coding	0.689793	5.92495	5.18257	1.36685e-06	6.85365e-05	4.50346	GO:0006357;GO:0045944;GO:0045348	regulation of transcription by RNA polymerase II;positive regulation of transcription by RNA polymerase II;positive regulation of MHC class II biosynthetic process
ENSG00000258405	ZNF578	protein_coding	0.814501	4.10442	5.18059	1.37803e-06	6.90147e-05	4.64052	.	.
ENSG00000168398	BDKRB2	protein_coding	-1.887	3.83051	-5.17877	1.38838e-06	6.94503e-05	4.56161	GO:0007186;GO:0007186;GO:0007166;GO:0007169;GO:0007204;GO:0008015;GO:0042311;GO:0050482	G protein-coupled receptor signaling pathway;G protein-coupled receptor signaling pathway;cell surface receptor signaling pathway;transmembrane receptor protein tyrosine kinase signaling pathway;positive regulation of cytosolic calcium ion concentration;blood circulation;vasodilation;arachidonic acid secretion
ENSG00000197044	ZNF441	protein_coding	0.702119	4.71242	5.17839	1.39051e-06	6.94504e-05	4.58358	GO:0006357	regulation of transcription by RNA polymerase II
ENSG00000287778	AC006230.1	lncRNA	-1.70469	1.45228	-5.17819	1.39168e-06	6.94504e-05	4.7573	.	.
ENSG00000170178	HOXD12	protein_coding	3.40082	-3.94692	5.17272	1.42333e-06	7.09456e-05	5.07717	.	.
ENSG00000024862	CCDC28A	protein_coding	-0.673898	3.53035	-5.16946	1.44251e-06	7.18163e-05	4.60486	.	.
ENSG00000222842	RN7SKP168	misc_RNA	1.88132	-5.3358	5.16549	1.46622e-06	7.29108e-05	5.05142	.	.
ENSG00000259619	AC010867.1	processed_pseudogene	-3.20466	-3.94751	-5.16398	1.47529e-06	7.32749e-05	4.96941	.	.
ENSG00000143486	EIF2D	protein_coding	0.576826	5.5566	5.16303	1.48108e-06	7.34761e-05	4.4512	GO:0032790;GO:0001731;GO:0006886;GO:0075522;GO:0001731	ribosome disassembly;formation of translation preinitiation complex;intracellular protein transport;IRES-dependent viral translational initiation;formation of translation preinitiation complex
ENSG00000062485	CS	protein_coding	0.551499	7.22511	5.1619	1.48795e-06	7.37299e-05	4.32387	GO:0005975;GO:0006099;GO:0005975	carbohydrate metabolic process;tricarboxylic acid cycle;carbohydrate metabolic process
ENSG00000274330	AL160191.3	unprocessed_pseudogene	2.77667	-2.61677	5.15923	1.50437e-06	7.44558e-05	5.02421	.	.
ENSG00000259271	ANKRD62P1	transcribed_unprocessed_pseudogene	-2.58204	-4.6518	-5.15831	1.51007e-06	7.46502e-05	5.0085	.	.
ENSG00000157388	CACNA1D	protein_coding	1.19466	7.19436	5.15585	1.52535e-06	7.53167e-05	4.31646	GO:0006816;GO:0098703;GO:1901016;GO:0070509;GO:0086002;GO:0086046;GO:0086091;GO:0007605;GO:0051928;GO:0060372;GO:1901379;GO:0070588;GO:0045762;GO:0007188	calcium ion transport;calcium ion import across plasma membrane;regulation of potassium ion transmembrane transporter activity;calcium ion import;cardiac muscle cell action potential involved in contraction;membrane depolarization during SA node cell action potential;regulation of heart rate by cardiac conduction;sensory perception of sound;positive regulation of calcium ion transport;regulation …
ENSG00000139641	ESYT1	protein_coding	-0.560492	7.50105	-5.15388	1.53772e-06	7.57579e-05	4.22815	GO:0120009	intermembrane lipid transfer
ENSG00000248441	LINC01197	lncRNA	-1.24406	2.37391	-5.15355	1.53978e-06	7.57579e-05	4.60556	.	.
ENSG00000188931	CFAP126	protein_coding	0.788026	4.50218	5.15346	1.54041e-06	7.57579e-05	4.50972	GO:0044782;GO:0044782	cilium organization;cilium organization
ENSG00000104635	SLC39A14	protein_coding	0.921581	7.29783	5.15329	1.54149e-06	7.57579e-05	4.29697	GO:0006094;GO:0098662;GO:0034755;GO:0098739;GO:0008286;GO:0032869;GO:0002062;GO:0071577;GO:0030003;GO:0045745;GO:0051344;GO:0071333;GO:0033212;GO:0010817;GO:0006882;GO:0071577;GO:0071578;GO:0055071;GO:0071421;GO:0071577	gluconeogenesis;inorganic cation transmembrane transport;iron ion transmembrane transport;import across plasma membrane;insulin receptor signaling pathway;cellular response to insulin stimulus;chondrocyte differentiation;zinc ion transmembrane transport;cellular cation homeostasis;positive regulation of G protein-coupled receptor signaling pathway;negative regulation of cyclic-nucleotide phosphod…
ENSG00000232490	OSBPL10-AS1	lncRNA	-1.41778	-0.735826	-5.15262	1.5457e-06	7.58763e-05	4.81732	.	.
ENSG00000113194	FAF2	protein_coding	0.474923	6.44643	5.15072	1.55777e-06	7.63797e-05	4.32851	GO:0030433;GO:0030970;GO:0030433;GO:0034389	ubiquitin-dependent ERAD pathway;retrograde protein transport, ER to cytosol;ubiquitin-dependent ERAD pathway;lipid droplet organization
ENSG00000143621	ILF2	protein_coding	0.775732	6.49968	5.1484	1.57267e-06	7.70207e-05	4.32777	GO:0045893;GO:0045893	positive regulation of DNA-templated transcription;positive regulation of DNA-templated transcription
ENSG00000279905	AC063926.3	TEC	0.956016	4.51023	5.14718	1.58054e-06	7.73159e-05	4.48278	.	.
ENSG00000267610	AC007787.1	lncRNA	-2.08025	-2.19526	-5.14599	1.58826e-06	7.76033e-05	4.88198	.	.
ENSG00000072501	SMC1A	protein_coding	0.482271	7.19166	5.14559	1.59092e-06	7.76431e-05	4.24604	GO:0006281;GO:0051321;GO:0090307;GO:0009314;GO:0000070;GO:0007062;GO:0034087;GO:0034089;GO:0007062;GO:0007064;GO:0072423	DNA repair;meiotic cell cycle;mitotic spindle assembly;response to radiation;mitotic sister chromatid segregation;sister chromatid cohesion;establishment of mitotic sister chromatid cohesion;establishment of meiotic sister chromatid cohesion;sister chromatid cohesion;mitotic sister chromatid cohesion;response to DNA damage checkpoint signaling
ENSG00000117697	NSL1	protein_coding	0.686803	5.62273	5.1453	1.59278e-06	7.76439e-05	4.37963	GO:0000070	mitotic sister chromatid segregation
ENSG00000286033	CR381670.2	lncRNA	-2.6401	-1.70536	-5.14463	1.59719e-06	7.77688e-05	4.83133	.	.
ENSG00000230114	AGBL4-AS1	lncRNA	-1.54375	-3.1093	-5.14344	1.60497e-06	7.79915e-05	4.93449	.	.
ENSG00000227719	AC006042.1	lncRNA	1.32089	1.89042	5.14336	1.60547e-06	7.79915e-05	4.70367	.	.
ENSG00000125648	SLC25A23	protein_coding	0.843656	5.09897	5.14176	1.61608e-06	7.84163e-05	4.41096	GO:0006851;GO:1900069;GO:0051503;GO:1990544;GO:0051561;GO:0015866;GO:0015867;GO:0036444	mitochondrial calcium ion transmembrane transport;regulation of cellular hyperosmotic salinity response;adenine nucleotide transport;mitochondrial ATP transmembrane transport;positive regulation of mitochondrial calcium ion concentration;ADP transport;ATP transport;calcium import into the mitochondrion
ENSG00000273423	OR13I1P	unprocessed_pseudogene	-2.11096	-4.74303	-5.14084	1.62218e-06	7.86215e-05	4.94711	.	.
ENSG00000235008	AL023775.1	processed_pseudogene	-2.10068	-1.17319	-5.13905	1.63406e-06	7.90619e-05	4.78903	.	.
ENSG00000176986	SEC24C	protein_coding	0.502047	6.7102	5.1387	1.63645e-06	7.90619e-05	4.2619	GO:0006888;GO:0006888;GO:0090110;GO:0090110	endoplasmic reticulum to Golgi vesicle-mediated transport;endoplasmic reticulum to Golgi vesicle-mediated transport;COPII-coated vesicle cargo loading;COPII-coated vesicle cargo loading
ENSG00000287781	AC018714.2	lncRNA	-2.12147	-4.60165	-5.13863	1.6369e-06	7.90619e-05	4.94007	.	.
ENSG00000271615	ACTG1P22	transcribed_processed_pseudogene	-2.05332	-2.77879	-5.138	1.64114e-06	7.91519e-05	4.8739	.	.
ENSG00000183722	LHFPL6	protein_coding	-0.92994	6.07941	-5.13779	1.64253e-06	7.91519e-05	4.25687	.	.
ENSG00000265435	MIR3121	miRNA	1.77583	-3.17946	5.13702	1.64774e-06	7.93123e-05	4.93978	.	.
ENSG00000089327	FXYD5	protein_coding	-1.36444	4.14625	-5.13522	1.65991e-06	7.97829e-05	4.38721	GO:2000649;GO:0030033;GO:0046588	regulation of sodium ion transmembrane transporter activity;microvillus assembly;negative regulation of calcium-dependent cell-cell adhesion
ENSG00000147036	LANCL3	protein_coding	-2.36166	2.46329	-5.13501	1.66131e-06	7.97829e-05	4.49656	.	.
ENSG00000180090	OR3A1	protein_coding	-2.83656	-3.1419	-5.13325	1.67332e-06	8.02679e-05	4.85046	GO:0007165;GO:0007165	signal transduction;signal transduction
ENSG00000044574	HSPA5	protein_coding	0.930101	9.21172	5.13219	1.68066e-06	8.04608e-05	4.07597	GO:0043066;GO:0043066;GO:0030335;GO:0035437;GO:0021762;GO:0030433;GO:0031333;GO:0042149;GO:1990440;GO:0042026;GO:0051085;GO:0030433;GO:0030968;GO:1903895;GO:0030968;GO:0031204;GO:0034975;GO:0060904;GO:1903891;GO:1903894;GO:1903897	negative regulation of apoptotic process;negative regulation of apoptotic process;positive regulation of cell migration;maintenance of protein localization in endoplasmic reticulum;substantia nigra development;ubiquitin-dependent ERAD pathway;negative regulation of protein-containing complex assembly;cellular response to glucose starvation;positive regulation of transcription from RNA polymerase …
ENSG00000109854	HTATIP2	protein_coding	-1.16157	1.88721	-5.13211	1.68117e-06	8.04608e-05	4.55287	GO:0043066;GO:0006357;GO:0045944;GO:0045765;GO:0043068;GO:0046777;GO:0051170;GO:0051170	negative regulation of apoptotic process;regulation of transcription by RNA polymerase II;positive regulation of transcription by RNA polymerase II;regulation of angiogenesis;positive regulation of programmed cell death;protein autophosphorylation;import into nucleus;import into nucleus
ENSG00000248927	AC114284.1	lncRNA	-1.48166	-1.45478	-5.13081	1.69012e-06	8.07563e-05	4.78568	.	.
ENSG00000152332	UHMK1	protein_coding	0.904962	8.18805	5.13066	1.69118e-06	8.07563e-05	4.1471	GO:0018105;GO:0018105;GO:0045948;GO:0046777;GO:0051726;GO:0031175;GO:0045948;GO:0018105;GO:0046825;GO:0046825	peptidyl-serine phosphorylation;peptidyl-serine phosphorylation;positive regulation of translational initiation;protein autophosphorylation;regulation of cell cycle;neuron projection development;positive regulation of translational initiation;peptidyl-serine phosphorylation;regulation of protein export from nucleus;regulation of protein export from nucleus
ENSG00000116133	DHCR24	protein_coding	-1.94315	3.51257	-5.12971	1.69779e-06	8.098e-05	4.36835	GO:0043066;GO:0006915;GO:0006695;GO:0051726;GO:0009888;GO:0006979;GO:0043154;GO:0008202;GO:0033489;GO:0033490;GO:0006695;GO:0043588;GO:0006695;GO:0033489;GO:1901214	negative regulation of apoptotic process;apoptotic process;cholesterol biosynthetic process;regulation of cell cycle;tissue development;response to oxidative stress;negative regulation of cysteine-type endopeptidase activity involved in apoptotic process;steroid metabolic process;cholesterol biosynthetic process via desmosterol;cholesterol biosynthetic process via lathosterol;cholesterol biosynth…
ENSG00000235785	AL109767.1	lncRNA	-2.0786	-2.69597	-5.12801	1.70962e-06	8.13686e-05	4.82834	.	.
ENSG00000183773	AIFM3	protein_coding	-1.51592	1.16218	-5.12794	1.7101e-06	8.13686e-05	4.58939	GO:0097194;GO:0097194	execution phase of apoptosis;execution phase of apoptosis
ENSG00000244116	IGKV2-28	IG_V_gene	-2.05998	-5.52756	-5.12754	1.71288e-06	8.13686e-05	4.90352	GO:0006955	immune response
ENSG00000205085	FAM71F2	protein_coding	-1.13033	1.94773	-5.12743	1.71368e-06	8.13686e-05	4.54215	GO:0001675	acrosome assembly
ENSG00000165655	ZNF503	protein_coding	-1.26661	3.82272	-5.12649	1.72029e-06	8.15906e-05	4.36303	GO:0010629;GO:0008285;GO:0045892;GO:0070315	negative regulation of gene expression;negative regulation of cell population proliferation;negative regulation of DNA-templated transcription;G1 to G0 transition involved in cell differentiation
ENSG00000259330	INAFM2	protein_coding	-0.891594	5.21328	-5.12609	1.72311e-06	8.16324e-05	4.27843	.	.
ENSG00000231638	LUARIS	lncRNA	-2.31153	-3.83499	-5.12225	1.75041e-06	8.27507e-05	4.85251	.	.
ENSG00000076770	MBNL3	protein_coding	1.45308	5.63074	5.12203	1.75194e-06	8.27507e-05	4.3323	GO:0043484;GO:0043484	regulation of RNA splicing;regulation of RNA splicing
ENSG00000076321	KLHL20	protein_coding	0.578953	5.27848	5.12194	1.75262e-06	8.27507e-05	4.30733	GO:0043066;GO:0016567;GO:0043161;GO:0043161;GO:0006895;GO:0007010;GO:1990390;GO:0035455;GO:0006895;GO:1990390	negative regulation of apoptotic process;protein ubiquitination;proteasome-mediated ubiquitin-dependent protein catabolic process;proteasome-mediated ubiquitin-dependent protein catabolic process;Golgi to endosome transport;cytoskeleton organization;protein K33-linked ubiquitination;response to interferon-alpha;Golgi to endosome transport;protein K33-linked ubiquitination
ENSG00000287567	AC133040.1	lncRNA	2.58378	-2.41003	5.1201	1.76585e-06	8.32818e-05	4.87107	.	.
ENSG00000149428	HYOU1	protein_coding	1.15908	8.62472	5.11894	1.77421e-06	8.35825e-05	4.07186	GO:0034976;GO:0071456;GO:0071456;GO:1903298;GO:0031204;GO:0071456;GO:0006888;GO:0002931;GO:1903298	response to endoplasmic reticulum stress;cellular response to hypoxia;cellular response to hypoxia;negative regulation of hypoxia-induced intrinsic apoptotic signaling pathway;post-translational protein targeting to membrane, translocation;cellular response to hypoxia;endoplasmic reticulum to Golgi vesicle-mediated transport;response to ischemia;negative regulation of hypoxia-induced intrinsic ap…
ENSG00000227213	SPATA13-AS1	lncRNA	-1.66423	-2.44744	-5.11833	1.77865e-06	8.36291e-05	4.80316	.	.
ENSG00000110436	SLC1A2	protein_coding	-2.69205	3.51995	-5.11786	1.78207e-06	8.36291e-05	4.38014	GO:0006811;GO:0006836;GO:0015813;GO:0015813;GO:0007268;GO:0150104;GO:0150104;GO:0070633;GO:0070207;GO:0070779;GO:0098712;GO:0140009;GO:0070778;GO:0098712	ion transport;neurotransmitter transport;L-glutamate transmembrane transport;L-glutamate transmembrane transport;chemical synaptic transmission;transport across blood-brain barrier;transport across blood-brain barrier;transepithelial transport;protein homotrimerization;D-aspartate import across plasma membrane;L-glutamate import across plasma membrane;L-aspartate import across plasma membrane;L-a…
ENSG00000288105	AC117461.1	lncRNA	-3.10031	1.22381	-5.11782	1.78238e-06	8.36291e-05	4.50783	.	.
ENSG00000248498	ASNSP1	transcribed_unprocessed_pseudogene	-3.29587	-4.33586	-5.11771	1.78315e-06	8.36291e-05	4.83592	.	.
ENSG00000213593	TMX2	protein_coding	0.644005	6.12488	5.11713	1.78737e-06	8.36488e-05	4.22644	GO:0007420;GO:0007420	brain development;brain development
ENSG00000198915	RASGEF1A	protein_coding	-2.69675	0.3958	-5.11711	1.78755e-06	8.36488e-05	4.60199	GO:0016477;GO:0043547;GO:0007265;GO:0046579	cell migration;positive regulation of GTPase activity;Ras protein signal transduction;positive regulation of Ras protein signal transduction
ENSG00000121058	COIL	protein_coding	0.493626	4.6042	5.11519	1.80161e-06	8.42134e-05	4.32941	GO:0000387	spliceosomal snRNP assembly
ENSG00000230124	ACBD6	protein_coding	0.679172	5.20425	5.11419	1.80897e-06	8.44634e-05	4.28552	.	.
ENSG00000148450	MSRB2	protein_coding	0.61317	4.26258	5.11378	1.81203e-06	8.45123e-05	4.35592	GO:0030041;GO:0030091;GO:0030091	actin filament polymerization;protein repair;protein repair
ENSG00000240393	AC092691.2	processed_pseudogene	2.48259	0.0989462	5.11218	1.82392e-06	8.49729e-05	4.75523	.	.
ENSG00000112992	NNT	protein_coding	0.677171	7.10867	5.11162	1.82812e-06	8.50742e-05	4.12988	GO:0006099;GO:1902600;GO:0072593;GO:0006740	tricarboxylic acid cycle;proton transmembrane transport;reactive oxygen species metabolic process;NADPH regeneration
ENSG00000100811	YY1	protein_coding	0.370745	7.01382	5.1097	1.84246e-06	8.5647e-05	4.12076	GO:0000122;GO:0006974;GO:0006357;GO:0000724;GO:0006357;GO:0006338;GO:0006282;GO:0045893;GO:0034644;GO:0006275;GO:0045995;GO:0051726;GO:0032688;GO:0000723;GO:0033044;GO:0045739;GO:0060382;GO:1904507;GO:0010225;GO:0010629	negative regulation of transcription by RNA polymerase II;cellular response to DNA damage stimulus;regulation of transcription by RNA polymerase II;double-strand break repair via homologous recombination;regulation of transcription by RNA polymerase II;chromatin remodeling;regulation of DNA repair;positive regulation of DNA-templated transcription;cellular response to UV;regulation of DNA replica…
ENSG00000009954	BAZ1B	protein_coding	0.459975	7.44911	5.10819	1.85387e-06	8.60822e-05	4.08517	GO:0006974;GO:0006338;GO:0006974;GO:0006338;GO:0006338;GO:0035066;GO:0045943;GO:0045944;GO:0045945;GO:0006338;GO:0006338;GO:0006357;GO:1905213;GO:1905213;GO:0043687	cellular response to DNA damage stimulus;chromatin remodeling;cellular response to DNA damage stimulus;chromatin remodeling;chromatin remodeling;positive regulation of histone acetylation;positive regulation of transcription by RNA polymerase I;positive regulation of transcription by RNA polymerase II;positive regulation of transcription by RNA polymerase III;chromatin remodeling;chromatin remode…
ENSG00000211638	IGLV8-61	IG_V_gene	-3.09591	-4.19656	-5.10743	1.85965e-06	8.62556e-05	4.78481	GO:0006955	immune response
ENSG00000261578	AP003119.3	lncRNA	1.29813	0.450086	5.10558	1.87377e-06	8.68144e-05	4.62725	.	.
ENSG00000241921	AC000372.1	lncRNA	-2.32283	-3.77174	-5.10452	1.88187e-06	8.70937e-05	4.78412	.	.
ENSG00000237172	B3GNT9	protein_coding	-1.28773	3.13222	-5.1041	1.88511e-06	8.71482e-05	4.33488	GO:0006493	protein O-linked glycosylation
ENSG00000162923	WDR26	protein_coding	0.89094	7.77851	5.10316	1.89232e-06	8.73851e-05	4.05912	GO:0043161	proteasome-mediated ubiquitin-dependent protein catabolic process
ENSG00000267223	AC005597.1	lncRNA	3.21155	-1.01976	5.1011	1.90835e-06	8.79028e-05	4.78979	.	.
ENSG00000105996	HOXA2	protein_coding	1.37086	0.939092	5.10105	1.90875e-06	8.79028e-05	4.60184	.	.
ENSG00000120156	TEK	protein_coding	-1.16436	4.86872	-5.10091	1.90979e-06	8.79028e-05	4.20529	GO:0043066;GO:0035556;GO:0001934;GO:0001934;GO:0001525;GO:0007507;GO:0046777;GO:0002040;GO:0050728;GO:0070374;GO:0070374;GO:0016525;GO:0007169;GO:0001935;GO:0018108;GO:0007165;GO:0007267;GO:0007169;GO:0001525;GO:2000352;GO:0045766;GO:0045766;GO:0010595;GO:0010595;GO:0051897;GO:0051897;GO:0010595;GO:0048014;GO:0072012;GO:0007169;GO:0014068;GO:0033674;GO:0043410;GO:0014068;GO:0001938;GO:0034446;GO:…	negative regulation of apoptotic process;intracellular signal transduction;positive regulation of protein phosphorylation;positive regulation of protein phosphorylation;angiogenesis;heart development;protein autophosphorylation;sprouting angiogenesis;negative regulation of inflammatory response;positive regulation of ERK1 and ERK2 cascade;positive regulation of ERK1 and ERK2 cascade;negative regu…
ENSG00000120088	CRHR1	protein_coding	-2.68028	-3.55924	-5.09952	1.92065e-06	8.83058e-05	4.74132	GO:0007189;GO:0007189;GO:0006955;GO:1901386;GO:0007565;GO:0007567;GO:0007190;GO:0071376;GO:0010578;GO:0051458;GO:2000852	adenylate cyclase-activating G protein-coupled receptor signaling pathway;adenylate cyclase-activating G protein-coupled receptor signaling pathway;immune response;negative regulation of voltage-gated calcium channel activity;female pregnancy;parturition;activation of adenylate cyclase activity;cellular response to corticotropin-releasing hormone stimulus;regulation of adenylate cyclase activity …
ENSG00000248439	RPL23AP94	processed_pseudogene	3.00524	-3.67915	5.09902	1.92458e-06	8.83897e-05	4.79459	.	.
ENSG00000282980	AC055839.1	processed_pseudogene	-1.87608	-1.95278	-5.09746	1.93688e-06	8.87123e-05	4.68745	.	.
ENSG00000164125	GASK1B	protein_coding	-1.38968	5.5223	-5.09744	1.93704e-06	8.87123e-05	4.12019	.	.
ENSG00000221275	MIR548I2	miRNA	-2.43165	-4.66931	-5.09733	1.93793e-06	8.87123e-05	4.77014	.	.
ENSG00000111341	MGP	protein_coding	-1.51939	6.65261	-5.09467	1.95906e-06	8.95823e-05	4.02767	GO:0001503;GO:0001502	ossification;cartilage condensation
ENSG00000105792	CFAP69	protein_coding	-1.13892	2.54949	-5.09437	1.96143e-06	8.95934e-05	4.36257	GO:1905516;GO:0007288;GO:0030317;GO:0042048;GO:0042048;GO:1902093;GO:1902093;GO:1990834;GO:1990834	positive regulation of fertilization;sperm axoneme assembly;flagellated sperm motility;olfactory behavior;olfactory behavior;positive regulation of flagellated sperm motility;positive regulation of flagellated sperm motility;response to odorant;response to odorant
ENSG00000261115	TMEM178B	protein_coding	1.00495	6.91306	5.09235	1.97768e-06	9.02375e-05	4.08622	.	.
ENSG00000151835	SACS	protein_coding	0.915047	6.76835	5.0903	1.99429e-06	9.08967e-05	4.074	GO:0006457;GO:0090084	protein folding;negative regulation of inclusion body assembly
ENSG00000162543	UBXN10	protein_coding	-2.78549	-0.24615	-5.08939	2.00168e-06	9.11348e-05	4.51504	GO:0060271;GO:0030433	cilium assembly;ubiquitin-dependent ERAD pathway
ENSG00000267260	AC020928.1	lncRNA	1.5652	-0.0121893	5.08856	2.00849e-06	9.1268e-05	4.61339	.	.
ENSG00000154188	ANGPT1	protein_coding	-1.24486	3.16743	-5.0885	2.00894e-06	9.1268e-05	4.28881	GO:0043066;GO:0031398;GO:0002040;GO:0070374;GO:0030210;GO:0010628;GO:0043116;GO:0001525;GO:2000352;GO:0007162;GO:0034394;GO:0010595;GO:0051897;GO:0048014;GO:0048014;GO:0072012;GO:0050731;GO:0050918;GO:0001934;GO:0002092;GO:0043536;GO:0014842;GO:0007171;GO:1905605	negative regulation of apoptotic process;positive regulation of protein ubiquitination;sprouting angiogenesis;positive regulation of ERK1 and ERK2 cascade;heparin biosynthetic process;positive regulation of gene expression;negative regulation of vascular permeability;angiogenesis;negative regulation of endothelial cell apoptotic process;negative regulation of cell adhesion;protein localization to…
ENSG00000188991	SLC15A5	protein_coding	-1.96314	-3.46099	-5.08791	2.01378e-06	9.13893e-05	4.72659	GO:0055085	transmembrane transport
ENSG00000232093	DCST1-AS1	lncRNA	1.4147	-1.43123	5.08667	2.02396e-06	9.16959e-05	4.70024	.	.
ENSG00000172209	GPR22	protein_coding	-1.30443	4.65876	-5.08656	2.0249e-06	9.16959e-05	4.16268	GO:0007186;GO:0032870	G protein-coupled receptor signaling pathway;cellular response to hormone stimulus
ENSG00000226372	DCAF8L1	protein_coding	-2.72324	-5.23555	-5.08574	2.03171e-06	9.19055e-05	4.73943	.	.
ENSG00000211648	IGLV1-47	IG_V_gene	-3.40583	-3.36041	-5.0829	2.05532e-06	9.28279e-05	4.65441	GO:0006955;GO:0006955	immune response;immune response
ENSG00000157554	ERG	protein_coding	-1.09947	4.6792	-5.08276	2.05652e-06	9.28279e-05	4.14149	GO:0006357;GO:0045944;GO:0045944;GO:0006468;GO:0007165	regulation of transcription by RNA polymerase II;positive regulation of transcription by RNA polymerase II;positive regulation of transcription by RNA polymerase II;protein phosphorylation;signal transduction
ENSG00000273648	MIR8065	miRNA	2.96858	-3.8519	5.08225	2.06074e-06	9.29186e-05	4.73239	.	.
ENSG00000229901	FOXO6-AS1	lncRNA	-1.63112	-2.95408	-5.07887	2.08933e-06	9.40051e-05	4.67568	.	.
ENSG00000259031	AL845552.2	lncRNA	2.04023	1.04879	5.07864	2.09131e-06	9.40051e-05	4.53716	.	.
ENSG00000119121	TRPM6	protein_coding	-1.77906	0.655862	-5.07861	2.09154e-06	9.40051e-05	4.42834	GO:0009636;GO:0070588;GO:0098655	response to toxic substance;calcium ion transmembrane transport;cation transmembrane transport
ENSG00000136147	PHF11	protein_coding	-0.885858	3.70659	-5.07764	2.09981e-06	9.42764e-05	4.21233	.	.
ENSG00000176595	KBTBD11	protein_coding	1.52408	0.511092	5.07713	2.10416e-06	9.43707e-05	4.54499	.	.
ENSG00000155660	PDIA4	protein_coding	0.891296	7.02793	5.07633	2.11109e-06	9.4581e-05	3.9982	GO:0006457;GO:0061077;GO:0034976;GO:0009306	protein folding;chaperone-mediated protein folding;response to endoplasmic reticulum stress;protein secretion
ENSG00000180867	PDIA3P1	transcribed_processed_pseudogene	0.860727	2.53441	5.07471	2.12499e-06	9.50265e-05	4.3633	.	.
ENSG00000157856	DRC1	protein_coding	-2.47642	-1.16851	-5.07451	2.12677e-06	9.50265e-05	4.5655	GO:0060285;GO:0070286;GO:0070286;GO:0060285;GO:0003352	cilium-dependent cell motility;axonemal dynein complex assembly;axonemal dynein complex assembly;cilium-dependent cell motility;regulation of cilium movement
ENSG00000242337	INHCAP	transcribed_unprocessed_pseudogene	-1.4149	-0.727997	-5.07439	2.12781e-06	9.50265e-05	4.52171	.	.
ENSG00000137273	FOXF2	protein_coding	-1.70206	0.202785	-5.07328	2.13742e-06	9.53543e-05	4.42386	GO:0032434;GO:0045893;GO:0006357;GO:0045944;GO:0009887;GO:0060021;GO:0045944;GO:0001837;GO:0048806;GO:1902914	regulation of proteasomal ubiquitin-dependent protein catabolic process;positive regulation of DNA-templated transcription;regulation of transcription by RNA polymerase II;positive regulation of transcription by RNA polymerase II;animal organ morphogenesis;roof of mouth development;positive regulation of transcription by RNA polymerase II;epithelial to mesenchymal transition;genitalia development…
ENSG00000145911	N4BP3	protein_coding	-1.778	3.97947	-5.072	2.14858e-06	9.56482e-05	4.13927	GO:0045087	innate immune response
ENSG00000285184	AC244033.2	lncRNA	1.05465	2.80649	5.07178	2.15048e-06	9.56482e-05	4.341	.	.
ENSG00000221643	SNORA77	snoRNA	-1.10213	-0.548298	-5.07174	2.15083e-06	9.56482e-05	4.4989	.	.
ENSG00000253006	RN7SKP283	misc_RNA	2.21345	-0.96892	5.0703	2.16347e-06	9.60754e-05	4.63694	.	.
ENSG00000211893	IGHG2	IG_C_gene	-3.86147	-0.803377	-5.06978	2.16812e-06	9.60754e-05	4.41882	GO:0002250;GO:0050853	adaptive immune response;B cell receptor signaling pathway
ENSG00000225606	AC005281.1	lncRNA	-2.16425	-5.36592	-5.06977	2.16814e-06	9.60754e-05	4.68191	.	.
ENSG00000227218	AL157935.1	lncRNA	-1.24846	0.688163	-5.06961	2.16957e-06	9.60754e-05	4.39455	.	.
ENSG00000109265	CRACD	protein_coding	1.30378	4.50158	5.06701	2.19265e-06	9.69955e-05	4.16375	GO:0030838;GO:0030277;GO:0030277;GO:0010669;GO:2000813;GO:2000813	positive regulation of actin filament polymerization;maintenance of gastrointestinal epithelium;maintenance of gastrointestinal epithelium;epithelial structure maintenance;negative regulation of barbed-end actin filament capping;negative regulation of barbed-end actin filament capping
ENSG00000164761	TNFRSF11B	protein_coding	-2.13855	0.614816	-5.06579	2.20357e-06	9.73761e-05	4.36929	GO:0007165;GO:0001501;GO:0045671	signal transduction;skeletal system development;negative regulation of osteoclast differentiation
ENSG00000186193	SAPCD2	protein_coding	2.18693	1.93695	5.06446	2.21554e-06	9.78024e-05	4.41648	GO:0008284;GO:0000132;GO:0090175;GO:0098725;GO:1904777	positive regulation of cell population proliferation;establishment of mitotic spindle orientation;regulation of establishment of planar polarity;symmetric cell division;negative regulation of protein localization to cell cortex
ENSG00000105639	JAK3	protein_coding	-1.66469	3.24663	-5.06264	2.23198e-06	9.84249e-05	4.13625	GO:0030154;GO:0042981;GO:0019221;GO:0007260;GO:0006468;GO:0035556;GO:0043029;GO:0032695;GO:0007167;GO:0007259;GO:0018108;GO:0035556;GO:0060397;GO:0046425;GO:0038110;GO:0030183;GO:0070244;GO:0035723;GO:0070232;GO:0038110;GO:0038113;GO:0045626;GO:0032693;GO:0002731;GO:0035771;GO:0043029;GO:0045221;GO:0050868;GO:0070669;GO:0070670;GO:0070672;GO:0071104	cell differentiation;regulation of apoptotic process;cytokine-mediated signaling pathway;tyrosine phosphorylation of STAT protein;protein phosphorylation;intracellular signal transduction;T cell homeostasis;negative regulation of interleukin-12 production;enzyme-linked receptor protein signaling pathway;receptor signaling pathway via JAK-STAT;peptidyl-tyrosine phosphorylation;intracellular signal…
ENSG00000255282	WTAPP1	transcribed_processed_pseudogene	-2.1341	-3.76448	-5.06167	2.24082e-06	9.8711e-05	4.60487	.	.
ENSG00000246223	LINC01550	lncRNA	-2.3171	-1.33924	-5.06098	2.24706e-06	9.88822e-05	4.50109	.	.
ENSG00000005302	MSL3	protein_coding	-0.587334	4.29733	-5.06038	2.25261e-06	9.89519e-05	4.08948	GO:0006355;GO:0045893;GO:0043984;GO:1900095;GO:0016575;GO:0043968;GO:0043984	regulation of DNA-templated transcription;positive regulation of DNA-templated transcription;histone H4-K16 acetylation;regulation of dosage compensation by inactivation of X chromosome;histone deacetylation;histone H2A acetylation;histone H4-K16 acetylation
ENSG00000183206	POTEC	protein_coding	-2.09189	-5.2949	-5.0603	2.25334e-06	9.89519e-05	4.64558	.	.
ENSG00000278318	ZNF229	protein_coding	0.600765	4.18044	5.05838	2.27095e-06	9.96209e-05	4.14223	.	.
ENSG00000235902	AC108472.1	lncRNA	1.50951	1.84272	5.05794	2.27504e-06	9.96967e-05	4.39464	.	.
ENSG00000172379	ARNT2	protein_coding	0.84633	6.15226	5.05692	2.28444e-06	0.000100004	3.99331	GO:0045944;GO:0045893;GO:0006357;GO:0001666;GO:0007420;GO:0001701;GO:0007417;GO:0006355	positive regulation of transcription by RNA polymerase II;positive regulation of DNA-templated transcription;regulation of transcription by RNA polymerase II;response to hypoxia;brain development;in utero embryonic development;central nervous system development;regulation of DNA-templated transcription
ENSG00000096696	DSP	protein_coding	1.97488	6.40976	5.05591	2.29389e-06	0.000100313	4.03312	GO:0098609;GO:0030216;GO:0008544;GO:0042060;GO:0086091;GO:0045104;GO:0018149;GO:0043588;GO:0086073;GO:0098911;GO:0090136;GO:0002934;GO:0003223;GO:0045109;GO:0150105	cell-cell adhesion;keratinocyte differentiation;epidermis development;wound healing;regulation of heart rate by cardiac conduction;intermediate filament cytoskeleton organization;peptide cross-linking;skin development;bundle of His cell-Purkinje myocyte adhesion involved in cell communication;regulation of ventricular cardiac muscle cell action potential;epithelial cell-cell adhesion;desmosome or…
ENSG00000143393	PI4KB	protein_coding	0.679627	6.91721	5.05435	2.30848e-06	0.000100847	3.92241	GO:0046854;GO:0007165;GO:0006661;GO:0048015;GO:0006898;GO:0007040	phosphatidylinositol phosphate biosynthetic process;signal transduction;phosphatidylinositol biosynthetic process;phosphatidylinositol-mediated signaling;receptor-mediated endocytosis;lysosome organization
ENSG00000237271	AC009498.1	lncRNA	4.55282	-2.05922	5.05275	2.32355e-06	0.0001014	4.61062	.	.
ENSG00000248803	AC092349.1	processed_pseudogene	-2.38524	-2.98615	-5.05143	2.336e-06	0.000101728	4.55017	.	.
ENSG00000170549	IRX1	protein_coding	-2.44431	-1.31202	-5.05131	2.33718e-06	0.000101728	4.44769	GO:0006357;GO:0000122;GO:0030182;GO:0048468	regulation of transcription by RNA polymerase II;negative regulation of transcription by RNA polymerase II;neuron differentiation;cell development
ENSG00000181234	TMEM132C	protein_coding	7.47038	4.18227	5.05118	2.33833e-06	0.000101728	4.52534	.	.
ENSG00000141279	NPEPPS	protein_coding	0.424889	6.99948	5.0484	2.36495e-06	0.00010278	3.87618	GO:0006508;GO:0071456;GO:1903955;GO:0043171;GO:0000209	proteolysis;cellular response to hypoxia;positive regulation of protein targeting to mitochondrion;peptide catabolic process;protein polyubiquitination
ENSG00000186862	PDZD7	protein_coding	1.47879	5.00454	5.04716	2.37682e-06	0.000103189	4.0674	GO:0060088;GO:0007605;GO:0045184;GO:0060113;GO:0050910;GO:0060088;GO:0060117	auditory receptor cell stereocilium organization;sensory perception of sound;establishment of protein localization;inner ear receptor cell differentiation;detection of mechanical stimulus involved in sensory perception of sound;auditory receptor cell stereocilium organization;auditory receptor cell development
ENSG00000226122	DDC-AS1	lncRNA	1.58685	5.11343	5.0463	2.38512e-06	0.000103443	4.06412	.	.
ENSG00000257859	CASC18	lncRNA	-1.63508	-2.83257	-5.04305	2.41686e-06	0.000104711	4.52593	.	.
ENSG00000167986	DDB1	protein_coding	0.598153	8.16827	5.04006	2.44629e-06	0.000105878	3.77376	GO:0016567;GO:0016567;GO:0006974;GO:0006511;GO:0006511;GO:0043161;GO:0043161;GO:0045070;GO:0010498;GO:1901990;GO:0006281;GO:0006281;GO:0045732;GO:0045732;GO:0019076;GO:0046726;GO:0045722;GO:0006974;GO:0006974;GO:0006289;GO:0034644;GO:0034644;GO:0070914;GO:0051702	protein ubiquitination;protein ubiquitination;cellular response to DNA damage stimulus;ubiquitin-dependent protein catabolic process;ubiquitin-dependent protein catabolic process;proteasome-mediated ubiquitin-dependent protein catabolic process;proteasome-mediated ubiquitin-dependent protein catabolic process;positive regulation of viral genome replication;proteasomal protein catabolic process;re…
ENSG00000123728	RAP2C	protein_coding	0.863691	5.51506	5.03948	2.45207e-06	0.000106019	3.9796	GO:0031954;GO:0030336;GO:0030336;GO:0032486;GO:0032486;GO:0090557;GO:0090557;GO:0061097	positive regulation of protein autophosphorylation;negative regulation of cell migration;negative regulation of cell migration;Rap protein signal transduction;Rap protein signal transduction;establishment of endothelial intestinal barrier;establishment of endothelial intestinal barrier;regulation of protein tyrosine kinase activity
ENSG00000164344	KLKB1	protein_coding	-1.32925	-0.0078974	-5.03861	2.46072e-06	0.000106189	4.33723	GO:0006508;GO:0051919;GO:0002542;GO:0031638;GO:0031639	proteolysis;positive regulation of fibrinolysis;Factor XII activation;zymogen activation;plasminogen activation
ENSG00000007001	UPP2	protein_coding	-1.59037	-0.309763	-5.03858	2.46106e-06	0.000106189	4.34964	GO:0009116;GO:0006218;GO:0006218;GO:0006249;GO:0046108	nucleoside metabolic process;uridine catabolic process;uridine catabolic process;dCMP catabolic process;uridine metabolic process
ENSG00000135749	PCNX2	protein_coding	0.630758	7.06041	5.03816	2.46528e-06	0.000106262	3.84586	.	.
ENSG00000087266	SH3BP2	protein_coding	-0.737673	5.76534	-5.03789	2.468e-06	0.000106271	3.88139	GO:0007165	signal transduction
ENSG00000160714	UBE2Q1	protein_coding	0.760913	5.98245	5.03696	2.47733e-06	0.000106505	3.92763	GO:0000209	protein polyubiquitination
ENSG00000107736	CDH23	protein_coding	-1.57949	3.4522	-5.03684	2.4785e-06	0.000106505	4.03957	GO:0007605;GO:0045494;GO:0050953;GO:0016339;GO:0098742;GO:0050957;GO:0006816;GO:0051480	sensory perception of sound;photoreceptor cell maintenance;sensory perception of light stimulus;calcium-dependent cell-cell adhesion via plasma membrane cell adhesion molecules;cell-cell adhesion via plasma-membrane adhesion molecules;equilibrioception;calcium ion transport;regulation of cytosolic calcium ion concentration
ENSG00000280660	AL157396.1	lncRNA	-2.71414	-4.14591	-5.03651	2.48184e-06	0.000106539	4.53455	.	.
ENSG00000119285	HEATR1	protein_coding	0.56682	6.41545	5.03442	2.50294e-06	0.000107336	3.87557	GO:0042274;GO:0000462;GO:2000234;GO:0045943;GO:0045943	ribosomal small subunit biogenesis;maturation of SSU-rRNA from tricistronic rRNA transcript (SSU-rRNA, 5.8S rRNA, LSU-rRNA);positive regulation of rRNA processing;positive regulation of transcription by RNA polymerase I;positive regulation of transcription by RNA polymerase I
ENSG00000258847	AL391261.1	lncRNA	-1.74617	-3.20476	-5.03256	2.5219e-06	0.000108039	4.50999	.	.
ENSG00000257086	AP001453.2	lncRNA	1.17382	0.00846515	5.03096	2.53826e-06	0.000108629	4.38038	.	.
ENSG00000136161	RCBTB2	protein_coding	-0.720387	4.19486	-5.02497	2.60065e-06	0.000111186	3.96265	.	.
ENSG00000182240	BACE2	protein_coding	-1.36672	4.05818	-5.02421	2.60864e-06	0.000111414	3.93621	GO:0006508;GO:0016485;GO:0032438;GO:0006509;GO:0006509;GO:0006509;GO:0042593;GO:0016486;GO:0050435;GO:0042985	proteolysis;protein processing;melanosome organization;membrane protein ectodomain proteolysis;membrane protein ectodomain proteolysis;membrane protein ectodomain proteolysis;glucose homeostasis;peptide hormone processing;amyloid-beta metabolic process;negative regulation of amyloid precursor protein biosynthetic process
ENSG00000105173	CCNE1	protein_coding	1.29452	2.15186	5.0225	2.62682e-06	0.00011204	4.21663	GO:0000082;GO:0000082;GO:0006468;GO:0000079;GO:0000082;GO:1902462	G1/S transition of mitotic cell cycle;G1/S transition of mitotic cell cycle;protein phosphorylation;regulation of cyclin-dependent protein serine/threonine kinase activity;G1/S transition of mitotic cell cycle;positive regulation of mesenchymal stem cell proliferation
ENSG00000171502	COL24A1	protein_coding	-2.07898	-0.0182785	-5.02233	2.62862e-06	0.00011204	4.21703	GO:0030198	extracellular matrix organization
ENSG00000116406	EDEM3	protein_coding	0.723416	7.07023	5.0216	2.63638e-06	0.000112257	3.77921	GO:1904382;GO:1904382	mannose trimming involved in glycoprotein ERAD pathway;mannose trimming involved in glycoprotein ERAD pathway
ENSG00000165164	CFAP47	protein_coding	-2.88604	-1.72697	-5.01809	2.67409e-06	0.000113747	4.34774	GO:0060271;GO:0007288	cilium assembly;sperm axoneme assembly
ENSG00000109047	RCVRN	protein_coding	-2.12338	-2.85517	-5.01772	2.6781e-06	0.000113803	4.42538	GO:0007601;GO:0007165	visual perception;signal transduction
ENSG00000203808	BVES-AS1	lncRNA	1.73436	1.77081	5.01592	2.69769e-06	0.00011452	4.23378	.	.
ENSG00000094804	CDC6	protein_coding	1.44023	2.51506	5.01434	2.71504e-06	0.00011514	4.12815	GO:0008285;GO:0000079;GO:0033314;GO:0000076;GO:0008156;GO:0030071;GO:0007089;GO:0032467;GO:0051984	negative regulation of cell population proliferation;regulation of cyclin-dependent protein serine/threonine kinase activity;mitotic DNA replication checkpoint signaling;DNA replication checkpoint signaling;negative regulation of DNA replication;regulation of mitotic metaphase/anaphase transition;traversing start control point of mitotic cell cycle;positive regulation of cytokinesis;positive regu…
ENSG00000170903	MSANTD4	protein_coding	0.69398	5.95127	5.0123	2.73754e-06	0.000115977	3.82453	.	.
ENSG00000286508	AC000050.2	lncRNA	-1.47298	-0.135516	-5.00971	2.76639e-06	0.000116903	4.23413	.	.
ENSG00000166575	TMEM135	protein_coding	0.597379	5.39186	5.0097	2.76653e-06	0.000116903	3.85301	GO:0007031	peroxisome organization
ENSG00000145147	SLIT2	protein_coding	-1.82416	4.52665	-5.00959	2.76773e-06	0.000116903	3.81729	GO:0043065;GO:0001933;GO:0043116;GO:0010596;GO:0007411;GO:0002042;GO:0090288;GO:0050919;GO:0060412;GO:0030336;GO:0030336;GO:0048754;GO:0048754;GO:0030308;GO:0003180;GO:0003184;GO:0050772;GO:0090027;GO:0008045;GO:0048846;GO:0050919;GO:0050919;GO:0032870;GO:0035385;GO:0051414;GO:0061364;GO:0070100;GO:0030308;GO:0001657;GO:0002689;GO:0010593;GO:0014912;GO:0021836;GO:0021972;GO:0030837;GO:0031290;GO:…	positive regulation of apoptotic process;negative regulation of protein phosphorylation;negative regulation of vascular permeability;negative regulation of endothelial cell migration;axon guidance;cell migration involved in sprouting angiogenesis;negative regulation of cellular response to growth factor stimulus;negative chemotaxis;ventricular septum morphogenesis;negative regulation of cell migr…
ENSG00000158321	AUTS2	protein_coding	0.739034	7.17406	5.00882	2.77636e-06	0.00011715	3.71662	GO:0010592;GO:0031532;GO:0001764;GO:0045944;GO:0048675;GO:0097484;GO:0051571;GO:2000620;GO:0035022	positive regulation of lamellipodium assembly;actin cytoskeleton reorganization;neuron migration;positive regulation of transcription by RNA polymerase II;axon extension;dendrite extension;positive regulation of histone H3-K4 methylation;positive regulation of histone H4-K16 acetylation;positive regulation of Rac protein signal transduction
ENSG00000135776	ABCB10	protein_coding	0.754464	4.8153	5.00841	2.78101e-06	0.000117229	3.89413	GO:0006783;GO:0070455;GO:0006839;GO:0045648;GO:0048821;GO:0034514;GO:0046985	heme biosynthetic process;positive regulation of heme biosynthetic process;mitochondrial transport;positive regulation of erythrocyte differentiation;erythrocyte development;mitochondrial unfolded protein response;positive regulation of hemoglobin biosynthetic process
ENSG00000253642	AF279873.3	lncRNA	-1.68663	0.121358	-5.00765	2.78957e-06	0.000117472	4.19059	.	.
ENSG00000095917	TPSD1	protein_coding	-2.8977	-2.42164	-5.00624	2.80545e-06	0.000117944	4.34457	GO:0006508	proteolysis
ENSG00000197555	SIPA1L1	protein_coding	0.659136	6.29867	5.00616	2.8064e-06	0.000117944	3.77895	GO:0090630;GO:0043087;GO:0090630;GO:0048167;GO:0031532;GO:0048013;GO:0050770;GO:0061001	activation of GTPase activity;regulation of GTPase activity;activation of GTPase activity;regulation of synaptic plasticity;actin cytoskeleton reorganization;ephrin receptor signaling pathway;regulation of axonogenesis;regulation of dendritic spine morphogenesis
ENSG00000259119	AL132796.2	lncRNA	-1.74451	-5.49567	-5.00407	2.83018e-06	0.000118825	4.43612	.	.
ENSG00000133059	DSTYK	protein_coding	0.674014	6.26563	5.00355	2.83617e-06	0.000118958	3.77137	GO:0043066;GO:0033674;GO:0043066;GO:0070374;GO:0070374;GO:0044344;GO:0044344;GO:0045743;GO:0045743	negative regulation of apoptotic process;positive regulation of kinase activity;negative regulation of apoptotic process;positive regulation of ERK1 and ERK2 cascade;positive regulation of ERK1 and ERK2 cascade;cellular response to fibroblast growth factor stimulus;cellular response to fibroblast growth factor stimulus;positive regulation of fibroblast growth factor receptor signaling pathway;pos…
ENSG00000140022	STON2	protein_coding	1.31001	4.1399	5.00188	2.85538e-06	0.000119644	3.93396	GO:0030100;GO:0048488;GO:0072583;GO:0048488;GO:0030100	regulation of endocytosis;synaptic vesicle endocytosis;clathrin-dependent endocytosis;synaptic vesicle endocytosis;regulation of endocytosis
ENSG00000232415	ELN-AS1	lncRNA	-2.05841	-1.32376	-5.00074	2.86859e-06	0.000120078	4.2912	.	.
ENSG00000182667	NTM	protein_coding	-2.47186	2.34297	-5.00001	2.87697e-06	0.00012031	3.9466	GO:0007155;GO:0008038	cell adhesion;neuron recognition
ENSG00000117523	PRRC2C	protein_coding	0.6266	8.66622	4.99808	2.89952e-06	0.000121132	3.56975	GO:0034063;GO:0002244	stress granule assembly;hematopoietic progenitor cell differentiation
ENSG00000099998	GGT5	protein_coding	-1.51895	5.03748	-4.99759	2.9053e-06	0.000121253	3.75776	GO:0006508;GO:0006520;GO:0006751;GO:1901750;GO:1901750;GO:0006954;GO:0006631;GO:0006751;GO:1901750	proteolysis;cellular amino acid metabolic process;glutathione catabolic process;leukotriene D4 biosynthetic process;leukotriene D4 biosynthetic process;inflammatory response;fatty acid metabolic process;glutathione catabolic process;leukotriene D4 biosynthetic process
ENSG00000031081	ARHGAP31	protein_coding	-1.01714	5.86593	-4.99698	2.91246e-06	0.000121431	3.71748	GO:0051056;GO:0007264	regulation of small GTPase mediated signal transduction;small GTPase mediated signal transduction
ENSG00000242276	RPL5P3	processed_pseudogene	-1.82156	-2.47698	-4.99432	2.94392e-06	0.000122558	4.31714	.	.
ENSG00000169418	NPR1	protein_coding	-1.26175	5.52297	-4.9942	2.9453e-06	0.000122558	3.71941	GO:0007166;GO:0008217;GO:0097746;GO:0030308;GO:0016525;GO:0006182;GO:0006182;GO:0007168;GO:0007168;GO:0007168;GO:0007589;GO:0008217;GO:0035810;GO:0035815;GO:0043114	cell surface receptor signaling pathway;regulation of blood pressure;blood vessel diameter maintenance;negative regulation of cell growth;negative regulation of angiogenesis;cGMP biosynthetic process;cGMP biosynthetic process;receptor guanylyl cyclase signaling pathway;receptor guanylyl cyclase signaling pathway;receptor guanylyl cyclase signaling pathway;body fluid secretion;regulation of blood …
ENSG00000275835	TUBGCP5	protein_coding	0.536684	5.12756	4.99185	2.97344e-06	0.000123606	3.80201	GO:0031122;GO:0000278;GO:0051225;GO:0007020;GO:0007020;GO:0051321	cytoplasmic microtubule organization;mitotic cell cycle;spindle assembly;microtubule nucleation;microtubule nucleation;meiotic cell cycle
ENSG00000224901	AL365258.1	lncRNA	1.51725	-1.40074	4.99154	2.97717e-06	0.000123639	4.33802	.	.
ENSG00000160767	FAM189B	protein_coding	1.02614	4.24526	4.99113	2.98207e-06	0.000123721	3.89216	.	.
ENSG00000280109	PLAC4	lncRNA	-1.49232	2.77	-4.98988	2.99715e-06	0.000124224	3.90655	.	.
ENSG00000138315	OIT3	protein_coding	-2.22571	-0.547475	-4.98913	3.00631e-06	0.000124481	4.16518	.	.
ENSG00000264069	MIR3943	miRNA	-1.76198	-5.75118	-4.98887	3.00942e-06	0.000124484	4.38084	.	.
ENSG00000263634	MIR3919	miRNA	2.49473	-3.57719	4.98862	3.01247e-06	0.000124484	4.37844	.	.
ENSG00000071991	CDH19	protein_coding	-4.31814	2.38743	-4.98839	3.01527e-06	0.000124484	3.98315	GO:0007043;GO:0000902;GO:0016339;GO:0034332;GO:0044331	cell-cell junction assembly;cell morphogenesis;calcium-dependent cell-cell adhesion via plasma membrane cell adhesion molecules;adherens junction organization;cell-cell adhesion mediated by cadherin
ENSG00000068654	POLR1A	protein_coding	0.550859	7.05493	4.98779	3.02255e-06	0.000124662	3.64163	GO:1904750	negative regulation of protein localization to nucleolus
ENSG00000110011	DNAJC4	protein_coding	0.722033	4.28137	4.98625	3.04137e-06	0.000125316	3.85492	GO:0006457;GO:0006986	protein folding;response to unfolded protein
ENSG00000178741	COX5A	protein_coding	0.800063	4.4437	4.98584	3.04651e-06	0.000125405	3.84784	GO:0006123;GO:0045333;GO:0006123	mitochondrial electron transport, cytochrome c to oxygen;cellular respiration;mitochondrial electron transport, cytochrome c to oxygen
ENSG00000111145	ELK3	protein_coding	-0.94006	6.02405	-4.98523	3.05395e-06	0.000125588	3.65933	GO:0006357;GO:0045944;GO:0007165;GO:0045892	regulation of transcription by RNA polymerase II;positive regulation of transcription by RNA polymerase II;signal transduction;negative regulation of DNA-templated transcription
ENSG00000178403	NEUROG2	protein_coding	4.4275	0.166017	4.98388	3.07062e-06	0.00012599	4.32358	GO:0045944;GO:0051091;GO:0061564;GO:0007423;GO:0030900	positive regulation of transcription by RNA polymerase II;positive regulation of DNA-binding transcription factor activity;axon development;sensory organ development;forebrain development
ENSG00000087460	GNAS	protein_coding	0.964219	12.2815	4.98382	3.07145e-06	0.00012599	3.29675	GO:0009306;GO:0007565;GO:0120162;GO:0040015;GO:0071107;GO:0060348;GO:0007189;GO:0070527;GO:0048589;GO:0007191;GO:0007606;GO:0060348;GO:0046907;GO:0007608;GO:0043547;GO:0007189;GO:0070527;GO:0050890;GO:0071380;GO:0071870;GO:0071880;GO:0007190;GO:0048589;GO:0007191;GO:0043950;GO:0060789	protein secretion;female pregnancy;positive regulation of cold-induced thermogenesis;negative regulation of multicellular organism growth;response to parathyroid hormone;bone development;adenylate cyclase-activating G protein-coupled receptor signaling pathway;platelet aggregation;developmental growth;adenylate cyclase-activating dopamine receptor signaling pathway;sensory perception of chemical …
ENSG00000109158	GABRA4	protein_coding	-3.53273	-1.57475	-4.98371	3.0727e-06	0.00012599	4.21084	GO:0007165;GO:0050877;GO:1902476;GO:0007214;GO:0007214;GO:0051932;GO:0060078	signal transduction;nervous system process;chloride transmembrane transport;gamma-aminobutyric acid signaling pathway;gamma-aminobutyric acid signaling pathway;synaptic transmission, GABAergic;regulation of postsynaptic membrane potential
ENSG00000143420	ENSA	protein_coding	0.6135	7.48699	4.98017	3.11701e-06	0.000127682	3.58911	GO:0000278;GO:0007584;GO:0050796;GO:0000086;GO:0035308	mitotic cell cycle;response to nutrient;regulation of insulin secretion;G2/M transition of mitotic cell cycle;negative regulation of protein dephosphorylation
ENSG00000259204	AC073964.1	lncRNA	-2.12695	-4.67952	-4.97772	3.14786e-06	0.000128771	4.32926	.	.
ENSG00000159259	CHAF1B	protein_coding	0.992849	2.73928	4.97758	3.14971e-06	0.000128771	3.97259	GO:0006334;GO:0006334;GO:0006335	nucleosome assembly;nucleosome assembly;DNA replication-dependent chromatin assembly
ENSG00000171161	ZNF672	protein_coding	0.712376	5.26003	4.97663	3.1618e-06	0.00012914	3.74026	GO:0006357	regulation of transcription by RNA polymerase II
ENSG00000278311	GGNBP2	protein_coding	0.416341	5.46687	4.9762	3.1673e-06	0.000129239	3.71221	.	.
ENSG00000235051	AL357497.1	lncRNA	-1.86517	-3.16367	-4.97502	3.18237e-06	0.000129728	4.26777	.	.
ENSG00000071575	TRIB2	protein_coding	-1.07597	5.80832	-4.97476	3.18566e-06	0.000129736	3.623	GO:0045599;GO:0006469;GO:0032436;GO:0043405;GO:0032436;GO:0032693;GO:0043405	negative regulation of fat cell differentiation;negative regulation of protein kinase activity;positive regulation of proteasomal ubiquitin-dependent protein catabolic process;regulation of MAP kinase activity;positive regulation of proteasomal ubiquitin-dependent protein catabolic process;negative regulation of interleukin-10 production;regulation of MAP kinase activity
ENSG00000198354	DCAF12L2	protein_coding	-3.56292	-0.599784	-4.97431	3.19151e-06	0.000129795	4.1541	.	.
ENSG00000259251	AC104590.1	lncRNA	1.32438	1.1007	4.97417	3.19328e-06	0.000129795	4.10621	.	.
ENSG00000249509	NEUROG2-AS1	lncRNA	3.78508	-0.503809	4.9724	3.21614e-06	0.00013049	4.28324	.	.
ENSG00000143324	XPR1	protein_coding	1.01308	6.69053	4.97232	3.21721e-06	0.00013049	3.62472	GO:0035435;GO:0030643;GO:0006817;GO:0016036	phosphate ion transmembrane transport;cellular phosphate ion homeostasis;phosphate ion transport;cellular response to phosphate starvation
ENSG00000171793	CTPS1	protein_coding	1.21664	5.7671	4.97199	3.22146e-06	0.00013049	3.71558	GO:0006241;GO:0006241;GO:0006139;GO:0042098;GO:0009410;GO:0042100;GO:0019856;GO:0006241	CTP biosynthetic process;CTP biosynthetic process;nucleobase-containing compound metabolic process;T cell proliferation;response to xenobiotic stimulus;B cell proliferation;pyrimidine nucleobase biosynthetic process;CTP biosynthetic process
ENSG00000123364	HOXC13	protein_coding	3.78875	-3.53821	4.97189	3.22278e-06	0.00013049	4.31245	GO:0006357;GO:0009653;GO:0045893;GO:0045893	regulation of transcription by RNA polymerase II;anatomical structure morphogenesis;positive regulation of DNA-templated transcription;positive regulation of DNA-templated transcription
ENSG00000227249	AC000374.1	processed_pseudogene	-1.85005	-1.30362	-4.97081	3.23681e-06	0.000130932	4.15242	.	.
ENSG00000123999	INHA	protein_coding	2.51424	3.63564	4.97033	3.24302e-06	0.000131016	3.94448	GO:0030154;GO:0051726;GO:0007166;GO:0045786;GO:0030218;GO:0032689;GO:0060395;GO:0007165;GO:0007267;GO:0010862;GO:0001501;GO:0001541;GO:0042127;GO:0042326;GO:0042541;GO:0045578;GO:0045650;GO:0046881;GO:0046882;GO:0051726	cell differentiation;regulation of cell cycle;cell surface receptor signaling pathway;negative regulation of cell cycle;erythrocyte differentiation;negative regulation of interferon-gamma production;SMAD protein signal transduction;signal transduction;cell-cell signaling;positive regulation of pathway-restricted SMAD protein phosphorylation;skeletal system development;ovarian follicle development…
ENSG00000067533	RRP15	protein_coding	0.796737	5.04519	4.97017	3.24511e-06	0.000131016	3.73945	GO:0000460;GO:0000470	maturation of 5.8S rRNA;maturation of LSU-rRNA
ENSG00000285844	FO393414.3	lncRNA	3.10047	1.70378	4.96912	3.25888e-06	0.000131446	4.14018	.	.
ENSG00000135248	FAM71F1	protein_coding	-1.85616	-2.29406	-4.96791	3.2748e-06	0.00013192	4.20516	GO:0007340;GO:0001675	acrosome reaction;acrosome assembly
ENSG00000143457	GOLPH3L	protein_coding	0.775428	5.3365	4.96758	3.27921e-06	0.00013192	3.70733	GO:0006890;GO:0007030;GO:0007030;GO:0050714;GO:0043001;GO:0048194	retrograde vesicle-mediated transport, Golgi to endoplasmic reticulum;Golgi organization;Golgi organization;positive regulation of protein secretion;Golgi to plasma membrane protein transport;Golgi vesicle budding
ENSG00000207703	MIR7-2	miRNA	1.99306	-0.289747	4.96739	3.28177e-06	0.00013192	4.21702	.	.
ENSG00000173207	CKS1B	protein_coding	1.01726	3.52757	4.96728	3.28319e-06	0.00013192	3.86544	GO:0007346	regulation of mitotic cell cycle
ENSG00000143437	ARNT	protein_coding	0.62417	6.6555	4.96604	3.29955e-06	0.000132451	3.59266	GO:0045944;GO:0006357;GO:0050728;GO:0010575;GO:0001666;GO:0043619;GO:0046886	positive regulation of transcription by RNA polymerase II;regulation of transcription by RNA polymerase II;negative regulation of inflammatory response;positive regulation of vascular endothelial growth factor production;response to hypoxia;regulation of transcription from RNA polymerase II promoter in response to oxidative stress;positive regulation of hormone biosynthetic process
ENSG00000171365	CLCN5	protein_coding	0.827122	6.57509	4.96411	3.32534e-06	0.000133279	3.58549	GO:0006821;GO:0034220;GO:0003014	chloride transport;ion transmembrane transport;renal system process
ENSG00000272768	AC004854.2	lncRNA	-0.880182	0.210636	-4.96402	3.3265e-06	0.000133279	4.04352	.	.
ENSG00000270182	AC004080.4	lncRNA	1.94757	-5.03712	4.96216	3.35153e-06	0.000134008	4.28103	.	.
ENSG00000134539	KLRD1	protein_coding	-1.3935	1.10019	-4.96203	3.35329e-06	0.000134008	3.94102	GO:0045953;GO:0007166;GO:0045954;GO:0045954;GO:0002223;GO:0002223;GO:0001915;GO:0032814;GO:0002228	negative regulation of natural killer cell mediated cytotoxicity;cell surface receptor signaling pathway;positive regulation of natural killer cell mediated cytotoxicity;positive regulation of natural killer cell mediated cytotoxicity;stimulatory C-type lectin receptor signaling pathway;stimulatory C-type lectin receptor signaling pathway;negative regulation of T cell mediated cytotoxicity;regula…
ENSG00000173456	RNF26	protein_coding	0.71558	4.819	4.96195	3.35436e-06	0.000134008	3.71843	GO:0016567;GO:0006511;GO:0007032;GO:0016567;GO:0050687;GO:0070979;GO:0032479;GO:1905719	protein ubiquitination;ubiquitin-dependent protein catabolic process;endosome organization;protein ubiquitination;negative regulation of defense response to virus;protein K11-linked ubiquitination;regulation of type I interferon production;protein localization to perinuclear region of cytoplasm
ENSG00000132669	RIN2	protein_coding	-0.714527	5.61091	-4.96172	3.35746e-06	0.000134008	3.6054	GO:0010595;GO:1904906;GO:2001214;GO:0007264	positive regulation of endothelial cell migration;positive regulation of endothelial cell-matrix adhesion via fibronectin;positive regulation of vasculogenesis;small GTPase mediated signal transduction
ENSG00000102524	TNFSF13B	protein_coding	-1.27552	2.23504	-4.96141	3.36177e-06	0.000134053	3.84357	GO:0007165;GO:0030890;GO:0030890;GO:0030890	signal transduction;positive regulation of B cell proliferation;positive regulation of B cell proliferation;positive regulation of B cell proliferation
ENSG00000204065	TCEAL5	protein_coding	-3.84958	-3.19826	-4.9599	3.38219e-06	0.00013474	4.18023	.	.
ENSG00000234537	AL354751.1	unprocessed_pseudogene	2.64443	-0.902038	4.95789	3.40963e-06	0.000135704	4.22653	.	.
ENSG00000143321	HDGF	protein_coding	0.843837	6.69857	4.95442	3.45766e-06	0.000137486	3.54816	GO:0051781;GO:0006338;GO:0007165;GO:0000122	positive regulation of cell division;chromatin remodeling;signal transduction;negative regulation of transcription by RNA polymerase II
ENSG00000196793	ZNF239	protein_coding	0.65382	2.87766	4.9539	3.46481e-06	0.00013764	3.85733	GO:0006357;GO:0000122	regulation of transcription by RNA polymerase II;negative regulation of transcription by RNA polymerase II
ENSG00000163239	TDRD10	protein_coding	-1.21951	0.642432	-4.95336	3.47232e-06	0.000137809	3.96394	.	.
ENSG00000123453	SARDH	protein_coding	2.03551	3.85916	4.95241	3.48567e-06	0.000138208	3.85148	GO:1901053	sarcosine catabolic process
ENSG00000287900	AC061961.1	lncRNA	-3.31316	-0.0185696	-4.95112	3.50385e-06	0.000138731	3.9468	.	.
ENSG00000127334	DYRK2	protein_coding	-0.55784	5.86564	-4.95089	3.5071e-06	0.000138731	3.54688	GO:0006974;GO:0006468;GO:0007224;GO:0006468;GO:0018105;GO:1901796;GO:0042771;GO:0018107;GO:0045725;GO:0070885	cellular response to DNA damage stimulus;protein phosphorylation;smoothened signaling pathway;protein phosphorylation;peptidyl-serine phosphorylation;regulation of signal transduction by p53 class mediator;intrinsic apoptotic signaling pathway in response to DNA damage by p53 class mediator;peptidyl-threonine phosphorylation;positive regulation of glycogen biosynthetic process;negative regulation…
ENSG00000279579	LINC01666	lncRNA	-2.36266	-2.74042	-4.95077	3.50876e-06	0.000138731	4.14273	.	.
ENSG00000132357	CARD6	protein_coding	-1.01625	3.15744	-4.95028	3.51564e-06	0.000138873	3.74604	.	.
ENSG00000184058	TBX1	protein_coding	-2.04904	-1.02821	-4.94742	3.55637e-06	0.00014035	4.0149	GO:0045944;GO:0006357;GO:0006357;GO:0001934;GO:0045893;GO:0045893;GO:0001525;GO:0008284;GO:0007507;GO:0007605;GO:0001755;GO:0006357;GO:0007517;GO:0043410;GO:0071300;GO:0007389;GO:0007368;GO:0030855;GO:0030878;GO:0048538;GO:0060023;GO:0003151;GO:0060325;GO:0045596;GO:0044344;GO:0001708;GO:0050679;GO:0003007;GO:0001568;GO:0001708;GO:0001945;GO:0002053;GO:0003148;GO:0007498;GO:0008283;GO:0009952;GO:…	positive regulation of transcription by RNA polymerase II;regulation of transcription by RNA polymerase II;regulation of transcription by RNA polymerase II;positive regulation of protein phosphorylation;positive regulation of DNA-templated transcription;positive regulation of DNA-templated transcription;angiogenesis;positive regulation of cell population proliferation;heart development;sensory pe…
ENSG00000239722	IMP3P2	processed_pseudogene	-2.01868	-3.65017	-4.94687	3.56418e-06	0.000140526	4.1894	.	.
ENSG00000101361	NOP56	protein_coding	0.524458	6.10869	4.94381	3.60827e-06	0.000142131	3.54414	GO:0042274;GO:0006364	ribosomal small subunit biogenesis;rRNA processing
ENSG00000287690	AL023775.2	lncRNA	-2.22514	-1.32091	-4.94229	3.63038e-06	0.000142868	4.04749	.	.
ENSG00000120008	WDR11	protein_coding	0.378816	6.70577	4.94176	3.6382e-06	0.000142943	3.48192	GO:0006886;GO:0007507;GO:0060271;GO:0008589;GO:0060322;GO:0099041;GO:0035264	intracellular protein transport;heart development;cilium assembly;regulation of smoothened signaling pathway;head development;vesicle tethering to Golgi;multicellular organism growth
ENSG00000116918	TSNAX	protein_coding	0.673839	5.43255	4.9417	3.63908e-06	0.000142943	3.59598	GO:0030422	siRNA processing
ENSG00000230922	AL079301.1	lncRNA	1.56066	0.870339	4.94007	3.66291e-06	0.000143745	3.98507	.	.
ENSG00000075651	PLD1	protein_coding	-1.01499	4.92828	-4.93776	3.69712e-06	0.000144952	3.54557	GO:0006935;GO:0007264;GO:0032534;GO:0032534;GO:0007265;GO:0006654;GO:0009395;GO:0060627;GO:0045727;GO:0098693;GO:0098693	chemotaxis;small GTPase mediated signal transduction;regulation of microvillus assembly;regulation of microvillus assembly;Ras protein signal transduction;phosphatidic acid biosynthetic process;phospholipid catabolic process;regulation of vesicle-mediated transport;positive regulation of translation;regulation of synaptic vesicle cycle;regulation of synaptic vesicle cycle
ENSG00000226439	AC108161.1	processed_pseudogene	-2.06893	-4.95814	-4.93527	3.73422e-06	0.000146271	4.17021	.	.
ENSG00000286723	AL021368.5	lncRNA	-1.85178	-2.3175	-4.9349	3.73983e-06	0.000146354	4.08427	.	.
ENSG00000245904	AC025164.1	lncRNA	-0.99496	-0.112157	-4.93331	3.76373e-06	0.000147153	3.94337	.	.
ENSG00000249057	MAST4-IT1	lncRNA	-2.32973	-3.21737	-4.93289	3.77009e-06	0.000147225	4.10643	.	.
ENSG00000127152	BCL11B	protein_coding	-2.09476	3.20242	-4.9327	3.77293e-06	0.000147225	3.61831	GO:0045944;GO:0045944;GO:0035701;GO:0097535	positive regulation of transcription by RNA polymerase II;positive regulation of transcription by RNA polymerase II;hematopoietic stem cell migration;lymphoid lineage cell migration into thymus
ENSG00000168795	ZBTB5	protein_coding	0.574092	4.8246	4.93249	3.77608e-06	0.000147225	3.59145	GO:0006357;GO:0000122	regulation of transcription by RNA polymerase II;negative regulation of transcription by RNA polymerase II
ENSG00000161132	AC007663.1	unprocessed_pseudogene	-1.34805	-1.23377	-4.93192	3.78477e-06	0.000147427	4.0018	.	.
ENSG00000099260	PALMD	protein_coding	-1.32786	3.90595	-4.92716	3.85785e-06	0.000150135	3.59833	.	.
ENSG00000106080	FKBP14	protein_coding	0.766037	4.96202	4.9248	3.89445e-06	0.000151419	3.55057	.	.
ENSG00000234497	ERICH3-AS1	lncRNA	-2.44895	-4.20046	-4.92215	3.93615e-06	0.000152861	4.10809	.	.
ENSG00000150337	FCGR1A	protein_coding	-1.63664	1.34349	-4.92198	3.9388e-06	0.000152861	3.75077	GO:0007166;GO:0006955;GO:0007165;GO:0050776;GO:0001788;GO:0061098;GO:0006911	cell surface receptor signaling pathway;immune response;signal transduction;regulation of immune response;antibody-dependent cellular cytotoxicity;positive regulation of protein tyrosine kinase activity;phagocytosis, engulfment
ENSG00000163463	KRTCAP2	protein_coding	0.648253	3.43323	4.91886	3.98836e-06	0.000154642	3.66241	GO:0006487;GO:0042543;GO:0042543	protein N-linked glycosylation;protein N-linked glycosylation via arginine;protein N-linked glycosylation via arginine
ENSG00000243232	PCDHAC2	protein_coding	0.913287	5.12747	4.91767	4.00738e-06	0.000155236	3.54113	GO:0007155;GO:0007399;GO:0007155	cell adhesion;nervous system development;cell adhesion
ENSG00000142687	KIAA0319L	protein_coding	0.403909	6.33661	4.91742	4.0115e-06	0.000155253	3.41509	GO:0001764	neuron migration
ENSG00000287624	AL590666.5	lncRNA	0.705451	1.2096	4.91664	4.02393e-06	0.000155591	3.84076	.	.
ENSG00000166224	SGPL1	protein_coding	0.88866	7.85086	4.91434	4.0613e-06	0.000156836	3.31636	GO:0006631;GO:0006672;GO:0097190;GO:0030148;GO:0030149;GO:0030149;GO:0030149;GO:0030149	fatty acid metabolic process;ceramide metabolic process;apoptotic signaling pathway;sphingolipid biosynthetic process;sphingolipid catabolic process;sphingolipid catabolic process;sphingolipid catabolic process;sphingolipid catabolic process
ENSG00000143183	TMCO1	protein_coding	0.672368	6.37659	4.9142	4.06359e-06	0.000156836	3.4115	GO:0070588;GO:0032469;GO:0032469;GO:0006983	calcium ion transmembrane transport;endoplasmic reticulum calcium ion homeostasis;endoplasmic reticulum calcium ion homeostasis;ER overload response
ENSG00000263572	MIR7853	miRNA	-2.21841	-4.38055	-4.91383	4.0695e-06	0.00015692	4.08016	.	.
ENSG00000138193	PLCE1	protein_coding	-1.15028	5.21632	-4.91344	4.07589e-06	0.000157023	3.43841	GO:0007010;GO:0007507;GO:0007265;GO:0043410;GO:0001558;GO:0007173;GO:0007173;GO:0007204;GO:0045859;GO:0019722;GO:0019722;GO:0010592;GO:0006940;GO:0048015;GO:0051209;GO:0008277;GO:0007200;GO:0006651;GO:0006651;GO:0046578;GO:0048016;GO:0032835	cytoskeleton organization;heart development;Ras protein signal transduction;positive regulation of MAPK cascade;regulation of cell growth;epidermal growth factor receptor signaling pathway;epidermal growth factor receptor signaling pathway;positive regulation of cytosolic calcium ion concentration;regulation of protein kinase activity;calcium-mediated signaling;calcium-mediated signaling;positive…
ENSG00000224981	AC000367.1	processed_pseudogene	-1.92277	-1.30582	-4.91295	4.08398e-06	0.00015719	3.94111	.	.
ENSG00000225623	AGBL4-IT1	lncRNA	-1.37949	-0.55119	-4.91133	4.11049e-06	0.000158066	3.88452	.	.
ENSG00000172771	EFCAB12	protein_coding	-1.27125	-0.373726	-4.9111	4.11426e-06	0.000158066	3.86673	.	.
ENSG00000181192	DHTKD1	protein_coding	0.597013	5.20479	4.91087	4.11807e-06	0.000158069	3.47668	GO:0006091	generation of precursor metabolites and energy
ENSG00000158850	B4GALT3	protein_coding	0.763619	5.28834	4.90772	4.17033e-06	0.000159929	3.47508	GO:0006682;GO:0006682	galactosylceramide biosynthetic process;galactosylceramide biosynthetic process
ENSG00000285834	AL356413.1	lncRNA	2.59478	-4.10323	4.90745	4.1749e-06	0.000159958	4.07238	.	.
ENSG00000230461	PROX1-AS1	lncRNA	1.88011	3.85186	4.90672	4.18703e-06	0.000160277	3.65631	.	.
ENSG00000231211	RPL17P49	processed_pseudogene	-1.66155	-5.90256	-4.90611	4.19728e-06	0.000160523	4.0711	.	.
ENSG00000226413	OR8T1P	unprocessed_pseudogene	-1.24404	-1.37239	-4.90367	4.23851e-06	0.000161953	3.93221	.	.
ENSG00000016082	ISL1	protein_coding	1.43258	5.48423	4.90288	4.25202e-06	0.000162321	3.46354	GO:0007507;GO:0045944;GO:0060037;GO:0045944;GO:0032729;GO:0032735;GO:0032755;GO:0032760;GO:0032024;GO:0000122;GO:0045766;GO:0003151;GO:0003148;GO:0045944;GO:0055010;GO:0060931;GO:0003203;GO:0050728;GO:0086091;GO:0043524;GO:0033147;GO:0007409;GO:0010575;GO:0032725;GO:0071385;GO:0032731;GO:0045597;GO:0031333;GO:0003139;GO:0003215;GO:0060413;GO:0021522;GO:0021559;GO:0031016;GO:0032730;GO:0048665;GO:…	heart development;positive regulation of transcription by RNA polymerase II;pharyngeal system development;positive regulation of transcription by RNA polymerase II;positive regulation of interferon-gamma production;positive regulation of interleukin-12 production;positive regulation of interleukin-6 production;positive regulation of tumor necrosis factor production;positive regulation of insulin …
ENSG00000138185	ENTPD1	protein_coding	-0.832551	5.77531	-4.90252	4.25808e-06	0.000162406	3.35112	GO:0007155;GO:0007596;GO:0009134	cell adhesion;blood coagulation;nucleoside diphosphate catabolic process
ENSG00000115339	GALNT3	protein_coding	-1.34489	0.331526	-4.90168	4.27235e-06	0.000162802	3.77788	GO:0006493;GO:0006493;GO:0006493;GO:0005975;GO:0016266;GO:0018242;GO:0018243;GO:0008543	protein O-linked glycosylation;protein O-linked glycosylation;protein O-linked glycosylation;carbohydrate metabolic process;O-glycan processing;protein O-linked glycosylation via serine;protein O-linked glycosylation via threonine;fibroblast growth factor receptor signaling pathway
ENSG00000138735	PDE5A	protein_coding	-0.635875	6.22341	-4.90122	4.28028e-06	0.000162957	3.32578	.	.
ENSG00000265432	MIR4308	miRNA	2.23283	-0.258746	4.90094	4.28506e-06	0.000162991	3.95644	.	.
ENSG00000122176	FMOD	protein_coding	-2.02628	3.12447	-4.89793	4.33695e-06	0.000164816	3.49396	GO:0007181	transforming growth factor beta receptor complex assembly
ENSG00000224523	AL445213.1	unprocessed_pseudogene	-1.60381	-2.84196	-4.89639	4.36386e-06	0.000165565	3.96359	.	.
ENSG00000166797	CIAO2A	protein_coding	0.514105	4.38081	4.89635	4.36454e-06	0.000165565	3.49101	GO:0016226;GO:0097428	iron-sulfur cluster assembly;protein maturation by iron-sulfur cluster transfer
ENSG00000162975	KCNF1	protein_coding	-2.65987	-2.31191	-4.89374	4.41018e-06	0.000167146	3.89576	GO:0006813;GO:0071805	potassium ion transport;potassium ion transmembrane transport
ENSG00000180481	GLIPR1L2	protein_coding	-1.33222	0.0162959	-4.89031	4.47122e-06	0.000169307	3.77442	.	.
ENSG00000286693	AC105230.1	lncRNA	-2.35635	-1.64457	-4.88971	4.48194e-06	0.00016956	3.86444	.	.
ENSG00000232006	AC005537.1	lncRNA	-2.0517	-4.36715	-4.88909	4.49305e-06	0.000169681	3.99045	.	.
ENSG00000279619	AC020907.5	TEC	-1.92735	-2.69088	-4.88908	4.49321e-06	0.000169681	3.93343	.	.
ENSG00000134910	STT3A	protein_coding	0.674278	7.1304	4.88851	4.50345e-06	0.000169915	3.25459	GO:0018279;GO:0018279;GO:0006487;GO:0018279;GO:0006487;GO:0043686;GO:0043687	protein N-linked glycosylation via asparagine;protein N-linked glycosylation via asparagine;protein N-linked glycosylation;protein N-linked glycosylation via asparagine;protein N-linked glycosylation;co-translational protein modification;post-translational protein modification
ENSG00000258422	AL160191.1	lncRNA	2.37856	-1.92393	4.88559	4.5562e-06	0.000171752	3.98062	.	.
ENSG00000143363	PRUNE1	protein_coding	0.777214	4.57963	4.88397	4.58588e-06	0.000172716	3.44608	GO:0050767;GO:0031113	regulation of neurogenesis;regulation of microtubule polymerization
ENSG00000267760	AC011478.1	lncRNA	2.18695	-2.24109	4.88352	4.59402e-06	0.000172868	3.97625	.	.
ENSG00000183154	AC138356.1	lncRNA	-0.937827	-1.70271	-4.88293	4.60486e-06	0.000173121	3.86456	.	.
ENSG00000184792	OSBP2	protein_coding	0.738071	4.37969	4.88236	4.61548e-06	0.000173365	3.43757	.	.
ENSG00000182985	CADM1	protein_coding	0.97586	7.67752	4.88112	4.63829e-06	0.000174066	3.20355	GO:0001819;GO:0007156;GO:0045954;GO:0045954;GO:0007156;GO:0007157;GO:0008037;GO:0008037;GO:0008037;GO:0042271;GO:0042271;GO:0042271;GO:0051606;GO:0051606;GO:0051606	positive regulation of cytokine production;homophilic cell adhesion via plasma membrane adhesion molecules;positive regulation of natural killer cell mediated cytotoxicity;positive regulation of natural killer cell mediated cytotoxicity;homophilic cell adhesion via plasma membrane adhesion molecules;heterophilic cell-cell adhesion via plasma membrane cell adhesion molecules;cell recognition;cell …
ENSG00000135697	BCO1	protein_coding	-1.91701	-1.94407	-4.88061	4.64788e-06	0.000174271	3.84547	GO:0001523;GO:0042574;GO:0042574;GO:0042574;GO:0016121;GO:0016121;GO:0016121;GO:0035238;GO:0042574	retinoid metabolic process;retinal metabolic process;retinal metabolic process;retinal metabolic process;carotene catabolic process;carotene catabolic process;carotene catabolic process;vitamin A biosynthetic process;retinal metabolic process
ENSG00000072415	MPP5	protein_coding	0.596083	5.87995	4.87983	4.66234e-06	0.000174657	3.31156	GO:0021987;GO:0072659;GO:0048699;GO:0017015;GO:0045197;GO:0045197;GO:0021954;GO:0002011;GO:0002011;GO:0016332	cerebral cortex development;protein localization to plasma membrane;generation of neurons;regulation of transforming growth factor beta receptor signaling pathway;establishment or maintenance of epithelial cell apical/basal polarity;establishment or maintenance of epithelial cell apical/basal polarity;central nervous system neuron development;morphogenesis of an epithelial sheet;morphogenesis of …
ENSG00000282870	FRG1DP	unprocessed_pseudogene	-2.47348	-1.1585	-4.87876	4.68221e-06	0.000175245	3.8096	.	.
ENSG00000183010	PYCR1	protein_coding	1.0599	4.69268	4.87706	4.71405e-06	0.000176281	3.39941	GO:0006561;GO:0034599;GO:1903377;GO:0006561;GO:0051881;GO:0055129	proline biosynthetic process;cellular response to oxidative stress;negative regulation of oxidative stress-induced neuron intrinsic apoptotic signaling pathway;proline biosynthetic process;regulation of mitochondrial membrane potential;L-proline biosynthetic process
ENSG00000279708	AC133637.1	TEC	3.11255	-3.62185	4.87681	4.71888e-06	0.000176298	3.95843	.	.
ENSG00000286380	AC084864.2	lncRNA	2.92047	-3.3133	4.87659	4.72291e-06	0.000176298	3.95415	.	.
ENSG00000164430	CGAS	protein_coding	-1.04256	1.91236	-4.87627	4.72896e-06	0.000176367	3.56053	GO:0006974;GO:0045087;GO:0051607;GO:0045088;GO:0006974;GO:2000042;GO:0045824;GO:0019933;GO:0019934;GO:0002753;GO:0032481;GO:0002218;GO:0002218;GO:0002218;GO:0002230;GO:0002230;GO:0038001;GO:2000774;GO:0002230;GO:0032481;GO:0002221;GO:2000042;GO:0032481;GO:0038001;GO:0071360	cellular response to DNA damage stimulus;innate immune response;defense response to virus;regulation of innate immune response;cellular response to DNA damage stimulus;negative regulation of double-strand break repair via homologous recombination;negative regulation of innate immune response;cAMP-mediated signaling;cGMP-mediated signaling;cytoplasmic pattern recognition receptor signaling pathway…
ENSG00000270902	AL160290.2	processed_pseudogene	-2.00071	-3.27916	-4.87537	4.74606e-06	0.000176849	3.88573	.	.
ENSG00000132436	FIGNL1	protein_coding	0.879739	4.7956	4.87486	4.75569e-06	0.000177037	3.38775	GO:0043066;GO:0051726;GO:0046034;GO:0010569;GO:0071479;GO:0001649;GO:0007140;GO:0033687	negative regulation of apoptotic process;regulation of cell cycle;ATP metabolic process;regulation of double-strand break repair via homologous recombination;cellular response to ionizing radiation;osteoblast differentiation;male meiotic nuclear division;osteoblast proliferation
ENSG00000178031	ADAMTSL1	protein_coding	-2.03183	2.50015	-4.87453	4.762e-06	0.000177037	3.4648	.	.
ENSG00000220581	VN1R12P	unitary_pseudogene	-1.7986	-4.38836	-4.87444	4.76374e-06	0.000177037	3.9361	.	.
ENSG00000138944	SHISAL1	protein_coding	-2.91064	0.941709	-4.87384	4.77516e-06	0.000177305	3.5677	.	.
ENSG00000007237	GAS7	protein_coding	-1.27696	6.92506	-4.87045	4.84002e-06	0.000179555	3.15228	GO:0048812;GO:0030041	neuron projection morphogenesis;actin filament polymerization
ENSG00000241755	IGKV1-9	IG_V_gene	-3.35815	-3.52052	-4.8689	4.87013e-06	0.000180436	3.83135	GO:0006955	immune response
ENSG00000166035	LIPC	protein_coding	-1.87871	-2.55029	-4.86857	4.87652e-06	0.000180436	3.84611	GO:0042632;GO:0034375;GO:0034374;GO:0070328;GO:0034372;GO:0034382;GO:0019433;GO:0006633;GO:0016042;GO:0034373;GO:0034638	cholesterol homeostasis;high-density lipoprotein particle remodeling;low-density lipoprotein particle remodeling;triglyceride homeostasis;very-low-density lipoprotein particle remodeling;chylomicron remnant clearance;triglyceride catabolic process;fatty acid biosynthetic process;lipid catabolic process;intermediate-density lipoprotein particle remodeling;phosphatidylcholine catabolic process
ENSG00000270207	AC077690.1	lncRNA	-2.38998	-3.196	-4.86856	4.87664e-06	0.000180436	3.85777	.	.
ENSG00000139323	POC1B	protein_coding	-0.500452	4.24543	-4.86713	4.90468e-06	0.000181314	3.34746	GO:0060271;GO:0060271;GO:0001895;GO:0007099;GO:0008283	cilium assembly;cilium assembly;retina homeostasis;centriole replication;cell population proliferation
ENSG00000230628	AL160408.3	lncRNA	2.09165	-4.03192	4.86594	4.92786e-06	0.000182011	3.92118	.	.
ENSG00000170442	KRT86	protein_coding	-2.33457	-3.88521	-4.86515	4.94339e-06	0.000182424	3.86789	GO:0031424	keratinization
ENSG00000106638	TBL2	protein_coding	0.608211	5.37611	4.86252	4.99554e-06	0.000184187	3.28074	GO:0030968;GO:0042149;GO:0071456;GO:0030968	endoplasmic reticulum unfolded protein response;cellular response to glucose starvation;cellular response to hypoxia;endoplasmic reticulum unfolded protein response
ENSG00000278981	AC079298.1	lncRNA	-2.13094	-4.22838	-4.86191	5.0078e-06	0.000184452	3.88126	.	.
ENSG00000257591	ZNF625	protein_coding	0.647911	1.23254	4.86172	5.0115e-06	0.000184452	3.62536	GO:0006357	regulation of transcription by RNA polymerase II
ENSG00000158882	TOMM40L	protein_coding	0.693326	4.11743	4.8592	5.06217e-06	0.000186154	3.37359	GO:0030150	protein import into mitochondrial matrix
ENSG00000242816	AC092691.3	lncRNA	2.27588	0.413712	4.85728	5.10098e-06	0.000187417	3.74736	.	.
ENSG00000168496	FEN1	protein_coding	0.946315	3.78577	4.85625	5.12184e-06	0.00018802	3.40205	GO:0006281;GO:0006302;GO:0045876;GO:0006260;GO:0090305;GO:0006287;GO:0000724;GO:0009650;GO:0032201;GO:0043137	DNA repair;double-strand break repair;positive regulation of sister chromatid cohesion;DNA replication;nucleic acid phosphodiester bond hydrolysis;base-excision repair, gap-filling;double-strand break repair via homologous recombination;UV protection;telomere maintenance via semi-conservative replication;DNA replication, removal of RNA primer
ENSG00000117020	AKT3	protein_coding	0.822071	6.68919	4.85582	5.13063e-06	0.000188164	3.17372	GO:2000773;GO:0007165;GO:0006468;GO:0018105;GO:0035556;GO:0001938;GO:0007165;GO:0090050;GO:0043536;GO:1905564;GO:0000002	negative regulation of cellular senescence;signal transduction;protein phosphorylation;peptidyl-serine phosphorylation;intracellular signal transduction;positive regulation of endothelial cell proliferation;signal transduction;positive regulation of cell migration involved in sprouting angiogenesis;positive regulation of blood vessel endothelial cell migration;positive regulation of vascular endo…
ENSG00000127507	ADGRE2	protein_coding	-1.39401	2.73116	-4.8555	5.13732e-06	0.000188164	3.38991	GO:0007155;GO:0016477;GO:0007189;GO:0007186;GO:0071621;GO:0043304	cell adhesion;cell migration;adenylate cyclase-activating G protein-coupled receptor signaling pathway;G protein-coupled receptor signaling pathway;granulocyte chemotaxis;regulation of mast cell degranulation
ENSG00000207732	MIR218-1	miRNA	-1.96013	-4.34253	-4.8554	5.1392e-06	0.000188164	3.85443	.	.
ENSG00000162998	FRZB	protein_coding	-1.32298	4.41847	-4.85285	5.19178e-06	0.000189914	3.27293	GO:0030178;GO:0030178;GO:0008285;GO:0090090;GO:0030308;GO:0035567;GO:0060070;GO:0001501;GO:0030178;GO:0043065;GO:0045600	negative regulation of Wnt signaling pathway;negative regulation of Wnt signaling pathway;negative regulation of cell population proliferation;negative regulation of canonical Wnt signaling pathway;negative regulation of cell growth;non-canonical Wnt signaling pathway;canonical Wnt signaling pathway;skeletal system development;negative regulation of Wnt signaling pathway;positive regulation of ap…
ENSG00000241351	IGKV3-11	IG_V_gene	-3.47006	-1.96868	-4.85264	5.196e-06	0.000189914	3.68382	GO:0006955;GO:0006955	immune response;immune response
ENSG00000121486	TRMT1L	protein_coding	0.725698	5.52018	4.85189	5.21167e-06	0.000190316	3.24018	GO:0002940	tRNA N2-guanine methylation
ENSG00000277586	NEFL	protein_coding	2.49018	6.76608	4.85168	5.21607e-06	0.000190316	3.24546	GO:0008089;GO:0019896;GO:0045109;GO:0008090;GO:0033693;GO:0033693;GO:0033693	anterograde axonal transport;axonal transport of mitochondrion;intermediate filament organization;retrograde axonal transport;neurofilament bundle assembly;neurofilament bundle assembly;neurofilament bundle assembly
ENSG00000243592	RPL17P22	processed_pseudogene	-1.55204	-5.6011	-4.85104	5.22937e-06	0.000190636	3.86623	.	.
ENSG00000160703	NLRX1	protein_coding	0.871621	4.91734	4.84816	5.28954e-06	0.000192612	3.27053	GO:0043124	negative regulation of I-kappaB kinase/NF-kappaB signaling
ENSG00000228139	LINC01402	Not available	-1.58366	-3.72441	-4.84786	5.29585e-06	0.000192612	3.82616	.	.
ENSG00000065328	MCM10	protein_coding	1.46689	2.06192	4.84779	5.29729e-06	0.000192612	3.5397	GO:0006974;GO:0006270;GO:0006270	cellular response to DNA damage stimulus;DNA replication initiation;DNA replication initiation
ENSG00000152192	POU4F1	protein_coding	4.4562	-1.32481	4.84619	5.33126e-06	0.000193679	3.82507	GO:0010629;GO:0071345;GO:0051726;GO:0006357;GO:0010628;GO:0000122;GO:0045944;GO:0051090;GO:0043524;GO:0007409;GO:0031175;GO:0045672;GO:0072332;GO:0043524;GO:0071392;GO:0043069;GO:0043066;GO:2000679;GO:0007507;GO:0048935;GO:0021559;GO:0048665;GO:0048880;GO:0060384;GO:0007416	negative regulation of gene expression;cellular response to cytokine stimulus;regulation of cell cycle;regulation of transcription by RNA polymerase II;positive regulation of gene expression;negative regulation of transcription by RNA polymerase II;positive regulation of transcription by RNA polymerase II;regulation of DNA-binding transcription factor activity;negative regulation of neuron apopto…
ENSG00000111218	PRMT8	protein_coding	-2.91958	0.426878	-4.84363	5.38585e-06	0.000195494	3.48064	GO:0006479;GO:0051260;GO:0018216;GO:0043393	protein methylation;protein homooligomerization;peptidyl-arginine methylation;regulation of protein binding
ENSG00000233829	RPL26P15	processed_pseudogene	0.986904	-0.740586	4.8431	5.39709e-06	0.000195733	3.71075	.	.
ENSG00000175497	DPP10	protein_coding	-4.24184	-0.632731	-4.84159	5.42968e-06	0.000196745	3.58672	GO:0072659;GO:1901379;GO:1901379;GO:1903078	protein localization to plasma membrane;regulation of potassium ion transmembrane transport;regulation of potassium ion transmembrane transport;positive regulation of protein localization to plasma membrane
ENSG00000257139	LINC02821	lncRNA	-1.40871	-1.85758	-4.83937	5.47781e-06	0.000198318	3.69494	.	.
ENSG00000254202	AC015522.1	lncRNA	3.77176	-0.367538	4.8388	5.49015e-06	0.000198594	3.75056	.	.
ENSG00000107819	SFXN3	protein_coding	0.663514	6.5776	4.83841	5.49876e-06	0.000198735	3.10426	GO:0006730;GO:1990542;GO:0140300;GO:0140300	one-carbon metabolic process;mitochondrial transmembrane transport;serine import into mitochondrion;serine import into mitochondrion
ENSG00000087250	MT3	protein_coding	-2.77305	-4.17837	-4.83751	5.5184e-06	0.000199273	3.77762	GO:0001934;GO:0045893;GO:0045893;GO:0006829;GO:0050821;GO:0010628;GO:0030308;GO:0030308;GO:0001666;GO:2000376;GO:0070374;GO:0070374;GO:0034599;GO:0043524;GO:0070374;GO:0032148;GO:0071456;GO:1990748;GO:0019430;GO:0071280;GO:0032095;GO:0030949;GO:0006882;GO:0051354;GO:0030517;GO:0006112;GO:0010977;GO:0030003;GO:0030003;GO:0033210;GO:0034614	positive regulation of protein phosphorylation;positive regulation of DNA-templated transcription;positive regulation of DNA-templated transcription;zinc ion transport;protein stabilization;positive regulation of gene expression;negative regulation of cell growth;negative regulation of cell growth;response to hypoxia;positive regulation of oxygen metabolic process;positive regulation of ERK1 and …
ENSG00000264630	PRKCA-AS1	lncRNA	-1.40819	1.26349	-4.83721	5.52509e-06	0.000199344	3.42496	.	.
ENSG00000112280	COL9A1	protein_coding	-1.93412	1.02485	-4.83634	5.54417e-06	0.000199861	3.45331	GO:0030198;GO:0009887	extracellular matrix organization;animal organ morphogenesis
ENSG00000151692	RNF144A	protein_coding	1.02943	6.34039	4.83367	5.60326e-06	0.000201818	3.1128	GO:0006511;GO:0016567;GO:0000209;GO:0032436	ubiquitin-dependent protein catabolic process;protein ubiquitination;protein polyubiquitination;positive regulation of proteasomal ubiquitin-dependent protein catabolic process
ENSG00000203335	AC006019.1	lncRNA	1.1983	4.03046	4.83303	5.61753e-06	0.000202159	3.30404	.	.
ENSG00000169241	SLC50A1	protein_coding	0.601023	3.62032	4.83135	5.6551e-06	0.000203337	3.30497	GO:0008645;GO:0008643	hexose transmembrane transport;carbohydrate transport
ENSG00000159713	TPPP3	protein_coding	-1.36115	4.13581	-4.83109	5.66105e-06	0.000203377	3.19123	GO:0001578;GO:0007566;GO:0001578;GO:0032273;GO:0046785;GO:0046697	microtubule bundle formation;embryo implantation;microtubule bundle formation;positive regulation of protein polymerization;microtubule polymerization;decidualization
ENSG00000249992	TMEM158	protein_coding	-2.10452	-0.701562	-4.83063	5.67128e-06	0.000203433	3.55032	.	.
ENSG00000006116	CACNG3	protein_coding	-4.26923	-0.481281	-4.83059	5.67227e-06	0.000203433	3.55494	GO:0006816;GO:2000311;GO:0006605;GO:0008104;GO:0098943;GO:0019226;GO:0051968;GO:0098970;GO:0099590;GO:2000311	calcium ion transport;regulation of AMPA receptor activity;protein targeting;protein localization;neurotransmitter receptor transport, postsynaptic endosome to lysosome;transmission of nerve impulse;positive regulation of synaptic transmission, glutamatergic;postsynaptic neurotransmitter receptor diffusion trapping;neurotransmitter receptor internalization;regulation of AMPA receptor activity
ENSG00000231490	RPL7L1P2	processed_pseudogene	-2.33874	-4.12399	-4.83012	5.6829e-06	0.000203641	3.7623	.	.
ENSG00000159228	CBR1	protein_coding	-0.961951	3.95145	-4.82955	5.69563e-06	0.000203868	3.21507	GO:2000379;GO:0030855;GO:0006805;GO:0042373;GO:0008211;GO:0019371	positive regulation of reactive oxygen species metabolic process;epithelial cell differentiation;xenobiotic metabolic process;vitamin K metabolic process;glucocorticoid metabolic process;cyclooxygenase pathway
ENSG00000069956	MAPK6	protein_coding	0.705951	5.98356	4.82936	5.69996e-06	0.000203868	3.11235	GO:0006468;GO:0006468;GO:0035556;GO:0007165	protein phosphorylation;protein phosphorylation;intracellular signal transduction;signal transduction
ENSG00000278864	AC055811.4	TEC	-0.684759	4.08269	-4.82919	5.70379e-06	0.000203868	3.20863	.	.
ENSG00000160113	NR2F6	protein_coding	0.836744	5.76049	4.82796	5.73184e-06	0.000204697	3.13173	GO:0000122;GO:0000122;GO:0030154;GO:0048856	negative regulation of transcription by RNA polymerase II;negative regulation of transcription by RNA polymerase II;cell differentiation;anatomical structure development
ENSG00000056487	PHF21B	protein_coding	1.59827	4.07434	4.82746	5.74313e-06	0.000204926	3.29172	.	.
ENSG00000228113	AC003991.1	lncRNA	-1.29621	0.664425	-4.82656	5.76363e-06	0.000205459	3.47583	.	.
ENSG00000272563	AC016745.2	lncRNA	-1.76138	-3.40969	-4.82638	5.76783e-06	0.000205459	3.72155	.	.
ENSG00000143401	ANP32E	protein_coding	0.955681	5.98154	4.82536	5.79135e-06	0.000206122	3.11348	GO:0042981	regulation of apoptotic process
ENSG00000286520	AC079851.1	lncRNA	-1.90978	-4.6787	-4.82413	5.81961e-06	0.000206808	3.75392	.	.
ENSG00000154589	LY96	protein_coding	-1.41098	0.11502	-4.82409	5.82047e-06	0.000206808	3.48806	GO:0032760;GO:0032496;GO:0002224;GO:0032497;GO:0034142;GO:0045087;GO:0007166;GO:0071222;GO:0006968;GO:0031666;GO:0034142;GO:0032497	positive regulation of tumor necrosis factor production;response to lipopolysaccharide;toll-like receptor signaling pathway;detection of lipopolysaccharide;toll-like receptor 4 signaling pathway;innate immune response;cell surface receptor signaling pathway;cellular response to lipopolysaccharide;cellular defense response;positive regulation of lipopolysaccharide-mediated signaling pathway;toll-l…
ENSG00000244649	LINC02086	lncRNA	3.01742	-3.13379	4.82347	5.83479e-06	0.000207113	3.75856	.	.
ENSG00000199405	SNORA1B	snoRNA	1.42552	-0.696898	4.8233	5.83888e-06	0.000207113	3.66021	.	.
ENSG00000227616	AC063976.3	unprocessed_pseudogene	-1.88875	-4.90149	-4.82275	5.85154e-06	0.000207387	3.75461	.	.
ENSG00000230260	AL136322.1	lncRNA	-1.74936	-5.50744	-4.8225	5.85732e-06	0.000207417	3.76	.	.
ENSG00000166557	TMED3	protein_coding	0.768441	5.86748	4.82228	5.8626e-06	0.000207429	3.09197	GO:0006886;GO:0006888;GO:0007030	intracellular protein transport;endoplasmic reticulum to Golgi vesicle-mediated transport;Golgi organization
ENSG00000150551	LYPD1	protein_coding	-1.79817	1.35716	-4.82184	5.87268e-06	0.000207612	3.37046	GO:0095500	acetylcholine receptor signaling pathway
ENSG00000242278	RPS3AP48	processed_pseudogene	3.47157	-2.73043	4.82024	5.91018e-06	0.000208762	3.74315	.	.
ENSG00000205682	AC020741.1	lncRNA	-2.23444	-2.74707	-4.81936	5.93081e-06	0.000209315	3.64782	.	.
ENSG00000204136	GGTA1	protein_coding	-1.16982	1.67209	-4.81607	6.0087e-06	0.000211886	3.35235	GO:1901750	leukotriene D4 biosynthetic process
ENSG00000267182	SNRPCP20	processed_pseudogene	2.62363	-3.8973	4.81534	6.02613e-06	0.000212323	3.73275	.	.
ENSG00000231383	FGF12-AS1	lncRNA	-1.77241	-0.0296775	-4.81501	6.03409e-06	0.000212425	3.45629	.	.
ENSG00000206187	LINC02346	lncRNA	-1.96401	-5.26602	-4.81454	6.04519e-06	0.000212548	3.72649	.	.
ENSG00000254101	LINC02055	lncRNA	-2.63928	-0.403463	-4.81444	6.04769e-06	0.000212548	3.43331	.	.
ENSG00000254706	AL512785.2	protein_coding	2.89737	-2.84412	4.8135	6.07026e-06	0.000213163	3.71763	.	.
ENSG00000288253	AC010332.3	lncRNA	0.837357	0.875236	4.81269	6.08976e-06	0.00021367	3.47629	.	.
ENSG00000205771	CATSPER2P1	transcribed_unprocessed_pseudogene	0.660413	2.33074	4.81099	6.13088e-06	0.000214933	3.34823	.	.
ENSG00000112562	SMOC2	protein_coding	-1.50598	4.50732	-4.81077	6.13632e-06	0.000214945	3.0752	GO:0030198;GO:1900748;GO:0045766;GO:0045766;GO:0010595;GO:0045931;GO:2000573;GO:2000573;GO:2001028;GO:0035470;GO:0045743	extracellular matrix organization;positive regulation of vascular endothelial growth factor signaling pathway;positive regulation of angiogenesis;positive regulation of angiogenesis;positive regulation of endothelial cell migration;positive regulation of mitotic cell cycle;positive regulation of DNA biosynthetic process;positive regulation of DNA biosynthetic process;positive regulation of endoth…
ENSG00000286725	AC018706.1	lncRNA	2.12196	-4.70358	4.81005	6.15371e-06	0.000215235	3.71575	.	.
ENSG00000135766	EGLN1	protein_coding	0.931317	5.50274	4.81001	6.15483e-06	0.000215235	3.08189	GO:0018401;GO:0045765;GO:0071731;GO:0001666;GO:0051344;GO:0032364;GO:0071456;GO:0043433;GO:0018401	peptidyl-proline hydroxylation to 4-hydroxy-L-proline;regulation of angiogenesis;response to nitric oxide;response to hypoxia;negative regulation of cyclic-nucleotide phosphodiesterase activity;oxygen homeostasis;cellular response to hypoxia;negative regulation of DNA-binding transcription factor activity;peptidyl-proline hydroxylation to 4-hydroxy-L-proline
ENSG00000225684	FAM225B	lncRNA	-1.40248	-1.23042	-4.80935	6.17081e-06	0.00021552	3.54657	.	.
ENSG00000287796	AC016925.3	lncRNA	-2.6592	-3.26865	-4.80926	6.17323e-06	0.00021552	3.63718	.	.
ENSG00000143374	TARS2	protein_coding	0.733218	4.54754	4.80881	6.1841e-06	0.000215591	3.14321	GO:0006435;GO:0070159	threonyl-tRNA aminoacylation;mitochondrial threonyl-tRNA aminoacylation
ENSG00000253573	AC024382.1	lncRNA	-2.19847	-3.61395	-4.80875	6.18551e-06	0.000215591	3.65978	.	.
ENSG00000143493	INTS7	protein_coding	0.933419	5.5179	4.80815	6.20037e-06	0.00021593	3.07371	GO:0000077;GO:0034243;GO:0071479;GO:0034472;GO:0016180;GO:0016180	DNA damage checkpoint signaling;regulation of transcription elongation by RNA polymerase II;cellular response to ionizing radiation;snRNA 3'-end processing;snRNA processing;snRNA processing
ENSG00000240382	IGKV1-17	IG_V_gene	-3.42496	-3.91638	-4.80766	6.21234e-06	0.000216168	3.61009	GO:0006955;GO:0006955	immune response;immune response
ENSG00000124813	RUNX2	protein_coding	-1.08669	2.67959	-4.80703	6.22792e-06	0.000216405	3.22022	GO:0045944;GO:0045893;GO:0001503;GO:0006357;GO:0030182;GO:0045892;GO:0001649;GO:0030509;GO:0071773;GO:0030097;GO:0060395;GO:1901522;GO:0001649;GO:0001649;GO:0045669;GO:0045595	positive regulation of transcription by RNA polymerase II;positive regulation of DNA-templated transcription;ossification;regulation of transcription by RNA polymerase II;neuron differentiation;negative regulation of DNA-templated transcription;osteoblast differentiation;BMP signaling pathway;cellular response to BMP stimulus;hemopoiesis;SMAD protein signal transduction;positive regulation of tra…
ENSG00000256427	AC010175.1	Not available	-1.60498	-3.31692	-4.80697	6.22944e-06	0.000216405	3.66493	.	.
ENSG00000182107	TMEM30B	protein_coding	-1.44364	2.52696	-4.80644	6.24249e-06	0.000216565	3.2282	GO:0045332;GO:0070863;GO:0015917	phospholipid translocation;positive regulation of protein exit from endoplasmic reticulum;aminophospholipid transport
ENSG00000274964	AC026356.1	lncRNA	0.973904	3.68336	4.80636	6.24435e-06	0.000216565	3.23065	.	.
ENSG00000211653	IGLV1-40	IG_V_gene	-3.43086	-3.30828	-4.80568	6.2614e-06	0.000216978	3.57529	GO:0006955;GO:0006955	immune response;immune response
ENSG00000167972	ABCA3	protein_coding	0.840495	7.37465	4.80387	6.30631e-06	0.000218246	2.90727	GO:0046470;GO:0046470;GO:0042908;GO:0070925;GO:0006855;GO:0046471;GO:0015914;GO:2001140;GO:0009410;GO:0006869;GO:0010875;GO:0046618;GO:0019538;GO:0043129;GO:1902995;GO:0030324;GO:0006869;GO:0032464;GO:0150172	phosphatidylcholine metabolic process;phosphatidylcholine metabolic process;xenobiotic transport;organelle assembly;xenobiotic transmembrane transport;phosphatidylglycerol metabolic process;phospholipid transport;positive regulation of phospholipid transport;response to xenobiotic stimulus;lipid transport;positive regulation of cholesterol efflux;xenobiotic export from cell;protein metabolic proc…
ENSG00000229492	FO681548.1	processed_pseudogene	-2.37378	-1.44565	-4.80379	6.30836e-06	0.000218246	3.51202	.	.
ENSG00000182827	ACBD3	protein_coding	0.789902	6.33648	4.8033	6.32065e-06	0.000218491	2.98992	.	.
ENSG00000286233	AC087885.1	lncRNA	2.34197	2.96365	4.80239	6.34338e-06	0.000219096	3.34375	.	.
ENSG00000143761	ARF1	protein_coding	0.647034	8.07956	4.79938	6.41944e-06	0.000221542	2.84269	GO:0006878;GO:0006886;GO:0016192;GO:0098586;GO:0002090;GO:0034315;GO:0060292;GO:0097061	cellular copper ion homeostasis;intracellular protein transport;vesicle-mediated transport;cellular response to virus;regulation of receptor internalization;regulation of Arp2/3 complex-mediated actin nucleation;long-term synaptic depression;dendritic spine organization
ENSG00000134375	TIMM17A	protein_coding	0.777713	4.94804	4.79834	6.44589e-06	0.000222272	3.07841	GO:0006626;GO:0006886;GO:0030150	protein targeting to mitochondrion;intracellular protein transport;protein import into mitochondrial matrix
ENSG00000137216	TMEM63B	protein_coding	0.759639	6.45668	4.7974	6.46992e-06	0.000222918	2.95915	.	.
ENSG00000108960	MMD	protein_coding	1.06113	6.54501	4.7969	6.48281e-06	0.000223179	2.95394	GO:0045860;GO:0032880;GO:0045666	positive regulation of protein kinase activity;regulation of protein localization;positive regulation of neuron differentiation
ENSG00000069248	NUP133	protein_coding	0.581957	6.35346	4.79617	6.50166e-06	0.000223646	2.95746	GO:0006406;GO:0016973;GO:0006606;GO:0072006;GO:0006913;GO:0000972;GO:0006999	mRNA export from nucleus;poly(A)+ mRNA export from nucleus;protein import into nucleus;nephron development;nucleocytoplasmic transport;transcription-dependent tethering of RNA polymerase II gene DNA at nuclear periphery;nuclear pore organization
ENSG00000285994	AL731559.1	lncRNA	-1.62585	0.27561	-4.79473	6.53872e-06	0.000224736	3.34742	.	.
ENSG00000108370	RGS9	protein_coding	1.81091	3.2536	4.7943	6.54976e-06	0.000224932	3.25023	GO:0043547;GO:0007186;GO:0008277;GO:0008277	positive regulation of GTPase activity;G protein-coupled receptor signaling pathway;regulation of G protein-coupled receptor signaling pathway;regulation of G protein-coupled receptor signaling pathway
ENSG00000245552	AP000787.1	lncRNA	1.00278	3.88651	4.79376	6.56389e-06	0.000225197	3.15208	.	.
ENSG00000266338	NBPF15	protein_coding	0.819768	5.64365	4.79359	6.56818e-06	0.000225197	2.99564	.	.
ENSG00000141753	IGFBP4	protein_coding	-1.20913	7.95672	-4.79291	6.58585e-06	0.000225619	2.76328	GO:0007165;GO:0090090;GO:0043567	signal transduction;negative regulation of canonical Wnt signaling pathway;regulation of insulin-like growth factor receptor signaling pathway
ENSG00000234284	ZNF879	protein_coding	0.644657	3.23681	4.79251	6.59649e-06	0.000225799	3.20384	.	.
ENSG00000117595	IRF6	protein_coding	2.35706	3.41394	4.79207	6.60794e-06	0.000226008	3.27394	GO:0045893;GO:0006357;GO:0008285;GO:0045944;GO:0002376;GO:0060644	positive regulation of DNA-templated transcription;regulation of transcription by RNA polymerase II;negative regulation of cell population proliferation;positive regulation of transcription by RNA polymerase II;immune system process;mammary gland epithelial cell differentiation
ENSG00000130741	EIF2S3	protein_coding	0.528893	7.77095	4.79108	6.63382e-06	0.000226709	2.82604	GO:0006413;GO:0001731	translational initiation;formation of translation preinitiation complex
ENSG00000069275	NUCKS1	protein_coding	0.83864	9.15616	4.7894	6.67801e-06	0.000228033	2.74405	GO:0045944;GO:0000724;GO:0036297;GO:0043923;GO:0071481;GO:0036297;GO:0000724;GO:0001678;GO:0006275;GO:0006325;GO:0031297;GO:0035822;GO:0044827;GO:0044829;GO:0046626;GO:0060382;GO:1990968;GO:1990969	positive regulation of transcription by RNA polymerase II;double-strand break repair via homologous recombination;interstrand cross-link repair;positive regulation by host of viral transcription;cellular response to X-ray;interstrand cross-link repair;double-strand break repair via homologous recombination;cellular glucose homeostasis;regulation of DNA replication;chromatin organization;replicati…
ENSG00000163468	CCT3	protein_coding	0.716721	7.48466	4.78917	6.68409e-06	0.000228056	2.85366	GO:0006457;GO:0050821;GO:0032212;GO:0006457;GO:0006457;GO:1904851;GO:1904871;GO:1904874;GO:0061077	protein folding;protein stabilization;positive regulation of telomere maintenance via telomerase;protein folding;protein folding;positive regulation of establishment of protein localization to telomere;positive regulation of protein localization to Cajal body;positive regulation of telomerase RNA localization to Cajal body;chaperone-mediated protein folding
ENSG00000228944	AC004485.1	lncRNA	2.52239	-4.32946	4.78774	6.72204e-06	0.000229165	3.63173	.	.
ENSG00000203965	EFCAB7	protein_coding	-0.598159	3.03039	-4.78706	6.74014e-06	0.000229596	3.14162	GO:0045944;GO:0042307;GO:1903569;GO:1903569	positive regulation of transcription by RNA polymerase II;positive regulation of protein import into nucleus;positive regulation of protein localization to ciliary membrane;positive regulation of protein localization to ciliary membrane
ENSG00000108389	MTMR4	protein_coding	0.512331	6.91432	4.78569	6.77682e-06	0.000230658	2.86581	GO:0006661;GO:0006470;GO:0010506;GO:0060304;GO:0030512	phosphatidylinositol biosynthetic process;protein dephosphorylation;regulation of autophagy;regulation of phosphatidylinositol dephosphorylation;negative regulation of transforming growth factor beta receptor signaling pathway
ENSG00000270440	AC012175.1	processed_pseudogene	2.36984	-4.42498	4.7845	6.80869e-06	0.000231556	3.62102	.	.
ENSG00000143515	ATP8B2	protein_coding	0.766879	7.52076	4.78286	6.85279e-06	0.000232868	2.82318	GO:0034220;GO:0007030;GO:0045332	ion transmembrane transport;Golgi organization;phospholipid translocation
ENSG00000176894	PXMP2	protein_coding	0.72285	2.21811	4.78241	6.86511e-06	0.000233098	3.24021	.	.
ENSG00000235129	FABP7P2	processed_pseudogene	-1.97328	-4.98343	-4.77804	6.9846e-06	0.00023689	3.58611	.	.
ENSG00000101126	ADNP	protein_coding	0.346889	7.57727	4.77792	6.98804e-06	0.00023689	2.78526	GO:0010468;GO:0006357	regulation of gene expression;regulation of transcription by RNA polymerase II
ENSG00000232422	KNOP1P4	processed_pseudogene	2.37231	-0.931582	4.77702	7.01281e-06	0.000237538	3.54068	.	.
ENSG00000241532	AGGF1P3	processed_pseudogene	2.59746	-0.831045	4.77529	7.06083e-06	0.000238972	3.52481	.	.
ENSG00000248228	SLIT2-IT1	lncRNA	-2.02028	-2.46012	-4.7735	7.11101e-06	0.000240433	3.46174	.	.
ENSG00000159184	HOXB13	protein_coding	4.16269	-3.51599	4.77334	7.11544e-06	0.000240433	3.57	GO:0001525;GO:0006357;GO:0000122;GO:0009611;GO:0008544	angiogenesis;regulation of transcription by RNA polymerase II;negative regulation of transcription by RNA polymerase II;response to wounding;epidermis development
ENSG00000214511	HIGD1C	protein_coding	-2.1087	-0.585188	-4.77151	7.16692e-06	0.000241978	3.31206	GO:0097250	mitochondrial respirasome assembly
ENSG00000134490	TMEM241	protein_coding	0.492128	3.76067	4.77102	7.18104e-06	0.000242178	3.04945	.	.
ENSG00000113594	LIFR	protein_coding	0.871912	7.13169	4.7709	7.18433e-06	0.000242178	2.82122	GO:0008284;GO:0019221;GO:0007166;GO:0008284;GO:0034097;GO:0070120;GO:0038165;GO:0019221;GO:0048861	positive regulation of cell population proliferation;cytokine-mediated signaling pathway;cell surface receptor signaling pathway;positive regulation of cell population proliferation;response to cytokine;ciliary neurotrophic factor-mediated signaling pathway;oncostatin-M-mediated signaling pathway;cytokine-mediated signaling pathway;leukemia inhibitory factor signaling pathway
ENSG00000235056	AC010983.1	lncRNA	2.51231	-4.2771	4.76906	7.23674e-06	0.000243749	3.56383	.	.
ENSG00000196083	IL1RAP	protein_coding	-1.38101	3.69976	-4.76872	7.24631e-06	0.000243876	3.00137	GO:0051092;GO:0006954;GO:0006955;GO:0065003;GO:0070498;GO:0051965	positive regulation of NF-kappaB transcription factor activity;inflammatory response;immune response;protein-containing complex assembly;interleukin-1-mediated signaling pathway;positive regulation of synapse assembly
ENSG00000234661	CHL1-AS1	lncRNA	-2.52951	-2.70347	-4.76687	7.29955e-06	0.000245471	3.48236	.	.
ENSG00000280077	AL353763.2	TEC	-0.810086	2.77738	-4.76646	7.31136e-06	0.000245672	3.07965	.	.
ENSG00000169194	IL13	protein_coding	-1.57517	-2.90534	-4.76572	7.33273e-06	0.000246194	3.46897	GO:0006954;GO:0010628;GO:0010628;GO:0120162;GO:0032733;GO:0042116;GO:0050728;GO:1903660;GO:2000352;GO:1901247;GO:1901251	inflammatory response;positive regulation of gene expression;positive regulation of gene expression;positive regulation of cold-induced thermogenesis;positive regulation of interleukin-10 production;macrophage activation;negative regulation of inflammatory response;negative regulation of complement-dependent cytotoxicity;negative regulation of endothelial cell apoptotic process;negative regulatio…
ENSG00000255587	RAB44	protein_coding	-1.49248	-1.43989	-4.76522	7.34703e-06	0.000246477	3.39997	GO:0016192	vesicle-mediated transport
ENSG00000115423	DNAH6	protein_coding	-1.86953	2.57815	-4.76471	7.36189e-06	0.000246779	3.07517	.	.
ENSG00000089472	HEPH	protein_coding	-1.09008	3.99374	-4.76329	7.40321e-06	0.000247966	2.9553	GO:0006826;GO:0006826	iron ion transport;iron ion transport
ENSG00000212280	RNA5SP256	rRNA_pseudogene	2.22259	-3.73917	4.75845	7.546e-06	0.000252548	3.52504	.	.
ENSG00000000971	CFH	protein_coding	-1.90264	4.99144	-4.75798	7.55984e-06	0.00025281	2.80525	GO:0006508;GO:0006956;GO:0006956;GO:0030449;GO:1903659;GO:0006956;GO:0030451	proteolysis;complement activation;complement activation;regulation of complement activation;regulation of complement-dependent cytotoxicity;complement activation;regulation of complement activation, alternative pathway
ENSG00000106991	ENG	protein_coding	-0.999618	7.28573	-4.75694	7.59102e-06	0.000253651	2.68133	GO:0045944;GO:0045944;GO:0051897;GO:0030509;GO:0000122;GO:0001947;GO:0001934;GO:0030513;GO:0042060;GO:0010629;GO:0001569;GO:0001570;GO:0003148;GO:0048844;GO:0030336;GO:0030512;GO:0060394;GO:1905222;GO:0003203;GO:0016477;GO:0003198;GO:0007179;GO:0010862;GO:0010862;GO:0055009;GO:0022617;GO:0042127;GO:0060326;GO:0001666;GO:0070483;GO:1905065;GO:0006355;GO:0048870;GO:0001570;GO:0003208;GO:0003209;GO:…	positive regulation of transcription by RNA polymerase II;positive regulation of transcription by RNA polymerase II;positive regulation of protein kinase B signaling;BMP signaling pathway;negative regulation of transcription by RNA polymerase II;heart looping;positive regulation of protein phosphorylation;positive regulation of BMP signaling pathway;wound healing;negative regulation of gene expre…
ENSG00000108798	ABI3	protein_coding	-0.972334	3.20567	-4.7552	7.64298e-06	0.000255184	2.9874	GO:0030334;GO:0002357;GO:0030036;GO:2000774;GO:1903077;GO:0030334;GO:0061001;GO:0010593;GO:0099151;GO:1900028	regulation of cell migration;defense response to tumor cell;actin cytoskeleton organization;positive regulation of cellular senescence;negative regulation of protein localization to plasma membrane;regulation of cell migration;regulation of dendritic spine morphogenesis;negative regulation of lamellipodium assembly;regulation of postsynaptic density assembly;negative regulation of ruffle assembly
ENSG00000160679	CHTOP	protein_coding	0.459084	6.22057	4.75484	7.654e-06	0.00025535	2.80395	GO:0006406;GO:0006338;GO:0006406;GO:0032781;GO:0051096	mRNA export from nucleus;chromatin remodeling;mRNA export from nucleus;positive regulation of ATP-dependent activity;positive regulation of helicase activity
ENSG00000205189	ZBTB10	protein_coding	0.680934	6.86051	4.75344	7.69627e-06	0.000256557	2.75827	GO:0006357;GO:0000122	regulation of transcription by RNA polymerase II;negative regulation of transcription by RNA polymerase II
ENSG00000189056	RELN	protein_coding	-3.84052	3.7721	-4.75309	7.7069e-06	0.000256707	2.88618	GO:0018108;GO:0050731;GO:0007420;GO:0007411;GO:0010001;GO:0045860;GO:0001934;GO:0001764;GO:0007417;GO:0048265;GO:0010976;GO:0061098;GO:0032793;GO:0051968;GO:0051057;GO:0021766;GO:2000310;GO:2000463;GO:0000904;GO:0021511;GO:0021800;GO:0038026;GO:0038026;GO:0045664;GO:0050795;GO:0050804;GO:0060025;GO:0061003;GO:0090129;GO:1900273;GO:2000969;GO:2001222	peptidyl-tyrosine phosphorylation;positive regulation of peptidyl-tyrosine phosphorylation;brain development;axon guidance;glial cell differentiation;positive regulation of protein kinase activity;positive regulation of protein phosphorylation;neuron migration;central nervous system development;response to pain;positive regulation of neuron projection development;positive regulation of protein ty…
ENSG00000288670	AL592295.6	lncRNA	0.750841	3.72332	4.75173	7.74827e-06	0.000257881	3.01638	.	.
ENSG00000279587	AC006963.1	TEC	1.80341	-0.578422	4.75136	7.75975e-06	0.000258059	3.39322	.	.
ENSG00000130707	ASS1	protein_coding	-2.23947	1.86382	-4.75027	7.7929e-06	0.000258957	3.04523	GO:0007623;GO:0000050;GO:0006526;GO:0045429;GO:0071499;GO:0000050;GO:0000052;GO:0000053;GO:0000053;GO:0006526;GO:0006531;GO:1903038	circadian rhythm;urea cycle;arginine biosynthetic process;positive regulation of nitric oxide biosynthetic process;cellular response to laminar fluid shear stress;urea cycle;citrulline metabolic process;argininosuccinate metabolic process;argininosuccinate metabolic process;arginine biosynthetic process;aspartate metabolic process;negative regulation of leukocyte cell-cell adhesion
ENSG00000143127	ITGA10	protein_coding	-1.51689	3.54169	-4.7486	7.84448e-06	0.000260465	2.94195	GO:0007229;GO:0098609;GO:0007160;GO:0007229;GO:0007160;GO:0007160;GO:0033627	integrin-mediated signaling pathway;cell-cell adhesion;cell-matrix adhesion;integrin-mediated signaling pathway;cell-matrix adhesion;cell-matrix adhesion;cell adhesion mediated by integrin
ENSG00000154040	CABYR	protein_coding	0.99878	2.44814	4.74806	7.86098e-06	0.000260807	3.1299	GO:0003351;GO:0048240	epithelial cilium movement involved in extracellular fluid movement;sperm capacitation
ENSG00000243466	IGKV1-5	IG_V_gene	-3.83431	-1.79235	-4.74744	7.88027e-06	0.000261241	3.25883	GO:0006955;GO:0006955	immune response;immune response
ENSG00000111817	DSE	protein_coding	-0.859731	4.74162	-4.74704	7.89274e-06	0.000261449	2.82821	GO:0030204;GO:0030205;GO:0030208;GO:0030208	chondroitin sulfate metabolic process;dermatan sulfate metabolic process;dermatan sulfate biosynthetic process;dermatan sulfate biosynthetic process
ENSG00000236710	AC108448.2	processed_pseudogene	-1.72825	-3.51538	-4.74643	7.91158e-06	0.000261866	3.44344	.	.
ENSG00000006071	ABCC8	protein_coding	-2.11625	3.6241	-4.74504	7.95494e-06	0.000263095	2.90143	GO:0055085;GO:0006813;GO:0071805;GO:0098662;GO:1990573	transmembrane transport;potassium ion transport;potassium ion transmembrane transport;inorganic cation transmembrane transport;potassium ion import across plasma membrane
ENSG00000143303	RRNAD1	protein_coding	0.679139	4.84989	4.74481	7.9622e-06	0.000263128	2.87774	.	.
ENSG00000225656	AL118511.2	lncRNA	1.98835	-1.3994	4.74226	8.04256e-06	0.000265575	3.42581	.	.
ENSG00000229806	RPS15P5	processed_pseudogene	1.88584	-3.22873	4.74069	8.09227e-06	0.000267007	3.45886	.	.
ENSG00000143476	DTL	protein_coding	2.28178	3.30356	4.74013	8.11035e-06	0.000267394	3.06741	GO:0006974;GO:0006974;GO:0006511;GO:0006511;GO:0006511;GO:0051726;GO:0007095;GO:0043161;GO:0000209;GO:0000209;GO:0009411;GO:0010971;GO:0006513;GO:0007095;GO:0045732;GO:0019985	cellular response to DNA damage stimulus;cellular response to DNA damage stimulus;ubiquitin-dependent protein catabolic process;ubiquitin-dependent protein catabolic process;ubiquitin-dependent protein catabolic process;regulation of cell cycle;mitotic G2 DNA damage checkpoint signaling;proteasome-mediated ubiquitin-dependent protein catabolic process;protein polyubiquitination;protein polyubiqui…
ENSG00000203710	CR1	protein_coding	-2.03791	1.71195	-4.73938	8.13405e-06	0.000267965	3.01812	GO:0008284;GO:0007009;GO:0002456;GO:0045959;GO:1900005;GO:0032703;GO:1900004;GO:0001971;GO:0002638;GO:1900099;GO:0032689;GO:1904669;GO:0001970;GO:0002430;GO:0002435;GO:0006957;GO:0042130;GO:0045591;GO:0045916;GO:0045957;GO:0045959;GO:1903660	positive regulation of cell population proliferation;plasma membrane organization;T cell mediated immunity;negative regulation of complement activation, classical pathway;positive regulation of serine-type endopeptidase activity;negative regulation of interleukin-2 production;negative regulation of serine-type endopeptidase activity;negative regulation of activation of membrane attack complex;neg…
ENSG00000110583	NAA40	protein_coding	0.63754	5.47577	4.73792	8.18104e-06	0.000269302	2.79397	GO:0043967;GO:0043968	histone H4 acetylation;histone H2A acetylation
ENSG00000287451	AC016721.1	lncRNA	-1.77579	-5.60513	-4.73714	8.20627e-06	0.000269922	3.44553	.	.
ENSG00000078699	CBFA2T2	protein_coding	0.607248	6.69791	4.73683	8.21611e-06	0.000270034	2.70393	GO:0045892;GO:0045892;GO:0010976;GO:0010977	negative regulation of DNA-templated transcription;negative regulation of DNA-templated transcription;positive regulation of neuron projection development;negative regulation of neuron projection development
ENSG00000076826	CAMSAP3	protein_coding	1.13367	4.67655	4.73629	8.23361e-06	0.000270398	2.87835	GO:0000226;GO:0000226;GO:0070507;GO:0030334;GO:0003341;GO:0045198;GO:0009792;GO:0051893;GO:0034453;GO:0031113;GO:0090136;GO:0033043;GO:1903358;GO:0045218;GO:0000076;GO:0043111;GO:0030951;GO:0098840	microtubule cytoskeleton organization;microtubule cytoskeleton organization;regulation of microtubule cytoskeleton organization;regulation of cell migration;cilium movement;establishment of epithelial cell apical/basal polarity;embryo development ending in birth or egg hatching;regulation of focal adhesion assembly;microtubule anchoring;regulation of microtubule polymerization;epithelial cell-cel…
ENSG00000227660	UST-AS1	lncRNA	-2.35906	-2.42969	-4.73331	8.3307e-06	0.000273366	3.30208	.	.
ENSG00000250432	FAM242C	lncRNA	2.04179	-2.28658	4.73311	8.33714e-06	0.000273366	3.41684	.	.
ENSG00000260598	FRG2IP	unprocessed_pseudogene	-1.40577	-5.95248	-4.73292	8.34349e-06	0.000273366	3.43255	.	.
ENSG00000033327	GAB2	protein_coding	0.76273	7.75948	4.73184	8.37877e-06	0.000274309	2.6114	GO:0048015;GO:0008284;GO:0007165;GO:0030316;GO:0043306	phosphatidylinositol-mediated signaling;positive regulation of cell population proliferation;signal transduction;osteoclast differentiation;positive regulation of mast cell degranulation
ENSG00000085831	TTC39A	protein_coding	0.913515	4.65388	4.72775	8.51451e-06	0.000278346	2.83801	.	.
ENSG00000159164	SV2A	protein_coding	0.943468	7.52168	4.72773	8.51532e-06	0.000278346	2.62412	.	.
ENSG00000118200	CAMSAP2	protein_coding	0.756399	7.64094	4.72746	8.52436e-06	0.000278425	2.60567	GO:0000226;GO:0000226;GO:0031122;GO:0031113;GO:0061564;GO:0007026;GO:0033043;GO:0050773;GO:1903358	microtubule cytoskeleton organization;microtubule cytoskeleton organization;cytoplasmic microtubule organization;regulation of microtubule polymerization;axon development;negative regulation of microtubule depolymerization;regulation of organelle organization;regulation of dendrite development;regulation of Golgi organization
ENSG00000198837	DENND4B	protein_coding	0.736327	6.66793	4.72391	8.64405e-06	0.000281958	2.65654	GO:0032483;GO:0032483	regulation of Rab protein signal transduction;regulation of Rab protein signal transduction
ENSG00000259148	YWHAZP1	processed_pseudogene	-1.48291	-5.92749	-4.72385	8.64595e-06	0.000281958	3.3996	.	.
ENSG00000149131	SERPING1	protein_coding	-1.39551	5.09149	-4.72328	8.66534e-06	0.000282372	2.69897	GO:0010951;GO:0008015;GO:0001869	negative regulation of endopeptidase activity;blood circulation;negative regulation of complement activation, lectin pathway
ENSG00000135829	DHX9	protein_coding	0.481207	7.52854	4.72144	8.72811e-06	0.000284197	2.58071	GO:0045944;GO:0006357;GO:0045739;GO:0032508;GO:0032508;GO:0032508;GO:0045944;GO:0032755;GO:0032760;GO:0050729;GO:0071356;GO:0070922;GO:0045089;GO:0051092;GO:0070934;GO:0010501;GO:0032727;GO:0032728;GO:1903608;GO:0070269;GO:0045740;GO:0048146;GO:2000373;GO:0001649;GO:0070934;GO:1900152;GO:2000767;GO:0000380;GO:0071360;GO:0060760;GO:2000767;GO:0050684;GO:0032741;GO:0046833;GO:0035195;GO:0050684;GO:…	positive regulation of transcription by RNA polymerase II;regulation of transcription by RNA polymerase II;positive regulation of DNA repair;DNA duplex unwinding;DNA duplex unwinding;DNA duplex unwinding;positive regulation of transcription by RNA polymerase II;positive regulation of interleukin-6 production;positive regulation of tumor necrosis factor production;positive regulation of inflammato…
ENSG00000123388	HOXC11	protein_coding	4.22033	-2.39058	4.721	8.7433e-06	0.000284407	3.37619	GO:0006357;GO:0045944;GO:0048856;GO:0007492	regulation of transcription by RNA polymerase II;positive regulation of transcription by RNA polymerase II;anatomical structure development;endoderm development
ENSG00000178965	ERICH3	protein_coding	-2.69865	0.884007	-4.72086	8.74807e-06	0.000284407	3.05634	.	.
ENSG00000267500	ZNF887P	transcribed_unprocessed_pseudogene	1.3643	-0.769263	4.72063	8.756e-06	0.000284445	3.27148	.	.
ENSG00000223656	HMGB3P10	processed_pseudogene	-1.8472	-2.92833	-4.7202	8.77067e-06	0.00028466	3.31934	.	.
ENSG00000214018	RRM2P3	processed_pseudogene	-2.17681	-3.50534	-4.71985	8.78276e-06	0.00028466	3.33621	.	.
ENSG00000271320	AC091488.1	lncRNA	-1.82141	-2.90925	-4.71985	8.78292e-06	0.00028466	3.30723	.	.
ENSG00000157538	VPS26C	protein_coding	0.373145	5.9013	4.71961	8.79102e-06	0.000284703	2.68423	GO:0006886;GO:0032456	intracellular protein transport;endocytic recycling
ENSG00000130226	DPP6	protein_coding	1.25471	7.98469	4.71871	8.82239e-06	0.000285499	2.5742	GO:0072659;GO:1901379;GO:1901379;GO:1901379	protein localization to plasma membrane;regulation of potassium ion transmembrane transport;regulation of potassium ion transmembrane transport;regulation of potassium ion transmembrane transport
ENSG00000286147	AC092445.1	lncRNA	-2.20259	-3.47253	-4.7183	8.83636e-06	0.000285732	3.31055	.	.
ENSG00000116906	GNPAT	protein_coding	0.623908	5.56035	4.71804	8.84548e-06	0.000285807	2.71888	GO:0008611;GO:0008611;GO:0006654;GO:0006631;GO:0008611	ether lipid biosynthetic process;ether lipid biosynthetic process;phosphatidic acid biosynthetic process;fatty acid metabolic process;ether lipid biosynthetic process
ENSG00000278811	LINC00624	lncRNA	1.40639	2.59936	4.71705	8.87988e-06	0.000286698	2.96702	.	.
ENSG00000100714	MTHFD1	protein_coding	0.573593	5.8144	4.71487	8.95608e-06	0.000288937	2.68165	GO:0006164;GO:0035999;GO:0001843;GO:0007507;GO:0035999;GO:0006164;GO:0006555;GO:0006730;GO:0009069;GO:0009070;GO:0009086;GO:0009257;GO:0009257;GO:0035999;GO:0048702;GO:0048703;GO:0061053	purine nucleotide biosynthetic process;tetrahydrofolate interconversion;neural tube closure;heart development;tetrahydrofolate interconversion;purine nucleotide biosynthetic process;methionine metabolic process;one-carbon metabolic process;serine family amino acid metabolic process;serine family amino acid biosynthetic process;methionine biosynthetic process;10-formyltetrahydrofolate biosynthetic…
ENSG00000005059	MCUB	protein_coding	-0.918173	3.5221	-4.71464	8.96422e-06	0.000288978	2.78861	GO:0006851;GO:0051560;GO:0051560;GO:0036444;GO:0036444;GO:0051560	mitochondrial calcium ion transmembrane transport;mitochondrial calcium ion homeostasis;mitochondrial calcium ion homeostasis;calcium import into the mitochondrion;calcium import into the mitochondrion;mitochondrial calcium ion homeostasis
ENSG00000100448	CTSG	protein_coding	-2.56878	-2.21103	-4.713	9.02201e-06	0.000290584	3.22343	GO:0006508;GO:0030168;GO:0050830;GO:0050829;GO:0071222;GO:1901731;GO:0019731;GO:0016485;GO:0006955;GO:0022617;GO:0019221;GO:0019538;GO:0002003;GO:0002548;GO:0042119;GO:0006468;GO:0035590;GO:0050868;GO:0098786	proteolysis;platelet activation;defense response to Gram-positive bacterium;defense response to Gram-negative bacterium;cellular response to lipopolysaccharide;positive regulation of platelet aggregation;antibacterial humoral response;protein processing;immune response;extracellular matrix disassembly;cytokine-mediated signaling pathway;protein metabolic process;angiotensin maturation;monocyte ch…
ENSG00000286391	AL592078.2	lncRNA	1.21427	0.917031	4.71284	9.02785e-06	0.000290584	3.1153	.	.
ENSG00000186141	POLR3C	protein_coding	0.580139	4.70395	4.71231	9.04638e-06	0.000290957	2.76478	GO:0045089;GO:0032728;GO:0006359	positive regulation of innate immune response;positive regulation of interferon-beta production;regulation of transcription by RNA polymerase III
ENSG00000160446	ZDHHC12	protein_coding	0.858618	3.18757	4.71184	9.06335e-06	0.000291072	2.88941	GO:1900226;GO:0006612;GO:0018230;GO:0018345;GO:0032230;GO:0018230;GO:0097116	negative regulation of NLRP3 inflammasome complex assembly;protein targeting to membrane;peptidyl-L-cysteine S-palmitoylation;protein palmitoylation;positive regulation of synaptic transmission, GABAergic;peptidyl-L-cysteine S-palmitoylation;gephyrin clustering involved in postsynaptic density assembly
ENSG00000153944	MSI2	protein_coding	0.620134	8.29033	4.71168	9.06901e-06	0.000291072	2.49136	GO:0007417;GO:0006417	central nervous system development;regulation of translation
ENSG00000111300	NAA25	protein_coding	0.367002	6.09786	4.71163	9.07069e-06	0.000291072	2.64092	GO:0017196;GO:0017196	N-terminal peptidyl-methionine acetylation;N-terminal peptidyl-methionine acetylation
ENSG00000172031	EPHX4	protein_coding	1.08243	1.28977	4.71129	9.08272e-06	0.000291235	3.0698	.	.
ENSG00000010438	PRSS3	protein_coding	3.17564	2.64936	4.70981	9.13571e-06	0.000292711	3.08275	GO:0006508;GO:0006508;GO:0007586;GO:0006508;GO:0043542;GO:0006508;GO:0031638;GO:0019730	proteolysis;proteolysis;digestion;proteolysis;endothelial cell migration;proteolysis;zymogen activation;antimicrobial humoral response
ENSG00000211668	IGLV2-11	IG_V_gene	-3.42612	-3.11583	-4.70924	9.15597e-06	0.000293138	3.20905	GO:0006955;GO:0006955	immune response;immune response
ENSG00000069020	MAST4	protein_coding	-1.15192	5.89757	-4.70893	9.1672e-06	0.000293274	2.58549	GO:0007010;GO:0018105;GO:0035556	cytoskeleton organization;peptidyl-serine phosphorylation;intracellular signal transduction
ENSG00000163995	ABLIM2	protein_coding	-0.89778	4.32087	-4.70804	9.19929e-06	0.000294077	2.73069	GO:0030032	lamellipodium assembly
ENSG00000128422	KRT17	protein_coding	-1.87911	-1.41617	-4.70748	9.21935e-06	0.000294494	3.16154	GO:0030855;GO:0045109;GO:0031069	epithelial cell differentiation;intermediate filament organization;hair follicle morphogenesis
ENSG00000087085	ACHE	protein_coding	2.41785	4.80481	4.70583	9.27931e-06	0.00029612	2.82541	GO:0007399;GO:0050714;GO:0120162;GO:0007416;GO:0042982;GO:0006581;GO:0007155;GO:0001507;GO:0002076;GO:0006581;GO:0006581	nervous system development;positive regulation of protein secretion;positive regulation of cold-induced thermogenesis;synapse assembly;amyloid precursor protein metabolic process;acetylcholine catabolic process;cell adhesion;acetylcholine catabolic process in synaptic cleft;osteoblast development;acetylcholine catabolic process;acetylcholine catabolic process
ENSG00000138061	CYP1B1	protein_coding	-2.37156	3.91309	-4.70569	9.28433e-06	0.00029612	2.68828	GO:0007155;GO:0008202;GO:0042572;GO:0008285;GO:0032088;GO:0043065;GO:0045766;GO:0030199;GO:0030336;GO:0006805;GO:0070301;GO:0019369;GO:0008631;GO:0048514;GO:0043542;GO:0008210;GO:2000377;GO:0016125;GO:0071407;GO:0033629;GO:0019373;GO:0097267;GO:0046427;GO:0006809;GO:0010575;GO:0042574;GO:0002930;GO:0046466;GO:0061304	cell adhesion;steroid metabolic process;retinol metabolic process;negative regulation of cell population proliferation;negative regulation of NF-kappaB transcription factor activity;positive regulation of apoptotic process;positive regulation of angiogenesis;collagen fibril organization;negative regulation of cell migration;xenobiotic metabolic process;cellular response to hydrogen peroxide;arach…
ENSG00000248206	AC074194.1	lncRNA	1.98045	0.151798	4.7043	9.33487e-06	0.000297469	3.1653	.	.
ENSG00000134830	C5AR2	protein_coding	-1.74685	2.04321	-4.70409	9.3425e-06	0.000297469	2.87993	GO:0006954;GO:0032720;GO:0007204;GO:0007200;GO:0002430;GO:0090024;GO:0032677;GO:0032715	inflammatory response;negative regulation of tumor necrosis factor production;positive regulation of cytosolic calcium ion concentration;phospholipase C-activating G protein-coupled receptor signaling pathway;complement receptor mediated signaling pathway;negative regulation of neutrophil chemotaxis;regulation of interleukin-8 production;negative regulation of interleukin-6 production
ENSG00000259367	AC087286.2	lncRNA	-0.93152	2.10421	-4.70395	9.34785e-06	0.000297469	2.90048	.	.
ENSG00000143469	SYT14	protein_coding	0.970128	6.71551	4.70154	9.43658e-06	0.000300066	2.58679	.	.
ENSG00000276538	AC092666.2	unprocessed_pseudogene	2.19041	-2.49949	4.70061	9.47096e-06	0.000300823	3.30558	.	.
ENSG00000260211	AC139426.1	processed_pseudogene	3.97039	-2.36444	4.70044	9.47734e-06	0.000300823	3.30001	.	.
ENSG00000164142	FAM160A1	protein_coding	-1.60061	4.07081	-4.70031	9.48184e-06	0.000300823	2.731	GO:1905719	protein localization to perinuclear region of cytoplasm
ENSG00000248208	WDR45P1	processed_pseudogene	-2.03344	-3.32802	-4.69965	9.50641e-06	0.000301375	3.24979	.	.
ENSG00000236340	GRM8-AS1	lncRNA	-1.73116	-0.767326	-4.69631	9.63182e-06	0.000305121	3.0785	.	.
ENSG00000101413	RPRD1B	protein_coding	0.329548	5.62116	4.69562	9.65769e-06	0.00030571	2.61702	GO:0045944;GO:0008284;GO:0010564;GO:0031124;GO:0001111	positive regulation of transcription by RNA polymerase II;positive regulation of cell population proliferation;regulation of cell cycle process;mRNA 3'-end processing;RNA polymerase II promoter clearance
ENSG00000287717	AC133637.2	lncRNA	2.38585	-4.48952	4.69478	9.68939e-06	0.000306483	3.29321	.	.
ENSG00000175426	PCSK1	protein_coding	2.84911	7.38556	4.69406	9.71703e-06	0.000307127	2.59967	GO:0007267;GO:0016485;GO:0006508;GO:0043043	cell-cell signaling;protein processing;proteolysis;peptide biosynthetic process
ENSG00000229891	LINC01315	lncRNA	-1.8233	0.0969413	-4.69294	9.75951e-06	0.000308238	2.99849	.	.
ENSG00000241935	HOGA1	protein_coding	1.50156	3.24375	4.6924	9.78006e-06	0.000308522	2.85386	GO:0019470;GO:0009436;GO:0019262;GO:0033609;GO:0042866;GO:0046487	4-hydroxyproline catabolic process;glyoxylate catabolic process;N-acetylneuraminate catabolic process;oxalate metabolic process;pyruvate biosynthetic process;glyoxylate metabolic process
ENSG00000143862	ARL8A	protein_coding	0.668831	5.51402	4.69232	9.78318e-06	0.000308522	2.62757	GO:0007059;GO:0008089	chromosome segregation;anterograde axonal transport
ENSG00000108784	NAGLU	protein_coding	0.746624	5.40187	4.69123	9.82511e-06	0.000309612	2.62946	GO:0007399;GO:0030200	nervous system development;heparan sulfate proteoglycan catabolic process
ENSG00000144119	C1QL2	protein_coding	-3.06789	-2.60763	-4.69098	9.83471e-06	0.000309683	3.15494	.	.
ENSG00000272157	AC107373.2	lncRNA	1.88926	-1.86897	4.69039	9.85733e-06	0.000310054	3.26089	.	.
ENSG00000171714	ANO5	protein_coding	1.023	6.4324	4.69029	9.86125e-06	0.000310054	2.57962	GO:0006821;GO:1902476;GO:0034220	chloride transport;chloride transmembrane transport;ion transmembrane transport
ENSG00000198855	FICD	protein_coding	0.813673	4.73377	4.68903	9.91006e-06	0.000311282	2.68657	GO:0034976;GO:0034260;GO:0018117;GO:0044602;GO:1903894	response to endoplasmic reticulum stress;negative regulation of GTPase activity;protein adenylylation;protein deadenylylation;regulation of IRE1-mediated unfolded protein response
ENSG00000276514	AC008534.2	misc_RNA	-1.9624	-4.31168	-4.6889	9.91509e-06	0.000311282	3.2527	.	.
ENSG00000204186	ZDBF2	protein_coding	1.20171	8.13283	4.6873	9.97715e-06	0.000312997	2.43949	GO:0071514;GO:0043045	genomic imprinting;DNA methylation involved in embryo development
ENSG00000287454	AC008149.2	lncRNA	-1.27358	1.91319	-4.68703	9.98779e-06	0.000313097	2.83877	.	.
ENSG00000241163	LINC00877	lncRNA	-1.64285	-1.21029	-4.68651	1.00082e-05	0.000313502	3.07013	.	.
ENSG00000134371	CDC73	protein_coding	0.711486	6.72572	4.68598	1.0029e-05	0.000313921	2.51541	GO:0000122;GO:0045944;GO:0006378;GO:0030177;GO:0008285;GO:0031648;GO:0071222;GO:2000134;GO:0032968;GO:0019827;GO:0006368;GO:0045638;GO:0050680;GO:0034402;GO:0048147;GO:0031442;GO:1902808;GO:0001711	negative regulation of transcription by RNA polymerase II;positive regulation of transcription by RNA polymerase II;mRNA polyadenylation;positive regulation of Wnt signaling pathway;negative regulation of cell population proliferation;protein destabilization;cellular response to lipopolysaccharide;negative regulation of G1/S transition of mitotic cell cycle;positive regulation of transcription el…
ENSG00000196139	AKR1C3	protein_coding	-1.33997	2.02858	-4.6852	1.00596e-05	0.000314645	2.83582	GO:0007186;GO:0043170;GO:0008202;GO:0008284;GO:0008284;GO:0006693;GO:0006693;GO:0008584;GO:0009267;GO:2000379;GO:0070293;GO:0051897;GO:0030216;GO:0071277;GO:0044597;GO:0044598;GO:0001523;GO:0016488;GO:1900053;GO:2000353;GO:0042448;GO:0042448;GO:0061370;GO:0006693;GO:0019371;GO:0044597;GO:0044598;GO:0071395;GO:0007584;GO:0042574;GO:0048385;GO:0071379;GO:0071384;GO:0071799;GO:2000224	G protein-coupled receptor signaling pathway;macromolecule metabolic process;steroid metabolic process;positive regulation of cell population proliferation;positive regulation of cell population proliferation;prostaglandin metabolic process;prostaglandin metabolic process;male gonad development;cellular response to starvation;positive regulation of reactive oxygen species metabolic process;renal …
ENSG00000263644	AC005828.3	lncRNA	1.57057	-0.940402	4.68464	1.00817e-05	0.000315102	3.16775	.	.
ENSG00000233040	FAM204BP	processed_pseudogene	1.31924	-0.50896	4.6842	1.0099e-05	0.00031538	3.10319	.	.
ENSG00000145604	SKP2	protein_coding	0.954111	6.09141	4.684	1.01067e-05	0.00031538	2.56819	GO:0045087;GO:0051607;GO:0043161;GO:0070936;GO:0042981;GO:0000082;GO:0031146	innate immune response;defense response to virus;proteasome-mediated ubiquitin-dependent protein catabolic process;protein K48-linked ubiquitination;regulation of apoptotic process;G1/S transition of mitotic cell cycle;SCF-dependent proteasomal ubiquitin-dependent protein catabolic process
ENSG00000201962	RNA5SP126	rRNA_pseudogene	-2.02206	-4.91298	-4.68384	1.01131e-05	0.00031538	3.2394	.	.
ENSG00000158639	PAGE5	protein_coding	-1.55277	-6.01786	-4.68364	1.0121e-05	0.000315394	3.25348	.	.
ENSG00000235483	GYG2-AS1	lncRNA	2.31343	-3.47128	4.68263	1.01611e-05	0.000316409	3.2445	.	.
ENSG00000025293	PHF20	protein_coding	0.399384	6.49729	4.6813	1.0214e-05	0.00031782	2.49786	GO:0006357;GO:0045893;GO:0043981;GO:0043982;GO:0043984;GO:0051571;GO:1900095;GO:0043984;GO:0043981;GO:0043982	regulation of transcription by RNA polymerase II;positive regulation of DNA-templated transcription;histone H4-K5 acetylation;histone H4-K8 acetylation;histone H4-K16 acetylation;positive regulation of histone H3-K4 methylation;regulation of dosage compensation by inactivation of X chromosome;histone H4-K16 acetylation;histone H4-K5 acetylation;histone H4-K8 acetylation
ENSG00000132405	TBC1D14	protein_coding	0.593292	5.95102	4.67864	1.03206e-05	0.0003209	2.53949	GO:0090630;GO:2000785;GO:0010507;GO:0071955;GO:2000785	activation of GTPase activity;regulation of autophagosome assembly;negative regulation of autophagy;recycling endosome to Golgi transport;regulation of autophagosome assembly
ENSG00000163297	ANTXR2	protein_coding	0.986883	6.11152	4.67728	1.03756e-05	0.000322373	2.54504	GO:1901998	toxin transport
ENSG00000135469	COQ10A	protein_coding	0.65187	4.0949	4.67364	1.05241e-05	0.000326726	2.6763	.	.
ENSG00000270569	AC068276.1	processed_pseudogene	-1.91941	-4.74177	-4.67347	1.05313e-05	0.000326726	3.20474	.	.
ENSG00000143252	SDHC	protein_coding	0.632177	5.8205	4.67195	1.05938e-05	0.000328304	2.5284	GO:0006099;GO:0009060;GO:0042776;GO:0006099;GO:0006121;GO:0006121	tricarboxylic acid cycle;aerobic respiration;proton motive force-driven mitochondrial ATP synthesis;tricarboxylic acid cycle;mitochondrial electron transport, succinate to ubiquinone;mitochondrial electron transport, succinate to ubiquinone
ENSG00000225988	LAMP5-AS1	lncRNA	-1.95666	-3.36285	-4.67185	1.05978e-05	0.000328304	3.14287	.	.
ENSG00000048707	VPS13D	protein_coding	-0.418103	7.68947	-4.67126	1.06224e-05	0.000328826	2.34558	GO:0007005;GO:1901526;GO:0006623;GO:0007005;GO:0045053	mitochondrion organization;positive regulation of mitophagy;protein targeting to vacuole;mitochondrion organization;protein retention in Golgi apparatus
ENSG00000224646	RPS28P5	processed_pseudogene	2.1055	-4.46847	4.67002	1.06737e-05	0.000330171	3.20254	.	.
ENSG00000253978	CTB-178M22.2	lncRNA	-1.33072	-1.67227	-4.66776	1.07683e-05	0.000332852	3.0329	.	.
ENSG00000162813	BPNT1	protein_coding	0.752615	4.73379	4.66739	1.07841e-05	0.000333095	2.59806	GO:0006139;GO:0007399;GO:0050427	nucleobase-containing compound metabolic process;nervous system development;3'-phosphoadenosine 5'-phosphosulfate metabolic process
ENSG00000151893	CACUL1	protein_coding	0.618804	7.27381	4.66604	1.08411e-05	0.000334611	2.39037	GO:0008284;GO:0000082;GO:0000082;GO:0045860;GO:0045860	positive regulation of cell population proliferation;G1/S transition of mitotic cell cycle;G1/S transition of mitotic cell cycle;positive regulation of protein kinase activity;positive regulation of protein kinase activity
ENSG00000133640	LRRIQ1	protein_coding	-1.81623	1.03503	-4.66577	1.08526e-05	0.000334718	2.81329	.	.
ENSG00000180458	AC022148.1	lncRNA	1.10359	2.81991	4.66472	1.08968e-05	0.000335642	2.77256	.	.
ENSG00000174808	BTC	protein_coding	-2.42569	0.165689	-4.66468	1.08984e-05	0.000335642	2.90182	GO:0008284;GO:0007173;GO:0038138;GO:0045741;GO:0045840;GO:0008284	positive regulation of cell population proliferation;epidermal growth factor receptor signaling pathway;ERBB4-ERBB4 signaling pathway;positive regulation of epidermal growth factor-activated receptor activity;positive regulation of mitotic nuclear division;positive regulation of cell population proliferation
ENSG00000175471	MCTP1	protein_coding	-1.28781	3.68541	-4.66419	1.09196e-05	0.000335967	2.58995	GO:0046928;GO:0030336;GO:0019722;GO:1902883;GO:0048168;GO:0045806;GO:0046928	regulation of neurotransmitter secretion;negative regulation of cell migration;calcium-mediated signaling;negative regulation of response to oxidative stress;regulation of neuronal synaptic plasticity;negative regulation of endocytosis;regulation of neurotransmitter secretion
ENSG00000078328	RBFOX1	protein_coding	4.23035	2.6274	4.66406	1.0925e-05	0.000335967	2.94673	GO:0007399;GO:0000381;GO:0050658	nervous system development;regulation of alternative mRNA splicing, via spliceosome;RNA transport
ENSG00000146521	LINC01558	lncRNA	-1.86155	-2.72265	-4.66241	1.09956e-05	0.000337782	3.07949	.	.
ENSG00000103066	PLA2G15	protein_coding	0.87835	4.98914	4.6623	1.10001e-05	0.000337782	2.56134	GO:0046470;GO:0006672;GO:0006672;GO:0006650;GO:0006658;GO:0034638;GO:0046471;GO:0046338;GO:0046470;GO:0006651;GO:0006672;GO:0006644;GO:0009062	phosphatidylcholine metabolic process;ceramide metabolic process;ceramide metabolic process;glycerophospholipid metabolic process;phosphatidylserine metabolic process;phosphatidylcholine catabolic process;phosphatidylglycerol metabolic process;phosphatidylethanolamine catabolic process;phosphatidylcholine metabolic process;diacylglycerol biosynthetic process;ceramide metabolic process;phospholipi…
ENSG00000211937	IGHV2-5	IG_V_gene	-2.92984	-3.84002	-4.66184	1.10198e-05	0.000338142	3.08082	GO:0006955	immune response
ENSG00000280005	AC079298.2	lncRNA	-1.97224	-3.15452	-4.66094	1.10586e-05	0.000338992	3.11675	.	.
ENSG00000162639	HENMT1	protein_coding	-1.23582	0.300912	-4.66083	1.10636e-05	0.000338992	2.87793	GO:0001510;GO:0034587;GO:0034587;GO:0030422;GO:0001510	RNA methylation;piRNA metabolic process;piRNA metabolic process;siRNA processing;RNA methylation
ENSG00000221630	MIR1179	miRNA	2.51273	0.0706785	4.66042	1.10814e-05	0.000339288	3.06848	.	.
ENSG00000174529	TMEM81	protein_coding	0.761941	1.62352	4.65983	1.11069e-05	0.000339822	2.83417	.	.
ENSG00000280000	AC009135.2	TEC	4.19406	-1.76946	4.65947	1.11222e-05	0.000339891	3.14576	.	.
ENSG00000257180	AC009135.1	lncRNA	4.3933	-1.59563	4.65924	1.11324e-05	0.000339891	3.14449	.	.
ENSG00000250635	CXXC5-AS1	lncRNA	1.2581	0.455713	4.65921	1.11334e-05	0.000339891	2.95435	.	.
ENSG00000124313	IQSEC2	protein_coding	-0.968588	5.88633	-4.65775	1.11972e-05	0.000341592	2.41592	GO:0030036;GO:0050804;GO:0050804;GO:0098696;GO:0098696	actin cytoskeleton organization;modulation of chemical synaptic transmission;modulation of chemical synaptic transmission;regulation of neurotransmitter receptor localization to postsynaptic specialization membrane;regulation of neurotransmitter receptor localization to postsynaptic specialization membrane
ENSG00000165637	VDAC2	protein_coding	0.561489	6.76507	4.65731	1.12162e-05	0.000341924	2.3987	GO:0007339;GO:0006820;GO:0097345	binding of sperm to zona pellucida;anion transport;mitochondrial outer membrane permeabilization
ENSG00000132470	ITGB4	protein_coding	-1.70055	4.27384	-4.65654	1.12499e-05	0.000342703	2.54195	GO:0006914;GO:0007155;GO:0007160;GO:0007229;GO:0009611;GO:0048870;GO:0043589;GO:0048333;GO:0031581;GO:0031581;GO:0035878	autophagy;cell adhesion;cell-matrix adhesion;integrin-mediated signaling pathway;response to wounding;cell motility;skin morphogenesis;mesodermal cell differentiation;hemidesmosome assembly;hemidesmosome assembly;nail development
ENSG00000183018	SPNS2	protein_coding	-1.0885	3.25275	-4.65476	1.13284e-05	0.000344845	2.60091	GO:0006869;GO:0007605;GO:0003376;GO:0030148;GO:0006869;GO:0003376;GO:2000404;GO:0002920	lipid transport;sensory perception of sound;sphingosine-1-phosphate receptor signaling pathway;sphingolipid biosynthetic process;lipid transport;sphingosine-1-phosphate receptor signaling pathway;regulation of T cell migration;regulation of humoral immune response
ENSG00000249715	FER1L5	protein_coding	-1.00936	1.41935	-4.65445	1.1342e-05	0.00034501	2.75644	GO:0046928	regulation of neurotransmitter secretion
ENSG00000116260	QSOX1	protein_coding	0.789656	6.98891	4.6532	1.13972e-05	0.000346437	2.36739	GO:0006457;GO:0085029;GO:0016242	protein folding;extracellular matrix assembly;negative regulation of macroautophagy
ENSG00000250467	PHOX2B-AS1	lncRNA	1.3295	2.3338	4.65283	1.14138e-05	0.000346691	2.78362	.	.
ENSG00000183161	FANCF	protein_coding	0.843693	3.46128	4.65207	1.14477e-05	0.00034747	2.65838	GO:0006974;GO:0036297;GO:0006513	cellular response to DNA damage stimulus;interstrand cross-link repair;protein monoubiquitination
ENSG00000237276	ANO7L1	transcribed_unprocessed_pseudogene	-1.33036	-1.38182	-4.651	1.14952e-05	0.00034866	2.96711	.	.
ENSG00000062096	ARSF	protein_coding	3.16854	2.68336	4.65078	1.15051e-05	0.000348673	2.80444	.	.
ENSG00000287419	AL121929.3	lncRNA	1.08387	1.25944	4.65062	1.15122e-05	0.000348673	2.86086	.	.
ENSG00000230393	AC092667.1	lncRNA	-1.76947	-1.27575	-4.65033	1.15253e-05	0.000348817	2.96797	.	.
ENSG00000249263	PARP4P3	transcribed_unprocessed_pseudogene	-2.29163	-4.15334	-4.6491	1.15807e-05	0.000350154	3.0913	.	.
ENSG00000120925	RNF170	protein_coding	0.593721	5.17774	4.64898	1.15861e-05	0.000350154	2.48527	.	.
ENSG00000159079	CFAP298	protein_coding	-0.412228	3.01515	-4.64822	1.16204e-05	0.00035094	2.62809	GO:0060271;GO:0003352;GO:0003352	cilium assembly;regulation of cilium movement;regulation of cilium movement
ENSG00000162836	ACP6	protein_coding	0.944889	4.70047	4.648	1.16304e-05	0.000350989	2.53551	GO:0006644;GO:0006654;GO:0016311;GO:2001311;GO:2001311	phospholipid metabolic process;phosphatidic acid biosynthetic process;dephosphorylation;lysobisphosphatidic acid metabolic process;lysobisphosphatidic acid metabolic process
ENSG00000130300	PLVAP	protein_coding	-1.04879	8.06917	-4.64771	1.16434e-05	0.00035113	2.21914	GO:0032502;GO:0000165;GO:0033209;GO:0002693;GO:0002693;GO:0043114	developmental process;MAPK cascade;tumor necrosis factor-mediated signaling pathway;positive regulation of cellular extravasation;positive regulation of cellular extravasation;regulation of vascular permeability
ENSG00000260628	AC142381.3	transcribed_unprocessed_pseudogene	-1.31743	-1.46356	-4.64721	1.16665e-05	0.000351574	2.95792	.	.
ENSG00000177614	PGBD5	protein_coding	1.06528	5.57349	4.64659	1.16945e-05	0.000352165	2.47109	GO:0098038;GO:0098038	non-replicative transposition, DNA-mediated;non-replicative transposition, DNA-mediated
ENSG00000135951	TSGA10	protein_coding	-0.731895	2.80381	-4.64364	1.18297e-05	0.000355981	2.60966	GO:0007283	spermatogenesis
ENSG00000170439	METTL7B	protein_coding	-1.98471	-2.40691	-4.64197	1.19067e-05	0.000358044	2.97593	.	.
ENSG00000258920	FOXN3-AS1	lncRNA	0.737645	1.37716	4.64023	1.19873e-05	0.000360211	2.78698	.	.
ENSG00000156313	RPGR	protein_coding	-1.12631	3.44857	-4.63948	1.20226e-05	0.000361013	2.53687	GO:0007601;GO:0060271;GO:0006511;GO:0016567;GO:0042073;GO:0006886;GO:0042073;GO:0007601	visual perception;cilium assembly;ubiquitin-dependent protein catabolic process;protein ubiquitination;intraciliary transport;intracellular protein transport;intraciliary transport;visual perception
ENSG00000229500	RPL17P1	processed_pseudogene	-2.24165	-4.45997	-4.63653	1.2161e-05	0.000364909	3.04665	.	.
ENSG00000276115	AC026356.2	lncRNA	0.926516	3.33838	4.63586	1.21931e-05	0.000365104	2.61246	.	.
ENSG00000225930	LINC02249	lncRNA	3.91657	-2.85669	4.63579	1.21964e-05	0.000365104	3.07149	.	.
ENSG00000215887	ZNF859P	unprocessed_pseudogene	-1.2272	0.471277	-4.63578	1.21967e-05	0.000365104	2.76176	.	.
ENSG00000128309	MPST	protein_coding	0.679688	3.61268	4.63566	1.22023e-05	0.000365104	2.55813	GO:0009636;GO:0000098;GO:0009440;GO:0070814	response to toxic substance;sulfur amino acid catabolic process;cyanate catabolic process;hydrogen sulfide biosynthetic process
ENSG00000102078	SLC25A14	protein_coding	-0.399606	3.49382	-4.63445	1.22601e-05	0.000366327	2.53927	GO:0015698;GO:0009060;GO:1900407	inorganic anion transport;aerobic respiration;regulation of cellular response to oxidative stress
ENSG00000117222	RBBP5	protein_coding	0.655908	5.61017	4.63435	1.22646e-05	0.000366327	2.40392	GO:0045815;GO:0051568;GO:0043627;GO:0051568;GO:0006974	epigenetic maintenance of chromatin in transcription-competent conformation;histone H3-K4 methylation;response to estrogen;histone H3-K4 methylation;cellular response to DNA damage stimulus
ENSG00000141367	CLTC	protein_coding	0.480144	9.74289	4.63425	1.22692e-05	0.000366327	2.09557	GO:0006886;GO:0042147;GO:0000278;GO:0048268;GO:0000278;GO:0001649;GO:0006898;GO:0006898;GO:1900126;GO:1900126;GO:0033572;GO:0048268;GO:0031623;GO:0150093;GO:1903077;GO:0060236;GO:0072583	intracellular protein transport;retrograde transport, endosome to Golgi;mitotic cell cycle;clathrin coat assembly;mitotic cell cycle;osteoblast differentiation;receptor-mediated endocytosis;receptor-mediated endocytosis;negative regulation of hyaluronan biosynthetic process;negative regulation of hyaluronan biosynthetic process;transferrin transport;clathrin coat assembly;receptor internalization…
ENSG00000169413	RNASE6	protein_coding	-1.28138	1.01899	-4.63326	1.23167e-05	0.000367485	2.7051	GO:0045087;GO:0051607;GO:0050830;GO:0050829;GO:0045087;GO:0019731;GO:0061844;GO:0050829;GO:0006401;GO:0006952;GO:0061844;GO:0050830;GO:0019731;GO:0090501	innate immune response;defense response to virus;defense response to Gram-positive bacterium;defense response to Gram-negative bacterium;innate immune response;antibacterial humoral response;antimicrobial humoral immune response mediated by antimicrobial peptide;defense response to Gram-negative bacterium;RNA catabolic process;defense response;antimicrobial humoral immune response mediated by ant…
ENSG00000160685	ZBTB7B	protein_coding	0.807392	5.72271	4.63199	1.23774e-05	0.000368883	2.39263	GO:0006357;GO:0010628;GO:0010628;GO:0006366;GO:0120162;GO:0001865;GO:0007398;GO:0007595;GO:0032740;GO:0032868;GO:0043372;GO:0043377;GO:0046628;GO:0051141;GO:0090336;GO:1990845;GO:2000640	regulation of transcription by RNA polymerase II;positive regulation of gene expression;positive regulation of gene expression;transcription by RNA polymerase II;positive regulation of cold-induced thermogenesis;NK T cell differentiation;ectoderm development;lactation;positive regulation of interleukin-17 production;response to insulin;positive regulation of CD4-positive, alpha-beta T cell differ…
ENSG00000005700	IBTK	protein_coding	0.515857	6.76752	4.6319	1.23819e-05	0.000368883	2.2994	GO:0001933;GO:0001933;GO:0051209	negative regulation of protein phosphorylation;negative regulation of protein phosphorylation;release of sequestered calcium ion into cytosol
ENSG00000092820	EZR	protein_coding	-1.02822	6.38682	-4.6316	1.23965e-05	0.000368883	2.26003	GO:0000122;GO:0048015;GO:0010628;GO:0003376;GO:0008360;GO:0046847;GO:0008360;GO:0051017;GO:0061028;GO:0071320;GO:0050714;GO:0070373;GO:0030033;GO:0072659;GO:0031503;GO:0031532;GO:0050860;GO:0045732;GO:0030953;GO:1902966;GO:0007159;GO:0022614;GO:0051660;GO:0010737;GO:0032703;GO:0043622;GO:0072697;GO:1902115;GO:1902115;GO:1902115;GO:1902966;GO:1903753;GO:2000643;GO:2000643;GO:2000643	negative regulation of transcription by RNA polymerase II;phosphatidylinositol-mediated signaling;positive regulation of gene expression;sphingosine-1-phosphate receptor signaling pathway;regulation of cell shape;filopodium assembly;regulation of cell shape;actin filament bundle assembly;establishment of endothelial barrier;cellular response to cAMP;positive regulation of protein secretion;negati…
ENSG00000283041	AC008038.1	processed_pseudogene	0.946221	1.82744	4.63148	1.24021e-05	0.000368883	2.72189	.	.
ENSG00000147145	LPAR4	protein_coding	-1.57037	-1.66485	-4.63137	1.24075e-05	0.000368883	2.90079	GO:0035025;GO:0051482	positive regulation of Rho protein signal transduction;positive regulation of cytosolic calcium ion concentration involved in phospholipase C-activating G protein-coupled signaling pathway
ENSG00000138411	HECW2	protein_coding	-0.933618	6.60073	-4.62979	1.24839e-05	0.000370894	2.24804	GO:0016567;GO:0048814;GO:2000650;GO:0030071	protein ubiquitination;regulation of dendrite morphogenesis;negative regulation of sodium ion transmembrane transporter activity;regulation of mitotic metaphase/anaphase transition
ENSG00000170348	TMED10	protein_coding	0.686083	8.3457	4.62857	1.25432e-05	0.000372392	2.17935	GO:0006886;GO:0006888;GO:0006890;GO:0006886;GO:0006888;GO:0007030;GO:0050714;GO:0048208;GO:0032732;GO:0035459;GO:0035964;GO:0045055;GO:0048199;GO:0048205;GO:0106272;GO:0106273;GO:1902003	intracellular protein transport;endoplasmic reticulum to Golgi vesicle-mediated transport;retrograde vesicle-mediated transport, Golgi to endoplasmic reticulum;intracellular protein transport;endoplasmic reticulum to Golgi vesicle-mediated transport;Golgi organization;positive regulation of protein secretion;COPII vesicle coating;positive regulation of interleukin-1 production;vesicle cargo loadi…
ENSG00000242651	RN7SL862P	misc_RNA	-1.2805	-2.31705	-4.62767	1.25872e-05	0.000373436	2.94344	.	.
ENSG00000250304	ZBED1P1	processed_pseudogene	2.29055	-5.20653	4.62663	1.26381e-05	0.00037468	3.04284	.	.
ENSG00000158352	SHROOM4	protein_coding	-1.04226	5.6202	-4.62622	1.26581e-05	0.000375011	2.31353	GO:0030036;GO:0007015;GO:0007015;GO:0007420;GO:0050890	actin cytoskeleton organization;actin filament organization;actin filament organization;brain development;cognition
ENSG00000125675	GRIA3	protein_coding	-2.76893	-0.614495	-4.6252	1.27085e-05	0.000376237	2.80105	GO:0035249;GO:0007215;GO:0050804	synaptic transmission, glutamatergic;glutamate receptor signaling pathway;modulation of chemical synaptic transmission
ENSG00000106948	AKNA	protein_coding	-1.04836	5.76512	-4.62468	1.27342e-05	0.000376734	2.29819	GO:0045944;GO:0050727;GO:0001837;GO:0021849;GO:0001837;GO:0021849;GO:0060232;GO:0060234;GO:0060234	positive regulation of transcription by RNA polymerase II;regulation of inflammatory response;epithelial to mesenchymal transition;neuroblast division in subventricular zone;epithelial to mesenchymal transition;neuroblast division in subventricular zone;delamination;neuroblast delamination;neuroblast delamination
ENSG00000214946	TBC1D26	protein_coding	-1.94987	-3.26646	-4.6244	1.2748e-05	0.000376876	2.96387	GO:0090630	activation of GTPase activity
ENSG00000173868	PHOSPHO1	protein_coding	-1.16009	1.45134	-4.62336	1.27994e-05	0.00037813	2.63207	GO:0035630;GO:0030282	bone mineralization involved in bone maturation;bone mineralization
ENSG00000012211	PRICKLE3	protein_coding	-0.910618	1.35536	-4.62035	1.29499e-05	0.000382308	2.65011	.	.
ENSG00000233452	STXBP5-AS1	lncRNA	-1.11904	4.35088	-4.61999	1.2968e-05	0.000382401	2.38682	.	.
ENSG00000154122	ANKH	protein_coding	0.845906	7.86028	4.61993	1.29712e-05	0.000382401	2.20127	GO:0001501;GO:0030500;GO:0030500;GO:0055085;GO:0007626	skeletal system development;regulation of bone mineralization;regulation of bone mineralization;transmembrane transport;locomotory behavior
ENSG00000134909	ARHGAP32	protein_coding	0.514961	6.09295	4.61973	1.29811e-05	0.000382423	2.30268	GO:0051056;GO:0007264	regulation of small GTPase mediated signal transduction;small GTPase mediated signal transduction
ENSG00000107742	SPOCK2	protein_coding	-2.03578	6.10071	-4.61939	1.29981e-05	0.000382658	2.19857	GO:0045595;GO:0007416;GO:0030198;GO:0010951;GO:2000147	regulation of cell differentiation;synapse assembly;extracellular matrix organization;negative regulation of endopeptidase activity;positive regulation of cell motility
ENSG00000126561	STAT5A	protein_coding	-1.03529	3.81274	-4.61656	1.31417e-05	0.000386614	2.42394	GO:0006357;GO:0006952;GO:0019221;GO:0042127;GO:0045944;GO:0001938;GO:0006357;GO:0007259;GO:0043536;GO:0007259;GO:0007259;GO:0038043;GO:0038156;GO:0038110;GO:0043434;GO:0035771;GO:0030222;GO:0019530;GO:0040014;GO:0035723;GO:0038113;GO:0060397;GO:0038026	regulation of transcription by RNA polymerase II;defense response;cytokine-mediated signaling pathway;regulation of cell population proliferation;positive regulation of transcription by RNA polymerase II;positive regulation of endothelial cell proliferation;regulation of transcription by RNA polymerase II;receptor signaling pathway via JAK-STAT;positive regulation of blood vessel endothelial cell…
ENSG00000253671	AC027117.1	lncRNA	2.74167	0.211157	4.6161	1.31649e-05	0.000387026	2.88977	.	.
ENSG00000287661	AL391844.1	lncRNA	-1.26951	-0.990347	-4.61562	1.31895e-05	0.000387385	2.80353	.	.
ENSG00000153066	TXNDC11	protein_coding	0.543488	5.23791	4.61545	1.31981e-05	0.000387385	2.34799	.	.
ENSG00000197122	SRC	protein_coding	0.733689	6.11783	4.61533	1.32047e-05	0.000387385	2.30245	GO:0043066;GO:0007229;GO:0046777;GO:0030154;GO:0045087;GO:0071902;GO:0007155;GO:2000641;GO:0018108;GO:0051902;GO:0043149;GO:0007165;GO:0048041;GO:0030168;GO:0007179;GO:0045747;GO:0031333;GO:0043154;GO:2001243;GO:0035556;GO:0051897;GO:0045453;GO:0002223;GO:0038096;GO:0007173;GO:2001237;GO:0010634;GO:0051895;GO:0070555;GO:0033625;GO:0048013;GO:0016236;GO:0070102;GO:0014068;GO:0035556;GO:2001237;GO:…	negative regulation of apoptotic process;integrin-mediated signaling pathway;protein autophosphorylation;cell differentiation;innate immune response;positive regulation of protein serine/threonine kinase activity;cell adhesion;regulation of early endosome to late endosome transport;peptidyl-tyrosine phosphorylation;negative regulation of mitochondrial depolarization;stress fiber assembly;signal t…
ENSG00000050393	MCUR1	protein_coding	0.697264	5.03542	4.61513	1.32147e-05	0.000387407	2.37923	GO:0006851;GO:0051561;GO:0070509;GO:0036444;GO:0036444;GO:0051561	mitochondrial calcium ion transmembrane transport;positive regulation of mitochondrial calcium ion concentration;calcium ion import;calcium import into the mitochondrion;calcium import into the mitochondrion;positive regulation of mitochondrial calcium ion concentration
ENSG00000187045	TMPRSS6	protein_coding	-0.848655	-0.478827	-4.61378	1.32843e-05	0.000389175	2.75113	GO:0045892;GO:0045944;GO:0000122;GO:0022617;GO:0097264;GO:0033619;GO:0006879;GO:0030574;GO:0060586	negative regulation of DNA-templated transcription;positive regulation of transcription by RNA polymerase II;negative regulation of transcription by RNA polymerase II;extracellular matrix disassembly;self proteolysis;membrane protein proteolysis;cellular iron ion homeostasis;collagen catabolic process;multicellular organismal iron ion homeostasis
ENSG00000254717	GLYATL1P2	transcribed_unprocessed_pseudogene	1.17977	0.390447	4.61272	1.33389e-05	0.000390252	2.76735	.	.
ENSG00000051825	MPHOSPH9	protein_coding	0.455768	5.80005	4.61271	1.33396e-05	0.000390252	2.29173	GO:1902018	negative regulation of cilium assembly
ENSG00000157570	TSPAN18	protein_coding	-1.24252	4.43879	-4.61198	1.33772e-05	0.000391081	2.33738	.	.
ENSG00000228261	ITPRIP-AS1	lncRNA	-1.23263	2.48476	-4.61117	1.3419e-05	0.000392031	2.50431	.	.
ENSG00000182674	KCNB2	protein_coding	3.70782	2.51811	4.61059	1.34497e-05	0.000392653	2.69237	GO:0006813;GO:0071805;GO:0006813;GO:0071805;GO:0072659;GO:0006940	potassium ion transport;potassium ion transmembrane transport;potassium ion transport;potassium ion transmembrane transport;protein localization to plasma membrane;regulation of smooth muscle contraction
ENSG00000138095	LRPPRC	protein_coding	0.522925	8.24576	4.60998	1.34811e-05	0.0003933	2.11098	GO:0047497;GO:0070129	mitochondrion transport along microtubule;regulation of mitochondrial translation
ENSG00000173530	TNFRSF10D	protein_coding	-1.36584	2.50712	-4.60968	1.34972e-05	0.000393495	2.49116	GO:0007165;GO:0043066	signal transduction;negative regulation of apoptotic process
ENSG00000160783	PMF1	protein_coding	0.587794	4.01291	4.60844	1.35618e-05	0.000394804	2.43688	GO:0007059;GO:0006366;GO:0007059	chromosome segregation;transcription by RNA polymerase II;chromosome segregation
ENSG00000140015	KCNH5	protein_coding	3.11491	4.55974	4.6084	1.3564e-05	0.000394804	2.58134	GO:0042391;GO:0071805;GO:0010389	regulation of membrane potential;potassium ion transmembrane transport;regulation of G2/M transition of mitotic cell cycle
ENSG00000100335	MIEF1	protein_coding	0.565652	5.96315	4.60828	1.35702e-05	0.000394804	2.2672	GO:0000266;GO:0090141;GO:0090141;GO:0090314;GO:0090141	mitochondrial fission;positive regulation of mitochondrial fission;positive regulation of mitochondrial fission;positive regulation of protein targeting to membrane;positive regulation of mitochondrial fission
ENSG00000145623	OSMR	protein_coding	-1.22387	4.81018	-4.60785	1.35932e-05	0.000395199	2.29528	GO:0008284;GO:0019221;GO:0008284;GO:0034097;GO:0038165	positive regulation of cell population proliferation;cytokine-mediated signaling pathway;positive regulation of cell population proliferation;response to cytokine;oncostatin-M-mediated signaling pathway
ENSG00000131473	ACLY	protein_coding	0.741278	7.67866	4.60614	1.36835e-05	0.000397367	2.13007	GO:0006633;GO:0008610;GO:0006633;GO:0006085;GO:0006695;GO:0006085;GO:0015936;GO:0006101;GO:0006107	fatty acid biosynthetic process;lipid biosynthetic process;fatty acid biosynthetic process;acetyl-CoA biosynthetic process;cholesterol biosynthetic process;acetyl-CoA biosynthetic process;coenzyme A metabolic process;citrate metabolic process;oxaloacetate metabolic process
ENSG00000101638	ST8SIA5	protein_coding	-1.8134	0.103796	-4.60608	1.36867e-05	0.000397367	2.71669	GO:0006486;GO:0005975;GO:0006491;GO:0006688;GO:0006688;GO:0009311	protein glycosylation;carbohydrate metabolic process;N-glycan processing;glycosphingolipid biosynthetic process;glycosphingolipid biosynthetic process;oligosaccharide metabolic process
ENSG00000106462	EZH2	protein_coding	1.07112	3.95618	4.60528	1.37291e-05	0.000398323	2.42179	GO:0000122;GO:0043547;GO:0071902;GO:0048387;GO:0008284;GO:0045892;GO:0010718;GO:0042752;GO:0045814;GO:0045814;GO:0006355;GO:0006325;GO:0043406;GO:0031507;GO:1902808;GO:0031509;GO:0045814;GO:0098532	negative regulation of transcription by RNA polymerase II;positive regulation of GTPase activity;positive regulation of protein serine/threonine kinase activity;negative regulation of retinoic acid receptor signaling pathway;positive regulation of cell population proliferation;negative regulation of DNA-templated transcription;positive regulation of epithelial to mesenchymal transition;regulation…
ENSG00000254325	AC018607.1	lncRNA	1.09654	1.48136	4.60423	1.37848e-05	0.000399222	2.66329	.	.
ENSG00000143742	SRP9	protein_coding	0.751413	7.09427	4.60407	1.37935e-05	0.000399222	2.18261	GO:0006614	SRP-dependent cotranslational protein targeting to membrane
ENSG00000261156	LINC01989	lncRNA	-1.87875	-5.20492	-4.604	1.37974e-05	0.000399222	2.96015	.	.
ENSG00000186493	C5orf38	lncRNA	-2.46612	-3.12354	-4.60399	1.3798e-05	0.000399222	2.85546	.	.
ENSG00000124783	SSR1	protein_coding	0.635296	8.16852	4.6024	1.3883e-05	0.000401404	2.09341	GO:0008284;GO:0006613	positive regulation of cell population proliferation;cotranslational protein targeting to membrane
ENSG00000180219	FAM71C	protein_coding	1.46826	-0.373692	4.60214	1.38971e-05	0.000401537	2.79893	.	.
ENSG00000272729	AC009336.1	lncRNA	1.31008	-0.117541	4.59962	1.40331e-05	0.000405118	2.77694	.	.
ENSG00000134954	ETS1	protein_coding	-1.06552	7.45196	-4.59949	1.40403e-05	0.000405118	2.07983	GO:0010628;GO:0045893;GO:0006357;GO:0045944;GO:0006955;GO:0050729;GO:0045766;GO:0008285;GO:0010595;GO:1902895;GO:0043536;GO:0045765;GO:0045648;GO:1904996;GO:0048870;GO:0030578;GO:0045893;GO:0006366;GO:0045786;GO:0042981;GO:0045786;GO:0046677	positive regulation of gene expression;positive regulation of DNA-templated transcription;regulation of transcription by RNA polymerase II;positive regulation of transcription by RNA polymerase II;immune response;positive regulation of inflammatory response;positive regulation of angiogenesis;negative regulation of cell population proliferation;positive regulation of endothelial cell migration;po…
ENSG00000146918	NCAPG2	protein_coding	0.846255	4.71769	4.59904	1.4065e-05	0.000405551	2.33555	GO:0000070;GO:0051984;GO:1905820;GO:1905821	mitotic sister chromatid segregation;positive regulation of chromosome segregation;positive regulation of chromosome separation;positive regulation of chromosome condensation
ENSG00000002587	HS3ST1	protein_coding	-1.97157	3.58303	-4.59873	1.40815e-05	0.00040575	2.33789	GO:0006024;GO:0015015	glycosaminoglycan biosynthetic process;heparan sulfate proteoglycan biosynthetic process, enzymatic modification
ENSG00000187554	TLR5	protein_coding	-1.11893	1.32307	-4.59786	1.4129e-05	0.000406565	2.55874	GO:0071260;GO:0006954;GO:0002224;GO:0032757;GO:0034123	cellular response to mechanical stimulus;inflammatory response;toll-like receptor signaling pathway;positive regulation of interleukin-8 production;positive regulation of toll-like receptor signaling pathway
ENSG00000258177	AC008149.1	lncRNA	-1.33208	-0.694859	-4.59786	1.41291e-05	0.000406565	2.71221	.	.
ENSG00000174989	FBXW8	protein_coding	0.503689	5.564	4.59768	1.41389e-05	0.000406568	2.25524	GO:0016567;GO:0016567;GO:0060271;GO:0007030;GO:0007030;GO:0008283;GO:0050775;GO:0050775	protein ubiquitination;protein ubiquitination;cilium assembly;Golgi organization;Golgi organization;cell population proliferation;positive regulation of dendrite morphogenesis;positive regulation of dendrite morphogenesis
ENSG00000276471	AC105265.3	lncRNA	-1.76	-5.49135	-4.59672	1.41916e-05	0.000407805	2.93765	.	.
ENSG00000103522	IL21R	protein_coding	-1.50698	1.09186	-4.59589	1.42373e-05	0.000408839	2.54382	GO:0019221;GO:0030101;GO:0016064	cytokine-mediated signaling pathway;natural killer cell activation;immunoglobulin mediated immune response
ENSG00000196961	AP2A1	protein_coding	0.525835	6.8005	4.59565	1.42504e-05	0.000408935	2.15622	GO:0006886;GO:0006897;GO:0006895;GO:0016192;GO:0072583;GO:0072583;GO:0072583;GO:0072583;GO:0072583;GO:0098884;GO:1900126;GO:1900126	intracellular protein transport;endocytosis;Golgi to endosome transport;vesicle-mediated transport;clathrin-dependent endocytosis;clathrin-dependent endocytosis;clathrin-dependent endocytosis;clathrin-dependent endocytosis;clathrin-dependent endocytosis;postsynaptic neurotransmitter receptor internalization;negative regulation of hyaluronan biosynthetic process;negative regulation of hyaluronan b…
ENSG00000144218	AFF3	protein_coding	-1.56861	5.39686	-4.59352	1.43682e-05	0.000412035	2.18935	GO:0010468;GO:0035116;GO:0034612	regulation of gene expression;embryonic hindlimb morphogenesis;response to tumor necrosis factor
ENSG00000080839	RBL1	protein_coding	0.47566	4.1432	4.59267	1.44157e-05	0.000413116	2.35468	GO:2000773;GO:0030154;GO:2000134;GO:0010629;GO:0043550	negative regulation of cellular senescence;cell differentiation;negative regulation of G1/S transition of mitotic cell cycle;negative regulation of gene expression;regulation of lipid kinase activity
ENSG00000071967	CYBRD1	protein_coding	-1.24649	5.83185	-4.59197	1.44545e-05	0.000413947	2.16581	GO:0140576;GO:0060586;GO:0006879	ascorbate homeostasis;multicellular organismal iron ion homeostasis;cellular iron ion homeostasis
ENSG00000148187	MRRF	protein_coding	0.420197	5.36788	4.59137	1.44881e-05	0.000414625	2.24952	GO:0032790;GO:0006412	ribosome disassembly;translation
ENSG00000260440	LINC01544	lncRNA	1.71027	-0.362237	4.58938	1.46004e-05	0.000417413	2.77688	.	.
ENSG00000165694	FRMD7	protein_coding	3.48884	-1.58253	4.58929	1.46053e-05	0.000417413	2.8925	GO:0010975;GO:0010975	regulation of neuron projection development;regulation of neuron projection development
ENSG00000102904	TSNAXIP1	protein_coding	-0.804689	1.53507	-4.58871	1.46381e-05	0.000418032	2.52256	.	.
ENSG00000111358	GTF2H3	protein_coding	0.383544	4.69118	4.58856	1.46469e-05	0.000418032	2.28894	GO:0006366;GO:0006281;GO:0006289	transcription by RNA polymerase II;DNA repair;nucleotide-excision repair
ENSG00000253764	AC019257.1	lncRNA	2.7568	-0.732079	4.58802	1.4677e-05	0.000418609	2.84351	.	.
ENSG00000249203	LINC02224	lncRNA	-2.0652	-4.71221	-4.58748	1.47079e-05	0.000419077	2.88857	.	.
ENSG00000205549	C9orf92	lncRNA	-1.79707	-4.73863	-4.58738	1.47134e-05	0.000419077	2.88614	.	.
ENSG00000161558	TMEM143	protein_coding	0.735451	3.58872	4.5858	1.48039e-05	0.00042137	2.39073	.	.
ENSG00000092201	SUPT16H	protein_coding	0.534953	6.95427	4.58525	1.48354e-05	0.000421981	2.11413	GO:0006368;GO:0006366;GO:0006334;GO:0032786;GO:0006337;GO:0006337	transcription elongation by RNA polymerase II promoter;transcription by RNA polymerase II;nucleosome assembly;positive regulation of DNA-templated transcription, elongation;nucleosome disassembly;nucleosome disassembly
ENSG00000222182	RNA5SP156	rRNA_pseudogene	-2.03135	-2.23468	-4.58161	1.50454e-05	0.000427666	2.74688	.	.
ENSG00000006125	AP2B1	protein_coding	0.538317	8.4436	4.58105	1.50777e-05	0.000428294	1.98453	GO:0016192;GO:0016192;GO:0072583;GO:0072583;GO:0072583;GO:0098884;GO:0048488;GO:0048488	vesicle-mediated transport;vesicle-mediated transport;clathrin-dependent endocytosis;clathrin-dependent endocytosis;clathrin-dependent endocytosis;postsynaptic neurotransmitter receptor internalization;synaptic vesicle endocytosis;synaptic vesicle endocytosis
ENSG00000238246	AC069549.1	lncRNA	-1.55941	-1.892	-4.58009	1.51338e-05	0.000429598	2.74333	.	.
ENSG00000286427	AC009486.2	lncRNA	-1.26449	-1.1412	-4.5792	1.51859e-05	0.000430786	2.68979	.	.
ENSG00000115252	PDE1A	protein_coding	-1.14845	3.61321	-4.57802	1.52555e-05	0.00043247	2.29359	.	.
ENSG00000141570	CBX8	protein_coding	1.02185	3.60098	4.57689	1.53221e-05	0.000434063	2.36133	GO:0000122;GO:0000122	negative regulation of transcription by RNA polymerase II;negative regulation of transcription by RNA polymerase II
ENSG00000259105	RPS3AP4	processed_pseudogene	2.61072	-1.69466	4.57495	1.54373e-05	0.000437032	2.83291	.	.
ENSG00000106853	PTGR1	protein_coding	-0.903399	3.38455	-4.57452	1.54631e-05	0.000437469	2.30247	GO:0006691;GO:0006693;GO:0006693;GO:2001302;GO:0036102	leukotriene metabolic process;prostaglandin metabolic process;prostaglandin metabolic process;lipoxin A4 metabolic process;leukotriene B4 metabolic process
ENSG00000225523	IGKV6D-21	IG_V_gene	-1.82443	-5.82849	-4.57377	1.55078e-05	0.000438146	2.85625	GO:0006955	immune response
ENSG00000103512	NOMO1	protein_coding	0.903757	3.90066	4.57377	1.55078e-05	0.000438146	2.33165	.	.
ENSG00000139318	DUSP6	protein_coding	-1.11878	5.03079	-4.57335	1.55327e-05	0.000438381	2.15899	GO:0043065;GO:0043065;GO:0070373;GO:0043409;GO:0035335;GO:0000165;GO:0070371;GO:0070373;GO:0051409;GO:0060420	positive regulation of apoptotic process;positive regulation of apoptotic process;negative regulation of ERK1 and ERK2 cascade;negative regulation of MAPK cascade;peptidyl-tyrosine dephosphorylation;MAPK cascade;ERK1 and ERK2 cascade;negative regulation of ERK1 and ERK2 cascade;response to nitrosative stress;regulation of heart growth
ENSG00000185046	ANKS1B	protein_coding	1.04294	4.54832	4.57328	1.5537e-05	0.000438381	2.26772	GO:0048013	ephrin receptor signaling pathway
ENSG00000165115	KIF27	protein_coding	-0.553862	3.46106	-4.57263	1.55759e-05	0.000439185	2.29931	GO:0060271;GO:0007018	cilium assembly;microtubule-based movement
ENSG00000131791	PRKAB2	protein_coding	0.702628	5.53685	4.57195	1.56167e-05	0.00044004	2.17441	GO:0007165;GO:0007165;GO:0120162;GO:0031669;GO:0031669	signal transduction;signal transduction;positive regulation of cold-induced thermogenesis;cellular response to nutrient levels;cellular response to nutrient levels
ENSG00000235601	BARX1-DT	lncRNA	-1.87666	-5.62346	-4.57074	1.569e-05	0.000441809	2.84248	.	.
ENSG00000198019	FCGR1B	transcribed_unprocessed_pseudogene	-1.43082	-0.465505	-4.57054	1.57023e-05	0.00044186	2.58943	.	.
ENSG00000136244	IL6	protein_coding	-2.78567	0.649736	-4.57014	1.57263e-05	0.00044224	2.44787	GO:0010628;GO:0043066;GO:0045893;GO:0045893;GO:0010573;GO:0098586;GO:0008284;GO:0008284;GO:0043065;GO:0045944;GO:0045944;GO:0032682;GO:0010628;GO:0010628;GO:0032722;GO:0032722;GO:0032755;GO:0032757;GO:0032760;GO:0050829;GO:1900017;GO:0045669;GO:0050796;GO:0051091;GO:0008284;GO:0008284;GO:0035633;GO:0045727;GO:0006954;GO:0045599;GO:0008285;GO:0072540;GO:0019221;GO:0051607;GO:0090594;GO:0042593;GO:…	positive regulation of gene expression;negative regulation of apoptotic process;positive regulation of DNA-templated transcription;positive regulation of DNA-templated transcription;vascular endothelial growth factor production;cellular response to virus;positive regulation of cell population proliferation;positive regulation of cell population proliferation;positive regulation of apoptotic proce…
ENSG00000196954	CASP4	protein_coding	-1.0826	3.45926	-4.56957	1.5761e-05	0.000442919	2.26932	GO:0016540;GO:0050830;GO:0042742;GO:0051604;GO:0050729;GO:0006915;GO:0050727;GO:0070059;GO:0070269;GO:0006508;GO:1903265;GO:0097193;GO:1904646;GO:2000494	protein autoprocessing;defense response to Gram-positive bacterium;defense response to bacterium;protein maturation;positive regulation of inflammatory response;apoptotic process;regulation of inflammatory response;intrinsic apoptotic signaling pathway in response to endoplasmic reticulum stress;pyroptosis;proteolysis;positive regulation of tumor necrosis factor-mediated signaling pathway;intrins…
ENSG00000137203	TFAP2A	protein_coding	-2.3571	1.13076	-4.56813	1.58487e-05	0.000444997	2.46594	GO:0043066;GO:0000122;GO:0045944;GO:0045893;GO:0045893;GO:0001822;GO:0007605;GO:0006357;GO:0008285;GO:0010628;GO:0010842;GO:0060349;GO:0045595;GO:0045892;GO:0042127;GO:0030501;GO:0048856;GO:0060021;GO:0035115;GO:0042472;GO:0048701;GO:0043525;GO:0003404;GO:0003409;GO:0010944;GO:0021559;GO:0021623;GO:0045892;GO:0061029;GO:0070172;GO:0071281;GO:2000378	negative regulation of apoptotic process;negative regulation of transcription by RNA polymerase II;positive regulation of transcription by RNA polymerase II;positive regulation of DNA-templated transcription;positive regulation of DNA-templated transcription;kidney development;sensory perception of sound;regulation of transcription by RNA polymerase II;negative regulation of cell population proli…
ENSG00000139194	RBP5	protein_coding	1.01098	2.02594	4.56801	1.58561e-05	0.000444997	2.4782	GO:0015908	fatty acid transport
ENSG00000250234	AC025754.1	lncRNA	-1.45491	-2.18029	-4.56783	1.58668e-05	0.000445002	2.70626	.	.
ENSG00000230712	GGTLC4P	unprocessed_pseudogene	-1.47622	-1.31336	-4.56764	1.58788e-05	0.000445039	2.64156	.	.
ENSG00000260530	AC010551.2	lncRNA	3.36011	-1.04075	4.56718	1.59068e-05	0.000445252	2.80853	.	.
ENSG00000139117	CPNE8	protein_coding	1.12494	4.91922	4.56717	1.59075e-05	0.000445252	2.23199	GO:0071277	cellular response to calcium ion
ENSG00000266144	MIR4654	miRNA	2.23682	-1.73774	4.5642	1.60905e-05	0.000450073	2.78938	.	.
ENSG00000123131	PRDX4	protein_coding	0.769706	5.26722	4.56401	1.61024e-05	0.000450108	2.16599	GO:0006979;GO:0045454;GO:0007252;GO:0042744	response to oxidative stress;cell redox homeostasis;I-kappaB phosphorylation;hydrogen peroxide catabolic process
ENSG00000139278	GLIPR1	protein_coding	-0.86884	3.71211	-4.56377	1.61175e-05	0.00045023	2.22597	.	.
ENSG00000287724	AC096536.3	lncRNA	-1.86491	-4.76846	-4.56302	1.61642e-05	0.000451235	2.80334	.	.
ENSG00000132465	JCHAIN	protein_coding	-3.21031	0.8472	-4.56265	1.61869e-05	0.00045157	2.36085	GO:0045087;GO:0006955;GO:0002250;GO:0065003;GO:0001895;GO:0019731;GO:0006959;GO:0003094;GO:0060267	innate immune response;immune response;adaptive immune response;protein-containing complex assembly;retina homeostasis;antibacterial humoral response;humoral immune response;glomerular filtration;positive regulation of respiratory burst
ENSG00000010072	SPRTN	protein_coding	0.602063	4.35776	4.56226	1.62118e-05	0.000451915	2.22914	GO:0006974;GO:0006508;GO:0016540;GO:0106300;GO:0031398;GO:0006974;GO:0009411;GO:0019985;GO:0019985	cellular response to DNA damage stimulus;proteolysis;protein autoprocessing;protein-DNA covalent cross-linking repair;positive regulation of protein ubiquitination;cellular response to DNA damage stimulus;response to UV;translesion synthesis;translesion synthesis
ENSG00000165424	ZCCHC24	protein_coding	-1.25561	4.43887	-4.56204	1.62252e-05	0.000451915	2.15731	.	.
ENSG00000282834	AP000787.3	processed_pseudogene	1.18893	0.888261	4.56157	1.62545e-05	0.000451915	2.53705	.	.
ENSG00000155463	OXA1L	protein_coding	0.553754	5.93584	4.56145	1.62624e-05	0.000451915	2.10385	GO:0009060;GO:0032780;GO:0032981;GO:0051262;GO:0051354;GO:0033615;GO:0032979	aerobic respiration;negative regulation of ATP-dependent activity;mitochondrial respiratory chain complex I assembly;protein tetramerization;negative regulation of oxidoreductase activity;mitochondrial proton-transporting ATP synthase complex assembly;protein insertion into mitochondrial inner membrane from matrix
ENSG00000010379	SLC6A13	protein_coding	-1.56161	-0.568112	-4.56136	1.62677e-05	0.000451915	2.55355	GO:0051939;GO:0150104;GO:0089718;GO:0035725;GO:0051936;GO:0071705;GO:0071705;GO:0015734;GO:0015718;GO:0015881	gamma-aminobutyric acid import;transport across blood-brain barrier;amino acid import across plasma membrane;sodium ion transmembrane transport;gamma-aminobutyric acid reuptake;nitrogen compound transport;nitrogen compound transport;taurine transport;monocarboxylic acid transport;creatine transmembrane transport
ENSG00000232638	AL390294.1	lncRNA	1.64007	-0.3226	4.56136	1.62678e-05	0.000451915	2.66401	.	.
ENSG00000250899	AC125807.2	lncRNA	-1.19757	1.70719	-4.56125	1.62745e-05	0.000451915	2.39364	.	.
ENSG00000183723	CMTM4	protein_coding	0.684462	7.10732	4.56017	1.63423e-05	0.0004535	2.01631	.	.
ENSG00000280411	IGHV1-69D	IG_V_gene	-2.77942	-4.80984	-4.5589	1.64229e-05	0.000455435	2.75752	.	.
ENSG00000241449	AC092666.1	lncRNA	1.61061	1.86183	4.55725	1.65276e-05	0.000458036	2.48246	.	.
ENSG00000286635	AC006112.1	lncRNA	4.29919	-0.822944	4.55592	1.66125e-05	0.000460086	2.76407	.	.
ENSG00000255571	MIR9-3HG	lncRNA	2.9804	2.14099	4.55571	1.66256e-05	0.000460147	2.51162	.	.
ENSG00000139223	ANP32D	protein_coding	-1.84043	-3.38266	-4.55415	1.67258e-05	0.000462321	2.72572	.	.
ENSG00000287579	AC139491.8	lncRNA	2.55073	-3.74265	4.55415	1.67262e-05	0.000462321	2.77459	.	.
ENSG00000138795	LEF1	protein_coding	-1.6323	4.33656	-4.55289	1.68072e-05	0.000464212	2.0815	GO:0043066;GO:0000122;GO:0045893;GO:0045893;GO:0006357;GO:0030335;GO:0032696;GO:0010628;GO:0045892;GO:0045892;GO:0060070;GO:0045944;GO:0030854;GO:0045944;GO:0071345;GO:0010718;GO:0060326;GO:0060070;GO:0062009;GO:0045597;GO:0045944;GO:0001649;GO:0001837;GO:0071168;GO:0032714;GO:0043392;GO:0043923;GO:0050767;GO:0045063;GO:0071353;GO:0030854;GO:0045588;GO:0030223;GO:0032713;GO:0071864;GO:0071866;GO:…	negative regulation of apoptotic process;negative regulation of transcription by RNA polymerase II;positive regulation of DNA-templated transcription;positive regulation of DNA-templated transcription;regulation of transcription by RNA polymerase II;positive regulation of cell migration;negative regulation of interleukin-13 production;positive regulation of gene expression;negative regulation of …
ENSG00000175309	PHYKPL	protein_coding	-0.601329	5.53276	-4.55275	1.68166e-05	0.000464212	2.06184	.	.
ENSG00000117625	RCOR3	protein_coding	0.735299	6.63915	4.5516	1.6891e-05	0.000465959	2.01906	GO:0006357;GO:0045892	regulation of transcription by RNA polymerase II;negative regulation of DNA-templated transcription
ENSG00000261092	LINC02178	lncRNA	-2.31802	-4.794	-4.5501	1.69888e-05	0.000468215	2.75035	.	.
ENSG00000262140	AC010653.1	unprocessed_pseudogene	-1.11144	-1.81091	-4.55	1.69951e-05	0.000468215	2.63281	.	.
ENSG00000180440	SERTM1	protein_coding	-3.06108	1.65812	-4.54882	1.70728e-05	0.000470049	2.29355	.	.
ENSG00000287088	AP001066.1	lncRNA	4.93396	-1.89465	4.54826	1.71093e-05	0.000470745	2.74253	.	.
ENSG00000187634	SAMD11	protein_coding	2.14311	4.88323	4.54755	1.71565e-05	0.000471737	2.19865	.	.
ENSG00000180353	HCLS1	protein_coding	-1.04603	4.01333	-4.54709	1.71864e-05	0.000472251	2.13399	GO:0008284;GO:0007165;GO:0030218;GO:0014068;GO:0030833;GO:0030854;GO:0033138;GO:0045944;GO:0050731;GO:0051897;GO:0071345;GO:0051091;GO:0035556;GO:0006355;GO:0042531;GO:0042307;GO:0009725;GO:0007015;GO:2000107	positive regulation of cell population proliferation;signal transduction;erythrocyte differentiation;positive regulation of phosphatidylinositol 3-kinase signaling;regulation of actin filament polymerization;positive regulation of granulocyte differentiation;positive regulation of peptidyl-serine phosphorylation;positive regulation of transcription by RNA polymerase II;positive regulation of pept…
ENSG00000196810	CTBP1-DT	lncRNA	0.467893	4.83975	4.54686	1.72021e-05	0.000472374	2.12751	.	.
ENSG00000029364	SLC39A9	protein_coding	0.524437	7.21337	4.54643	1.72302e-05	0.000472836	1.94569	GO:0071577;GO:0070830;GO:0006882;GO:1905562;GO:2000654	zinc ion transmembrane transport;bicellular tight junction assembly;cellular zinc ion homeostasis;regulation of vascular endothelial cell proliferation;regulation of cellular response to testosterone stimulus
ENSG00000243806	RPL7P18	processed_pseudogene	-1.91016	-2.7538	-4.54585	1.72688e-05	0.000473587	2.6599	.	.
ENSG00000179348	GATA2	protein_coding	1.50936	5.87307	4.54347	1.74279e-05	0.000477541	2.09212	GO:0010628;GO:0045944;GO:0000122;GO:0045944;GO:0045444;GO:0050766;GO:0045766;GO:0090050;GO:0045165;GO:0010629;GO:1902895;GO:1902895;GO:0043536;GO:2000352;GO:0045944;GO:0045944;GO:0045766;GO:0045766;GO:1903589;GO:0061042;GO:0035854;GO:0045746;GO:2000178;GO:1902895	positive regulation of gene expression;positive regulation of transcription by RNA polymerase II;negative regulation of transcription by RNA polymerase II;positive regulation of transcription by RNA polymerase II;fat cell differentiation;positive regulation of phagocytosis;positive regulation of angiogenesis;positive regulation of cell migration involved in sprouting angiogenesis;cell fate commit…
ENSG00000211611	IGKV6-21	IG_V_gene	-2.51768	-5.31041	-4.54329	1.74396e-05	0.000477541	2.72576	GO:0006955	immune response
ENSG00000224965	LINC02586	lncRNA	-1.52727	-1.80821	-4.54318	1.74471e-05	0.000477541	2.61637	.	.
ENSG00000170113	NIPA1	protein_coding	0.632008	6.76077	4.54271	1.74784e-05	0.000477785	1.96899	GO:0055085;GO:0015693	transmembrane transport;magnesium ion transport
ENSG00000163491	NEK10	protein_coding	-1.21897	1.76377	-4.54271	1.74787e-05	0.000477785	2.29095	GO:0006468;GO:0031954;GO:0043406;GO:0070372;GO:0043406;GO:1902749;GO:0120197;GO:1902749	protein phosphorylation;positive regulation of protein autophosphorylation;positive regulation of MAP kinase activity;regulation of ERK1 and ERK2 cascade;positive regulation of MAP kinase activity;regulation of cell cycle G2/M phase transition;mucociliary clearance;regulation of cell cycle G2/M phase transition
ENSG00000183671	GPR1	protein_coding	2.70671	0.377247	4.542	1.75261e-05	0.000478771	2.61985	GO:0007186;GO:0007218;GO:0042593	G protein-coupled receptor signaling pathway;neuropeptide signaling pathway;glucose homeostasis
ENSG00000165644	COMTD1	protein_coding	0.702665	3.35093	4.5413	1.75738e-05	0.00047976	2.24581	.	.
ENSG00000187953	PMS2CL	transcribed_unprocessed_pseudogene	0.510487	3.81702	4.54107	1.7589e-05	0.000479865	2.1903	.	.
ENSG00000061273	HDAC7	protein_coding	-0.703009	6.35405	-4.53932	1.77079e-05	0.000482797	1.9387	GO:0006476;GO:0016925;GO:0090050;GO:1901223;GO:0045668;GO:0032703	protein deacetylation;protein sumoylation;positive regulation of cell migration involved in sprouting angiogenesis;negative regulation of NIK/NF-kappaB signaling;negative regulation of osteoblast differentiation;negative regulation of interleukin-2 production
ENSG00000265992	ESRG	lncRNA	2.31198	-1.64504	4.53752	1.78307e-05	0.000485828	2.70309	.	.
ENSG00000236535	RC3H1-IT1	lncRNA	0.73299	1.46968	4.53606	1.79313e-05	0.000488254	2.3915	.	.
ENSG00000173320	STOX2	protein_coding	1.69933	4.35394	4.53533	1.79811e-05	0.000489294	2.18548	GO:0009792;GO:0001893	embryo development ending in birth or egg hatching;maternal placenta development
ENSG00000262801	U91319.1	lncRNA	-2.9124	-3.45037	-4.53372	1.8093e-05	0.000492018	2.64375	.	.
ENSG00000285622	AL135926.1	lncRNA	1.89482	-3.2902	4.53021	1.83383e-05	0.000498369	2.69833	.	.
ENSG00000102362	SYTL4	protein_coding	1.35747	4.98401	4.5291	1.84166e-05	0.000500174	2.1048	GO:0001778;GO:0071985;GO:0006887;GO:0045921;GO:0050714;GO:0032418;GO:1905684	plasma membrane repair;multivesicular body sorting pathway;exocytosis;positive regulation of exocytosis;positive regulation of protein secretion;lysosome localization;regulation of plasma membrane repair
ENSG00000162384	CZIB	protein_coding	-0.385318	3.95236	-4.52873	1.84433e-05	0.000500576	2.10275	.	.
ENSG00000179603	GRM8	protein_coding	-1.4231	3.43521	-4.5283	1.84735e-05	0.000501071	2.11789	GO:0007193;GO:0007601;GO:0007196;GO:0007216;GO:0051966	adenylate cyclase-inhibiting G protein-coupled receptor signaling pathway;visual perception;adenylate cyclase-inhibiting G protein-coupled glutamate receptor signaling pathway;G protein-coupled glutamate receptor signaling pathway;regulation of synaptic transmission, glutamatergic
ENSG00000142089	IFITM3	protein_coding	-1.11652	4.8324	-4.52719	1.85525e-05	0.000502889	1.99247	GO:0051607;GO:0009615;GO:0045071;GO:0051607;GO:0006955;GO:0046597;GO:0035456;GO:0034341;GO:0034341;GO:0032897;GO:0045071;GO:0035455;GO:0035455;GO:0035456;GO:0046597;GO:0046597;GO:0060337	defense response to virus;response to virus;negative regulation of viral genome replication;defense response to virus;immune response;negative regulation of viral entry into host cell;response to interferon-beta;response to interferon-gamma;response to interferon-gamma;negative regulation of viral transcription;negative regulation of viral genome replication;response to interferon-alpha;response …
ENSG00000233110	AC093797.1	lncRNA	1.49091	2.52847	4.52596	1.86401e-05	0.000504939	2.32731	.	.
ENSG00000211966	IGHV5-51	IG_V_gene	-3.05243	-3.3399	-4.52564	1.8663e-05	0.000505235	2.54531	.	.
ENSG00000152760	TCTEX1D1	protein_coding	-1.551	-0.264014	-4.52445	1.87483e-05	0.000507216	2.4239	GO:0007018	microtubule-based movement
ENSG00000254607	AP001783.1	lncRNA	-2.18091	-3.93668	-4.52343	1.88218e-05	0.000508878	2.63835	.	.
ENSG00000229056	HECW2-AS1	lncRNA	-1.31995	0.134505	-4.52325	1.88346e-05	0.000508897	2.36078	.	.
ENSG00000176566	DCAF4L2	protein_coding	-1.94158	-5.15748	-4.5213	1.89766e-05	0.000512404	2.66255	.	.
ENSG00000135407	AVIL	protein_coding	-0.645614	3.73819	-4.52086	1.90085e-05	0.000512936	2.07618	GO:0060271;GO:0007015;GO:0007399;GO:0010592;GO:0008154;GO:0051014;GO:0051016;GO:0010976;GO:1900480	cilium assembly;actin filament organization;nervous system development;positive regulation of lamellipodium assembly;actin polymerization or depolymerization;actin filament severing;barbed-end actin filament capping;positive regulation of neuron projection development;regulation of diacylglycerol biosynthetic process
ENSG00000241223	RN7SL39P	misc_RNA	-1.77237	-5.3718	-4.51806	1.92139e-05	0.000518147	2.65264	.	.
ENSG00000280011	AL031595.2	lncRNA	-1.82548	-2.52584	-4.51751	1.92543e-05	0.000518903	2.53335	.	.
ENSG00000137802	MAPKBP1	protein_coding	-0.522855	5.91591	-4.5172	1.92768e-05	0.000519177	1.89252	GO:0043124;GO:0032717;GO:0046330;GO:0043124;GO:1900425	negative regulation of I-kappaB kinase/NF-kappaB signaling;negative regulation of interleukin-8 production;positive regulation of JNK cascade;negative regulation of I-kappaB kinase/NF-kappaB signaling;negative regulation of defense response to bacterium
ENSG00000169507	SLC38A11	protein_coding	-1.80803	3.739	-4.51627	1.9346e-05	0.000520708	2.06361	GO:0003333	amino acid transmembrane transport
ENSG00000073849	ST6GAL1	protein_coding	-1.05983	4.86401	-4.51517	1.94273e-05	0.000522563	1.9567	GO:0018279;GO:0016266;GO:0006959;GO:0018279;GO:0019082;GO:0006054;GO:0097503;GO:0097503	protein N-linked glycosylation via asparagine;O-glycan processing;humoral immune response;protein N-linked glycosylation via asparagine;viral protein processing;N-acetylneuraminate metabolic process;sialylation;sialylation
ENSG00000150471	ADGRL3	protein_coding	-2.29925	3.06748	-4.51423	1.94974e-05	0.000524112	2.06412	GO:0007186;GO:0007189;GO:0007420;GO:0007186;GO:0001764;GO:0007416;GO:0007416;GO:0098742;GO:0098742	G protein-coupled receptor signaling pathway;adenylate cyclase-activating G protein-coupled receptor signaling pathway;brain development;G protein-coupled receptor signaling pathway;neuron migration;synapse assembly;synapse assembly;cell-cell adhesion via plasma-membrane adhesion molecules;cell-cell adhesion via plasma-membrane adhesion molecules
ENSG00000009694	TENM1	protein_coding	1.18347	7.52689	4.5139	1.95221e-05	0.000524442	1.8313	GO:0033138;GO:0007399;GO:0006955;GO:0051491;GO:0008285;GO:0030838;GO:0090316;GO:0043406;GO:0007157;GO:0048666;GO:0006359	positive regulation of peptidyl-serine phosphorylation;nervous system development;immune response;positive regulation of filopodium assembly;negative regulation of cell population proliferation;positive regulation of actin filament polymerization;positive regulation of intracellular protein transport;positive regulation of MAP kinase activity;heterophilic cell-cell adhesion via plasma membrane ce…
ENSG00000067715	SYT1	protein_coding	0.987304	9.51209	4.51317	1.95768e-05	0.000525575	1.68462	GO:0005513;GO:0007268;GO:0014059;GO:0017158;GO:0048488;GO:0048791;GO:0071277;GO:0007269;GO:1903861;GO:0017157;GO:0050806;GO:0051966;GO:0071277;GO:0098746;GO:1903235;GO:1903305	detection of calcium ion;chemical synaptic transmission;regulation of dopamine secretion;regulation of calcium ion-dependent exocytosis;synaptic vesicle endocytosis;calcium ion-regulated exocytosis of neurotransmitter;cellular response to calcium ion;neurotransmitter secretion;positive regulation of dendrite extension;regulation of exocytosis;positive regulation of synaptic transmission;regulatio…
ENSG00000235740	PHACTR2-AS1	lncRNA	-1.34807	-1.25468	-4.51289	1.95982e-05	0.000525813	2.42101	.	.
ENSG00000230820	AC000362.1	processed_pseudogene	-1.69814	-2.70635	-4.51147	1.97049e-05	0.000528341	2.53147	.	.
ENSG00000143337	TOR1AIP1	protein_coding	0.640621	6.69372	4.51041	1.97854e-05	0.000530159	1.85954	GO:0034504;GO:0071763;GO:0032781	protein localization to nucleus;nuclear membrane organization;positive regulation of ATP-dependent activity
ENSG00000101276	SLC52A3	protein_coding	-1.73931	-0.905301	-4.50969	1.98394e-05	0.000530799	2.37958	GO:0007605;GO:0032218;GO:0006771;GO:0032218	sensory perception of sound;riboflavin transport;riboflavin metabolic process;riboflavin transport
ENSG00000145861	C1QTNF2	protein_coding	-1.25586	0.643888	-4.50962	1.98448e-05	0.000530799	2.29517	GO:0019216	regulation of lipid metabolic process
ENSG00000156804	FBXO32	protein_coding	-1.47703	4.69148	-4.50959	1.98471e-05	0.000530799	1.94051	GO:0016567;GO:0016567;GO:0014894	protein ubiquitination;protein ubiquitination;response to denervation involved in regulation of muscle adaptation
ENSG00000226808	LINC00840	lncRNA	-1.98583	-2.45391	-4.50723	2.00277e-05	0.00053529	2.50173	.	.
ENSG00000121644	DESI2	protein_coding	0.813745	5.94335	4.50671	2.00676e-05	0.000535763	1.90771	GO:0016579	protein deubiquitination
ENSG00000144834	TAGLN3	protein_coding	-1.10929	4.75145	-4.50655	2.00797e-05	0.000535763	1.95495	GO:0007015;GO:0007417	actin filament organization;central nervous system development
ENSG00000258317	AC034102.6	lncRNA	-0.823574	0.385086	-4.5065	2.00836e-05	0.000535763	2.30333	.	.
ENSG00000174371	EXO1	protein_coding	2.03058	1.13711	4.50597	2.01241e-05	0.000536503	2.34352	GO:0006310;GO:0006298;GO:0006298;GO:0006298;GO:0006298;GO:0006281;GO:0006310;GO:0006298;GO:0090656;GO:0006298;GO:0006310	DNA recombination;mismatch repair;mismatch repair;mismatch repair;mismatch repair;DNA repair;DNA recombination;mismatch repair;t-circle formation;mismatch repair;DNA recombination
ENSG00000108424	KPNB1	protein_coding	0.456324	8.30573	4.50513	2.01893e-05	0.0005379	1.71097	GO:0007080;GO:0006606;GO:0006606;GO:0006606;GO:0006606;GO:0090307;GO:0006607;GO:0006607;GO:0006607;GO:0006610;GO:0045184;GO:0030953;GO:0006404;GO:0007079;GO:0040001;GO:0031291	mitotic metaphase plate congression;protein import into nucleus;protein import into nucleus;protein import into nucleus;protein import into nucleus;mitotic spindle assembly;NLS-bearing protein import into nucleus;NLS-bearing protein import into nucleus;NLS-bearing protein import into nucleus;ribosomal protein import into nucleus;establishment of protein localization;astral microtubule organizatio…
ENSG00000154429	CCSAP	protein_coding	0.955336	4.82708	4.50342	2.03214e-05	0.000541076	1.98816	GO:1901673;GO:0045995;GO:1901673;GO:1990755	regulation of mitotic spindle assembly;regulation of embryonic development;regulation of mitotic spindle assembly;mitotic spindle microtubule depolymerization
ENSG00000243290	IGKV1-12	IG_V_gene	-2.68177	-4.1675	-4.5024	2.04009e-05	0.00054285	2.51716	GO:0006955	immune response
ENSG00000135046	ANXA1	protein_coding	-1.4359	6.14789	-4.50005	2.05856e-05	0.000547418	1.79836	GO:0043066;GO:0007165;GO:0006954;GO:0007166;GO:0006909;GO:0042102;GO:0008360;GO:0008360;GO:0006954;GO:0006954;GO:0007166;GO:0051179;GO:0090050;GO:0050727;GO:0035924;GO:0030216;GO:0030216;GO:0031532;GO:0032743;GO:0032717;GO:0090050;GO:0032508;GO:0045627;GO:0045629;GO:0050727;GO:0042063;GO:0018149;GO:0001780;GO:0002548;GO:0002685;GO:0002685;GO:0007187;GO:0007187;GO:0010165;GO:0014839;GO:0030073;GO:…	negative regulation of apoptotic process;signal transduction;inflammatory response;cell surface receptor signaling pathway;phagocytosis;positive regulation of T cell proliferation;regulation of cell shape;regulation of cell shape;inflammatory response;inflammatory response;cell surface receptor signaling pathway;localization;positive regulation of cell migration involved in sprouting angiogenesis…
ENSG00000056998	GYG2	protein_coding	2.39126	3.90877	4.49952	2.06276e-05	0.000547918	2.12757	GO:0005978;GO:0005978	glycogen biosynthetic process;glycogen biosynthetic process
ENSG00000237588	AL590666.3	lncRNA	2.80144	-2.9701	4.49948	2.06305e-05	0.000547918	2.57918	.	.
ENSG00000159377	PSMB4	protein_coding	0.616607	6.57185	4.49917	2.06548e-05	0.000548218	1.82384	GO:0043161	proteasome-mediated ubiquitin-dependent protein catabolic process
ENSG00000101883	RHOXF1	protein_coding	-1.42741	-3.25091	-4.49761	2.07781e-05	0.000551144	2.52431	GO:0006355;GO:0006357;GO:0010628;GO:0030521	regulation of DNA-templated transcription;regulation of transcription by RNA polymerase II;positive regulation of gene expression;androgen receptor signaling pathway
ENSG00000168092	PAFAH1B2	protein_coding	0.624781	7.76547	4.49681	2.08424e-05	0.0005525	1.72597	GO:0007283;GO:0016239;GO:0007420;GO:0006629	spermatogenesis;positive regulation of macroautophagy;brain development;lipid metabolic process
ENSG00000258788	CKS1BP1	processed_pseudogene	-1.83688	-1.5888	-4.49558	2.09403e-05	0.000554746	2.40527	.	.
ENSG00000165671	NSD1	protein_coding	-0.985106	6.05917	-4.49399	2.1068e-05	0.000557778	1.7905	GO:0000122;GO:0045893;GO:0006355;GO:0033135;GO:1903025	negative regulation of transcription by RNA polymerase II;positive regulation of DNA-templated transcription;regulation of DNA-templated transcription;regulation of peptidyl-serine phosphorylation;regulation of RNA polymerase II regulatory region sequence-specific DNA binding
ENSG00000185621	LMLN	protein_coding	-0.647741	3.76021	-4.49282	2.11622e-05	0.000559919	1.97268	.	.
ENSG00000179958	DCTPP1	protein_coding	0.756951	3.37606	4.49255	2.11843e-05	0.000560151	2.06678	GO:0042262;GO:0042262;GO:0009143;GO:0009143;GO:0006253;GO:0006253	DNA protection;DNA protection;nucleoside triphosphate catabolic process;nucleoside triphosphate catabolic process;dCTP catabolic process;dCTP catabolic process
ENSG00000173065	FAM222B	protein_coding	0.495716	4.82042	4.49212	2.12194e-05	0.000560727	1.92519	.	.
ENSG00000259293	LIPC-AS1	lncRNA	-1.63307	-4.99154	-4.49099	2.13108e-05	0.000562134	2.55905	.	.
ENSG00000286403	AC010378.1	lncRNA	-1.78686	-2.73451	-4.49085	2.13223e-05	0.000562134	2.45143	.	.
ENSG00000122735	DNAI1	protein_coding	-0.951315	1.78125	-4.49074	2.13309e-05	0.000562134	2.11914	GO:0003341;GO:0007368;GO:0036158;GO:0036158;GO:0003341;GO:0030317	cilium movement;determination of left/right symmetry;outer dynein arm assembly;outer dynein arm assembly;cilium movement;flagellated sperm motility
ENSG00000142875	PRKACB	protein_coding	-0.729386	6.40677	-4.49068	2.1336e-05	0.000562134	1.75542	GO:0006468;GO:0007188;GO:0010737;GO:0018105;GO:0007165;GO:0003091;GO:0034380	protein phosphorylation;adenylate cyclase-modulating G protein-coupled receptor signaling pathway;protein kinase A signaling;peptidyl-serine phosphorylation;signal transduction;renal water homeostasis;high-density lipoprotein particle assembly
ENSG00000253784	AC090735.1	lncRNA	2.80293	-2.93817	4.49064	2.13394e-05	0.000562134	2.54634	.	.
ENSG00000070729	CNGB1	protein_coding	-3.81519	1.51978	-4.48966	2.14193e-05	0.000563885	2.08551	GO:0006812;GO:0001895;GO:0007601;GO:0050908;GO:0001895;GO:0098655;GO:0021630;GO:0050911;GO:0051899;GO:0099105;GO:1990834	cation transport;retina homeostasis;visual perception;detection of light stimulus involved in visual perception;retina homeostasis;cation transmembrane transport;olfactory nerve maturation;detection of chemical stimulus involved in sensory perception of smell;membrane depolarization;ion channel modulating, G protein-coupled receptor signaling pathway;response to odorant
ENSG00000185624	P4HB	protein_coding	0.688478	8.34211	4.4893	2.14486e-05	0.000564303	1.65008	GO:0071456;GO:0006457;GO:0046598;GO:0034976;GO:0034976;GO:0018401;GO:0030070;GO:0034975;GO:0035722;GO:0038155;GO:0045785;GO:1900026;GO:1902175	cellular response to hypoxia;protein folding;positive regulation of viral entry into host cell;response to endoplasmic reticulum stress;response to endoplasmic reticulum stress;peptidyl-proline hydroxylation to 4-hydroxy-L-proline;insulin processing;protein folding in endoplasmic reticulum;interleukin-12-mediated signaling pathway;interleukin-23-mediated signaling pathway;positive regulation of c…
ENSG00000129351	ILF3	protein_coding	0.348025	8.06895	4.48909	2.14663e-05	0.000564416	1.66422	GO:0017148;GO:0006468;GO:0045893;GO:0045071;GO:0045892	negative regulation of translation;protein phosphorylation;positive regulation of DNA-templated transcription;negative regulation of viral genome replication;negative regulation of DNA-templated transcription
ENSG00000159352	PSMD4	protein_coding	0.625765	5.97823	4.48863	2.15042e-05	0.000564585	1.82937	GO:0043161;GO:0043161	proteasome-mediated ubiquitin-dependent protein catabolic process;proteasome-mediated ubiquitin-dependent protein catabolic process
ENSG00000197550	AL359955.1	unprocessed_pseudogene	-2.0985	-4.4812	-4.48852	2.15128e-05	0.000564585	2.5164	.	.
ENSG00000287687	AC007387.2	lncRNA	2.48167	-1.91879	4.48843	2.15204e-05	0.000564585	2.51699	.	.
ENSG00000269713	NBPF9	protein_coding	0.72129	4.98887	4.48836	2.15264e-05	0.000564585	1.90092	.	.
ENSG00000249690	AC110813.1	lncRNA	-0.710525	2.77895	-4.48778	2.15735e-05	0.000565336	2.03766	.	.
ENSG00000237515	SHISA9	protein_coding	-2.73817	1.43192	-4.48752	2.15953e-05	0.000565336	2.16583	GO:0048172;GO:2000311;GO:0048172	regulation of short-term neuronal synaptic plasticity;regulation of AMPA receptor activity;regulation of short-term neuronal synaptic plasticity
ENSG00000196422	PPP1R26	protein_coding	0.628002	5.19832	4.48751	2.15962e-05	0.000565336	1.88338	.	.
ENSG00000100146	SOX10	protein_coding	-1.61609	2.82937	-4.48736	2.16088e-05	0.000565336	2.04263	GO:0045893;GO:0000122;GO:0006357;GO:0009653;GO:0001755;GO:0022010;GO:0007422;GO:0014003;GO:0048709;GO:0002009;GO:0048484	positive regulation of DNA-templated transcription;negative regulation of transcription by RNA polymerase II;regulation of transcription by RNA polymerase II;anatomical structure morphogenesis;neural crest cell migration;central nervous system myelination;peripheral nervous system development;oligodendrocyte development;oligodendrocyte differentiation;morphogenesis of an epithelium;enteric nervou…
ENSG00000234025	RBPMS2P1	processed_pseudogene	2.27391	-1.49562	4.48701	2.16375e-05	0.000565441	2.51173	.	.
ENSG00000105647	PIK3R2	protein_coding	0.62969	2.04924	4.48698	2.16397e-05	0.000565441	2.16434	GO:0045944;GO:0046854;GO:0034976;GO:0043551;GO:0042307;GO:0010506;GO:0006955;GO:0014065;GO:0030183;GO:0030217;GO:0001678;GO:0008286;GO:0032869;GO:0043409	positive regulation of transcription by RNA polymerase II;phosphatidylinositol phosphate biosynthetic process;response to endoplasmic reticulum stress;regulation of phosphatidylinositol 3-kinase activity;positive regulation of protein import into nucleus;regulation of autophagy;immune response;phosphatidylinositol 3-kinase signaling;B cell differentiation;T cell differentiation;cellular glucose h…
ENSG00000173511	VEGFB	protein_coding	0.782061	5.78182	4.48556	2.17572e-05	0.000568157	1.83663	GO:0001666;GO:0002040;GO:0048010;GO:0001934;GO:0050731;GO:0001938;GO:0001938;GO:0038084;GO:0045766;GO:0050930;GO:0060754;GO:0035470;GO:0043066;GO:0010629;GO:0070374;GO:0043524;GO:0051897;GO:0050930;GO:0060754;GO:0030949	response to hypoxia;sprouting angiogenesis;vascular endothelial growth factor receptor signaling pathway;positive regulation of protein phosphorylation;positive regulation of peptidyl-tyrosine phosphorylation;positive regulation of endothelial cell proliferation;positive regulation of endothelial cell proliferation;vascular endothelial growth factor signaling pathway;positive regulation of angiog…
ENSG00000173918	C1QTNF1	protein_coding	-1.15032	5.2791	-4.48476	2.18245e-05	0.000569445	1.82066	GO:0010628;GO:0007204;GO:0090331;GO:0010544;GO:2000860	positive regulation of gene expression;positive regulation of cytosolic calcium ion concentration;negative regulation of platelet aggregation;negative regulation of platelet activation;positive regulation of aldosterone secretion
ENSG00000214357	NEURL1B	protein_coding	-0.951597	6.52837	-4.48465	2.18335e-05	0.000569445	1.71703	GO:0070086;GO:0070086	ubiquitin-dependent endocytosis;ubiquitin-dependent endocytosis
ENSG00000128262	POM121L9P	transcribed_unprocessed_pseudogene	-1.34134	0.906258	-4.48427	2.18653e-05	0.00056992	2.15966	.	.
ENSG00000124216	SNAI1	protein_coding	-1.90089	1.80779	-4.48391	2.18954e-05	0.00057035	2.06291	GO:0000122;GO:0045893;GO:0006355;GO:0030335;GO:0000122;GO:0000122;GO:0010718;GO:0010718;GO:0010718;GO:0003180;GO:0001649;GO:0003198;GO:0003198;GO:0010957;GO:0043518;GO:0061314;GO:0061314;GO:1902230;GO:2000810;GO:0001707;GO:0001837;GO:0001837;GO:0070828	negative regulation of transcription by RNA polymerase II;positive regulation of DNA-templated transcription;regulation of DNA-templated transcription;positive regulation of cell migration;negative regulation of transcription by RNA polymerase II;negative regulation of transcription by RNA polymerase II;positive regulation of epithelial to mesenchymal transition;positive regulation of epithelial …
ENSG00000125319	HROB	protein_coding	0.858313	1.62142	4.48372	2.19107e-05	0.000570397	2.17905	GO:0006974;GO:0036297;GO:0000731;GO:0007292;GO:0048232	cellular response to DNA damage stimulus;interstrand cross-link repair;DNA synthesis involved in DNA repair;female gamete generation;male gamete generation
ENSG00000254293	AC026688.2	lncRNA	4.00481	-1.93916	4.48167	2.20833e-05	0.000574535	2.51227	.	.
ENSG00000183579	ZNRF3	protein_coding	0.763162	5.10527	4.48054	2.21786e-05	0.000576658	1.8646	GO:0016567;GO:0006511;GO:0090090;GO:0006511;GO:0090090;GO:0060173;GO:0072089;GO:2000051;GO:0038018;GO:0038018;GO:0038018	protein ubiquitination;ubiquitin-dependent protein catabolic process;negative regulation of canonical Wnt signaling pathway;ubiquitin-dependent protein catabolic process;negative regulation of canonical Wnt signaling pathway;limb development;stem cell proliferation;negative regulation of non-canonical Wnt signaling pathway;Wnt receptor catabolic process;Wnt receptor catabolic process;Wnt receptor…
ENSG00000101134	DOK5	protein_coding	-2.08123	3.18441	-4.47948	2.22686e-05	0.000578484	1.9707	GO:0007265;GO:0007169;GO:0043410;GO:0051386	Ras protein signal transduction;transmembrane receptor protein tyrosine kinase signaling pathway;positive regulation of MAPK cascade;regulation of neurotrophin TRK receptor signaling pathway
ENSG00000117724	CENPF	protein_coding	2.04699	4.64165	4.47939	2.22764e-05	0.000578484	1.93781	GO:0015031;GO:0015031;GO:0007059;GO:0007059;GO:0000278;GO:0045892;GO:0007094;GO:0000278;GO:0051310;GO:0001822;GO:0009410;GO:0010389;GO:0010389;GO:0016202;GO:0021591;GO:0051310;GO:0051382	protein transport;protein transport;chromosome segregation;chromosome segregation;mitotic cell cycle;negative regulation of DNA-templated transcription;mitotic spindle assembly checkpoint signaling;mitotic cell cycle;metaphase plate congression;kidney development;response to xenobiotic stimulus;regulation of G2/M transition of mitotic cell cycle;regulation of G2/M transition of mitotic cell cycle…
ENSG00000149554	CHEK1	protein_coding	1.13367	2.95729	4.47882	2.23248e-05	0.000579385	2.0624	GO:0006915;GO:0006281;GO:0006974;GO:0006974;GO:0006468;GO:0006338;GO:0007095;GO:0000077;GO:0000077;GO:0071260;GO:0010569;GO:0035556;GO:1901796;GO:0006468;GO:0090399;GO:0006260;GO:0018107;GO:0042770;GO:0044818;GO:0045787;GO:0045814;GO:0045839;GO:0046602;GO:0070317	apoptotic process;DNA repair;cellular response to DNA damage stimulus;cellular response to DNA damage stimulus;protein phosphorylation;chromatin remodeling;mitotic G2 DNA damage checkpoint signaling;DNA damage checkpoint signaling;DNA damage checkpoint signaling;cellular response to mechanical stimulus;regulation of double-strand break repair via homologous recombination;intracellular signal tran…
ENSG00000260338	LINC01570	lncRNA	4.31822	-0.750357	4.47745	2.24414e-05	0.000582052	2.48002	.	.
ENSG00000185697	MYBL1	protein_coding	1.08747	3.17309	4.47577	2.2586e-05	0.00058476	2.0437	GO:0045944;GO:0045893;GO:0007283;GO:0045944;GO:0000278;GO:0045944;GO:0007141;GO:0140543	positive regulation of transcription by RNA polymerase II;positive regulation of DNA-templated transcription;spermatogenesis;positive regulation of transcription by RNA polymerase II;mitotic cell cycle;positive regulation of transcription by RNA polymerase II;male meiosis I;positive regulation of piRNA transcription
ENSG00000177803	YWHAQP4	processed_pseudogene	-2.07881	-4.74757	-4.47566	2.25952e-05	0.00058476	2.48812	.	.
ENSG00000135763	URB2	protein_coding	0.726085	4.92203	4.4756	2.26002e-05	0.00058476	1.86671	GO:0042254;GO:1901796	ribosome biogenesis;regulation of signal transduction by p53 class mediator
ENSG00000215206	TRBV24OR9-2	TR_V_pseudogene	2.24671	-4.78238	4.47554	2.26054e-05	0.00058476	2.50499	.	.
ENSG00000178726	THBD	protein_coding	-1.4291	5.20365	-4.47543	2.26153e-05	0.00058476	1.78019	GO:0007596;GO:0006508;GO:0010544;GO:0051918;GO:0030195;GO:0030195;GO:0031638;GO:0072377	blood coagulation;proteolysis;negative regulation of platelet activation;negative regulation of fibrinolysis;negative regulation of blood coagulation;negative regulation of blood coagulation;zymogen activation;blood coagulation, common pathway
ENSG00000135775	COG2	protein_coding	0.670654	5.28882	4.47488	2.26625e-05	0.00058562	1.83842	GO:0006891;GO:0007030;GO:0007030;GO:0006891;GO:0000301;GO:0070085	intra-Golgi vesicle-mediated transport;Golgi organization;Golgi organization;intra-Golgi vesicle-mediated transport;retrograde transport, vesicle recycling within Golgi;glycosylation
ENSG00000109667	SLC2A9	protein_coding	-1.06177	1.77749	-4.47436	2.27073e-05	0.000586417	2.06955	GO:0008645;GO:1904659;GO:1904659;GO:0015747;GO:0046415;GO:0015755;GO:0015749	hexose transmembrane transport;glucose transmembrane transport;glucose transmembrane transport;urate transport;urate metabolic process;fructose transmembrane transport;monosaccharide transmembrane transport
ENSG00000134318	ROCK2	protein_coding	-0.481012	6.784	-4.47293	2.2832e-05	0.000589276	1.66906	GO:0010629;GO:0001934;GO:0006468;GO:0030155;GO:0032956;GO:2000114;GO:0010628;GO:0031032;GO:0016525;GO:0006468;GO:0030335;GO:0010628;GO:0006939;GO:0042752;GO:0010595;GO:0072659;GO:0072659;GO:0051496;GO:0007266;GO:0007249;GO:0030866;GO:0030866;GO:0035509;GO:0035509;GO:1903140;GO:1903140;GO:1903347;GO:0044788;GO:0051893;GO:2000145;GO:0051298;GO:0003180;GO:0001837;GO:0018107;GO:0000281;GO:0002931;GO:…	negative regulation of gene expression;positive regulation of protein phosphorylation;protein phosphorylation;regulation of cell adhesion;regulation of actin cytoskeleton organization;regulation of establishment of cell polarity;positive regulation of gene expression;actomyosin structure organization;negative regulation of angiogenesis;protein phosphorylation;positive regulation of cell migration…
ENSG00000157335	CLEC18C	protein_coding	-1.39761	-2.45161	-4.47181	2.29291e-05	0.000591183	2.39048	.	.
ENSG00000127074	RGS13	protein_coding	-1.5672	-1.36649	-4.47176	2.2934e-05	0.000591183	2.30142	GO:0007186	G protein-coupled receptor signaling pathway
ENSG00000186007	LEMD1	protein_coding	-1.97997	-4.99656	-4.47157	2.29505e-05	0.000591245	2.47919	.	.
ENSG00000223965	ZNF587P1	processed_pseudogene	-1.66418	-2.29444	-4.47135	2.29698e-05	0.000591381	2.36882	.	.
ENSG00000124780	KCNK17	protein_coding	-2.49984	-3.67934	-4.47069	2.30278e-05	0.000592512	2.3877	GO:0006813;GO:0030322;GO:0071805	potassium ion transport;stabilization of membrane potential;potassium ion transmembrane transport
ENSG00000260498	AC126696.3	lncRNA	-1.90243	-2.19866	-4.47046	2.30479e-05	0.000592665	2.35802	.	.
ENSG00000258806	OR11H7	protein_coding	-1.52317	-3.14297	-4.46936	2.31447e-05	0.000594792	2.41251	.	.
ENSG00000236035	NSA2P1	processed_pseudogene	-0.982277	-0.230776	-4.46868	2.32044e-05	0.000595682	2.20798	.	.
ENSG00000196096	SPAG16-DT	lncRNA	-1.44348	-0.08195	-4.46864	2.32076e-05	0.000595682	2.20811	.	.
ENSG00000258499	LINC02287	lncRNA	1.83528	-2.98171	4.46693	2.33595e-05	0.000599215	2.4725	.	.
ENSG00000223960	CHROMR	lncRNA	-0.612732	5.10605	-4.46611	2.34328e-05	0.000600727	1.7653	.	.
ENSG00000168454	TXNDC2	protein_coding	-1.1951	-2.39332	-4.46584	2.34571e-05	0.000600986	2.3691	GO:0007283;GO:0045454	spermatogenesis;cell redox homeostasis
ENSG00000171357	LURAP1	protein_coding	-1.20988	1.06136	-4.46532	2.35037e-05	0.000601813	2.09201	GO:0043123;GO:0001819;GO:0043123;GO:0001819	positive regulation of I-kappaB kinase/NF-kappaB signaling;positive regulation of cytokine production;positive regulation of I-kappaB kinase/NF-kappaB signaling;positive regulation of cytokine production
ENSG00000095139	ARCN1	protein_coding	0.612293	7.45457	4.46508	2.3525e-05	0.000601989	1.63162	GO:0006888;GO:0006890;GO:0006886;GO:0051645	endoplasmic reticulum to Golgi vesicle-mediated transport;retrograde vesicle-mediated transport, Golgi to endoplasmic reticulum;intracellular protein transport;Golgi localization
ENSG00000010327	STAB1	protein_coding	-1.07273	7.59453	-4.46492	2.35392e-05	0.000601989	1.55907	GO:0007155;GO:0042742;GO:0016525;GO:0007267;GO:0006898	cell adhesion;defense response to bacterium;negative regulation of angiogenesis;cell-cell signaling;receptor-mediated endocytosis
ENSG00000149571	KIRREL3	protein_coding	-1.70864	1.54586	-4.46231	2.37742e-05	0.000607628	2.03625	GO:0098609;GO:0030097;GO:0007156;GO:0007416;GO:0021766;GO:0007416	cell-cell adhesion;hemopoiesis;homophilic cell adhesion via plasma membrane adhesion molecules;synapse assembly;hippocampus development;synapse assembly
ENSG00000143368	SF3B4	protein_coding	0.674673	4.23052	4.4617	2.383e-05	0.000608685	1.87715	GO:0000398;GO:0048026;GO:0006397;GO:0008380;GO:0000398;GO:1903241;GO:0000375	mRNA splicing, via spliceosome;positive regulation of mRNA splicing, via spliceosome;mRNA processing;RNA splicing;mRNA splicing, via spliceosome;U2-type prespliceosome assembly;RNA splicing, via transesterification reactions
ENSG00000232539	LINC00945	lncRNA	-2.12183	-5.38962	-4.46069	2.39214e-05	0.000610649	2.44617	.	.
ENSG00000074657	ZNF532	protein_coding	-1.10537	5.83682	-4.45932	2.40465e-05	0.000613414	1.66463	.	.
ENSG00000047410	TPR	protein_coding	0.582214	7.87693	4.45919	2.40589e-05	0.000613414	1.57812	GO:0000122;GO:1901673;GO:0006606;GO:0032880;GO:0042307;GO:0034605;GO:0007094;GO:0006406;GO:0090267;GO:0090316;GO:0006913;GO:0045947;GO:0006606;GO:0046827;GO:0035457;GO:0006404;GO:0006405;GO:0006999;GO:0010965;GO:0031453;GO:0031990;GO:0046832;GO:0046832;GO:0070849	negative regulation of transcription by RNA polymerase II;regulation of mitotic spindle assembly;protein import into nucleus;regulation of protein localization;positive regulation of protein import into nucleus;cellular response to heat;mitotic spindle assembly checkpoint signaling;mRNA export from nucleus;positive regulation of mitotic cell cycle spindle assembly checkpoint;positive regulation o…
ENSG00000149743	TRPT1	protein_coding	0.579152	3.40831	4.45883	2.40913e-05	0.000613869	1.92937	GO:0006388	tRNA splicing, via endonucleolytic cleavage and ligation
ENSG00000131482	G6PC	protein_coding	-1.61962	-5.02007	-4.45855	2.41175e-05	0.000614165	2.44418	GO:0006094;GO:0006094;GO:0042593;GO:0006094;GO:0051156;GO:0005977	gluconeogenesis;gluconeogenesis;glucose homeostasis;gluconeogenesis;glucose 6-phosphate metabolic process;glycogen metabolic process
ENSG00000118298	CA14	protein_coding	0.898966	2.07313	4.45819	2.41503e-05	0.000614372	2.07573	.	.
ENSG00000164626	KCNK5	protein_coding	-1.95376	3.79067	-4.45814	2.41549e-05	0.000614372	1.83647	GO:0030322;GO:0071805;GO:0060075;GO:0006813;GO:0097623	stabilization of membrane potential;potassium ion transmembrane transport;regulation of resting membrane potential;potassium ion transport;potassium ion export across plasma membrane
ENSG00000144230	GPR17	protein_coding	-1.52112	2.43291	-4.45773	2.41926e-05	0.000614812	1.96597	GO:0007186;GO:0035025;GO:0051482	G protein-coupled receptor signaling pathway;positive regulation of Rho protein signal transduction;positive regulation of cytosolic calcium ion concentration involved in phospholipase C-activating G protein-coupled signaling pathway
ENSG00000227586	RPS26P39	processed_pseudogene	-1.27318	-1.12641	-4.45763	2.42014e-05	0.000614812	2.22003	.	.
ENSG00000256499	LINC02468	lncRNA	-1.95929	-2.65879	-4.45691	2.42683e-05	0.000616139	2.33365	.	.
ENSG00000232765	AL158819.1	transcribed_unprocessed_pseudogene	-1.28261	-6.11034	-4.4567	2.42872e-05	0.000616246	2.4428	.	.
ENSG00000158435	CNOT11	protein_coding	0.455386	5.24371	4.45557	2.43919e-05	0.000618531	1.75713	GO:0000289	nuclear-transcribed mRNA poly(A) tail shortening
ENSG00000183605	SFXN4	protein_coding	0.580627	4.62356	4.45496	2.44492e-05	0.000619611	1.81079	GO:1990542	mitochondrial transmembrane transport
ENSG00000136504	KAT7	protein_coding	0.379207	7.0921	4.45422	2.45178e-05	0.000620972	1.61328	GO:0032786;GO:0001779;GO:0045740;GO:0006355;GO:0043981;GO:0043982;GO:0006355;GO:0006355;GO:0006275;GO:0030174;GO:0051726;GO:0001558;GO:0001558;GO:0016570;GO:0018393;GO:0031098;GO:0043983;GO:0045815;GO:0072708;GO:0072710;GO:0072716;GO:0072720;GO:0072739;GO:1900182;GO:1902035;GO:2000278;GO:2000819	positive regulation of DNA-templated transcription, elongation;natural killer cell differentiation;positive regulation of DNA replication;regulation of DNA-templated transcription;histone H4-K5 acetylation;histone H4-K8 acetylation;regulation of DNA-templated transcription;regulation of DNA-templated transcription;regulation of DNA replication;regulation of DNA-templated DNA replication initiatio…
ENSG00000159140	SON	protein_coding	0.344052	9.63411	4.45406	2.45324e-05	0.000620972	1.43241	GO:0006397;GO:0043066;GO:0043484;GO:0051726;GO:0000226;GO:0000281;GO:0048024;GO:0048024	mRNA processing;negative regulation of apoptotic process;regulation of RNA splicing;regulation of cell cycle;microtubule cytoskeleton organization;mitotic cytokinesis;regulation of mRNA splicing, via spliceosome;regulation of mRNA splicing, via spliceosome
ENSG00000143578	CREB3L4	protein_coding	0.722128	3.11554	4.45385	2.45523e-05	0.0006211	1.95289	GO:0006357;GO:0045944	regulation of transcription by RNA polymerase II;positive regulation of transcription by RNA polymerase II
ENSG00000226468	AC018641.1	processed_pseudogene	-1.90545	-4.13108	-4.45254	2.46751e-05	0.000623832	2.39262	.	.
ENSG00000215218	UBE2QL1	protein_coding	1.06017	5.00238	4.45094	2.48256e-05	0.00062726	1.79442	GO:0000209	protein polyubiquitination
ENSG00000286461	AC024730.1	lncRNA	1.14387	0.376781	4.45061	2.48565e-05	0.000627665	2.17656	.	.
ENSG00000149679	CABLES2	protein_coding	0.564119	3.47233	4.44969	2.49441e-05	0.000629499	1.89171	.	.
ENSG00000203747	FCGR3A	protein_coding	-1.67687	3.66382	-4.44916	2.49943e-05	0.000630386	1.75965	GO:0007166;GO:0032760;GO:0043320;GO:0006955;GO:0042116;GO:0014065;GO:0030101;GO:0030101;GO:0019722;GO:0050776;GO:0001788;GO:0038094;GO:0042267;GO:0032819	cell surface receptor signaling pathway;positive regulation of tumor necrosis factor production;natural killer cell degranulation;immune response;macrophage activation;phosphatidylinositol 3-kinase signaling;natural killer cell activation;natural killer cell activation;calcium-mediated signaling;regulation of immune response;antibody-dependent cellular cytotoxicity;Fc-gamma receptor signaling pat…
ENSG00000128606	LRRC17	protein_coding	-1.32747	2.91226	-4.44854	2.50534e-05	0.000631498	1.86435	GO:0045671;GO:0048539	negative regulation of osteoclast differentiation;bone marrow development
ENSG00000184908	CLCNKB	protein_coding	-1.99388	-2.02733	-4.4474	2.51621e-05	0.000633858	2.28223	GO:0070294;GO:0006821;GO:0070293;GO:0030321	renal sodium ion absorption;chloride transport;renal absorption;transepithelial chloride transport
ENSG00000253376	AC012103.1	lncRNA	-2.14321	-4.64498	-4.44709	2.51913e-05	0.000634214	2.37907	.	.
ENSG00000232305	CLCP1	processed_pseudogene	-2.07809	-2.50316	-4.44447	2.54432e-05	0.000640172	2.26064	.	.
ENSG00000163344	PMVK	protein_coding	0.888341	4.56483	4.44396	2.54928e-05	0.000640769	1.79439	GO:0006695;GO:0016126;GO:0006695;GO:0006695;GO:0070723;GO:0019287	cholesterol biosynthetic process;sterol biosynthetic process;cholesterol biosynthetic process;cholesterol biosynthetic process;response to cholesterol;isopentenyl diphosphate biosynthetic process, mevalonate pathway
ENSG00000261007	NPM1P3	processed_pseudogene	3.18483	-2.84046	4.44389	2.54993e-05	0.000640769	2.38288	.	.
ENSG00000250722	SELENOP	protein_coding	-0.943558	6.14731	-4.44376	2.55126e-05	0.000640769	1.60265	GO:0006979;GO:0001887	response to oxidative stress;selenium compound metabolic process
ENSG00000065675	PRKCQ	protein_coding	-1.95525	0.699429	-4.4434	2.55471e-05	0.000641253	1.97611	GO:0006355;GO:0035556;GO:0006468;GO:0050870;GO:0001558;GO:0018105;GO:0035556;GO:0032753;GO:0051092;GO:0060326;GO:0006509;GO:0032212;GO:0038095;GO:0051973;GO:1904355;GO:0032740;GO:0046627;GO:0007411;GO:0090330;GO:0070233;GO:2000318;GO:2000570	regulation of DNA-templated transcription;intracellular signal transduction;protein phosphorylation;positive regulation of T cell activation;regulation of cell growth;peptidyl-serine phosphorylation;intracellular signal transduction;positive regulation of interleukin-4 production;positive regulation of NF-kappaB transcription factor activity;cell chemotaxis;membrane protein ectodomain proteolysis…
ENSG00000128283	CDC42EP1	protein_coding	-1.03797	4.20745	-4.44247	2.56376e-05	0.000643142	1.74091	GO:0031274;GO:0008360;GO:0030838;GO:0031274;GO:0008360	positive regulation of pseudopodium assembly;regulation of cell shape;positive regulation of actin filament polymerization;positive regulation of pseudopodium assembly;regulation of cell shape
ENSG00000120594	PLXDC2	protein_coding	-1.37129	5.77582	-4.44218	2.56659e-05	0.000643467	1.59904	.	.
ENSG00000231619	ANAPC15P1	processed_pseudogene	1.36183	-5.89126	4.4415	2.57322e-05	0.000644746	2.38821	.	.
ENSG00000250514	LINC02125	lncRNA	-2.37888	-3.42429	-4.44066	2.58148e-05	0.00064643	2.30085	.	.
ENSG00000214223	HNRNPA1P10	processed_pseudogene	1.19345	-1.58106	4.43979	2.58996e-05	0.000647779	2.30308	.	.
ENSG00000174885	NLRP6	protein_coding	-1.92776	-1.32631	-4.43969	2.59091e-05	0.000647779	2.17773	GO:0051607;GO:0009617;GO:0050830;GO:0051260;GO:0050729;GO:0050727;GO:0140374;GO:0050727;GO:0002526;GO:2000494;GO:0140739	defense response to virus;response to bacterium;defense response to Gram-positive bacterium;protein homooligomerization;positive regulation of inflammatory response;regulation of inflammatory response;antiviral innate immune response;regulation of inflammatory response;acute inflammatory response;positive regulation of interleukin-18-mediated signaling pathway;NLRP6 inflammasome complex assembly
ENSG00000271225	BNIP3P4	processed_pseudogene	-1.41374	-5.98973	-4.43964	2.59149e-05	0.000647779	2.3823	.	.
ENSG00000175352	NRIP3	protein_coding	2.02025	4.88872	4.43876	2.60017e-05	0.000649563	1.85339	.	.
ENSG00000125871	MGME1	protein_coding	0.555247	3.38832	4.43766	2.61103e-05	0.00065189	1.85914	GO:0000002;GO:0006264;GO:0043504;GO:0006264	mitochondrial genome maintenance;mitochondrial DNA replication;mitochondrial DNA repair;mitochondrial DNA replication
[truncated: 7,206 more rows]
