# Supplementary material for: Multi-omic analysis of SDHB-deficient pheochromocytomas and paragangliomas identifies metastasis and treatment-related molecular profiles
Source: Nat Commun. 2025 Mar 17;16:2632. doi: 10.1038/s41467-025-57595-y (PMC11914184; doi:10.1038/s41467-025-57595-y)
Supplement: Supplementary file 6 — Supplementary Data 4 [file 41467_2025_57595_MOESM6_ESM.xlsx]

## Sheet: Supplementary Data 4
Supplementary Data 4: Differential expression between sympathetic (chromaffin) and parasympathetic (non-chromaffin) PCPG from small RNA sequencing
Gene	logFC	AveExpr	t	P.Value	adj.P.Val	B
hsa-miR-615-3p	3.1596	4.73957	8.72909	1.36224e-13	3.09297e-11	20.5693
hsa-miR-196a-5p	5.65117	7.58606	8.66395	1.85764e-13	3.09297e-11	20.2681
hsa-miR-10b-5p	1.83848	14.7991	7.69009	1.86628e-11	2.07157e-09	15.4595
hsa-miR-1224-5p	3.43512	8.0543	5.7892	1.04411e-07	8.69219e-06	7.38118
hsa-miR-125b-2-3p	1.39037	10.9677	5.42095	5.0206e-07	3.34372e-05	5.55639
hsa-miR-3200-3p	2.07914	6.2105	5.25584	1.00026e-06	5.55144e-05	5.2219
hsa-miR-196b-5p	5.17883	7.7502	4.5661	1.58726e-05	0.000755084	2.57662
hsa-miR-126-3p	-1.02295	8.6097	-4.43656	2.60692e-05	0.00108513	1.79666
hsa-miR-655-3p	1.37012	6.05271	4.35321	3.57224e-05	0.00128576	1.77624
hsa-miR-143-5p	-1.47154	5.40166	-4.31719	4.08907e-05	0.00128576	1.55848
hsa-miR-3929	2.40163	7.81753	4.30704	4.24724e-05	0.00128576	1.52711
hsa-miR-182-5p	3.31987	15.0655	4.25424	5.16987e-05	0.00143464	0.950383
hsa-miR-1229-3p	1.77679	6.43805	4.15445	7.46776e-05	0.0019129	1.08276
hsa-miR-183-5p	3.43585	10.9417	4.13009	8.16287e-05	0.00193718	0.711389
hsa-miR-96-5p	3.1791	6.14275	4.09571	9.25058e-05	0.00193718	0.923387
hsa-miR-664a-3p	0.862726	7.87579	4.08014	9.78751e-05	0.00193718	0.642283
hsa-miR-21-5p	-1.15565	16.2919	-4.07728	9.88953e-05	0.00193718	0.181293
hsa-miR-16-5p	-0.714227	10.3641	-3.91485	0.000176791	0.00311835	-0.124535
hsa-miR-543	1.16841	8.45824	3.91304	0.000177924	0.00311835	0.0127
hsa-miR-155-5p	-1.26416	10.3916	-3.82797	0.000239794	0.00399258	-0.436242
hsa-miR-140-5p	-0.922003	7.42114	-3.74334	0.000321382	0.0050962	-0.50412
hsa-miR-1247-5p	-1.17408	1.97882	-3.72228	0.000345462	0.00522904	-0.286757
hsa-miR-5010-3p	1.18214	6.06153	3.67939	0.000399903	0.0057899	-0.511062
hsa-miR-301a-3p	1.135	9.53623	3.66538	0.000419388	0.00581901	-0.845253
hsa-miR-454-3p	0.65193	11.7034	3.62887	0.00047449	0.00616029	-1.08816
hsa-miR-24-1-5p	1.30271	4.87793	3.62484	0.000480984	0.00616029	-0.590822
hsa-miR-148a-3p	-1.42325	9.24465	-3.54276	0.000632894	0.0078057	-1.28247
hsa-let-7b-5p	-0.879776	12.3856	-3.4139	0.000965879	0.0114871	-1.80817
hsa-miR-145-5p	-0.711954	12.4775	-3.39794	0.0010171	0.0116792	-1.85779
hsa-miR-224-5p	-0.8869	10.9441	-3.35535	0.00116653	0.0121016	-1.93093
hsa-miR-95-3p	-0.972246	6.38412	-3.35363	0.00117299	0.0121016	-1.6283
hsa-miR-502-5p	0.737572	7.17228	3.35065	0.00118424	0.0121016	-1.66339
hsa-miR-10a-5p	0.871377	12.5405	3.34671	0.00119926	0.0121016	-1.97513
hsa-miR-223-3p	-1.15332	9.44017	-3.23675	0.00169862	0.0166365	-2.22144
hsa-miR-199a-3p	-1.12135	7.22856	-3.1936	0.00194324	0.0179829	-2.20797
hsa-miR-30a-3p	-1.24975	3.55021	-3.19345	0.00194409	0.0179829	-1.87876
hsa-miR-148b-5p	0.947648	5.86718	3.08173	0.00273877	0.0246489	-2.27355
hsa-miR-455-3p	-1.31606	2.7543	-3.04227	0.00308521	0.0263635	-2.29383
hsa-miR-18a-5p	0.933045	7.96042	3.02522	0.00324718	0.0263635	-2.64399
hsa-miR-30a-5p	-0.499682	16.4837	-3.01071	0.00339111	0.0263635	-3.12932
hsa-miR-103a-3p	-0.549875	11.5357	-3.00648	0.00343411	0.0263635	-2.94968
hsa-miR-487a-3p	1.2172	3.85554	3.00377	0.00346202	0.0263635	-2.41213
hsa-miR-221-5p	-1.0858	6.89585	-3.0024	0.00347612	0.0263635	-2.7089
hsa-miR-140-3p	-0.675621	12.2416	-3.00003	0.00350076	0.0263635	-2.99122
hsa-miR-3200-5p	1.30833	4.32332	2.99415	0.00356263	0.0263635	-2.43366
hsa-miR-27a-5p	-1.43142	3.04528	-2.93121	0.00429018	0.0304411	-2.59805
hsa-miR-139-5p	-1.03724	7.22931	-2.93071	0.00429649	0.0304411	-2.9108
hsa-miR-29b-1-5p	-0.993722	6.29003	-2.92345	0.00438884	0.0304476	-2.85398
hsa-miR-431-5p	1.22698	3.45673	2.90472	0.00463563	0.0315033	-2.67503
hsa-miR-199b-3p	-0.925243	8.69245	-2.84467	0.00551527	0.0367317	-3.2616
hsa-miR-210-3p	1.07524	7.01225	2.80479	0.00618156	0.0403619	-3.12277
hsa-miR-374a-5p	-0.985853	4.60226	-2.77792	0.00667125	0.0423768	-3.05533
hsa-miR-323a-3p	0.860289	6.84341	2.77405	0.00674466	0.0423768	-3.23663
hsa-miR-6818-3p	1.07828	4.06819	2.73963	0.00743043	0.045821	-3.0941
hsa-miR-9-5p	1.12271	9.65597	2.71588	0.00794018	0.0476053	-3.57515
hsa-miR-214-3p	-0.875052	9.05667	-2.71292	0.0080057	0.0476053	-3.6257
hsa-let-7a-5p	-0.479658	11.1331	-2.68728	0.00859605	0.0499448	-3.77219
hsa-miR-382-3p	0.974468	5.57828	2.68296	0.0086991	0.0499448	-3.32622
hsa-miR-199a-5p	-0.888186	9.15333	-2.64091	0.00976467	0.0551125	-3.81106
hsa-miR-149-5p	-0.915371	8.30965	-2.62915	0.0100831	0.055961	-3.76241
hsa-miR-195-3p	-0.754837	6.10715	-2.61053	0.0106065	0.0579011	-3.60657
hsa-miR-31-5p	-1.50455	3.43671	-2.57569	0.0116522	0.0625834	-3.53278
hsa-miR-506-3p	-1.3635	2.46246	-2.56477	0.0119986	0.0634214	-3.51432
hsa-let-7e-5p	0.554852	9.78125	2.52368	0.0133871	0.069655	-4.06937
hsa-miR-199b-5p	-1.58216	6.44621	-2.50086	0.0142191	0.0728453	-3.98648
hsa-miR-3065-3p	-0.952176	6.85425	-2.49454	0.0144576	0.0729451	-3.93806
hsa-miR-142-3p	-1.10534	6.17052	-2.47001	0.0154172	0.0766258	-3.9805
hsa-miR-22-3p	-0.582274	7.4449	-2.43875	0.0167231	0.0814388	-4.14537
hsa-miR-24-3p	-0.358911	12.8267	-2.43014	0.0170998	0.0814388	-4.44889
hsa-miR-744-3p	-1.03179	5.99565	-2.42969	0.0171193	0.0814388	-4.03052
hsa-miR-143-3p	-0.537256	11.0845	-2.39183	0.0188685	0.088496	-4.47179
hsa-miR-221-3p	-0.846748	6.7759	-2.36919	0.0199886	0.0924475	-4.2677
hsa-miR-222-3p	-0.752198	10.6324	-2.36052	0.0204331	0.0925878	-4.53231
hsa-miR-125a-5p	0.52626	16.0828	2.35778	0.0205751	0.0925878	-4.72856
hsa-miR-30c-5p	-0.408299	10.7475	-2.34757	0.0211127	0.0937402	-4.55733
hsa-miR-342-3p	0.392594	13.3479	2.31227	0.0230692	0.10108	-4.72453
hsa-miR-412-5p	1.49858	5.30912	2.30368	0.023569	0.101928	-4.16853
hsa-miR-126-5p	-0.912074	5.41681	-2.29498	0.0240847	0.102823	-4.26714
hsa-miR-329-3p	0.700077	5.19999	2.27078	0.0255723	0.107335	-4.25814
hsa-miR-1296-5p	-0.805082	6.50039	-2.26455	0.0259682	0.107335	-4.43558
hsa-miR-154-5p	-0.939571	3.36017	-2.26236	0.0261084	0.107335	-4.1998
hsa-miR-452-5p	-0.669593	7.14363	-2.25393	0.0266553	0.108247	-4.53532
hsa-miR-7-5p	0.718987	15.5303	2.23888	0.0276563	0.110359	-4.95273
hsa-miR-7706	0.715377	6.93725	2.23619	0.0278383	0.110359	-4.49818
hsa-miR-500a-3p	0.829886	5.46438	2.22754	0.0284319	0.111386	-4.35088
hsa-miR-592	-1.09927	5.04639	-2.20342	0.030146	0.116728	-4.41465
hsa-miR-505-5p	0.901755	3.95958	2.16708	0.032899	0.125924	-4.39973
hsa-miR-195-5p	-0.812065	4.50773	-2.1553	0.0338369	0.128042	-4.47281
hsa-miR-223-5p	-1.11075	4.41458	-2.08205	0.0402074	0.150014	-4.63357
hsa-miR-485-3p	0.671548	7.6774	2.07014	0.0413359	0.150014	-4.93848
hsa-let-7i-5p	-0.536532	7.8462	-2.06918	0.0414279	0.150014	-4.96169
hsa-miR-423-3p	0.349922	12.5176	2.069	0.0414454	0.150014	-5.19552
hsa-miR-1226-3p	0.981285	4.41174	2.05779	0.0425345	0.152301	-4.62324
hsa-miR-423-5p	0.437742	10.8577	2.04593	0.0437136	0.154254	-5.17297
hsa-miR-186-5p	-0.418837	8.72164	-2.04303	0.0440063	0.154254	-5.0833
hsa-miR-146a-5p	-0.657911	7.97975	-2.02278	0.0460961	0.158638	-5.07062
hsa-miR-1185-1-3p	0.757763	2.61239	2.0217	0.0462098	0.158638	-4.70722
hsa-miR-151a-5p	-0.492502	6.20122	-2.00724	0.0477567	0.162275	-4.93757
hsa-miR-30d-5p	0.289961	17.3509	1.99859	0.048703	0.163819	-5.53109
hsa-miR-509-3-5p	-0.771569	2.20284	-1.93947	0.0556102	0.18227	-4.85511
hsa-miR-134-5p	0.780668	4.25643	1.93934	0.0556265	0.18227	-4.85221
hsa-miR-382-5p	0.652723	5.55185	1.93769	0.0558305	0.18227	-4.96198
hsa-miR-509-3p	-1.47123	3.3364	-1.92846	0.0569838	0.183206	-4.92131
hsa-miR-487b-3p	0.486909	10.568	1.92526	0.0573887	0.183206	-5.41216
hsa-miR-125b-5p	0.502162	9.50925	1.92228	0.0577677	0.183206	-5.32885
hsa-miR-146b-5p	-0.654898	12.6952	-1.90198	0.0604076	0.189771	-5.56181
hsa-miR-151a-3p	-0.31111	8.3399	-1.89585	0.0612238	0.190538	-5.3283
hsa-miR-181d-5p	-0.634028	9.91264	-1.88188	0.0631188	0.19356	-5.4538
hsa-miR-194-5p	-0.490716	8.03459	-1.88015	0.0633576	0.19356	-5.34242
hsa-miR-513c-5p	-0.566232	1.94113	-1.87183	0.0645128	0.194293	-4.98848
hsa-miR-1179	0.879937	3.84637	1.87004	0.0647645	0.194293	-4.97597
hsa-miR-99b-5p	0.420798	6.96148	1.85921	0.066301	0.196552	-5.23946
hsa-miR-665	0.884773	3.79614	1.85644	0.0666977	0.196552	-4.99531
hsa-miR-101-3p	0.334049	8.29623	1.85226	0.0673018	0.196592	-5.36642
hsa-miR-193a-5p	-0.807019	4.18135	-1.81195	0.0733656	0.212441	-5.08918
hsa-miR-3187-3p	0.780397	3.69979	1.79969	0.0752966	0.216153	-5.09306
hsa-miR-320a-3p	0.36261	12.9938	1.78737	0.0772804	0.218525	-5.7432
hsa-miR-509-5p	-0.818455	2.29652	-1.78642	0.0774353	0.218525	-5.12315
hsa-miR-99b-3p	0.334293	9.37752	1.77866	0.0787094	0.218941	-5.58253
hsa-miR-100-5p	-0.870686	4.63774	-1.77464	0.0793761	0.218941	-5.22083
hsa-miR-432-5p	0.483082	11.9141	1.77356	0.079555	0.218941	-5.73981
hsa-miR-10399-3p	0.876011	4.29654	1.75753	0.0822656	0.223922	-5.16731
hsa-miR-370-5p	0.746204	6.59447	1.75494	0.0827099	0.223922	-5.39069
hsa-miR-16-2-3p	0.741869	4.0786	1.75077	0.0834307	0.224052	-5.17202
hsa-miR-874-3p	-0.421125	9.5203	-1.74048	0.085229	0.225652	-5.68392
hsa-miR-514a-3p	-0.960497	2.6551	-1.73962	0.0853817	0.225652	-5.18948
hsa-miR-501-5p	0.445098	8.27254	1.72797	0.0874613	0.227447	-5.60849
hsa-miR-150-5p	-0.891007	4.41825	-1.72546	0.0879131	0.227447	-5.25562
hsa-miR-501-3p	0.69781	5.49815	1.72438	0.0881101	0.227447	-5.3263
hsa-miR-190a-5p	0.701116	6.37316	1.71686	0.0894818	0.229211	-5.40674
hsa-miR-483-5p	0.516586	8.57223	1.70658	0.0913857	0.232301	-5.64905
hsa-miR-15a-5p	-0.299977	9.92337	-1.69057	0.0944174	0.232574	-5.7871
hsa-miR-29a-3p	-0.318658	8.33912	-1.68895	0.0947281	0.232574	-5.67706
hsa-miR-2277-5p	0.633545	5.57764	1.68874	0.0947686	0.232574	-5.36475
hsa-miR-513a-5p	-0.618671	2.069	-1.68777	0.0949559	0.232574	-5.30024
hsa-miR-6794-3p	0.651197	2.99994	1.68762	0.094985	0.232574	-5.29976
hsa-miR-103a-1-5p	-0.671996	4.0378	-1.67834	0.0967877	0.235258	-5.32233
hsa-miR-1292-5p	0.575101	5.54872	1.67029	0.0983738	0.23738	-5.3701
hsa-miR-24-2-5p	-0.312091	8.70709	-1.64822	0.102831	0.244941	-5.77856
hsa-miR-103a-2-5p	-0.686844	4.75951	-1.64571	0.103349	0.244941	-5.4199
hsa-miR-26b-5p	-0.323915	7.88762	-1.64378	0.103749	0.244941	-5.72657
hsa-miR-532-5p	0.401678	8.37832	1.64041	0.104449	0.244941	-5.74907
hsa-miR-200b-3p	-0.758783	4.64562	-1.63602	0.105365	0.245361	-5.4263
hsa-miR-3065-5p	-0.630123	8.63642	-1.6015	0.112808	0.26087	-5.83308
hsa-miR-510-5p	-0.48785	1.9751	-1.57786	0.118145	0.271325	-5.47969
hsa-miR-375-3p	1.14077	13.0146	1.56362	0.121456	0.275439	-6.07908
hsa-miR-483-3p	0.634369	6.89054	1.56304	0.12159	0.275439	-5.70183
hsa-miR-30b-5p	-0.332551	8.11194	-1.55267	0.12405	0.279112	-5.87968
hsa-miR-154-3p	0.618138	2.72743	1.54216	0.126582	0.282899	-5.52953
hsa-miR-4697-3p	0.791577	3.19901	1.5083	0.135018	0.299739	-5.57106
hsa-miR-369-5p	-0.575137	5.08461	-1.50457	0.135973	0.299861	-5.67373
hsa-miR-4742-5p	0.614268	3.02772	1.49937	0.137314	0.300827	-5.58732
hsa-miR-1843	0.551307	5.39642	1.49364	0.138806	0.301303	-5.63745
hsa-miR-12136	-0.813302	3.45432	-1.49159	0.139341	0.301303	-5.57358
hsa-miR-504-5p	0.855821	4.00885	1.48747	0.140424	0.301685	-5.59602
hsa-miR-484	0.336317	7.76909	1.4793	0.14259	0.304374	-5.94221
hsa-miR-28-3p	-0.547729	5.1544	-1.47222	0.144488	0.306461	-5.73044
hsa-miR-873-3p	-0.506957	2.55396	-1.46755	0.145749	0.307181	-5.62993
hsa-miR-410-3p	0.612823	4.43061	1.45451	0.149322	0.312732	-5.65113
hsa-miR-455-5p	-0.739718	3.35165	-1.4474	0.151297	0.313255	-5.64558
hsa-miR-106b-5p	0.324762	8.68999	1.44576	0.151755	0.313255	-6.07138
hsa-miR-29c-3p	0.357357	8.02805	1.44348	0.152394	0.313255	-6.00226
hsa-miR-493-5p	0.642088	3.25915	1.4361	0.154478	0.315591	-5.66453
hsa-miR-331-5p	-0.390284	5.50928	-1.43137	0.155825	0.316401	-5.80705
hsa-miR-758-3p	0.637205	5.88818	1.42421	0.157883	0.318636	-5.85643
hsa-miR-508-5p	-0.944659	3.13331	-1.41118	0.161676	0.324119	-5.70606
hsa-miR-187-3p	0.747655	3.36235	1.40823	0.162546	0.324119	-5.7034
hsa-miR-30e-5p	-0.159893	15.8712	-1.40096	0.164703	0.326465	-6.47389
hsa-miR-491-5p	0.519831	6.00774	1.39196	0.167403	0.329853	-5.85584
hsa-let-7g-5p	-0.249755	8.84268	-1.38548	0.169367	0.33176	-6.16974
hsa-miR-3613-5p	-0.49868	4.56364	-1.36684	0.175117	0.341017	-5.78343
hsa-miR-539-3p	0.346619	9.58263	1.35551	0.178684	0.344954	-6.26894
hsa-miR-495-3p	0.349224	8.02494	1.35337	0.179365	0.344954	-6.16504
hsa-miR-29c-5p	0.365781	6.60966	1.3506	0.180246	0.344954	-6.01389
hsa-miR-129-5p	-0.491295	6.55857	-1.33918	0.18392	0.349019	-6.05848
hsa-miR-370-3p	0.379777	7.0573	1.3375	0.184467	0.349019	-6.09806
hsa-miR-3615	0.565118	5.91856	1.32782	0.187633	0.353005	-5.91964
hsa-miR-652-3p	0.401458	6.6181	1.31625	0.191469	0.358198	-6.04213
hsa-miR-424-5p	-0.568275	4.39239	-1.30574	0.195005	0.362775	-5.85892
hsa-miR-10395-5p	-0.409399	5.62284	-1.29223	0.199622	0.369301	-6.00938
hsa-miR-26a-5p	-0.191914	10.3107	-1.26803	0.208092	0.382843	-6.41786
hsa-miR-133a-3p	0.831729	4.59261	1.26065	0.210729	0.383717	-5.89159
hsa-miR-1225-5p	0.577522	4.97352	1.26025	0.210872	0.383717	-5.91563
hsa-miR-340-3p	0.373938	6.79081	1.24974	0.21467	0.388506	-6.14514
hsa-miR-92b-5p	-0.547375	4.00405	-1.2402	0.21816	0.392688	-5.91076
hsa-miR-664a-5p	0.506224	3.18279	1.22294	0.224579	0.402069	-5.95286
hsa-miR-767-5p	-0.99787	3.43327	-1.20702	0.230622	0.409252	-5.94841
hsa-miR-539-5p	0.261904	8.46008	1.20591	0.231049	0.409252	-6.39143
hsa-miR-9-3p	0.530509	8.06776	1.18607	0.23875	0.420655	-6.33765
hsa-miR-513b-5p	-0.612273	2.45106	-1.1642	0.247455	0.433698	-6.01019
hsa-miR-204-5p	0.8017	10.1367	1.15969	0.249275	0.4346	-6.50344
hsa-let-7f-5p	-0.211783	12.022	-1.13179	0.260764	0.4494	-6.65023
hsa-let-7c-5p	-0.369092	8.49695	-1.13146	0.2609	0.4494	-6.46615
hsa-miR-29b-2-5p	0.327732	6.797	1.12928	0.261813	0.4494	-6.28597
hsa-let-7e-3p	0.443849	3.07524	1.11703	0.266988	0.454017	-6.06809
hsa-miR-374b-5p	-0.399149	4.22514	-1.11646	0.267229	0.454017	-6.07007
hsa-miR-514b-5p	-0.312416	1.91609	-1.10433	0.272425	0.460495	-6.10377
hsa-miR-27b-3p	0.172172	10.3394	1.098	0.275167	0.462781	-6.61182
hsa-miR-320b	0.431888	5.00492	1.06498	0.289763	0.48488	-6.16129
hsa-miR-1301-3p	0.199083	11.0895	1.05628	0.293697	0.489005	-6.68791
hsa-miR-218-5p	-0.442454	10.0674	-1.03053	0.30555	0.506211	-6.70255
hsa-miR-23b-3p	-0.187501	14.3455	-1.0261	0.307624	0.507122	-6.85781
hsa-miR-377-5p	0.431827	3.25701	1.02179	0.309651	0.50795	-6.16008
hsa-miR-145-3p	-0.336696	5.97104	-1.00617	0.317061	0.51527	-6.36022
hsa-miR-409-5p	0.24582	11.5464	1.00586	0.317208	0.51527	-6.77649
hsa-miR-135a-5p	-0.660005	5.24648	-0.997596	0.321179	0.519187	-6.28227
hsa-miR-200c-3p	0.387724	6.08683	0.990601	0.324565	0.522008	-6.33705
hsa-miR-23a-3p	-0.140058	9.29671	-0.98753	0.326059	0.522008	-6.67421
hsa-miR-654-5p	-0.272576	7.05282	-0.98134	0.329084	0.524128	-6.5465
hsa-miR-29b-3p	0.423649	4.49475	0.978393	0.330531	0.524128	-6.19739
hsa-miR-20a-5p	-0.20641	9.73069	-0.967243	0.336043	0.530342	-6.71948
hsa-miR-503-5p	-0.426131	4.62308	-0.959459	0.339926	0.53394	-6.27073
hsa-miR-362-5p	0.176313	11.2842	0.946246	0.346584	0.541843	-6.81806
hsa-miR-425-3p	0.316456	5.55965	0.934493	0.352577	0.548636	-6.35811
hsa-miR-770-5p	-0.330931	5.78231	-0.925964	0.356968	0.552885	-6.46968
hsa-miR-4517	-0.408149	4.40909	-0.91799	0.361104	0.556703	-6.27145
hsa-miR-508-3p	-0.397606	2.21675	-0.913817	0.363281	0.557477	-6.27612
hsa-miR-708-5p	-0.469183	6.80725	-0.870268	0.386494	0.590379	-6.6022
hsa-miR-379-5p	0.300075	5.29523	0.853706	0.395559	0.601467	-6.41809
hsa-miR-487b-5p	0.377847	4.39401	0.846978	0.399278	0.604362	-6.33957
hsa-miR-3085-5p	-0.345161	2.21868	-0.841207	0.402486	0.606461	-6.35448
hsa-miR-425-5p	0.161411	12.4886	0.837021	0.404822	0.607233	-6.9556
hsa-miR-127-3p	-0.196693	14.3145	-0.829678	0.40894	0.610659	-7.06181
hsa-let-7d-5p	-0.270776	6.74875	-0.823464	0.412444	0.613143	-6.60697
hsa-miR-489-3p	-0.319807	2.56151	-0.814592	0.41748	0.61554	-6.36357
hsa-miR-106b-3p	0.259571	5.85894	0.81411	0.417754	0.61554	-6.48997
hsa-miR-181c-5p	-0.305589	9.71498	-0.796231	0.428016	0.627882	-6.85228
hsa-miR-339-3p	0.187223	7.64177	0.789854	0.431712	0.630526	-6.7041
hsa-miR-19b-3p	-0.173211	6.24146	-0.76013	0.449185	0.653182	-6.61219
hsa-miR-433-3p	0.252552	12.5701	0.744487	0.458542	0.662944	-7.04258
hsa-miR-628-5p	-0.277262	5.1684	-0.742265	0.45988	0.662944	-6.49288
hsa-miR-330-3p	-0.322251	8.30588	-0.71726	0.475091	0.68192	-6.83215
hsa-miR-589-5p	0.267047	2.49677	0.709849	0.479653	0.68293	-6.45392
hsa-miR-660-5p	0.179975	7.243	0.706854	0.481503	0.68293	-6.7318
hsa-miR-34a-3p	0.286461	3.17341	0.706135	0.481948	0.68293	-6.43561
hsa-miR-431-3p	0.207947	11.11	0.70268	0.484089	0.683057	-7.01983
hsa-miR-99a-5p	-0.271739	5.42556	-0.695189	0.488747	0.686721	-6.54986
hsa-miR-92b-3p	-0.291334	4.71236	-0.687231	0.493723	0.689278	-6.4995
hsa-miR-124-3p	-0.376986	3.09798	-0.685663	0.494707	0.689278	-6.44783
hsa-miR-34c-5p	0.292852	4.01055	0.6777	0.499719	0.69336	-6.44651
hsa-miR-4521	-0.45177	5.45094	-0.667475	0.506195	0.695566	-6.56821
hsa-miR-1248	0.325839	6.50509	0.66537	0.507534	0.695566	-6.6945
hsa-miR-421	-0.158048	7.50682	-0.664269	0.508235	0.695566	-6.81517
hsa-miR-887-3p	-0.18853	7.2751	-0.662027	0.509664	0.695566	-6.79101
hsa-miR-27a-3p	-0.227757	5.11323	-0.65375	0.514958	0.697743	-6.55608
hsa-miR-877-5p	0.157622	6.87381	0.652984	0.515449	0.697743	-6.73772
hsa-miR-342-5p	0.173496	6.59818	0.644476	0.520924	0.698213	-6.72105
hsa-miR-381-3p	-0.237418	4.57955	-0.643434	0.521597	0.698213	-6.54299
hsa-miR-10527-5p	-0.263242	4.4548	-0.641697	0.522719	0.698213	-6.49795
hsa-miR-335-3p	0.322371	4.21092	0.639432	0.524184	0.698213	-6.46568
hsa-miR-670-3p	0.281075	6.0712	0.635113	0.526984	0.699146	-6.65484
hsa-miR-365b-3p	-0.276081	3.38252	-0.63048	0.529995	0.700351	-6.46818
hsa-miR-628-3p	0.24405	4.58515	0.609916	0.543471	0.71532	-6.5113
hsa-miR-6514-5p	0.237253	2.864	0.591909	0.555412	0.725697	-6.52085
hsa-miR-197-3p	-0.193568	5.31457	-0.591456	0.555714	0.725697	-6.61771
hsa-miR-671-5p	-0.112965	10.6706	-0.584661	0.560255	0.72762	-7.06995
hsa-miR-203a-3p	0.201072	2.17662	0.576159	0.565961	0.72762	-6.54716
hsa-miR-486-5p	-0.272522	3.44394	-0.573856	0.567512	0.72762	-6.50229
hsa-miR-92a-3p	0.120554	13.2666	0.572007	0.568758	0.72762	-7.16887
hsa-miR-377-3p	-0.246799	3.91158	-0.571552	0.569065	0.72762	-6.50156
hsa-miR-505-3p	0.11384	9.49861	0.569728	0.570297	0.72762	-7.00802
hsa-miR-4787-3p	-0.198665	5.74001	-0.563166	0.574737	0.730487	-6.6685
hsa-miR-10395-3p	0.209835	4.77177	0.554521	0.580612	0.735148	-6.55489
hsa-miR-93-5p	-0.110751	10.8992	-0.54435	0.587561	0.741128	-7.09997
hsa-miR-107	0.185411	7.19876	0.534262	0.594492	0.747041	-6.82863
hsa-miR-376a-3p	0.225644	4.25101	0.529992	0.597437	0.747919	-6.55057
hsa-miR-1291	-0.161815	9.49081	-0.524056	0.601542	0.750237	-7.042
hsa-miR-98-5p	0.244035	5.4109	0.515208	0.607684	0.75507	-6.60942
hsa-miR-411-5p	-0.138076	6.13742	-0.509873	0.611402	0.756866	-6.78648
hsa-miR-136-3p	0.175948	6.27821	0.50548	0.614471	0.757848	-6.78502
hsa-miR-365a-5p	0.174984	2.25588	0.500469	0.61798	0.759363	-6.5826
hsa-miR-330-5p	-0.225177	7.32365	-0.493372	0.622965	0.761325	-6.88052
hsa-miR-451a	-0.284778	9.63126	-0.491689	0.624149	0.761325	-7.06101
hsa-miR-889-3p	0.211304	4.21075	0.481386	0.631423	0.762134	-6.57163
hsa-miR-2682-5p	-0.213474	4.33162	-0.481225	0.631537	0.762134	-6.56673
hsa-miR-409-3p	0.122181	13.847	0.481025	0.631679	0.762134	-7.2644
hsa-miR-338-3p	-0.202021	3.05401	-0.474295	0.636451	0.764258	-6.56498
hsa-miR-324-5p	0.151774	6.69088	0.472073	0.638029	0.764258	-6.81243
hsa-miR-1270	-0.200158	3.09251	-0.432944	0.666103	0.795026	-6.57958
hsa-miR-383-5p	0.284929	3.71261	0.426921	0.670468	0.797378	-6.58872
hsa-miR-127-5p	-0.104296	9.2017	-0.40643	0.685402	0.812238	-7.09697
hsa-miR-2110	-0.133393	5.11328	-0.400054	0.690075	0.814876	-6.66204
hsa-miR-191-5p	-0.0652031	11.3189	-0.390156	0.697353	0.820561	-7.19533
hsa-miR-152-3p	0.184372	4.10005	0.372336	0.710527	0.830597	-6.59829
hsa-miR-19a-3p	-0.0960584	5.99597	-0.371872	0.710872	0.830597	-6.78443
hsa-miR-361-5p	-0.0677039	9.28994	-0.36343	0.717145	0.834998	-7.08982
hsa-miR-21-3p	-0.168016	2.99148	-0.358381	0.720906	0.836452	-6.60597
hsa-miR-28-5p	-0.139792	3.32102	-0.347912	0.728728	0.842591	-6.6091
hsa-miR-652-5p	-0.150494	4.71936	-0.343078	0.732348	0.843848	-6.6471
hsa-miR-499a-5p	-0.125424	2.08768	-0.339356	0.73514	0.844144	-6.65292
hsa-miR-339-5p	0.102771	6.24524	0.33275	0.740105	0.846924	-6.84035
hsa-miR-369-3p	0.12531	4.64672	0.328721	0.743139	0.847484	-6.67148
hsa-miR-129-1-3p	-0.131842	4.10094	-0.315892	0.752823	0.855598	-6.62133
hsa-miR-449c-5p	0.129828	3.04056	0.294995	0.768684	0.866852	-6.6329
hsa-miR-542-3p	-0.138044	3.81627	-0.292793	0.770362	0.866852	-6.62072
hsa-miR-138-5p	-0.189724	7.64873	-0.29063	0.77201	0.866852	-6.97465
hsa-miR-15b-5p	0.0811015	5.08126	0.289151	0.773138	0.866852	-6.70038
hsa-miR-4326	-0.154019	5.64618	-0.275828	0.783319	0.873438	-6.78499
hsa-miR-136-5p	-0.13198	4.79382	-0.274602	0.784258	0.873438	-6.69939
hsa-miR-3609	-0.132521	6.89082	-0.258877	0.796328	0.883924	-6.93172
hsa-miR-128-3p	0.073222	6.41398	0.250743	0.80259	0.887916	-6.85694
hsa-miR-1307-3p	-0.0504346	7.19533	-0.226789	0.821108	0.905053	-6.96365
hsa-miR-17-5p	-0.0429512	9.80416	-0.221922	0.824883	0.905053	-7.16494
hsa-miR-20b-5p	0.0883595	5.62548	0.220181	0.826234	0.905053	-6.7913
hsa-miR-93-3p	-0.080493	4.42125	-0.214886	0.830348	0.906577	-6.6649
hsa-miR-27b-5p	0.052294	6.75206	0.188525	0.850894	0.925288	-6.93021
hsa-miR-99a-3p	-0.0685091	2.60404	-0.182872	0.855314	0.925288	-6.67976
hsa-miR-34a-5p	-0.0583696	10.6235	-0.182224	0.855822	0.925288	-7.2181
hsa-miR-324-3p	0.073277	4.36017	0.176961	0.859941	0.926732	-6.66044
hsa-miR-1244	0.0753217	2.48132	0.17142	0.864283	0.927651	-6.68769
hsa-miR-181a-5p	-0.043458	7.66997	-0.168359	0.866682	0.927651	-7.04203
hsa-miR-192-5p	-0.0652303	5.07175	-0.165214	0.86915	0.927651	-6.72923
hsa-miR-485-5p	0.0431686	10.9195	0.15428	0.877738	0.933823	-7.24302
hsa-miR-335-5p	-0.0642603	7.02265	-0.146588	0.883788	0.937266	-6.95981
hsa-miR-212-5p	0.0586833	4.76975	0.125641	0.900299	0.951745	-6.69999
hsa-miR-363-3p	-0.0572554	4.31987	-0.116943	0.907169	0.955972	-6.67646
hsa-miR-7705	0.0459222	2.48027	0.110973	0.911888	0.9576	-6.69408
hsa-miR-25-3p	-0.0492943	3.30214	-0.107714	0.914465	0.9576	-6.66508
hsa-miR-340-5p	0.0277799	5.92545	0.101601	0.919302	0.95818	-6.84816
hsa-miR-541-5p	0.0409158	4.77242	0.098405	0.921832	0.95818	-6.75275
hsa-miR-668-3p	0.0300097	10.566	0.0961083	0.923651	0.95818	-7.24283
hsa-miR-4485-3p	0.0424562	2.6258	0.0897312	0.928702	0.960428	-6.68382
hsa-miR-361-3p	-0.0130951	10.6014	-0.0847914	0.932618	0.961491	-7.2329
hsa-miR-3059-5p	-0.034431	2.54289	-0.0791729	0.937073	0.963103	-6.70178
hsa-miR-144-5p	-0.0427766	7.58399	-0.0741048	0.941093	0.964259	-7.006
hsa-miR-494-3p	0.0159319	10.1951	0.0615353	0.951071	0.971493	-7.22993
hsa-miR-181b-5p	-0.00858653	10.7564	-0.0351402	0.972047	0.989882	-7.25097
hsa-miR-641	-0.00733621	5.47219	-0.0206288	0.983588	0.996592	-6.8027
hsa-miR-376a-5p	-0.00653008	5.3575	-0.0193298	0.984621	0.996592	-6.8387
hsa-miR-1-3p	0.00976342	4.39242	0.0155071	0.987662	0.996641	-6.68259
hsa-miR-206	-0.00364068	1.86624	-0.0105054	0.991642	0.9972	-6.71786
hsa-miR-137-3p	0.00184974	9.24491	0.00728293	0.994205	0.9972	-7.13281
hsa-miR-193b-3p	0.0016187	5.11434	0.00342206	0.997277	0.997277	-6.7711
