# Supplementary material for: Multi-omic analysis of SDHB-deficient pheochromocytomas and paragangliomas identifies metastasis and treatment-related molecular profiles
Source: Nat Commun. 2025 Mar 17;16:2632. doi: 10.1038/s41467-025-57595-y (PMC11914184; doi:10.1038/s41467-025-57595-y)
Supplement: Supplementary file 8 — Supplementary Data 6 [file 41467_2025_57595_MOESM8_ESM.xlsx]

## Sheet: Supplementary Data 6
Supplementary Data 6: Differential expression between TERT-altered, ATRX-altered, and non-metastatic primary PCPG from WTS
ensembl_gene_id	gene_symbol	gene_biotype	Significant_(TERT-altered)_vs_(Non-metastatic Primary)	Significant_(ATRX-altered)_vs_(Non-metastatic Primary)	Significant_(ATRX-altered)_vs_(TERT-altered)	Significant_(Metastatic Primary, Metastases)_vs_(Non-metastatic Primary)	Significant_((ATRX-altered)_vs_(Non-metastatic Primary))_AND_((TERT-altered)_vs_(Non-metastatic Primary))_AND_((Metastatic Primary, Metastases)_vs_(Non-metastatic Primary))	Significant_((ATRX-altered)_vs_(TERT-altered))_AND_((ATRX-altered)_vs_(Non-metastatic Primary))	Significant_((ATRX-altered)_vs_(TERT-altered))_AND_((TERT-altered)_vs_(Non-metastatic Primary))	(TERT-altered)_vs_(Non-metastatic Primary)_logFC	(TERT-altered)_vs_(Non-metastatic Primary)_adj.P.Val	(ATRX-altered)_vs_(Non-metastatic Primary)_logFC	(ATRX-altered)_vs_(Non-metastatic Primary)_adj.P.Val	(ATRX-altered)_vs_(TERT-altered)_logFC	(ATRX-altered)_vs_(TERT-altered)_adj.P.Val	(Metastatic Primary, Metastases)_vs_(Non-metastatic Primary)_logFC	(Metastatic Primary, Metastases)_vs_(Non-metastatic Primary)_adj.P.Val	GO_ids	GO_names	parent_go_id	parent_go_term
ENSG00000164362	TERT	protein_coding	Y	N	Y	Y	N	N	Y	7.36528	1.32001e-15	1.08578	0.48172	-6.27483	3.95597e-07	2.8538	0.00265092	GO:0007004;GO:0007004;GO:0007004;GO:0071456;GO:0071897;GO:2000773;GO:2000773;GO:0000723;GO:0001172;GO:0006278;GO:0007004;GO:0007005;GO:0010629;GO:0022616;GO:0030177;GO:0030422;GO:0031647;GO:0031647;GO:0032092;GO:0042635;GO:0051000;GO:0070200;GO:0090399;GO:0140745;GO:1902895;GO:1904751;GO:2000648;GO:2001240	telomere maintenance via telomerase;telomere maintenance via telomerase;telomere maintenance via telomerase;cellular response to hypoxia;DNA biosynthetic process;negative regulation of cellular senescence;negative regulation of cellular senescence;telomere maintenance;RNA-templated transcription;RNA-templated DNA biosynthetic process;telomere maintenance via telomerase;mitochondrion organization;…	GO:0008283	Cell cycle/proliferation
ENSG00000249084	AC027627.1	lncRNA	Y	Y	N	Y	Y	N	N	3.28388	5.86577e-07	2.16598	0.00428787	-1.12766	0.27136	2.09457	0.00206756	NA	NA	NA	None
ENSG00000130695	CEP85	protein_coding	Y	Y	N	Y	N	N	N	0.932363	5.86577e-07	0.618507	0.00202261	-0.312197	0.301287	0.555957	0.00236184	GO:0006469;GO:0046602	negative regulation of protein kinase activity;regulation of mitotic centrosome separation	GO:0007049	Cell cycle/proliferation
ENSG00000075702	WDR62	protein_coding	Y	Y	N	Y	Y	N	N	2.10586	2.47334e-06	1.46444	0.00316051	-0.635856	0.391246	1.36596	0.00206756	GO:0021987;GO:0007099;GO:0007052;GO:0007099;GO:0022008	cerebral cortex development;centriole replication;mitotic spindle organization;centriole replication;neurogenesis	GO:0007049	Cell cycle/proliferation
ENSG00000283235	AC139493.2	lncRNA	Y	Y	N	Y	Y	N	N	3.5412	3.39967e-06	4.17729	1.60348e-07	0.634356	0.603663	2.78863	0.00147159	NA	NA	NA	None
ENSG00000111206	FOXM1	protein_coding	Y	Y	N	Y	Y	N	N	1.96612	3.39967e-06	1.21567	0.012287	-0.749273	0.261152	1.18756	0.00265092	GO:0045944;GO:0045893;GO:0045893;GO:0008284;GO:2000781;GO:0001558;GO:0045944;GO:0000122;GO:0045892;GO:0000086;GO:0051726;GO:0006978;GO:0032873;GO:0046578;GO:2000377;GO:0042127	positive regulation of transcription by RNA polymerase II;positive regulation of DNA-templated transcription;positive regulation of DNA-templated transcription;positive regulation of cell population proliferation;positive regulation of double-strand break repair;regulation of cell growth;positive regulation of transcription by RNA polymerase II;negative regulation of transcription by RNA polymera…	GO:0007049	Cell cycle/proliferation
ENSG00000076382	SPAG5	protein_coding	Y	Y	N	Y	Y	N	N	1.83625	3.39967e-06	1.16258	0.00930542	-0.663077	0.309457	1.0799	0.00688386	GO:0007059;GO:0007051;GO:0000070;GO:0051988;GO:1905832;GO:0032388;GO:0090235;GO:0071539	chromosome segregation;spindle organization;mitotic sister chromatid segregation;regulation of attachment of spindle microtubules to kinetochore;positive regulation of spindle assembly;positive regulation of intracellular transport;regulation of metaphase plate congression;protein localization to centrosome	GO:0007049	Cell cycle/proliferation
ENSG00000161714	PLCD3	protein_coding	Y	N	Y	Y	N	N	N	1.17662	3.39967e-06	0.203909	0.618353	-0.970037	0.00821118	0.605273	0.0102619	NA	NA	NA	None
ENSG00000088325	TPX2	protein_coding	Y	Y	N	Y	Y	N	N	2.48683	3.67926e-06	1.77605	0.00330666	-0.701867	0.452288	1.60089	0.00256066	GO:0090307;GO:0000278;GO:0032147;GO:0007026;GO:0060236;GO:0007020	mitotic spindle assembly;mitotic cell cycle;activation of protein kinase activity;negative regulation of microtubule depolymerization;regulation of mitotic spindle organization;microtubule nucleation	GO:0007049	Cell cycle/proliferation
ENSG00000135476	ESPL1	protein_coding	Y	Y	N	Y	Y	N	N	2.71184	5.38698e-06	1.9344	0.00372828	-0.769525	0.449633	1.78184	0.00236184	GO:0006915;GO:0045842;GO:0000281;GO:0000070;GO:0040001;GO:0045875;GO:0051307	apoptotic process;positive regulation of mitotic metaphase/anaphase transition;mitotic cytokinesis;mitotic sister chromatid segregation;establishment of mitotic spindle localization;negative regulation of sister chromatid cohesion;meiotic chromosome separation	GO:0007049	Cell cycle/proliferation
ENSG00000129195	PIMREG	protein_coding	Y	Y	N	Y	Y	N	N	2.96971	5.38698e-06	1.58476	0.0498987	-1.37761	0.172111	1.78738	0.00667348	NA	NA	NA	None
ENSG00000135451	TROAP	protein_coding	Y	Y	N	Y	Y	N	N	2.74638	5.38698e-06	1.94274	0.00423017	-0.790839	0.451176	1.74187	0.00343781	GO:0007155	cell adhesion	GO:0007155	Cell adhesion
ENSG00000075218	GTSE1	protein_coding	Y	Y	N	Y	Y	N	N	2.44097	5.38698e-06	1.65688	0.00758267	-0.773876	0.400088	1.46652	0.00481265	GO:0007017;GO:0006977	microtubule-based process;DNA damage response, signal transduction by p53 class mediator resulting in cell cycle arrest	GO:0007049	Cell cycle/proliferation
ENSG00000102384	CENPI	protein_coding	Y	Y	N	Y	Y	N	N	1.85971	5.38698e-06	1.25793	0.0102973	-0.600205	0.40922	1.11551	0.00666525	GO:0007548;GO:0034080;GO:0000070	sex differentiation;CENP-A containing chromatin assembly;mitotic sister chromatid segregation	GO:0007049	Cell cycle/proliferation
ENSG00000198901	PRC1	protein_coding	Y	N	N	Y	N	N	N	1.41852	5.38698e-06	0.722226	0.0575142	-0.693116	0.164559	0.782203	0.0118457	GO:0008284;GO:0000226;GO:0032465;GO:0000022;GO:0051256	positive regulation of cell population proliferation;microtubule cytoskeleton organization;regulation of cytokinesis;mitotic spindle elongation;mitotic spindle midzone assembly	GO:0007049	Cell cycle/proliferation
ENSG00000237649	KIFC1	protein_coding	Y	N	N	Y	N	N	N	2.43582	5.92538e-06	1.27242	0.0511165	-1.15852	0.166958	1.41246	0.00779524	GO:0007080;GO:0007018;GO:0090307;GO:0090307;GO:0000070	mitotic metaphase plate congression;microtubule-based movement;mitotic spindle assembly;mitotic spindle assembly;mitotic sister chromatid segregation	GO:0007049	Cell cycle/proliferation
ENSG00000158402	CDC25C	protein_coding	Y	Y	N	Y	Y	N	N	2.31249	6.97683e-06	1.27105	0.0391183	-1.03271	0.225107	1.4067	0.00667348	GO:0007088;GO:0000086;GO:0000086;GO:0000086;GO:0008283;GO:0010971;GO:0110032;GO:0000079	regulation of mitotic nuclear division;G2/M transition of mitotic cell cycle;G2/M transition of mitotic cell cycle;G2/M transition of mitotic cell cycle;cell population proliferation;positive regulation of G2/M transition of mitotic cell cycle;positive regulation of G2/MI transition of meiotic cell cycle;regulation of cyclin-dependent protein serine/threonine kinase activity	GO:0007049	Cell cycle/proliferation
ENSG00000127564	PKMYT1	protein_coding	Y	Y	N	Y	Y	N	N	1.97744	8.26888e-06	1.17757	0.0273461	-0.797406	0.268996	1.14252	0.0106155	GO:0007088;GO:0000278;GO:0000086;GO:0000079	regulation of mitotic nuclear division;mitotic cell cycle;G2/M transition of mitotic cell cycle;regulation of cyclin-dependent protein serine/threonine kinase activity	GO:0007049	Cell cycle/proliferation
ENSG00000287579	AC139491.8	lncRNA	Y	Y	N	Y	Y	N	N	3.50659	8.26888e-06	4.35431	1.95648e-07	0.841745	0.502016	2.51687	0.00206756	NA	NA	NA	None
ENSG00000068489	PRR11	protein_coding	Y	Y	N	Y	Y	N	N	1.96125	1.07531e-05	1.19453	0.022193	-0.754876	0.314655	1.25832	0.00422195	GO:0051726	regulation of cell cycle	GO:0007049	Cell cycle/proliferation
ENSG00000146670	CDCA5	protein_coding	Y	Y	N	Y	Y	N	N	2.20206	1.07531e-05	1.37414	0.0211341	-0.825639	0.317401	1.31245	0.00876149	GO:0006302;GO:0007080;GO:0007076;GO:0006302;GO:0031536;GO:0000278;GO:0007080;GO:0007064;GO:0007064;GO:0031536	double-strand break repair;mitotic metaphase plate congression;mitotic chromosome condensation;double-strand break repair;positive regulation of exit from mitosis;mitotic cell cycle;mitotic metaphase plate congression;mitotic sister chromatid cohesion;mitotic sister chromatid cohesion;positive regulation of exit from mitosis	GO:0007049	Cell cycle/proliferation
ENSG00000142945	KIF2C	protein_coding	Y	Y	N	Y	Y	N	N	1.83671	1.10688e-05	1.00774	0.0452879	-0.820852	0.227839	1.02746	0.0116539	GO:0007080;GO:0051315;GO:0007018;GO:0007019;GO:0051310;GO:0051983;GO:0030951;GO:0007019;GO:0007019	mitotic metaphase plate congression;attachment of mitotic spindle microtubules to kinetochore;microtubule-based movement;microtubule depolymerization;metaphase plate congression;regulation of chromosome segregation;establishment or maintenance of microtubule cytoskeleton polarity;microtubule depolymerization;microtubule depolymerization	GO:0007049	Cell cycle/proliferation
ENSG00000161800	RACGAP1	protein_coding	Y	Y	N	Y	N	N	N	1.51661	1.11046e-05	0.92131	0.0265995	-0.589848	0.323148	0.901878	0.00917993	GO:0007283;GO:0030218;GO:0051056;GO:0007405;GO:0000281;GO:0000281;GO:0032467;GO:0032467;GO:0007266;GO:0051256;GO:0000281;GO:0051256;GO:0045995;GO:0051988;GO:0008272;GO:0000915	spermatogenesis;erythrocyte differentiation;regulation of small GTPase mediated signal transduction;neuroblast proliferation;mitotic cytokinesis;mitotic cytokinesis;positive regulation of cytokinesis;positive regulation of cytokinesis;Rho protein signal transduction;mitotic spindle midzone assembly;mitotic cytokinesis;mitotic spindle midzone assembly;regulation of embryonic development;regulation…	GO:0007049	Cell cycle/proliferation
ENSG00000175063	UBE2C	protein_coding	Y	Y	N	Y	Y	N	N	2.63616	1.17059e-05	1.68517	0.0176594	-0.939259	0.352442	1.6039	0.00779524	GO:0016567;GO:0006511;GO:0070936;GO:0000209;GO:0010458;GO:0010994;GO:0030071;GO:0031145;GO:0031145;GO:0031145;GO:0031536;GO:0045842;GO:0070979;GO:1904668	protein ubiquitination;ubiquitin-dependent protein catabolic process;protein K48-linked ubiquitination;protein polyubiquitination;exit from mitosis;free ubiquitin chain polymerization;regulation of mitotic metaphase/anaphase transition;anaphase-promoting complex-dependent catabolic process;anaphase-promoting complex-dependent catabolic process;anaphase-promoting complex-dependent catabolic proces…	GO:0007049	Cell cycle/proliferation
ENSG00000123485	HJURP	protein_coding	Y	Y	N	Y	Y	N	N	2.77994	1.17059e-05	1.83518	0.0149006	-0.937381	0.386198	1.70562	0.00747779	GO:0007059;GO:0043254;GO:0034080;GO:0051101;GO:0034080	chromosome segregation;regulation of protein-containing complex assembly;CENP-A containing chromatin assembly;regulation of DNA binding;CENP-A containing chromatin assembly	GO:0007049	Cell cycle/proliferation
ENSG00000035499	DEPDC1B	protein_coding	Y	Y	N	Y	Y	N	N	2.56209	1.17059e-05	2.1785	0.000713617	-0.373795	0.772545	1.85034	0.00176591	GO:0030177;GO:0016477;GO:0030177	positive regulation of Wnt signaling pathway;cell migration;positive regulation of Wnt signaling pathway	GO:0016477	Cell migration
ENSG00000134690	CDCA8	protein_coding	Y	Y	N	Y	Y	N	N	1.94936	1.17059e-05	1.36406	0.00910905	-0.580958	0.470233	1.19097	0.00779524	GO:0007080;GO:0051276;GO:0006468;GO:0000281;GO:0000278;GO:0001934;GO:0007052;GO:0051256;GO:0090267;GO:1901970;GO:1902425;GO:1903490;GO:0000070	mitotic metaphase plate congression;chromosome organization;protein phosphorylation;mitotic cytokinesis;mitotic cell cycle;positive regulation of protein phosphorylation;mitotic spindle organization;mitotic spindle midzone assembly;positive regulation of mitotic cell cycle spindle assembly checkpoint;positive regulation of mitotic sister chromatid separation;positive regulation of attachment of m…	GO:0007049	Cell cycle/proliferation
ENSG00000161888	SPC24	protein_coding	Y	N	N	Y	N	N	N	2.3499	1.17059e-05	1.25328	0.0636865	-1.09427	0.20701	1.30576	0.0140399	GO:0007059;GO:0007094;GO:0008608	chromosome segregation;mitotic spindle assembly checkpoint signaling;attachment of spindle microtubules to kinetochore	GO:0007049	Cell cycle/proliferation
ENSG00000186185	KIF18B	protein_coding	Y	Y	N	Y	Y	N	N	2.75002	1.17059e-05	1.98019	0.00811335	-0.765311	0.50853	1.85246	0.0029187	GO:0051302;GO:0007019;GO:0007018;GO:0000278;GO:0000070;GO:0007019	regulation of cell division;microtubule depolymerization;microtubule-based movement;mitotic cell cycle;mitotic sister chromatid segregation;microtubule depolymerization	GO:0007049	Cell cycle/proliferation
ENSG00000176244	ACBD7	protein_coding	Y	N	N	Y	N	N	N	2.33333	1.17059e-05	1.19525	0.0794939	-1.13701	0.182017	1.4242	0.00770925	GO:0006631	fatty acid metabolic process	NA	Other
ENSG00000178999	AURKB	protein_coding	Y	Y	N	Y	Y	N	N	2.71497	1.17059e-05	1.73476	0.0176514	-0.964749	0.359878	1.77843	0.00428125	GO:0000122;GO:0006468;GO:0046777;GO:0016570;GO:0032466;GO:0045824;GO:0034501;GO:1901796;GO:0006468;GO:0007052;GO:0000281;GO:0032467;GO:0032467;GO:0032091;GO:0032212;GO:0051973;GO:1904355;GO:0008608;GO:0007051;GO:0032465;GO:0034644;GO:0000278;GO:0001934;GO:0007052;GO:0051256;GO:0090267;GO:1901970;GO:1902425;GO:1903490;GO:0051983;GO:0044839;GO:0043687;GO:0051256;GO:0051256;GO:0062033;GO:0002903;GO:…	negative regulation of transcription by RNA polymerase II;protein phosphorylation;protein autophosphorylation;histone modification;negative regulation of cytokinesis;negative regulation of innate immune response;protein localization to kinetochore;regulation of signal transduction by p53 class mediator;protein phosphorylation;mitotic spindle organization;mitotic cytokinesis;positive regulation of…	GO:0007049	Cell cycle/proliferation
ENSG00000134490	TMEM241	protein_coding	Y	N	N	Y	N	N	N	0.760387	1.21193e-05	0.407619	0.054383	-0.350859	0.229133	0.361091	0.0325404	NA	NA	NA	None
ENSG00000138778	CENPE	protein_coding	Y	Y	N	Y	Y	N	N	1.89544	1.26721e-05	1.60984	0.00142316	-0.278626	0.784553	1.36124	0.00206756	GO:0007059;GO:0007080;GO:0000278;GO:0051315;GO:0007018;GO:0007052;GO:0000278;GO:0051310;GO:0045860;GO:0051382;GO:0030071;GO:0007079;GO:0007079;GO:0007080;GO:0099606;GO:0099607	chromosome segregation;mitotic metaphase plate congression;mitotic cell cycle;attachment of mitotic spindle microtubules to kinetochore;microtubule-based movement;mitotic spindle organization;mitotic cell cycle;metaphase plate congression;positive regulation of protein kinase activity;kinetochore assembly;regulation of mitotic metaphase/anaphase transition;mitotic chromosome movement towards spin…	GO:0007049	Cell cycle/proliferation
ENSG00000154920	EME1	protein_coding	Y	N	N	Y	N	N	N	1.46599	1.26721e-05	0.78785	0.0579904	-0.676168	0.225632	0.747499	0.0295817	GO:0000712;GO:0006302;GO:0006302;GO:0031297;GO:0031297;GO:0031573;GO:0072429	resolution of meiotic recombination intermediates;double-strand break repair;double-strand break repair;replication fork processing;replication fork processing;mitotic intra-S DNA damage checkpoint signaling;response to intra-S DNA damage checkpoint signaling	GO:0007049	Cell cycle/proliferation
ENSG00000183765	CHEK2	protein_coding	Y	N	N	N	N	N	N	1.11054	1.48194e-05	0.585924	0.0659379	-0.521737	0.235554	0.495908	0.0640751	GO:0006355;GO:0006974;GO:0006974;GO:0006468;GO:0006302;GO:0045893;GO:0042176;GO:0046777;GO:0050821;GO:0000077;GO:0030163;GO:0090307;GO:1901796;GO:0090399;GO:0042770;GO:0006974;GO:0000086;GO:0031573;GO:0042770;GO:0006302;GO:0006977;GO:0008630;GO:0008630;GO:0044773	regulation of DNA-templated transcription;cellular response to DNA damage stimulus;cellular response to DNA damage stimulus;protein phosphorylation;double-strand break repair;positive regulation of DNA-templated transcription;regulation of protein catabolic process;protein autophosphorylation;protein stabilization;DNA damage checkpoint signaling;protein catabolic process;mitotic spindle assembly;…	GO:0007049	Cell cycle/proliferation
ENSG00000013810	TACC3	protein_coding	Y	Y	N	Y	N	N	N	1.50847	1.49086e-05	0.881318	0.036203	-0.623319	0.29596	0.911473	0.00779524	GO:0000226;GO:0008283;GO:0021987;GO:1902850;GO:0060236;GO:0007091	microtubule cytoskeleton organization;cell population proliferation;cerebral cortex development;microtubule cytoskeleton organization involved in mitosis;regulation of mitotic spindle organization;metaphase/anaphase transition of mitotic cell cycle	GO:0007049	Cell cycle/proliferation
ENSG00000106462	EZH2	protein_coding	Y	Y	N	Y	Y	N	N	1.5847	1.54429e-05	1.85182	8.07636e-06	0.270051	0.744407	1.1146	0.00265092	GO:0000122;GO:0043547;GO:0071902;GO:0048387;GO:0008284;GO:0045892;GO:0010718;GO:0042752;GO:0045814;GO:0045814;GO:0006355;GO:0006325;GO:0043406;GO:0031507;GO:1902808;GO:0031509;GO:0045814;GO:0098532	negative regulation of transcription by RNA polymerase II;positive regulation of GTPase activity;positive regulation of protein serine/threonine kinase activity;negative regulation of retinoic acid receptor signaling pathway;positive regulation of cell population proliferation;negative regulation of DNA-templated transcription;positive regulation of epithelial to mesenchymal transition;regulation…	GO:0007049	Cell cycle/proliferation
ENSG00000115163	CENPA	protein_coding	Y	Y	N	Y	Y	N	N	2.56219	1.59784e-05	1.87637	0.00626865	-0.676138	0.543987	1.66707	0.0041726	GO:0000132;GO:0000281;GO:0061644;GO:0071459;GO:0034080;GO:0051382	establishment of mitotic spindle orientation;mitotic cytokinesis;protein localization to CENP-A containing chromatin;protein localization to chromosome, centromeric region;CENP-A containing chromatin assembly;kinetochore assembly	GO:0007049	Cell cycle/proliferation
ENSG00000287080	H3C3	protein_coding	Y	N	N	Y	N	N	N	2.53449	1.59784e-05	1.34413	0.0785346	-1.1844	0.22662	1.47179	0.0125889	GO:0006334;GO:0006334;GO:0010467;GO:0040029;GO:0032200	nucleosome assembly;nucleosome assembly;gene expression;epigenetic regulation of gene expression;telomere organization	GO:0051276	Chromatin/chromosome organization
ENSG00000131747	TOP2A	protein_coding	Y	Y	N	Y	Y	N	N	2.6172	1.65971e-05	1.86585	0.00897027	-0.738935	0.517473	1.59744	0.00957454	GO:0006974;GO:0007059;GO:0006265;GO:0006265;GO:0000712;GO:0043065;GO:0042752;GO:0030263;GO:0000819;GO:0006266;GO:0030263;GO:0045870;GO:1905463	cellular response to DNA damage stimulus;chromosome segregation;DNA topological change;DNA topological change;resolution of meiotic recombination intermediates;positive regulation of apoptotic process;regulation of circadian rhythm;apoptotic chromosome condensation;sister chromatid segregation;DNA ligation;apoptotic chromosome condensation;positive regulation of single stranded viral RNA replicat…	GO:0007049	Cell cycle/proliferation
ENSG00000165490	DDIAS	protein_coding	Y	Y	N	Y	Y	N	N	1.82036	1.67356e-05	1.1149	0.0333395	-0.706799	0.331721	1.04317	0.0176616	GO:0097752;GO:1902230	regulation of DNA stability;negative regulation of intrinsic apoptotic signaling pathway in response to DNA damage	GO:0012501	Programmed cell death
ENSG00000258725	PRC1-AS1	lncRNA	Y	Y	N	Y	N	N	N	1.34193	1.67356e-05	1.02054	0.00450418	-0.316764	0.636398	0.871629	0.0053681	NA	NA	NA	None
ENSG00000251303	CAB39P1	processed_pseudogene	Y	N	N	Y	N	N	N	2.85678	1.67356e-05	1.59078	0.0682637	-1.28446	0.276459	1.73406	0.00768924	NA	NA	NA	None
ENSG00000138092	CENPO	protein_coding	Y	N	N	Y	N	N	N	1.033	1.67356e-05	0.549806	0.066792	-0.482967	0.231219	0.617954	0.00779524	NA	NA	NA	None
ENSG00000101447	FAM83D	protein_coding	Y	Y	N	Y	Y	N	N	2.18423	1.68165e-05	1.54698	0.0111679	-0.631592	0.506431	1.57212	0.00176591	GO:0042176;GO:0007165;GO:0016477;GO:0051310;GO:0032006;GO:0008283;GO:0032006;GO:0070372;GO:0001837;GO:1902808;GO:0070372;GO:1902808;GO:1902480;GO:1902480	regulation of protein catabolic process;signal transduction;cell migration;metaphase plate congression;regulation of TOR signaling;cell population proliferation;regulation of TOR signaling;regulation of ERK1 and ERK2 cascade;epithelial to mesenchymal transition;positive regulation of cell cycle G1/S phase transition;regulation of ERK1 and ERK2 cascade;positive regulation of cell cycle G1/S phase …	GO:0007049	Cell cycle/proliferation
ENSG00000256625	AC092747.2	unprocessed_pseudogene	Y	Y	N	Y	Y	N	N	-1.85985	1.77436e-05	-1.35831	0.00712589	0.502139	0.602444	-1.13082	0.00271312	NA	NA	NA	None
ENSG00000184661	CDCA2	protein_coding	Y	Y	N	Y	Y	N	N	2.44405	1.97377e-05	1.79072	0.00791262	-0.64469	0.558298	1.59499	0.00508053	GO:0007088;GO:0051983;GO:0035307	regulation of mitotic nuclear division;regulation of chromosome segregation;positive regulation of protein dephosphorylation	GO:0007049	Cell cycle/proliferation
ENSG00000163535	SGO2	protein_coding	Y	N	N	Y	N	N	N	1.60587	2.07221e-05	0.877879	0.0636865	-0.726133	0.249601	0.844579	0.0312461	GO:0051177	meiotic sister chromatid cohesion	GO:0007049	Cell cycle/proliferation
ENSG00000134057	CCNB1	protein_coding	Y	Y	N	Y	Y	N	N	1.69482	2.25543e-05	1.08389	0.0213312	-0.602276	0.404128	1.07451	0.00755251	GO:0045931;GO:0007052;GO:0000079;GO:0044772;GO:0000086;GO:0010971;GO:1905448;GO:0007080;GO:0007080;GO:0051987;GO:0090266	positive regulation of mitotic cell cycle;mitotic spindle organization;regulation of cyclin-dependent protein serine/threonine kinase activity;mitotic cell cycle phase transition;G2/M transition of mitotic cell cycle;positive regulation of G2/M transition of mitotic cell cycle;positive regulation of mitochondrial ATP synthesis coupled electron transport;mitotic metaphase plate congression;mitotic…	GO:0007049	Cell cycle/proliferation
ENSG00000111665	CDCA3	protein_coding	Y	Y	N	Y	N	N	N	1.36722	2.3844e-05	1.20585	0.00101968	-0.159525	0.84716	0.915199	0.00281587	NA	NA	NA	None
ENSG00000169679	BUB1	protein_coding	Y	Y	N	Y	Y	N	N	2.25427	2.85239e-05	1.64885	0.0100734	-0.599855	0.570501	1.51045	0.00428125	GO:0051754;GO:0007094;GO:0051983;GO:0007063;GO:0007094	meiotic sister chromatid cohesion, centromeric;mitotic spindle assembly checkpoint signaling;regulation of chromosome segregation;regulation of sister chromatid cohesion;mitotic spindle assembly checkpoint signaling	GO:0007049	Cell cycle/proliferation
ENSG00000222881	RNA	misc_RNA	Y	N	N	Y	N	N	N	2.6703	2.86518e-05	1.46358	0.0924288	-1.20708	0.291047	1.50422	0.0295817	NA	NA	NA	None
ENSG00000157456	CCNB2	protein_coding	Y	Y	N	Y	Y	N	N	1.90718	3.00055e-05	1.32919	0.0155172	-0.57242	0.510488	1.12213	0.0126588	GO:0000079;GO:0044772	regulation of cyclin-dependent protein serine/threonine kinase activity;mitotic cell cycle phase transition	GO:0007049	Cell cycle/proliferation
ENSG00000089685	BIRC5	protein_coding	Y	N	N	Y	N	N	N	2.5953	3.48952e-05	1.48655	0.0560989	-1.09903	0.292824	1.50158	0.0198307	GO:0043066;GO:0043066;GO:0006468;GO:0008284;GO:0007605;GO:0045892;GO:0006468;GO:0000281;GO:0000278;GO:0001934;GO:0007052;GO:0031503;GO:0051256;GO:0090267;GO:1901970;GO:1902425;GO:1903490	negative regulation of apoptotic process;negative regulation of apoptotic process;protein phosphorylation;positive regulation of cell population proliferation;sensory perception of sound;negative regulation of DNA-templated transcription;protein phosphorylation;mitotic cytokinesis;mitotic cell cycle;positive regulation of protein phosphorylation;mitotic spindle organization;protein-containing com…	GO:0007049	Cell cycle/proliferation
ENSG00000121211	MND1	protein_coding	Y	Y	N	Y	Y	N	N	1.87841	3.4949e-05	1.68164	0.00135093	-0.1975	0.864587	1.34186	0.00245113	GO:0007131;GO:0007129;GO:0007131	reciprocal meiotic recombination;homologous chromosome pairing at meiosis;reciprocal meiotic recombination	GO:0007049	Cell cycle/proliferation
ENSG00000183856	IQGAP3	protein_coding	Y	Y	N	Y	Y	N	N	2.52918	3.59723e-05	2.03167	0.00404915	-0.486007	0.714947	1.76952	0.00342918	GO:1903479	mitotic actomyosin contractile ring assembly actin filament organization	GO:0007049	Cell cycle/proliferation
ENSG00000164611	PTTG1	protein_coding	Y	N	N	Y	N	N	N	1.98693	3.64954e-05	1.00671	0.0913162	-0.965386	0.230613	1.12897	0.0236309	GO:0045143;GO:0007283	homologous chromosome segregation;spermatogenesis	GO:0007049	Cell cycle/proliferation
ENSG00000109674	NEIL3	protein_coding	Y	Y	N	Y	Y	N	N	2.58523	4.1176e-05	1.7249	0.0231417	-0.850673	0.449723	1.63052	0.00957454	GO:0006284;GO:0045007;GO:0036297;GO:0006284;GO:0006284;GO:0006285	base-excision repair;depurination;interstrand cross-link repair;base-excision repair;base-excision repair;base-excision repair, AP site formation	GO:0006974	Cellular response to DNA damage stimulus
ENSG00000213347	MXD3	protein_coding	Y	N	N	Y	N	N	N	1.45548	4.22905e-05	0.559115	0.239735	-0.891223	0.125902	0.787475	0.023527	GO:0006357	regulation of transcription by RNA polymerase II	GO:0006355	Regulation of DNA-templated transcription
ENSG00000117724	CENPF	protein_coding	Y	Y	N	Y	Y	N	N	2.59362	4.22905e-05	1.80242	0.0151349	-0.778495	0.514126	1.59225	0.0117536	GO:0015031;GO:0015031;GO:0007059;GO:0007059;GO:0000278;GO:0045892;GO:0007094;GO:0000278;GO:0051310;GO:0001822;GO:0009410;GO:0010389;GO:0010389;GO:0016202;GO:0021591;GO:0051310;GO:0051382	protein transport;protein transport;chromosome segregation;chromosome segregation;mitotic cell cycle;negative regulation of DNA-templated transcription;mitotic spindle assembly checkpoint signaling;mitotic cell cycle;metaphase plate congression;kidney development;response to xenobiotic stimulus;regulation of G2/M transition of mitotic cell cycle;regulation of G2/M transition of mitotic cell cycle…	GO:0007049	Cell cycle/proliferation
ENSG00000071539	TRIP13	protein_coding	Y	N	N	N	N	N	N	1.58331	4.47224e-05	0.393372	0.541274	-1.19051	0.0675814	0.707196	0.0826999	GO:0006302;GO:0007283;GO:0007130;GO:0007131;GO:0007131;GO:0048477;GO:0007094;GO:0006366;GO:0051598	double-strand break repair;spermatogenesis;synaptonemal complex assembly;reciprocal meiotic recombination;reciprocal meiotic recombination;oogenesis;mitotic spindle assembly checkpoint signaling;transcription by RNA polymerase II;meiotic recombination checkpoint signaling	GO:0007049	Cell cycle/proliferation
ENSG00000145386	CCNA2	protein_coding	Y	Y	N	Y	Y	N	N	1.88854	4.87445e-05	1.26185	0.0247132	-0.615571	0.478016	1.13551	0.0118936	GO:0000086;GO:0006275;GO:0000079;GO:0044772;GO:0007265;GO:0043687;GO:0044843	G2/M transition of mitotic cell cycle;regulation of DNA replication;regulation of cyclin-dependent protein serine/threonine kinase activity;mitotic cell cycle phase transition;Ras protein signal transduction;post-translational protein modification;cell cycle G1/S phase transition	GO:0007049	Cell cycle/proliferation
ENSG00000121152	NCAPH	protein_coding	Y	N	N	Y	N	N	N	1.89018	5.79962e-05	1.0943	0.067727	-0.794101	0.329088	1.13393	0.0161949	GO:0007076;GO:0007076;GO:0007076;GO:0051984;GO:1905820;GO:1905821	mitotic chromosome condensation;mitotic chromosome condensation;mitotic chromosome condensation;positive regulation of chromosome segregation;positive regulation of chromosome separation;positive regulation of chromosome condensation	GO:0007049	Cell cycle/proliferation
ENSG00000279145	AC011912.1	lncRNA	Y	Y	N	Y	Y	N	N	-1.28454	5.8545e-05	-1.21145	0.00107627	0.0710886	0.946846	-1.04803	0.000287983	NA	NA	NA	None
ENSG00000112984	KIF20A	protein_coding	Y	N	N	Y	N	N	N	2.28154	6.17842e-05	1.2962	0.0646387	-0.975948	0.314645	1.26363	0.0271639	GO:0061952;GO:0001578;GO:0007018;GO:0000281;GO:0032465	midbody abscission;microtubule bundle formation;microtubule-based movement;mitotic cytokinesis;regulation of cytokinesis	GO:0007049	Cell cycle/proliferation
ENSG00000165891	E2F7	protein_coding	Y	Y	N	Y	Y	N	N	2.22832	6.23787e-05	1.80964	0.0058849	-0.416851	0.735275	1.40025	0.00993272	GO:0000122;GO:0045944;GO:0006357;GO:0008285;GO:0001890;GO:0002040;GO:0032466;GO:0032877;GO:0060707;GO:0060718;GO:0070365;GO:2000134;GO:0030330;GO:0071930	negative regulation of transcription by RNA polymerase II;positive regulation of transcription by RNA polymerase II;regulation of transcription by RNA polymerase II;negative regulation of cell population proliferation;placenta development;sprouting angiogenesis;negative regulation of cytokinesis;positive regulation of DNA endoreduplication;trophoblast giant cell differentiation;chorionic trophobl…	GO:0007049	Cell cycle/proliferation
ENSG00000123080	CDKN2C	protein_coding	Y	N	N	Y	N	N	N	1.21095	6.32229e-05	0.632456	0.0855648	-0.568725	0.281418	0.637639	0.0396723	GO:0008285;GO:0008285;GO:0030308;GO:0000079;GO:2000045;GO:0042326;GO:2000045;GO:0000079	negative regulation of cell population proliferation;negative regulation of cell population proliferation;negative regulation of cell growth;regulation of cyclin-dependent protein serine/threonine kinase activity;regulation of G1/S transition of mitotic cell cycle;negative regulation of phosphorylation;regulation of G1/S transition of mitotic cell cycle;regulation of cyclin-dependent protein seri…	GO:0007049	Cell cycle/proliferation
ENSG00000198826	ARHGAP11A	protein_coding	Y	Y	N	Y	Y	N	N	2.11204	6.39337e-05	1.59819	0.011021	-0.507576	0.642511	1.38732	0.00845887	GO:0043547;GO:0051056	positive regulation of GTPase activity;regulation of small GTPase mediated signal transduction	NA	Other
ENSG00000235748	SEPTIN14P12	processed_pseudogene	Y	Y	N	Y	Y	N	N	2.86527	6.7195e-05	2.37249	0.00363558	-0.470826	0.763908	1.9404	0.0102619	NA	NA	NA	None
ENSG00000171848	RRM2	protein_coding	Y	Y	N	Y	Y	N	N	2.62976	6.7195e-05	1.70971	0.0362544	-0.919638	0.432998	1.57771	0.0163459	GO:0009263;GO:0009185;GO:0009263;GO:0009265;GO:1900087	deoxyribonucleotide biosynthetic process;ribonucleoside diphosphate metabolic process;deoxyribonucleotide biosynthetic process;2'-deoxyribonucleotide biosynthetic process;positive regulation of G1/S transition of mitotic cell cycle	GO:0007049	Cell cycle/proliferation
ENSG00000125319	HROB	protein_coding	Y	Y	N	Y	N	N	N	1.17847	6.89063e-05	1.14498	0.000777065	-0.0339857	0.973581	0.970789	0.000735726	GO:0006974;GO:0036297;GO:0000731;GO:0007292;GO:0048232	cellular response to DNA damage stimulus;interstrand cross-link repair;DNA synthesis involved in DNA repair;female gamete generation;male gamete generation	GO:0006974	Cellular response to DNA damage stimulus
ENSG00000126787	DLGAP5	protein_coding	Y	Y	N	Y	Y	N	N	2.66492	7.48722e-05	2.0468	0.0102973	-0.60976	0.658891	1.78995	0.00688386	GO:0007052;GO:0045842;GO:0007059;GO:0007346;GO:0007079;GO:0051382;GO:0051642	mitotic spindle organization;positive regulation of mitotic metaphase/anaphase transition;chromosome segregation;regulation of mitotic cell cycle;mitotic chromosome movement towards spindle pole;kinetochore assembly;centrosome localization	GO:0007049	Cell cycle/proliferation
ENSG00000169607	CKAP2L	protein_coding	Y	Y	N	Y	Y	N	N	2.48846	7.54555e-05	1.60582	0.0394969	-0.879475	0.435662	1.42991	0.0293266	NA	NA	NA	None
ENSG00000162073	PAQR4	protein_coding	Y	N	N	N	N	N	N	1.22761	7.5565e-05	0.715727	0.0669325	-0.511551	0.34968	0.615621	0.0622408	NA	NA	NA	None
ENSG00000137807	KIF23	protein_coding	Y	Y	N	Y	Y	N	N	2.21672	7.72033e-05	1.63556	0.0141958	-0.573738	0.61293	1.42743	0.00957143	GO:0007018;GO:0000281;GO:0032467;GO:0000022;GO:0051256	microtubule-based movement;mitotic cytokinesis;positive regulation of cytokinesis;mitotic spindle elongation;mitotic spindle midzone assembly	GO:0007049	Cell cycle/proliferation
ENSG00000111602	TIMELESS	protein_coding	Y	N	N	Y	N	N	N	0.922432	8.13777e-05	0.295647	0.384987	-0.626845	0.0971243	0.490067	0.041034	GO:0006974;GO:0006974;GO:0007623;GO:1905168;GO:2000781;GO:0045892;GO:0044770;GO:0007623;GO:0042752;GO:0006281;GO:0002009;GO:0009582;GO:0072711;GO:0000076;GO:0072719;GO:1904976;GO:0043111	cellular response to DNA damage stimulus;cellular response to DNA damage stimulus;circadian rhythm;positive regulation of double-strand break repair via homologous recombination;positive regulation of double-strand break repair;negative regulation of DNA-templated transcription;cell cycle phase transition;circadian rhythm;regulation of circadian rhythm;DNA repair;morphogenesis of an epithelium;de…	GO:0007049	Cell cycle/proliferation
ENSG00000156970	BUB1B	protein_coding	Y	Y	N	Y	Y	N	N	1.88857	8.13777e-05	1.27068	0.030484	-0.616388	0.491886	1.17759	0.01218	GO:0051754;GO:0007094;GO:0007094;GO:0007094;GO:0051444	meiotic sister chromatid cohesion, centromeric;mitotic spindle assembly checkpoint signaling;mitotic spindle assembly checkpoint signaling;mitotic spindle assembly checkpoint signaling;negative regulation of ubiquitin-protein transferase activity	GO:0007049	Cell cycle/proliferation
ENSG00000286522	H3C2	protein_coding	Y	N	N	N	N	N	N	2.4389	8.4774e-05	1.00921	0.25255	-1.42501	0.161241	1.22169	0.065181	GO:0006334;GO:0006334;GO:0010467;GO:0040029;GO:0032200	nucleosome assembly;nucleosome assembly;gene expression;epigenetic regulation of gene expression;telomere organization	GO:0051276	Chromatin/chromosome organization
ENSG00000118193	KIF14	protein_coding	Y	Y	N	Y	Y	N	N	2.46726	8.4774e-05	1.80848	0.01488	-0.647169	0.608955	1.56448	0.0118565	GO:0043066;GO:0007080;GO:0043161;GO:0008284;GO:0008284;GO:0021987;GO:0007018;GO:0001558;GO:0043524;GO:0021693;GO:0032467;GO:2000045;GO:0030155;GO:0031641;GO:0032147;GO:0021846;GO:0021766;GO:0045184;GO:0021772;GO:0031146;GO:0010389;GO:0043523;GO:0030334;GO:0032487;GO:0033624;GO:0034446;GO:0021685;GO:0021695	negative regulation of apoptotic process;mitotic metaphase plate congression;proteasome-mediated ubiquitin-dependent protein catabolic process;positive regulation of cell population proliferation;positive regulation of cell population proliferation;cerebral cortex development;microtubule-based movement;regulation of cell growth;negative regulation of neuron apoptotic process;cerebellar Purkinje c…	GO:0007049	Cell cycle/proliferation
ENSG00000233836	AC139769.1	transcribed_unprocessed_pseudogene	Y	N	N	Y	N	N	N	-2.31545	8.4774e-05	-0.830177	0.31016	1.49021	0.157163	-1.32128	0.0233886	NA	NA	NA	None
ENSG00000007968	E2F2	protein_coding	Y	N	N	Y	N	N	N	2.27154	8.66788e-05	1.2484	0.097809	-1.02497	0.297202	1.24183	0.0354056	GO:0006357;GO:0045944;GO:0006367;GO:1903671;GO:0043433;GO:0000083	regulation of transcription by RNA polymerase II;positive regulation of transcription by RNA polymerase II;transcription initiation at RNA polymerase II promoter;negative regulation of sprouting angiogenesis;negative regulation of DNA-binding transcription factor activity;regulation of transcription involved in G1/S transition of mitotic cell cycle	GO:0007049	Cell cycle/proliferation
ENSG00000127720	METTL25	protein_coding	Y	Y	N	Y	N	N	N	-0.75319	8.66788e-05	-0.673957	0.00406242	0.0756624	0.897467	-0.653899	0.000287983	NA	NA	NA	None
ENSG00000273983	H3C8	protein_coding	Y	N	N	Y	N	N	N	2.62216	8.71154e-05	1.4521	0.0924159	-1.16256	0.304234	1.48593	0.0319858	GO:0006334;GO:0006334;GO:0010467;GO:0040029;GO:0032200	nucleosome assembly;nucleosome assembly;gene expression;epigenetic regulation of gene expression;telomere organization	GO:0051276	Chromatin/chromosome organization
ENSG00000167900	TK1	protein_coding	Y	N	N	N	N	N	N	1.78952	8.7852e-05	0.641533	0.337815	-1.14759	0.123522	0.886699	0.0685505	GO:0006139;GO:0051289;GO:0051289;GO:0046104;GO:0046104;GO:0046105;GO:1904860	nucleobase-containing compound metabolic process;protein homotetramerization;protein homotetramerization;thymidine metabolic process;thymidine metabolic process;thymidine biosynthetic process;DNA synthesis involved in mitotic DNA replication	GO:0007049	Cell cycle/proliferation
ENSG00000254726	MEX3A	protein_coding	Y	Y	N	Y	Y	N	N	2.50374	9.00314e-05	2.05874	0.00624437	-0.435059	0.76664	1.71721	0.00699034	NA	NA	NA	None
ENSG00000138160	KIF11	protein_coding	Y	Y	N	Y	Y	N	N	1.86181	9.00314e-05	1.41695	0.0140748	-0.435546	0.672987	1.25169	0.00747779	GO:0090307;GO:0090307;GO:0046602;GO:0000278;GO:0007051;GO:0090307;GO:0051231;GO:0007052	mitotic spindle assembly;mitotic spindle assembly;regulation of mitotic centrosome separation;mitotic cell cycle;spindle organization;mitotic spindle assembly;spindle elongation;mitotic spindle organization	GO:0007049	Cell cycle/proliferation
ENSG00000148773	MKI67	protein_coding	Y	Y	N	Y	Y	N	N	2.54387	9.08706e-05	1.93702	0.0123804	-0.600313	0.662105	1.64288	0.0102619	GO:0007088;GO:0051983;GO:0008283;GO:1902275;GO:0007088;GO:0051983	regulation of mitotic nuclear division;regulation of chromosome segregation;cell population proliferation;regulation of chromatin organization;regulation of mitotic nuclear division;regulation of chromosome segregation	GO:0007049	Cell cycle/proliferation
ENSG00000011426	ANLN	protein_coding	Y	Y	N	Y	Y	N	N	1.992	9.12962e-05	1.53128	0.0114649	-0.456228	0.674464	1.30498	0.00930008	GO:0000281;GO:0000281;GO:0090521;GO:1904172;GO:0000915;GO:0031106;GO:0000921;GO:0007096	mitotic cytokinesis;mitotic cytokinesis;podocyte cell migration;positive regulation of bleb assembly;actomyosin contractile ring assembly;septin ring organization;septin ring assembly;regulation of exit from mitosis	GO:0007049	Cell cycle/proliferation
ENSG00000183230	CTNNA3	protein_coding	Y	Y	N	Y	Y	N	N	-2.03501	9.48998e-05	-1.40353	0.0249699	0.629754	0.58168	-1.27733	0.00445977	GO:0016477;GO:0098609;GO:0098609;GO:0086091;GO:0086073;GO:0098911	cell migration;cell-cell adhesion;cell-cell adhesion;regulation of heart rate by cardiac conduction;bundle of His cell-Purkinje myocyte adhesion involved in cell communication;regulation of ventricular cardiac muscle cell action potential	GO:0016477	Cell migration
ENSG00000185480	PARPBP	protein_coding	Y	Y	N	Y	N	N	N	1.39162	9.61806e-05	1.11658	0.00808978	-0.271502	0.739134	0.915444	0.00779524	GO:2000042;GO:2000042	negative regulation of double-strand break repair via homologous recombination;negative regulation of double-strand break repair via homologous recombination	GO:0006974	Cellular response to DNA damage stimulus
ENSG00000187741	FANCA	protein_coding	Y	Y	N	Y	N	N	N	1.35235	0.000105448	0.968919	0.0229155	-0.384785	0.591481	0.78753	0.0219431	GO:0036297;GO:0065003;GO:0006281;GO:0006513;GO:0045589	interstrand cross-link repair;protein-containing complex assembly;DNA repair;protein monoubiquitination;regulation of regulatory T cell differentiation	GO:0006974	Cellular response to DNA damage stimulus
ENSG00000085999	RAD54L	protein_coding	Y	Y	N	Y	N	N	N	1.41852	0.000115001	0.991071	0.0285024	-0.428751	0.560263	0.79636	0.0354283	GO:0007131;GO:0006281;GO:0006310;GO:0051321;GO:0045003	reciprocal meiotic recombination;DNA repair;DNA recombination;meiotic cell cycle;double-strand break repair via synthesis-dependent strand annealing	GO:0007049	Cell cycle/proliferation
ENSG00000109685	NSD2	protein_coding	Y	Y	N	Y	N	N	N	0.610617	0.000119556	0.413787	0.0279662	-0.194106	0.541862	0.345643	0.0298403	GO:0006355;GO:0006302	regulation of DNA-templated transcription;double-strand break repair	GO:0006974	Cellular response to DNA damage stimulus
ENSG00000054983	GALC	protein_coding	Y	Y	N	Y	Y	N	N	-2.00307	0.000121108	-2.26248	0.000580172	-0.262215	0.871038	-1.40076	0.0029187	GO:0006687;GO:0006683;GO:0006683;GO:0006683	glycosphingolipid metabolic process;galactosylceramide catabolic process;galactosylceramide catabolic process;galactosylceramide catabolic process	NA	Other
ENSG00000138180	CEP55	protein_coding	Y	N	N	Y	N	N	N	2.44266	0.000122228	1.50406	0.0586516	-0.930824	0.411109	1.37035	0.0366712	GO:0061952;GO:0045184;GO:0000281;GO:0000281;GO:0045184;GO:1904888	midbody abscission;establishment of protein localization;mitotic cytokinesis;mitotic cytokinesis;establishment of protein localization;cranial skeletal system development	GO:0007049	Cell cycle/proliferation
ENSG00000285035	AC091057.6	transcribed_unprocessed_pseudogene	Y	N	N	Y	N	N	N	2.18873	0.000149481	1.1228	0.15392	-1.05885	0.275285	1.22835	0.0467147	NA	NA	NA	None
ENSG00000267325	LINC01415	lncRNA	Y	N	Y	N	N	N	Y	-1.55135	0.000155995	0.0149319	0.986517	1.56431	0.00661816	-0.474771	0.203656	NA	NA	NA	None
ENSG00000140525	FANCI	protein_coding	Y	N	N	N	N	N	N	1.27146	0.000155995	0.763267	0.0694163	-0.508096	0.405849	0.639105	0.0592759	GO:0036297;GO:0031398	interstrand cross-link repair;positive regulation of protein ubiquitination	GO:0006974	Cellular response to DNA damage stimulus
ENSG00000282381	AC104073.4	lncRNA	Y	N	N	Y	N	N	N	2.73023	0.000155995	1.38315	0.148806	-1.34677	0.28702	1.45512	0.0443723	NA	NA	NA	None
ENSG00000265814	RN7SL376P	misc_RNA	Y	Y	N	Y	Y	N	N	2.36166	0.000156971	2.0607	0.00349606	-0.288448	0.865105	1.72164	0.00265233	NA	NA	NA	None
ENSG00000261061	AC092718.4	lncRNA	Y	N	N	Y	N	N	N	1.27413	0.000166619	0.79327	0.0610614	-0.482225	0.442407	0.830002	0.0113265	NA	NA	NA	None
ENSG00000119946	CNNM1	protein_coding	Y	Y	N	Y	Y	N	N	-3.98222	0.000166619	-3.36512	0.00683264	0.627216	0.83646	-2.51366	0.00265092	NA	NA	NA	None
ENSG00000146918	NCAPG2	protein_coding	Y	N	N	Y	N	N	N	1.17501	0.0001671	0.554093	0.182104	-0.610321	0.268996	0.631478	0.0413875	GO:0000070;GO:0051984;GO:1905820;GO:1905821	mitotic sister chromatid segregation;positive regulation of chromosome segregation;positive regulation of chromosome separation;positive regulation of chromosome condensation	GO:0007049	Cell cycle/proliferation
ENSG00000170312	CDK1	protein_coding	Y	N	N	Y	N	N	N	2.10465	0.000167989	1.29788	0.0637952	-0.799646	0.427751	1.28581	0.0219431	GO:0043066;GO:0006281;GO:0006260;GO:0006468;GO:0000226;GO:0016477;GO:0007098;GO:0006468;GO:0030855;GO:0016579;GO:0042752;GO:0018107;GO:0000086;GO:0007095;GO:0018105;GO:0018107;GO:0000086;GO:0000086;GO:0006468;GO:0007344;GO:0010971;GO:0014038;GO:0034501;GO:0045995;GO:0062033;GO:0070371;GO:0090166;GO:1900182;GO:1902850;GO:1905448	negative regulation of apoptotic process;DNA repair;DNA replication;protein phosphorylation;microtubule cytoskeleton organization;cell migration;centrosome cycle;protein phosphorylation;epithelial cell differentiation;protein deubiquitination;regulation of circadian rhythm;peptidyl-threonine phosphorylation;G2/M transition of mitotic cell cycle;mitotic G2 DNA damage checkpoint signaling;peptidyl-…	GO:0007049	Cell cycle/proliferation
ENSG00000138346	DNA2	protein_coding	Y	Y	N	N	N	N	N	1.06436	0.000175605	0.782173	0.0218953	-0.276991	0.651914	0.533379	0.0830865	GO:0006260;GO:0006284;GO:0033567;GO:0000076;GO:0045740;GO:0090656;GO:0000723;GO:1902990;GO:0044806;GO:0032201;GO:0043137;GO:0000729;GO:0006264;GO:0043504;GO:0071932;GO:0090305	DNA replication;base-excision repair;DNA replication, Okazaki fragment processing;DNA replication checkpoint signaling;positive regulation of DNA replication;t-circle formation;telomere maintenance;mitotic telomere maintenance via semi-conservative replication;G-quadruplex DNA unwinding;telomere maintenance via semi-conservative replication;DNA replication, removal of RNA primer;DNA double-strand…	GO:0007049	Cell cycle/proliferation
ENSG00000287486	AC114291.1	lncRNA	Y	N	Y	N	N	N	Y	2.37983	0.000175605	0.212829	0.859701	-2.17203	0.0270354	0.676995	0.33354	NA	NA	NA	None
ENSG00000122952	ZWINT	protein_coding	Y	N	N	N	N	N	N	1.70703	0.000187058	0.772335	0.216713	-0.933221	0.220589	0.828736	0.0807498	GO:0000070;GO:0000070;GO:0007094;GO:0051649;GO:0051649	mitotic sister chromatid segregation;mitotic sister chromatid segregation;mitotic spindle assembly checkpoint signaling;establishment of localization in cell;establishment of localization in cell	GO:0007049	Cell cycle/proliferation
ENSG00000090889	KIF4A	protein_coding	Y	N	N	Y	N	N	N	1.59102	0.000195829	0.972024	0.0658288	-0.613983	0.434935	0.946813	0.0254554	GO:0007052;GO:0000281;GO:0008089;GO:0006996;GO:0051231;GO:0051256	mitotic spindle organization;mitotic cytokinesis;anterograde axonal transport;organelle organization;spindle elongation;mitotic spindle midzone assembly	GO:0007049	Cell cycle/proliferation
ENSG00000173894	CBX2	protein_coding	Y	N	N	N	N	N	N	1.80272	0.000207632	0.739663	0.280799	-1.06052	0.189865	0.853362	0.0972414	GO:0000122;GO:0000122;GO:0045137	negative regulation of transcription by RNA polymerase II;negative regulation of transcription by RNA polymerase II;development of primary sexual characteristics	GO:0006355	Regulation of DNA-templated transcription
ENSG00000214796	TUBA5P	transcribed_unprocessed_pseudogene	Y	Y	N	Y	Y	N	N	1.77357	0.000213425	1.28497	0.0244249	-0.485178	0.629228	1.01756	0.0452796	NA	NA	NA	None
ENSG00000113851	CRBN	protein_coding	Y	N	Y	N	N	N	N	-0.76355	0.000213425	-0.0998505	0.776644	0.662164	0.0363839	-0.296843	0.128192	GO:0016567;GO:0043161;GO:0016567;GO:0030177	protein ubiquitination;proteasome-mediated ubiquitin-dependent protein catabolic process;protein ubiquitination;positive regulation of Wnt signaling pathway	NA	Other
ENSG00000103995	CEP152	protein_coding	Y	N	N	N	N	N	N	0.936194	0.000213986	0.521649	0.10911	-0.411581	0.385057	0.468617	0.0685505	GO:0098535;GO:0007099;GO:0007099;GO:0051298;GO:0007099	de novo centriole assembly involved in multi-ciliated epithelial cell differentiation;centriole replication;centriole replication;centrosome duplication;centriole replication	GO:0007049	Cell cycle/proliferation
ENSG00000177511	ST8SIA3	protein_coding	Y	N	N	N	N	N	N	-2.33246	0.000214961	-0.90621	0.16061	1.41904	0.161241	-1.0497	0.0618641	GO:0006486;GO:0006491;GO:0006688;GO:0009311;GO:0001574;GO:0006486;GO:0006491;GO:0009100;GO:0009311;GO:1990743	protein glycosylation;N-glycan processing;glycosphingolipid biosynthetic process;oligosaccharide metabolic process;ganglioside biosynthetic process;protein glycosylation;N-glycan processing;glycoprotein metabolic process;oligosaccharide metabolic process;protein sialylation	NA	Other
ENSG00000066279	ASPM	protein_coding	Y	Y	N	Y	Y	N	N	2.6363	0.000216231	1.99892	0.017637	-0.625874	0.67703	1.62499	0.0216288	GO:0007051;GO:0051653	spindle organization;spindle localization	GO:0007049	Cell cycle/proliferation
ENSG00000185379	RAD51D	protein_coding	Y	N	N	Y	N	N	N	0.711128	0.000216231	0.434892	0.0782254	-0.278175	0.45647	0.391662	0.0426551	GO:0000724;GO:0000723;GO:0007131;GO:0006281;GO:0000724;GO:0007131;GO:0000722;GO:0042148;GO:0042148;GO:0000723	double-strand break repair via homologous recombination;telomere maintenance;reciprocal meiotic recombination;DNA repair;double-strand break repair via homologous recombination;reciprocal meiotic recombination;telomere maintenance via recombination;strand invasion;strand invasion;telomere maintenance	GO:0007049	Cell cycle/proliferation
ENSG00000134508	CABLES1	protein_coding	Y	N	N	N	N	N	N	1.18316	0.000216231	0.321649	0.538195	-0.864572	0.109933	0.451284	0.206875	GO:0007399	nervous system development	GO:0007399	Nervous system development/neurogenesis
ENSG00000117650	NEK2	protein_coding	Y	N	N	Y	N	N	N	2.62068	0.000216292	1.67442	0.0515435	-0.930944	0.470305	1.57683	0.0268542	GO:0007059;GO:0006468;GO:0006468;GO:0046777;GO:0046777;GO:0032212;GO:0051973;GO:1904355;GO:0007088;GO:0046602;GO:0046602;GO:0000278;GO:0051225;GO:0007059;GO:0051988;GO:0051299;GO:1903126	chromosome segregation;protein phosphorylation;protein phosphorylation;protein autophosphorylation;protein autophosphorylation;positive regulation of telomere maintenance via telomerase;positive regulation of telomerase activity;positive regulation of telomere capping;regulation of mitotic nuclear division;regulation of mitotic centrosome separation;regulation of mitotic centrosome separation;mit…	GO:0007049	Cell cycle/proliferation
ENSG00000248596	AC139491.2	lncRNA	Y	Y	N	Y	Y	N	N	2.97104	0.000219547	4.07266	2.55458e-06	1.10136	0.383299	2.33864	0.00324039	NA	NA	NA	None
ENSG00000259254	AC022405.1	lncRNA	Y	Y	N	Y	Y	N	N	2.14882	0.000219864	2.38825	5.38514e-05	0.250784	0.869289	1.805	0.00206756	NA	NA	NA	None
ENSG00000165304	MELK	protein_coding	Y	N	N	Y	N	N	N	2.44972	0.000236396	1.51003	0.0741273	-0.93867	0.431294	1.36158	0.0476438	GO:0006915;GO:0046777;GO:0043065;GO:0035556;GO:0006468;GO:0030097;GO:0008283;GO:0000086;GO:0061351	apoptotic process;protein autophosphorylation;positive regulation of apoptotic process;intracellular signal transduction;protein phosphorylation;hemopoiesis;cell population proliferation;G2/M transition of mitotic cell cycle;neural precursor cell proliferation	GO:0007049	Cell cycle/proliferation
ENSG00000113494	PRLR	protein_coding	Y	Y	N	Y	Y	N	N	-4.4104	0.000246376	-4.06939	0.00639691	0.343951	0.936339	-3.28413	0.00206756	GO:0043066;GO:0006694;GO:0019221;GO:0120162;GO:0042976;GO:0007566;GO:0007171;GO:0007595	negative regulation of apoptotic process;steroid biosynthetic process;cytokine-mediated signaling pathway;positive regulation of cold-induced thermogenesis;activation of Janus kinase activity;embryo implantation;activation of transmembrane receptor protein tyrosine kinase activity;lactation	GO:0012501	Programmed cell death
ENSG00000197776	KLHDC1	protein_coding	Y	N	N	Y	N	N	N	-1.09865	0.000246376	-0.477448	0.229612	0.620156	0.234934	-0.614481	0.0236345	GO:0140627	ubiquitin-dependent protein catabolic process via the C-end degron rule pathway	NA	Other
ENSG00000274979	AC020656.2	lncRNA	Y	Y	N	Y	Y	N	N	-2.73085	0.000246376	-1.76025	0.0438311	0.956551	0.542314	-1.54677	0.0162261	NA	NA	NA	None
ENSG00000168078	PBK	protein_coding	Y	Y	N	Y	Y	N	N	2.40227	0.000246376	1.77498	0.0239068	-0.618325	0.646433	1.6024	0.0122501	GO:0018105;GO:0000278	peptidyl-serine phosphorylation;mitotic cell cycle	GO:0007049	Cell cycle/proliferation
ENSG00000164197	RNF180	protein_coding	Y	Y	N	Y	N	N	N	-1.54643	0.000246437	-1.19083	0.0135009	0.349566	0.72827	-0.941873	0.0118936	GO:0032436;GO:0042415;GO:0042428	positive regulation of proteasomal ubiquitin-dependent protein catabolic process;norepinephrine metabolic process;serotonin metabolic process	NA	Other
ENSG00000127586	CHTF18	protein_coding	Y	Y	N	Y	N	N	N	1.02652	0.000251017	0.822428	0.0134604	-0.202433	0.75806	0.738911	0.00551279	GO:1900264	positive regulation of DNA-directed DNA polymerase activity	GO:0006260	DNA replication
ENSG00000171320	ESCO2	protein_coding	Y	Y	N	Y	Y	N	N	1.78075	0.000270389	1.37425	0.0181512	-0.401411	0.708779	1.09718	0.0250604	GO:0006275;GO:0007064;GO:0034421	regulation of DNA replication;mitotic sister chromatid cohesion;post-translational protein acetylation	GO:0007049	Cell cycle/proliferation
ENSG00000198720	ANKRD13B	protein_coding	Y	Y	N	Y	N	N	N	1.19317	0.000270389	0.959534	0.0108509	-0.225723	0.773729	0.757048	0.0176616	GO:0002091	negative regulation of receptor internalization	GO:0016192	Other
ENSG00000101057	MYBL2	protein_coding	Y	N	N	N	N	N	N	2.65914	0.000283361	1.0991	0.308034	-1.56219	0.203956	1.44123	0.0571999	GO:0045944;GO:0000278;GO:0045944	positive regulation of transcription by RNA polymerase II;mitotic cell cycle;positive regulation of transcription by RNA polymerase II	GO:0007049	Cell cycle/proliferation
ENSG00000274641	H2BC17	protein_coding	Y	N	N	N	N	N	N	2.05984	0.000283361	1.25583	0.080504	-0.798676	0.438154	1.15521	0.0527303	GO:0006334	nucleosome assembly	GO:0006325	Chromatin/chromosome organization
ENSG00000137804	NUSAP1	protein_coding	Y	Y	N	Y	Y	N	N	1.5361	0.000293026	1.22285	0.0155172	-0.304397	0.76102	1.13175	0.00508053	GO:0000281;GO:0040001;GO:0007076;GO:0000281;GO:0000070;GO:0007076;GO:0040001;GO:0045840	mitotic cytokinesis;establishment of mitotic spindle localization;mitotic chromosome condensation;mitotic cytokinesis;mitotic sister chromatid segregation;mitotic chromosome condensation;establishment of mitotic spindle localization;positive regulation of mitotic nuclear division	GO:0007049	Cell cycle/proliferation
ENSG00000166840	GLYATL1	protein_coding	Y	N	N	Y	N	N	N	1.54167	0.000293026	0.826583	0.141926	-0.717745	0.338725	0.945196	0.0260768	GO:0006541;GO:0006541	glutamine metabolic process;glutamine metabolic process	NA	Other
ENSG00000179750	APOBEC3B	protein_coding	Y	N	N	Y	N	N	N	2.43165	0.000293026	1.16429	0.218247	-1.26114	0.27136	1.4378	0.037543	GO:0051607;GO:0010529;GO:0051607;GO:0080111;GO:0010526;GO:0016554;GO:0045869;GO:0070383;GO:0044355	defense response to virus;negative regulation of transposition;defense response to virus;DNA demethylation;negative regulation of transposition, RNA-mediated;cytidine to uridine editing;negative regulation of single stranded viral RNA replication via double stranded DNA intermediate;DNA cytosine deamination;clearance of foreign intracellular DNA	NA	Other
ENSG00000163808	KIF15	protein_coding	Y	Y	N	Y	Y	N	N	1.74407	0.000293026	1.71114	0.00202667	-0.0343652	0.984932	1.24562	0.00779524	GO:0007018;GO:0000278	microtubule-based movement;mitotic cell cycle	GO:0007049	Cell cycle/proliferation
ENSG00000277775	H3C7	protein_coding	Y	N	N	N	N	N	N	1.96123	0.000301769	0.969279	0.17779	-0.986973	0.283671	1.05193	0.0658027	GO:0006334;GO:0006334;GO:0010467;GO:0040029;GO:0032200	nucleosome assembly;nucleosome assembly;gene expression;epigenetic regulation of gene expression;telomere organization	GO:0051276	Chromatin/chromosome organization
ENSG00000071564	TCF3	protein_coding	Y	N	N	Y	N	N	N	1.02361	0.000314454	0.626451	0.0619659	-0.393519	0.46138	0.614492	0.0255497	GO:0006355;GO:0045944;GO:0045944;GO:0045893;GO:0006357;GO:0000122;GO:0045944;GO:0051091;GO:0030183;GO:0045666;GO:0033152;GO:0002326;GO:0033152;GO:2000045;GO:0045787;GO:0030890;GO:0002326	regulation of DNA-templated transcription;positive regulation of transcription by RNA polymerase II;positive regulation of transcription by RNA polymerase II;positive regulation of DNA-templated transcription;regulation of transcription by RNA polymerase II;negative regulation of transcription by RNA polymerase II;positive regulation of transcription by RNA polymerase II;positive regulation of DN…	GO:0007049	Cell cycle/proliferation
ENSG00000176746	MAGEB6	protein_coding	Y	N	N	N	N	N	N	2.28159	0.000320235	1.40699	0.0554624	-0.864792	0.476325	1.04143	0.101467	GO:0000122	negative regulation of transcription by RNA polymerase II	GO:0006355	Regulation of DNA-templated transcription
ENSG00000168393	DTYMK	protein_coding	Y	N	N	N	N	N	N	0.80515	0.00032677	0.349254	0.256214	-0.4569	0.230176	0.407092	0.0663281	GO:0046105;GO:0006227;GO:0006233;GO:0006233;GO:0006235;GO:0046105	thymidine biosynthetic process;dUDP biosynthetic process;dTDP biosynthetic process;dTDP biosynthetic process;dTTP biosynthetic process;thymidine biosynthetic process	NA	Other
ENSG00000094804	CDC6	protein_coding	Y	Y	N	Y	N	N	N	1.63846	0.00032677	1.16836	0.0381768	-0.469663	0.620653	0.985589	0.0314276	GO:0008285;GO:0000079;GO:0033314;GO:0000076;GO:0008156;GO:0030071;GO:0007089;GO:0032467;GO:0051984	negative regulation of cell population proliferation;regulation of cyclin-dependent protein serine/threonine kinase activity;mitotic DNA replication checkpoint signaling;DNA replication checkpoint signaling;negative regulation of DNA replication;regulation of mitotic metaphase/anaphase transition;traversing start control point of mitotic cell cycle;positive regulation of cytokinesis;positive regu…	GO:0007049	Cell cycle/proliferation
ENSG00000278259	MYO19	protein_coding	Y	Y	N	Y	N	N	N	0.722606	0.000332976	0.571206	0.0184776	-0.150307	0.753067	0.480888	0.0104847	GO:0007015;GO:0030050;GO:0032465;GO:0090140;GO:0034642	actin filament organization;vesicle transport along actin filament;regulation of cytokinesis;regulation of mitochondrial fission;mitochondrion migration along actin filament	GO:0007049	Cell cycle/proliferation
ENSG00000115008	IL1A	protein_coding	Y	Y	N	Y	Y	N	N	1.99582	0.000332976	1.44794	0.0468591	-0.548865	0.65409	1.44016	0.0106993	GO:0010628;GO:0019221;GO:0034605;GO:0006954;GO:0010628;GO:0032755;GO:0032760;GO:0045766;GO:0071222;GO:0006915;GO:2001240;GO:0019221;GO:0008285;GO:0001819;GO:0045840;GO:0010575;GO:0032743;GO:0032743;GO:0033092;GO:0046688;GO:0050714;GO:0050999	positive regulation of gene expression;cytokine-mediated signaling pathway;cellular response to heat;inflammatory response;positive regulation of gene expression;positive regulation of interleukin-6 production;positive regulation of tumor necrosis factor production;positive regulation of angiogenesis;cellular response to lipopolysaccharide;apoptotic process;negative regulation of extrinsic apopto…	GO:0007049	Cell cycle/proliferation
ENSG00000287937	AC079753.2	lncRNA	Y	Y	N	Y	Y	N	N	2.42923	0.000332976	2.01896	0.0125716	-0.426865	0.784754	1.71296	0.00905694	NA	NA	NA	None
ENSG00000024862	CCDC28A	protein_coding	Y	Y	N	Y	N	N	N	-0.855539	0.000332976	-1.31141	7.68242e-06	-0.455426	0.307347	-0.729346	0.000933094	NA	NA	NA	None
ENSG00000137812	KNL1	protein_coding	Y	Y	N	Y	Y	N	N	2.11455	0.000339725	1.75927	0.0120231	-0.352368	0.801797	1.43001	0.0118565	GO:0008608;GO:0008608;GO:0001675;GO:0034501;GO:0034501	attachment of spindle microtubules to kinetochore;attachment of spindle microtubules to kinetochore;acrosome assembly;protein localization to kinetochore;protein localization to kinetochore	GO:0007049	Cell cycle/proliferation
ENSG00000177084	POLE	protein_coding	Y	N	N	Y	N	N	N	0.828254	0.00034653	0.554897	0.0506192	-0.272203	0.562625	0.519936	0.0176534	GO:0006260;GO:0000278;GO:0000082;GO:0006260;GO:0000731;GO:0006272;GO:0006261;GO:0006287;GO:0006287;GO:0006297;GO:0006297;GO:0045004	DNA replication;mitotic cell cycle;G1/S transition of mitotic cell cycle;DNA replication;DNA synthesis involved in DNA repair;leading strand elongation;DNA-templated DNA replication;base-excision repair, gap-filling;base-excision repair, gap-filling;nucleotide-excision repair, DNA gap filling;nucleotide-excision repair, DNA gap filling;DNA replication proofreading	GO:0007049	Cell cycle/proliferation
ENSG00000121957	GPSM2	protein_coding	Y	Y	N	N	N	N	N	0.701616	0.000358175	0.491123	0.0395047	-0.209021	0.621383	0.3456	0.0921055	GO:0000132;GO:0007052;GO:0007186;GO:1904778;GO:0060236;GO:0000132;GO:0031291;GO:0051661;GO:1905832	establishment of mitotic spindle orientation;mitotic spindle organization;G protein-coupled receptor signaling pathway;positive regulation of protein localization to cell cortex;regulation of mitotic spindle organization;establishment of mitotic spindle orientation;Ran protein signal transduction;maintenance of centrosome location;positive regulation of spindle assembly	GO:0007049	Cell cycle/proliferation
ENSG00000173612	GPRC6A	protein_coding	Y	N	N	Y	N	N	N	-2.91639	0.000368521	-1.26279	0.16843	1.6506	0.232439	-1.65822	0.0124969	GO:0043200	response to amino acid	NA	Other
ENSG00000101003	GINS1	protein_coding	Y	N	N	N	N	N	N	1.43844	0.000368521	0.436136	0.484331	-1.00146	0.131031	0.543851	0.231474	GO:0006268;GO:0006268;GO:1900264;GO:1902983;GO:1903934	DNA unwinding involved in DNA replication;DNA unwinding involved in DNA replication;positive regulation of DNA-directed DNA polymerase activity;DNA strand elongation involved in mitotic DNA replication;positive regulation of DNA primase activity	GO:0007049	Cell cycle/proliferation
ENSG00000164463	CREBRF	protein_coding	Y	Y	N	Y	N	N	N	-0.754412	0.000373826	-0.75754	0.00322806	-0.00378797	0.996769	-0.528326	0.00908498	GO:0006357;GO:0045944;GO:0000122;GO:0034976;GO:0045732;GO:1900102;GO:0032388;GO:0051222	regulation of transcription by RNA polymerase II;positive regulation of transcription by RNA polymerase II;negative regulation of transcription by RNA polymerase II;response to endoplasmic reticulum stress;positive regulation of protein catabolic process;negative regulation of endoplasmic reticulum unfolded protein response;positive regulation of intracellular transport;positive regulation of pro…	GO:0006355	Regulation of DNA-templated transcription
ENSG00000196787	H2AC11	protein_coding	Y	N	N	N	N	N	N	1.59114	0.000374557	0.699249	0.255015	-0.888015	0.235705	0.856455	0.0599644	NA	NA	NA	None
ENSG00000080986	NDC80	protein_coding	Y	Y	N	Y	Y	N	N	1.8474	0.000389032	1.32334	0.036203	-0.520111	0.629525	1.1909	0.0176534	GO:0007059;GO:0000132;GO:0051315;GO:0051315;GO:0007052;GO:0051298;GO:0051310;GO:0000070;GO:0000278;GO:0007059;GO:0007094;GO:0008608;GO:0008608;GO:0051310;GO:0051315;GO:0090267	chromosome segregation;establishment of mitotic spindle orientation;attachment of mitotic spindle microtubules to kinetochore;attachment of mitotic spindle microtubules to kinetochore;mitotic spindle organization;centrosome duplication;metaphase plate congression;mitotic sister chromatid segregation;mitotic cell cycle;chromosome segregation;mitotic spindle assembly checkpoint signaling;attachment…	GO:0007049	Cell cycle/proliferation
ENSG00000267041	ZNF850	protein_coding	Y	Y	N	Y	N	N	N	1.03253	0.000389032	0.761525	0.0281396	-0.26829	0.672475	0.592032	0.0446144	NA	NA	NA	None
ENSG00000166451	CENPN	protein_coding	Y	N	N	Y	N	N	N	0.98864	0.000392337	0.562339	0.119667	-0.425124	0.411432	0.601366	0.0368264	NA	NA	NA	None
ENSG00000139734	DIAPH3	protein_coding	Y	Y	N	Y	Y	N	N	2.00138	0.000392337	1.49364	0.0301054	-0.505793	0.673738	1.2224	0.0312461	GO:0030036;GO:0007010;GO:0030041;GO:0030041	actin cytoskeleton organization;cytoskeleton organization;actin filament polymerization;actin filament polymerization	NA	Other
ENSG00000241697	TMEFF1	protein_coding	Y	N	N	Y	N	N	N	2.0482	0.000392337	1.31684	0.0707014	-0.728273	0.505436	1.44747	0.0106475	NA	NA	NA	None
ENSG00000171241	SHCBP1	protein_coding	Y	N	N	N	N	N	N	1.86344	0.00039269	1.12	0.0937144	-0.739475	0.441869	1.04497	0.0533384	GO:0008543;GO:0008543;GO:2000177	fibroblast growth factor receptor signaling pathway;fibroblast growth factor receptor signaling pathway;regulation of neural precursor cell proliferation	GO:0008283	Cell cycle/proliferation
ENSG00000130816	DNMT1	protein_coding	Y	N	N	N	N	N	N	0.640562	0.000393658	0.32863	0.160531	-0.31051	0.3333	0.344231	0.0611964	GO:1904707;GO:0010628;GO:0010629;GO:0000122;GO:1905460;GO:0010424;GO:0044027;GO:0044027;GO:0044027;GO:1905931	positive regulation of vascular associated smooth muscle cell proliferation;positive regulation of gene expression;negative regulation of gene expression;negative regulation of transcription by RNA polymerase II;negative regulation of vascular associated smooth muscle cell apoptotic process;DNA methylation on cytosine within a CG sequence;hypermethylation of CpG island;hypermethylation of CpG isl…	GO:0008283	Cell cycle/proliferation
ENSG00000189108	IL1RAPL2	protein_coding	Y	N	N	Y	N	N	N	-4.3712	0.000395173	-2.76344	0.0538476	1.60779	0.544765	-2.20721	0.0221132	GO:0007417;GO:1905606;GO:1905606	central nervous system development;regulation of presynapse assembly;regulation of presynapse assembly	GO:0007399	Nervous system development/neurogenesis
ENSG00000252084	RN7SKP12	misc_RNA	Y	N	N	N	N	N	N	2.52561	0.000395173	1.44672	0.137645	-1.0857	0.429976	1.36605	0.0723529	NA	NA	NA	None
ENSG00000259191	AC027237.1	processed_pseudogene	Y	N	N	N	N	N	N	2.4738	0.000395173	1.50558	0.0925931	-0.985712	0.440302	1.38837	0.052638	NA	NA	NA	None
ENSG00000109805	NCAPG	protein_coding	Y	Y	N	Y	Y	N	N	1.80301	0.000395173	1.32688	0.0323312	-0.47082	0.665618	1.07795	0.0342841	GO:0007076;GO:0007076;GO:0007076;GO:0051984;GO:1905820;GO:1905821	mitotic chromosome condensation;mitotic chromosome condensation;mitotic chromosome condensation;positive regulation of chromosome segregation;positive regulation of chromosome separation;positive regulation of chromosome condensation	GO:0007049	Cell cycle/proliferation
ENSG00000168496	FEN1	protein_coding	Y	N	N	N	N	N	N	1.02405	0.000417788	0.362437	0.395139	-0.664728	0.171827	0.444738	0.169027	GO:0006281;GO:0006302;GO:0045876;GO:0006260;GO:0090305;GO:0006287;GO:0000724;GO:0009650;GO:0032201;GO:0043137	DNA repair;double-strand break repair;positive regulation of sister chromatid cohesion;DNA replication;nucleic acid phosphodiester bond hydrolysis;base-excision repair, gap-filling;double-strand break repair via homologous recombination;UV protection;telomere maintenance via semi-conservative replication;DNA replication, removal of RNA primer	GO:0007049	Cell cycle/proliferation
ENSG00000198580	AC073343.1	unprocessed_pseudogene	Y	Y	N	Y	N	N	N	-1.2886	0.000419704	-1.30387	0.00188469	-0.0168085	0.991688	-0.869637	0.00623539	NA	NA	NA	None
ENSG00000112742	TTK	protein_coding	Y	Y	N	Y	Y	N	N	2.00222	0.000435879	1.38363	0.0479763	-0.608789	0.597419	1.21382	0.0342841	GO:0018105;GO:0007094;GO:0007059;GO:0007094;GO:0008284;GO:0010862;GO:0007051;GO:0007052;GO:0033316;GO:0034501	peptidyl-serine phosphorylation;mitotic spindle assembly checkpoint signaling;chromosome segregation;mitotic spindle assembly checkpoint signaling;positive regulation of cell population proliferation;positive regulation of pathway-restricted SMAD protein phosphorylation;spindle organization;mitotic spindle organization;meiotic spindle assembly checkpoint signaling;protein localization to kinetoch…	GO:0007049	Cell cycle/proliferation
ENSG00000274560	AC010205.1	lncRNA	Y	N	N	N	N	N	N	-2.21396	0.000446839	-0.390777	0.693141	1.80609	0.0783653	-0.983527	0.111085	NA	NA	NA	None
ENSG00000196747	H2AC13	protein_coding	Y	N	N	N	N	N	N	1.60579	0.000446839	0.729288	0.253052	-0.8738	0.264264	0.827369	0.0926045	NA	NA	NA	None
ENSG00000177602	HASPIN	protein_coding	Y	N	N	Y	N	N	N	2.13336	0.000464677	1.26816	0.103905	-0.864609	0.430559	1.30716	0.0344302	GO:0035556;GO:0006468;GO:0000278;GO:0007094;GO:0035556;GO:0071459;GO:0007064	intracellular signal transduction;protein phosphorylation;mitotic cell cycle;mitotic spindle assembly checkpoint signaling;intracellular signal transduction;protein localization to chromosome, centromeric region;mitotic sister chromatid cohesion	GO:0007049	Cell cycle/proliferation
ENSG00000117399	CDC20	protein_coding	Y	N	N	Y	N	N	N	2.08975	0.000464903	1.23433	0.104376	-0.851195	0.4326	1.21709	0.0427985	GO:0007346;GO:0031145;GO:0031145;GO:0045842;GO:1904668;GO:0007094;GO:0051444;GO:0090129;GO:0031145;GO:0051445;GO:0031915;GO:1905786	regulation of mitotic cell cycle;anaphase-promoting complex-dependent catabolic process;anaphase-promoting complex-dependent catabolic process;positive regulation of mitotic metaphase/anaphase transition;positive regulation of ubiquitin protein ligase activity;mitotic spindle assembly checkpoint signaling;negative regulation of ubiquitin-protein transferase activity;positive regulation of synapse…	GO:0007049	Cell cycle/proliferation
ENSG00000275713	H2BC9	protein_coding	Y	N	N	N	N	N	N	1.77058	0.000469997	1.13089	0.0697635	-0.631823	0.514009	0.993465	0.0503013	GO:0006334	nucleosome assembly	GO:0006325	Chromatin/chromosome organization
ENSG00000116977	LGALS8	protein_coding	Y	N	N	N	N	N	N	-0.841032	0.000471643	-0.433908	0.196714	0.403683	0.405178	-0.433481	0.0665279	GO:0098586;GO:0098792;GO:1904977	cellular response to virus;xenophagy;lymphatic endothelial cell migration	GO:0016477	Cell migration
ENSG00000284946	AC068831.6	protein_coding	Y	Y	N	Y	N	N	N	1.06468	0.000492596	0.864419	0.0145458	-0.197905	0.789329	0.658466	0.0303027	NA	NA	NA	None
ENSG00000128309	MPST	protein_coding	Y	N	N	N	N	N	N	0.841519	0.000492658	0.429954	0.171901	-0.408786	0.339802	0.346191	0.162811	GO:0009636;GO:0000098;GO:0009440;GO:0070814	response to toxic substance;sulfur amino acid catabolic process;cyanate catabolic process;hydrogen sulfide biosynthetic process	NA	Other
ENSG00000115884	SDC1	protein_coding	Y	N	Y	N	N	N	Y	1.40809	0.000492658	-0.192932	0.808436	-1.59391	0.0147945	0.353762	0.498396	GO:0016477;GO:1903543;GO:1903553;GO:0048627;GO:0055002	cell migration;positive regulation of exosomal secretion;positive regulation of extracellular exosome assembly;myoblast development;striated muscle cell development	GO:0016477	Cell migration
ENSG00000181192	DHTKD1	protein_coding	Y	Y	N	Y	N	N	N	0.740549	0.000499047	0.669203	0.00790689	-0.0700276	0.909348	0.530119	0.00949304	GO:0006091	generation of precursor metabolites and energy	NA	Other
ENSG00000169683	LRRC45	protein_coding	Y	N	N	N	N	N	N	0.915777	0.000501677	0.438861	0.227013	-0.476776	0.308109	0.518599	0.0536841	NA	NA	NA	None
ENSG00000166851	PLK1	protein_coding	Y	N	N	N	N	N	N	1.47821	0.000501677	0.762895	0.176417	-0.71437	0.341044	0.816303	0.0528005	GO:0043066;GO:0016567;GO:0000122;GO:0006468;GO:0018105;GO:0007095;GO:0000132;GO:0031648;GO:0001578;GO:0007098;GO:0007346;GO:0007094;GO:0007052;GO:1904668;GO:0000278;GO:0000278;GO:0000281;GO:0000278;GO:0000086;GO:0010800;GO:0045862;GO:0032465;GO:0032465;GO:0000070;GO:0000086;GO:0071168;GO:0032436;GO:0007077;GO:0006468;GO:0045184;GO:0051443;GO:0043393;GO:0045736;GO:1905784;GO:0051726;GO:0007052;GO:…	negative regulation of apoptotic process;protein ubiquitination;negative regulation of transcription by RNA polymerase II;protein phosphorylation;peptidyl-serine phosphorylation;mitotic G2 DNA damage checkpoint signaling;establishment of mitotic spindle orientation;protein destabilization;microtubule bundle formation;centrosome cycle;regulation of mitotic cell cycle;mitotic spindle assembly check…	GO:0007049	Cell cycle/proliferation
ENSG00000154262	ABCA6	protein_coding	Y	N	N	Y	N	N	N	-2.3682	0.000504659	-1.09702	0.165078	1.25633	0.294464	-1.27468	0.0233886	GO:0006869	lipid transport	NA	Other
ENSG00000121621	KIF18A	protein_coding	Y	Y	N	Y	Y	N	N	2.08366	0.000527521	1.69085	0.020963	-0.391073	0.782795	1.49128	0.0116539	GO:0007080;GO:0007019;GO:0007018;GO:0000070;GO:0007019	mitotic metaphase plate congression;microtubule depolymerization;microtubule-based movement;mitotic sister chromatid segregation;microtubule depolymerization	GO:0007049	Cell cycle/proliferation
ENSG00000079616	KIF22	protein_coding	Y	N	N	Y	N	N	N	0.842616	0.000527521	0.564289	0.0551877	-0.276105	0.581549	0.537898	0.0233886	GO:0007080;GO:0007062;GO:0007018;GO:0000278;GO:0051310	mitotic metaphase plate congression;sister chromatid cohesion;microtubule-based movement;mitotic cell cycle;metaphase plate congression	GO:0007049	Cell cycle/proliferation
ENSG00000151725	CENPU	protein_coding	Y	N	N	N	N	N	N	1.49867	0.000534857	0.636432	0.303817	-0.865736	0.239184	0.734315	0.104015	NA	NA	NA	None
ENSG00000187824	TMEM220	protein_coding	Y	Y	N	Y	Y	N	N	-1.22999	0.000534857	-1.55784	0.000235975	-0.330746	0.702099	-1.03632	0.00176591	NA	NA	NA	None
ENSG00000280228	AC079753.1	TEC	Y	Y	N	Y	Y	N	N	2.51285	0.000535883	2.12359	0.0151113	-0.397414	0.816901	1.83605	0.00993272	NA	NA	NA	None
ENSG00000105443	CYTH2	protein_coding	Y	Y	N	Y	N	N	N	0.570727	0.000539307	0.502791	0.0109458	-0.0656584	0.889542	0.478854	0.00206756	GO:0030036;GO:0006897	actin cytoskeleton organization;endocytosis	GO:0016192	Other
ENSG00000279453	Z99129.4	TEC	Y	Y	N	Y	N	N	N	-1.22692	0.000545623	-1.12561	0.00952554	0.105467	0.926234	-0.874043	0.00688386	NA	NA	NA	None
ENSG00000105011	ASF1B	protein_coding	Y	N	N	N	N	N	N	1.52498	0.000563804	0.955261	0.0892916	-0.568147	0.502549	0.765236	0.10287	GO:0006334;GO:0006335	nucleosome assembly;DNA replication-dependent chromatin assembly	GO:0006325	Chromatin/chromosome organization
ENSG00000170779	CDCA4	protein_coding	Y	N	N	N	N	N	N	0.934293	0.000574095	0.588425	0.0844833	-0.345087	0.513277	0.526593	0.0599644	NA	NA	NA	None
ENSG00000135253	KCP	protein_coding	Y	Y	N	Y	Y	N	N	1.6563	0.000574095	2.44994	3.28933e-06	0.798466	0.290725	1.68162	0.000287983	GO:0030513	positive regulation of BMP signaling pathway	NA	Other
ENSG00000278828	H3C10	protein_coding	Y	N	N	N	N	N	N	1.54976	0.000574095	0.603845	0.35314	-0.937375	0.219426	0.813393	0.0840287	GO:0006334;GO:0006334;GO:0010467;GO:0040029;GO:0032200	nucleosome assembly;nucleosome assembly;gene expression;epigenetic regulation of gene expression;telomere organization	GO:0051276	Chromatin/chromosome organization
ENSG00000149503	INCENP	protein_coding	Y	N	N	Y	N	N	N	0.963941	0.00058626	0.432364	0.261013	-0.528877	0.273548	0.581395	0.0327662	GO:0007059;GO:0006468;GO:0000281;GO:0000281;GO:0000278;GO:0001934;GO:0007052;GO:0051256;GO:0090267;GO:1901970;GO:1902425;GO:1903490;GO:0000281;GO:0051310;GO:0051257	chromosome segregation;protein phosphorylation;mitotic cytokinesis;mitotic cytokinesis;mitotic cell cycle;positive regulation of protein phosphorylation;mitotic spindle organization;mitotic spindle midzone assembly;positive regulation of mitotic cell cycle spindle assembly checkpoint;positive regulation of mitotic sister chromatid separation;positive regulation of attachment of mitotic spindle mi…	GO:0007049	Cell cycle/proliferation
ENSG00000162062	TEDC2	protein_coding	Y	N	N	Y	N	N	N	1.35598	0.00059193	0.857206	0.0948853	-0.499936	0.524384	0.821839	0.0422694	GO:0045880	positive regulation of smoothened signaling pathway	NA	Other
ENSG00000280193	AC132219.2	TEC	Y	N	N	Y	N	N	N	-1.04812	0.000628274	-0.728678	0.0534821	0.31705	0.652277	-0.676999	0.0127242	NA	NA	NA	None
ENSG00000178538	CA8	protein_coding	Y	Y	N	Y	Y	N	N	-2.6119	0.000628274	-2.19153	0.0141868	0.420926	0.85006	-1.67071	0.0123614	NA	NA	NA	None
ENSG00000106268	NUDT1	protein_coding	Y	N	N	N	N	N	N	0.997096	0.000628274	0.289934	0.502191	-0.705176	0.145454	0.400261	0.189004	GO:0006979;GO:0006152;GO:0042262;GO:0042262	response to oxidative stress;purine nucleoside catabolic process;DNA protection;DNA protection	NA	Other
ENSG00000276903	H2AC16	protein_coding	Y	N	N	N	N	N	N	2.03354	0.000653761	0.902818	0.2811	-1.12286	0.271133	1.05691	0.0843075	NA	NA	NA	None
ENSG00000254717	GLYATL1P2	transcribed_unprocessed_pseudogene	Y	Y	N	Y	N	N	N	1.3219	0.000672627	1.11412	0.0160067	-0.211505	0.829553	0.840945	0.0289577	NA	NA	NA	None
ENSG00000115507	OTX1	protein_coding	Y	Y	N	N	N	N	N	3.2782	0.000674135	3.44299	0.00136333	0.172347	0.946784	2.05866	0.0549062	GO:0006357;GO:0045944	regulation of transcription by RNA polymerase II;positive regulation of transcription by RNA polymerase II	GO:0006355	Regulation of DNA-templated transcription
ENSG00000129173	E2F8	protein_coding	Y	Y	N	Y	Y	N	N	2.35362	0.00068592	1.79094	0.033936	-0.564535	0.7038	1.56001	0.0219431	GO:0000122;GO:0045944;GO:0006357;GO:0000122;GO:0001890;GO:0002040;GO:0032466;GO:0032877;GO:0033301;GO:0060707;GO:0060718;GO:0070365	negative regulation of transcription by RNA polymerase II;positive regulation of transcription by RNA polymerase II;regulation of transcription by RNA polymerase II;negative regulation of transcription by RNA polymerase II;placenta development;sprouting angiogenesis;negative regulation of cytokinesis;positive regulation of DNA endoreduplication;cell cycle comprising mitosis without cytokinesis;tr…	GO:0007049	Cell cycle/proliferation
ENSG00000188763	FZD9	protein_coding	Y	Y	N	Y	Y	N	N	-2.25106	0.000687609	-2.42305	0.00271464	-0.17702	0.938536	-1.71417	0.00206756	GO:0001503;GO:0051726;GO:0051480;GO:2000179;GO:0043065;GO:0001836;GO:0007399;GO:0030501;GO:0035567;GO:0043524;GO:0043524;GO:0051902;GO:0060070;GO:0060546;GO:0090263;GO:1901029;GO:1904393;GO:1904394;GO:1990523	ossification;regulation of cell cycle;regulation of cytosolic calcium ion concentration;positive regulation of neural precursor cell proliferation;positive regulation of apoptotic process;release of cytochrome c from mitochondria;nervous system development;positive regulation of bone mineralization;non-canonical Wnt signaling pathway;negative regulation of neuron apoptotic process;negative regula…	GO:0007049	Cell cycle/proliferation
ENSG00000136861	CDK5RAP2	protein_coding	Y	N	N	Y	N	N	N	0.533442	0.000695454	0.336681	0.087643	-0.195994	0.53379	0.338328	0.0235055	GO:0007059;GO:0045893;GO:0000226;GO:0000132;GO:0001578;GO:0007098;GO:0007420;GO:0007420;GO:0007099;GO:0045893;GO:0001578;GO:0007099;GO:0022008;GO:0007059;GO:0031023;GO:0046600;GO:0046600;GO:0031116;GO:0090266;GO:0031116;GO:0000132;GO:0090266;GO:0045664	chromosome segregation;positive regulation of DNA-templated transcription;microtubule cytoskeleton organization;establishment of mitotic spindle orientation;microtubule bundle formation;centrosome cycle;brain development;brain development;centriole replication;positive regulation of DNA-templated transcription;microtubule bundle formation;centriole replication;neurogenesis;chromosome segregation;…	GO:0007049	Cell cycle/proliferation
ENSG00000088305	DNMT3B	protein_coding	Y	Y	N	Y	N	N	N	0.750757	0.000696209	0.567831	0.0350793	-0.181912	0.723558	0.56566	0.00779524	GO:0000122;GO:0000122;GO:0010628;GO:0006306;GO:0006306;GO:0090116;GO:0090116	negative regulation of transcription by RNA polymerase II;negative regulation of transcription by RNA polymerase II;positive regulation of gene expression;DNA methylation;DNA methylation;C-5 methylation of cytosine;C-5 methylation of cytosine	GO:0006355	Regulation of DNA-templated transcription
ENSG00000223834	AL161935.1	lncRNA	Y	N	N	N	N	N	N	-2.30389	0.000706335	-0.873474	0.300295	1.42313	0.224476	-0.857145	0.161936	NA	NA	NA	None
ENSG00000271936	AC012073.1	lncRNA	Y	N	N	Y	N	N	N	1.01754	0.000706335	0.577487	0.169901	-0.44145	0.468645	0.64193	0.0327779	NA	NA	NA	None
ENSG00000224584	UBE2V1P13	processed_pseudogene	Y	Y	N	Y	Y	N	N	2.38413	0.000708037	2.1336	0.0100048	-0.242369	0.897821	1.69385	0.0116539	NA	NA	NA	None
ENSG00000157350	ST3GAL2	protein_coding	Y	N	N	Y	N	N	N	0.651439	0.000711927	0.410556	0.0854444	-0.239434	0.53092	0.423186	0.0208754	GO:0006486;GO:0006486;GO:0010706;GO:0016266;GO:0018146;GO:0019082;GO:0097503;GO:0009312;GO:0009247;GO:0010706;GO:0009101;GO:0030259;GO:0097503;GO:1990743;GO:0010707	protein glycosylation;protein glycosylation;ganglioside biosynthetic process via lactosylceramide;O-glycan processing;keratan sulfate biosynthetic process;viral protein processing;sialylation;oligosaccharide biosynthetic process;glycolipid biosynthetic process;ganglioside biosynthetic process via lactosylceramide;glycoprotein biosynthetic process;lipid glycosylation;sialylation;protein sialylatio…	NA	Other
ENSG00000205111	CDKL4	protein_coding	Y	N	N	Y	N	N	N	-1.66426	0.000712109	-0.770238	0.212027	0.898183	0.300967	-1.06493	0.0118936	GO:0006468	protein phosphorylation	NA	Other
ENSG00000186193	SAPCD2	protein_coding	Y	N	N	N	N	N	N	2.19616	0.00071865	0.447951	0.699746	-1.74004	0.103137	0.973935	0.176453	GO:0008284;GO:0000132;GO:0090175;GO:0098725;GO:1904777	positive regulation of cell population proliferation;establishment of mitotic spindle orientation;regulation of establishment of planar polarity;symmetric cell division;negative regulation of protein localization to cell cortex	GO:0007049	Cell cycle/proliferation
ENSG00000143228	NUF2	protein_coding	Y	N	N	N	N	N	N	1.89433	0.000753681	1.31465	0.0518607	-0.568343	0.622174	1.04193	0.0691548	GO:0007059;GO:0007052;GO:0007094;GO:0008608;GO:0051315;GO:0045132;GO:0051383	chromosome segregation;mitotic spindle organization;mitotic spindle assembly checkpoint signaling;attachment of spindle microtubules to kinetochore;attachment of mitotic spindle microtubules to kinetochore;meiotic chromosome segregation;kinetochore organization	GO:0007049	Cell cycle/proliferation
ENSG00000076604	TRAF4	protein_coding	Y	Y	N	Y	N	N	N	1.18563	0.000760787	0.933088	0.0267264	-0.24698	0.769593	0.818378	0.0163459	GO:0070534;GO:0033209;GO:0043122;GO:0046330;GO:0045860;GO:0046330	protein K63-linked ubiquitination;tumor necrosis factor-mediated signaling pathway;regulation of I-kappaB kinase/NF-kappaB signaling;positive regulation of JNK cascade;positive regulation of protein kinase activity;positive regulation of JNK cascade	NA	Other
ENSG00000125970	RALY	protein_coding	Y	N	N	N	N	N	N	0.570698	0.000762568	0.162255	0.534179	-0.40717	0.149262	0.317094	0.0592993	GO:0000122;GO:0042632	negative regulation of transcription by RNA polymerase II;cholesterol homeostasis	GO:0006355	Regulation of DNA-templated transcription
ENSG00000241684	ADAMTS9-AS2	lncRNA	Y	Y	N	Y	Y	N	N	-1.63157	0.000776167	-1.35444	0.0244783	0.276314	0.839909	-1.08113	0.0122501	NA	NA	NA	None
ENSG00000123136	DDX39A	protein_coding	Y	N	N	Y	N	N	N	0.714826	0.000776167	0.48473	0.0560989	-0.223996	0.634034	0.47661	0.0222571	GO:0000398;GO:0006406;GO:0000398;GO:0006405;GO:0006406	mRNA splicing, via spliceosome;mRNA export from nucleus;mRNA splicing, via spliceosome;RNA export from nucleus;mRNA export from nucleus	NA	Other
ENSG00000271976	AC012467.2	lncRNA	Y	N	N	N	N	N	N	-0.858548	0.00080109	-0.295437	0.422664	0.56061	0.220937	-0.478561	0.0520702	NA	NA	NA	None
ENSG00000179284	DAND5	protein_coding	Y	Y	N	Y	Y	N	N	3.03057	0.000849904	2.40442	0.0255805	-0.598593	0.765634	2.37377	0.00779524	GO:0003281;GO:0030512;GO:0030514;GO:0003283;GO:0023019;GO:0035582;GO:0061371;GO:1900176;GO:0003140;GO:0038101;GO:0061371;GO:1900108	ventricular septum development;negative regulation of transforming growth factor beta receptor signaling pathway;negative regulation of BMP signaling pathway;atrial septum development;signal transduction involved in regulation of gene expression;sequestering of BMP in extracellular matrix;determination of heart left/right asymmetry;negative regulation of nodal signaling pathway involved in determ…	NA	Other
ENSG00000236510	AC011284.1	lncRNA	Y	N	N	N	N	N	N	2.29727	0.000849904	0.765816	0.547208	-1.52769	0.249252	1.15258	0.144388	NA	NA	NA	None
ENSG00000154839	SKA1	protein_coding	Y	N	N	N	N	N	N	2.053	0.000849904	1.29654	0.0936842	-0.75014	0.515599	1.2116	0.0524667	GO:0051301;GO:0007059;GO:0000278;GO:0031110;GO:0000278;GO:0007059;GO:0051301;GO:0031110	cell division;chromosome segregation;mitotic cell cycle;regulation of microtubule polymerization or depolymerization;mitotic cell cycle;chromosome segregation;cell division;regulation of microtubule polymerization or depolymerization	GO:0007049	Cell cycle/proliferation
ENSG00000237588	AL590666.3	lncRNA	Y	Y	N	N	N	N	N	3.04879	0.000881956	2.38668	0.0338403	-0.648457	0.746852	1.93183	0.0533378	NA	NA	NA	None
ENSG00000203729	LINC00272	lncRNA	Y	Y	N	Y	Y	N	N	-2.36848	0.000946799	-1.9015	0.0319859	0.465909	0.807413	-1.455	0.033224	NA	NA	NA	None
ENSG00000287126	AC108488.3	lncRNA	Y	N	N	Y	N	N	N	1.06885	0.000983209	0.327151	0.510506	-0.741136	0.168886	0.644253	0.042018	NA	NA	NA	None
ENSG00000119333	DYNC2I2	protein_coding	Y	N	N	N	N	N	N	0.883625	0.000990576	0.251429	0.54586	-0.630735	0.153536	0.452896	0.0955493	GO:0060271;GO:0042073;GO:0035721	cilium assembly;intraciliary transport;intraciliary retrograde transport	NA	Other
ENSG00000105419	MEIS3	protein_coding	Y	N	N	Y	N	N	N	0.924018	0.00101175	0.518188	0.161233	-0.397369	0.479135	0.578601	0.0291816	GO:0045944;GO:0009880;GO:0001654;GO:0007420;GO:0008284;GO:0009887	positive regulation of transcription by RNA polymerase II;embryonic pattern specification;eye development;brain development;positive regulation of cell population proliferation;animal organ morphogenesis	GO:0008283	Cell cycle/proliferation
ENSG00000100162	CENPM	protein_coding	Y	N	N	N	N	N	N	1.33495	0.00103334	0.651839	0.24389	-0.685638	0.337417	0.597611	0.163673	NA	NA	NA	None
ENSG00000115657	ABCB6	protein_coding	Y	Y	N	Y	N	N	N	0.83269	0.00104193	0.89187	0.0020425	0.0607288	0.936848	0.695134	0.0029187	GO:0006879;GO:0006878;GO:0006779;GO:0055085;GO:0007420;GO:0035351;GO:0043588;GO:0015886;GO:0006778;GO:0006778;GO:1903232;GO:0042168;GO:0098849;GO:0015886;GO:0015886;GO:0033013	cellular iron ion homeostasis;cellular copper ion homeostasis;porphyrin-containing compound biosynthetic process;transmembrane transport;brain development;heme transmembrane transport;skin development;heme transport;porphyrin-containing compound metabolic process;porphyrin-containing compound metabolic process;melanosome assembly;heme metabolic process;cellular detoxification of cadmium ion;heme …	GO:0007399	Nervous system development/neurogenesis
ENSG00000136147	PHF11	protein_coding	Y	Y	N	Y	N	N	N	-1.09462	0.00107312	-0.826615	0.0384959	0.266295	0.741672	-0.73674	0.0122682	NA	NA	NA	None
ENSG00000141682	PMAIP1	protein_coding	Y	N	N	N	N	N	N	1.97183	0.00108265	0.603329	0.532266	-1.35305	0.196316	0.926783	0.177229	GO:0010498;GO:0072593;GO:0043065;GO:0043065;GO:0090200;GO:0006915;GO:0090200;GO:2001244;GO:0043280;GO:0097193;GO:0043029;GO:0071456;GO:0051607;GO:0042149;GO:0072332;GO:0043517;GO:1902237;GO:0010917;GO:0046902;GO:1902043;GO:0010907;GO:0043331	proteasomal protein catabolic process;reactive oxygen species metabolic process;positive regulation of apoptotic process;positive regulation of apoptotic process;positive regulation of release of cytochrome c from mitochondria;apoptotic process;positive regulation of release of cytochrome c from mitochondria;positive regulation of intrinsic apoptotic signaling pathway;positive regulation of cyste…	GO:0012501	Programmed cell death
ENSG00000137135	ARHGEF39	protein_coding	Y	Y	N	Y	N	N	N	1.05109	0.00109322	0.915936	0.0142628	-0.133844	0.876055	0.737573	0.0152208	GO:0030335;GO:0030335	positive regulation of cell migration;positive regulation of cell migration	GO:0016477	Cell migration
ENSG00000162139	NEU3	protein_coding	Y	Y	N	Y	N	N	N	0.63308	0.00109322	0.733736	0.000994618	0.103082	0.837166	0.446624	0.0207121	GO:0006687;GO:0045742;GO:0006689;GO:0006689;GO:0009313;GO:1900186;GO:0009313;GO:0005975	glycosphingolipid metabolic process;positive regulation of epidermal growth factor receptor signaling pathway;ganglioside catabolic process;ganglioside catabolic process;oligosaccharide catabolic process;negative regulation of clathrin-dependent endocytosis;oligosaccharide catabolic process;carbohydrate metabolic process	GO:0016192	Other
ENSG00000111247	RAD51AP1	protein_coding	Y	N	N	N	N	N	N	1.43529	0.00109322	0.748453	0.203491	-0.685215	0.383361	0.72252	0.11528	GO:0006281;GO:0006974;GO:0000724;GO:1905168;GO:0010569;GO:0006281;GO:0000724;GO:0071479;GO:0036297;GO:0036297;GO:0000724;GO:0010845	DNA repair;cellular response to DNA damage stimulus;double-strand break repair via homologous recombination;positive regulation of double-strand break repair via homologous recombination;regulation of double-strand break repair via homologous recombination;DNA repair;double-strand break repair via homologous recombination;cellular response to ionizing radiation;interstrand cross-link repair;inter…	GO:0007049	Cell cycle/proliferation
ENSG00000249961	TERB1	protein_coding	Y	N	N	Y	N	N	N	-2.02963	0.00109322	-1.21875	0.0886575	0.816627	0.51258	-1.2261	0.0126588	GO:0007129;GO:0007129;GO:0045141;GO:0070197;GO:0070197	homologous chromosome pairing at meiosis;homologous chromosome pairing at meiosis;meiotic telomere clustering;meiotic attachment of telomere to nuclear envelope;meiotic attachment of telomere to nuclear envelope	GO:0007049	Cell cycle/proliferation
ENSG00000108106	UBE2S	protein_coding	Y	N	N	N	N	N	N	0.967068	0.00110681	0.30724	0.493949	-0.652255	0.202554	0.554396	0.0690487	GO:0085020;GO:0006511;GO:0000209;GO:0070534;GO:0036211;GO:0010458;GO:0010458;GO:0010994;GO:0031145;GO:0070979;GO:1904668;GO:0035519;GO:0044314	protein K6-linked ubiquitination;ubiquitin-dependent protein catabolic process;protein polyubiquitination;protein K63-linked ubiquitination;protein modification process;exit from mitosis;exit from mitosis;free ubiquitin chain polymerization;anaphase-promoting complex-dependent catabolic process;protein K11-linked ubiquitination;positive regulation of ubiquitin protein ligase activity;protein K29-…	GO:0007049	Cell cycle/proliferation
ENSG00000051341	POLQ	protein_coding	Y	N	N	N	N	N	N	1.64358	0.00110681	0.753755	0.290964	-0.887282	0.313333	0.862395	0.0972414	GO:0006974;GO:0006302;GO:0006284;GO:0051260;GO:2000042;GO:0006281;GO:0016446;GO:0097681;GO:0097681	cellular response to DNA damage stimulus;double-strand break repair;base-excision repair;protein homooligomerization;negative regulation of double-strand break repair via homologous recombination;DNA repair;somatic hypermutation of immunoglobulin genes;double-strand break repair via alternative nonhomologous end joining;double-strand break repair via alternative nonhomologous end joining	GO:0006974	Cellular response to DNA damage stimulus
ENSG00000173457	PPP1R14B	protein_coding	Y	N	N	N	N	N	N	1.04565	0.00114871	0.493503	0.256157	-0.549969	0.328733	0.616746	0.0506219	GO:0045087	innate immune response	NA	Other
ENSG00000275830	AL390755.1	lncRNA	Y	Y	N	Y	Y	N	N	-3.42443	0.00116089	-2.86678	0.021532	0.56803	0.853086	-2.19886	0.00905694	NA	NA	NA	None
ENSG00000197753	LHFPL5	protein_coding	Y	N	N	N	N	N	N	0.957227	0.00116318	0.311493	0.488426	-0.645392	0.187142	0.439333	0.158667	GO:0007605;GO:0050974	sensory perception of sound;detection of mechanical stimulus involved in sensory perception	NA	Other
ENSG00000010292	NCAPD2	protein_coding	Y	N	N	Y	N	N	N	0.677845	0.00118466	0.408264	0.106042	-0.267216	0.508515	0.391974	0.0469746	GO:0007076;GO:0007076;GO:0007076;GO:0007076;GO:0051984;GO:1905820;GO:1905821;GO:0010032	mitotic chromosome condensation;mitotic chromosome condensation;mitotic chromosome condensation;mitotic chromosome condensation;positive regulation of chromosome segregation;positive regulation of chromosome separation;positive regulation of chromosome condensation;meiotic chromosome condensation	GO:0007049	Cell cycle/proliferation
ENSG00000164109	MAD2L1	protein_coding	Y	N	N	N	N	N	N	1.17399	0.00119394	0.288764	0.626932	-0.883541	0.133837	0.459578	0.259409	GO:0043066;GO:0000132;GO:0042177;GO:0007094;GO:0007094;GO:0090267;GO:0090267;GO:0007094;GO:0051444;GO:0051660;GO:0045930;GO:1904667	negative regulation of apoptotic process;establishment of mitotic spindle orientation;negative regulation of protein catabolic process;mitotic spindle assembly checkpoint signaling;mitotic spindle assembly checkpoint signaling;positive regulation of mitotic cell cycle spindle assembly checkpoint;positive regulation of mitotic cell cycle spindle assembly checkpoint;mitotic spindle assembly checkpo…	GO:0007049	Cell cycle/proliferation
ENSG00000085840	ORC1	protein_coding	Y	N	N	N	N	N	N	1.2738	0.00122721	0.662751	0.211924	-0.611034	0.393462	0.625409	0.135968	GO:0006270;GO:0006270;GO:0033314	DNA replication initiation;DNA replication initiation;mitotic DNA replication checkpoint signaling	GO:0007049	Cell cycle/proliferation
ENSG00000177406	NINJ2-AS1	lncRNA	Y	Y	N	Y	N	N	N	-1.67914	0.00126906	-1.20721	0.0296462	0.469577	0.683569	-0.860805	0.0476058	NA	NA	NA	None
ENSG00000275591	XKR5	protein_coding	Y	Y	N	Y	Y	N	N	1.77699	0.00129304	1.33501	0.0455936	-0.432217	0.724238	1.39585	0.00845887	GO:0043652;GO:0070782;GO:1902742	engulfment of apoptotic cell;phosphatidylserine exposure on apoptotic cell surface;apoptotic process involved in development	GO:0012501	Programmed cell death
ENSG00000050344	NFE2L3	protein_coding	Y	N	N	Y	N	N	N	-0.843947	0.00129304	-0.28858	0.414232	0.552918	0.204782	-0.521818	0.0259497	GO:0006357;GO:0006357;GO:0006366;GO:0140467	regulation of transcription by RNA polymerase II;regulation of transcription by RNA polymerase II;transcription by RNA polymerase II;integrated stress response signaling	GO:0006355	Regulation of DNA-templated transcription
ENSG00000250536	ABHD17AP3	unprocessed_pseudogene	Y	Y	N	Y	Y	N	N	2.17413	0.00129304	1.74553	0.0239184	-0.40907	0.787751	1.39822	0.0342841	NA	NA	NA	None
ENSG00000114346	ECT2	protein_coding	Y	N	N	N	N	N	N	1.32926	0.00129719	0.555261	0.336095	-0.768178	0.275854	0.770074	0.0594572	GO:0043123;GO:0090630;GO:0043547;GO:0043547;GO:0007399;GO:0051056;GO:0051260;GO:0090630;GO:0090630;GO:0043065;GO:0042307;GO:0000281;GO:0032467;GO:0032467;GO:0045859;GO:0070301;GO:0071479;GO:0070830;GO:0071277;GO:0000281;GO:0032147;GO:0045666;GO:0051988	positive regulation of I-kappaB kinase/NF-kappaB signaling;activation of GTPase activity;positive regulation of GTPase activity;positive regulation of GTPase activity;nervous system development;regulation of small GTPase mediated signal transduction;protein homooligomerization;activation of GTPase activity;activation of GTPase activity;positive regulation of apoptotic process;positive regulation …	GO:0007049	Cell cycle/proliferation
ENSG00000253106	AC090198.1	lncRNA	Y	Y	N	Y	N	N	N	-0.737754	0.00130565	-0.565242	0.0395047	0.172604	0.754822	-0.507833	0.011505	NA	NA	NA	None
ENSG00000122966	CIT	protein_coding	Y	Y	N	Y	N	N	N	1.13165	0.00130565	1.0191	0.0141958	-0.115581	0.906991	0.822748	0.0116706	GO:0000278;GO:0000281;GO:0032467;GO:0035331;GO:0048699;GO:0051402	mitotic cell cycle;mitotic cytokinesis;positive regulation of cytokinesis;negative regulation of hippo signaling;generation of neurons;neuron apoptotic process	GO:0007049	Cell cycle/proliferation
ENSG00000100526	CDKN3	protein_coding	Y	Y	N	Y	N	N	N	1.34937	0.00130775	1.05869	0.0381768	-0.285811	0.772356	0.937551	0.0285319	GO:0000082;GO:0008285;GO:0051726;GO:0000079;GO:0051726	G1/S transition of mitotic cell cycle;negative regulation of cell population proliferation;regulation of cell cycle;regulation of cyclin-dependent protein serine/threonine kinase activity;regulation of cell cycle	GO:0007049	Cell cycle/proliferation
ENSG00000196096	SPAG16-DT	lncRNA	Y	N	N	N	N	N	N	-1.96733	0.00130775	-0.887854	0.249838	1.07427	0.331078	-0.933375	0.0921055	NA	NA	NA	None
ENSG00000185130	H2BC13	protein_coding	Y	N	N	N	N	N	N	1.27437	0.00130775	0.372548	0.55	-0.900272	0.167624	0.520652	0.228645	GO:0006334	nucleosome assembly	GO:0006325	Chromatin/chromosome organization
ENSG00000280060	AL512506.2	TEC	Y	N	N	Y	N	N	N	-1.78119	0.0013154	-1.19224	0.073383	0.583851	0.631301	-1.22078	0.0227755	NA	NA	NA	None
ENSG00000117411	B4GALT2	protein_coding	Y	N	N	N	N	N	N	0.688102	0.00133015	0.175294	0.607725	-0.512864	0.145454	0.373147	0.072	NA	NA	NA	None
ENSG00000224897	POT1-AS1	lncRNA	Y	Y	N	Y	Y	N	N	-1.26276	0.00133015	-1.6902	0.000362557	-0.429114	0.637555	-1.2513	0.000735726	NA	NA	NA	None
ENSG00000123473	STIL	protein_coding	Y	N	N	N	N	N	N	1.23601	0.00133035	0.807502	0.0921176	-0.428321	0.579949	0.699441	0.0637369	GO:0043066;GO:0007224;GO:0007052;GO:0001947;GO:0007368;GO:0000578;GO:0021915;GO:0001843;GO:0051298;GO:0051298;GO:0007052;GO:0030903;GO:0033504;GO:0035264;GO:0046599;GO:0007224;GO:0001701;GO:1900087;GO:0051298;GO:0071539;GO:0071539;GO:0030900;GO:0046601;GO:0060236;GO:1905832	negative regulation of apoptotic process;smoothened signaling pathway;mitotic spindle organization;heart looping;determination of left/right symmetry;embryonic axis specification;neural tube development;neural tube closure;centrosome duplication;centrosome duplication;mitotic spindle organization;notochord development;floor plate development;multicellular organism growth;regulation of centriole r…	GO:0007049	Cell cycle/proliferation
ENSG00000216867	RPL22P12	processed_pseudogene	Y	N	N	N	N	N	N	2.25709	0.00135084	1.2165	0.203824	-1.03558	0.405327	1.11479	0.144776	NA	NA	NA	None
ENSG00000104047	DTWD1	protein_coding	Y	N	N	Y	N	N	N	-0.705883	0.00135371	-0.32358	0.264995	0.378285	0.346004	-0.465316	0.0191541	GO:0006400;GO:0006400	tRNA modification;tRNA modification	NA	Other
ENSG00000154258	ABCA9	protein_coding	Y	N	N	Y	N	N	N	-2.50475	0.00138238	-1.13265	0.233826	1.35338	0.340567	-1.27626	0.0464593	GO:0006869	lipid transport	NA	Other
ENSG00000225689	AL008633.1	lncRNA	Y	Y	N	Y	Y	N	N	-2.31154	0.00139305	-1.88552	0.0308906	0.423157	0.832887	-1.5494	0.00993272	NA	NA	NA	None
ENSG00000230953	AC099677.1	processed_pseudogene	Y	N	N	N	N	N	N	-2.03496	0.001408	-1.31897	0.083394	0.737275	0.610666	-1.06422	0.0538557	NA	NA	NA	None
ENSG00000259155	STK16P1	processed_pseudogene	Y	N	N	N	N	N	N	1.33299	0.00143624	0.101975	0.914278	-1.23246	0.0783653	0.662272	0.131949	NA	NA	NA	None
ENSG00000183010	PYCR1	protein_coding	Y	N	N	Y	N	N	N	1.07647	0.00144736	0.664833	0.122654	-0.407773	0.542753	0.670246	0.0453528	GO:0006561;GO:0034599;GO:1903377;GO:0006561;GO:0051881;GO:0055129	proline biosynthetic process;cellular response to oxidative stress;negative regulation of oxidative stress-induced neuron intrinsic apoptotic signaling pathway;proline biosynthetic process;regulation of mitochondrial membrane potential;L-proline biosynthetic process	GO:0012501	Programmed cell death
ENSG00000185664	PMEL	protein_coding	Y	N	N	N	N	N	N	1.36797	0.00148323	0.354522	0.634926	-1.00268	0.180859	0.56982	0.230673	GO:0032438;GO:0032438	melanosome organization;melanosome organization	NA	Other
ENSG00000170681	CAVIN4	protein_coding	Y	N	N	N	N	N	N	1.16307	0.00149008	0.753902	0.107138	-0.413305	0.581547	0.591654	0.124877	GO:0010468;GO:0010468	regulation of gene expression;regulation of gene expression	NA	Other
ENSG00000183935	HTR7P1	transcribed_processed_pseudogene	Y	N	N	N	N	N	N	-1.48241	0.0015101	-0.839052	0.113605	0.63741	0.474013	-0.808448	0.0538535	NA	NA	NA	None
ENSG00000129625	REEP5	protein_coding	Y	Y	N	Y	N	N	N	-0.674098	0.00154416	-0.601714	0.0181417	0.0728366	0.907448	-0.512523	0.00779524	GO:0007029;GO:0032386;GO:0090158	endoplasmic reticulum organization;regulation of intracellular transport;endoplasmic reticulum membrane organization	NA	Other
ENSG00000113368	LMNB1	protein_coding	Y	N	N	N	N	N	N	1.28109	0.0015447	0.516814	0.367962	-0.763168	0.265169	0.658017	0.118988	GO:0006998;GO:0006998;GO:0007097;GO:0031507;GO:0051664;GO:0090435	nuclear envelope organization;nuclear envelope organization;nuclear migration;heterochromatin formation;nuclear pore localization;protein localization to nuclear envelope	GO:0006325	Chromatin/chromosome organization
ENSG00000187951	AC091057.1	lncRNA	Y	N	N	Y	N	N	N	2.33474	0.0015465	1.50692	0.116765	-0.829236	0.569452	1.8974	0.00699034	NA	NA	NA	None
ENSG00000124635	H2BC11	protein_coding	Y	N	N	N	N	N	N	1.36016	0.00157163	0.468659	0.456514	-0.882722	0.224191	0.713658	0.099426	GO:0006334;GO:0050830;GO:0050829;GO:0031640;GO:0002227;GO:0019731;GO:0061844;GO:0061644;GO:0010804	nucleosome assembly;defense response to Gram-positive bacterium;defense response to Gram-negative bacterium;killing of cells of another organism;innate immune response in mucosa;antibacterial humoral response;antimicrobial humoral immune response mediated by antimicrobial peptide;protein localization to CENP-A containing chromatin;negative regulation of tumor necrosis factor-mediated signaling pa…	GO:0006325	Chromatin/chromosome organization
ENSG00000280023	AD000813.1	TEC	Y	N	N	N	N	N	N	1.92901	0.00160304	1.10014	0.188641	-0.820688	0.47146	1.03325	0.113923	NA	NA	NA	None
ENSG00000104886	PLEKHJ1	protein_coding	Y	N	N	N	N	N	N	0.701412	0.00160736	0.0567487	0.898204	-0.643306	0.0670632	0.314082	0.178915	GO:0042147;GO:0007032;GO:0001881	retrograde transport, endosome to Golgi;endosome organization;receptor recycling	GO:0016192	Other
ENSG00000092853	CLSPN	protein_coding	Y	N	N	N	N	N	N	1.40751	0.00160736	0.660364	0.29157	-0.751978	0.33748	0.643695	0.161936	GO:0018105;GO:0007095;GO:0000077;GO:0000076;GO:0033314;GO:0007095;GO:0032147;GO:0033314;GO:0032147	peptidyl-serine phosphorylation;mitotic G2 DNA damage checkpoint signaling;DNA damage checkpoint signaling;DNA replication checkpoint signaling;mitotic DNA replication checkpoint signaling;mitotic G2 DNA damage checkpoint signaling;activation of protein kinase activity;mitotic DNA replication checkpoint signaling;activation of protein kinase activity	GO:0007049	Cell cycle/proliferation
ENSG00000258162	AC069228.1	lncRNA	Y	N	N	Y	N	N	N	-2.18709	0.00162191	-0.371635	0.714994	1.81144	0.0881805	-1.15441	0.0497545	NA	NA	NA	None
ENSG00000277737	FP325317.1	unprocessed_pseudogene	Y	N	N	N	N	N	N	-4.71208	0.00162191	-3.08391	0.0870656	1.64395	0.624697	-2.34055	0.0660687	NA	NA	NA	None
ENSG00000125744	RTN2	protein_coding	Y	N	Y	N	N	N	N	0.90641	0.00162191	-0.11697	0.832015	-1.01756	0.0277156	0.324277	0.30914	GO:0046324;GO:0065002;GO:1902430	regulation of glucose import;intracellular protein transmembrane transport;negative regulation of amyloid-beta formation	NA	Other
ENSG00000168476	REEP4	protein_coding	Y	N	N	N	N	N	N	0.879548	0.00163732	0.345629	0.349251	-0.526597	0.27136	0.515263	0.063301	GO:0006998;GO:0007084;GO:0071786	nuclear envelope organization;mitotic nuclear membrane reassembly;endoplasmic reticulum tubular network organization	GO:0007049	Cell cycle/proliferation
ENSG00000278023	RDM1	protein_coding	Y	N	N	Y	N	N	N	1.97135	0.00163732	1.16132	0.161448	-0.805372	0.485837	1.3742	0.0298543	NA	NA	NA	None
ENSG00000103126	AXIN1	protein_coding	Y	N	N	Y	N	N	N	0.732461	0.00165771	0.333171	0.28047	-0.39518	0.3327	0.463086	0.0456979	GO:0090090;GO:0033138;GO:0043161;GO:0045893;GO:0001934;GO:0031398;GO:0010800;GO:0032147;GO:0032436;GO:0045732;GO:0045860;GO:0046330;GO:0048468;GO:0051443;GO:0065003;GO:0090090;GO:0090090;GO:2000060	negative regulation of canonical Wnt signaling pathway;positive regulation of peptidyl-serine phosphorylation;proteasome-mediated ubiquitin-dependent protein catabolic process;positive regulation of DNA-templated transcription;positive regulation of protein phosphorylation;positive regulation of protein ubiquitination;positive regulation of peptidyl-threonine phosphorylation;activation of protein…	GO:0048869	Cellular developmental process
ENSG00000189057	FAM111B	protein_coding	Y	N	N	N	N	N	N	2.16087	0.0016818	1.38953	0.117154	-0.776549	0.563429	1.14909	0.12039	GO:0006260	DNA replication	GO:0006260	DNA replication
ENSG00000110721	CHKA	protein_coding	Y	Y	N	Y	N	N	N	0.804567	0.0016818	0.879252	0.00242196	0.0740206	0.919944	0.617566	0.00993272	GO:0006656;GO:0006646;GO:0006629;GO:0042149;GO:1905691;GO:0006646;GO:0006657;GO:0006869	phosphatidylcholine biosynthetic process;phosphatidylethanolamine biosynthetic process;lipid metabolic process;cellular response to glucose starvation;lipid droplet disassembly;phosphatidylethanolamine biosynthetic process;CDP-choline pathway;lipid transport	NA	Other
ENSG00000276410	H2BC3	protein_coding	Y	N	N	N	N	N	N	1.74155	0.00168531	0.367429	0.711732	-1.3658	0.138422	0.679048	0.261267	GO:0006334	nucleosome assembly	GO:0006325	Chromatin/chromosome organization
ENSG00000144395	CCDC150	protein_coding	Y	N	N	N	N	N	N	1.0999	0.00168531	0.43644	0.390886	-0.656975	0.28034	0.540586	0.126551	NA	NA	NA	None
ENSG00000151023	ENKUR	protein_coding	Y	N	Y	N	N	N	Y	-1.6607	0.00172754	0.0669607	0.946131	1.72306	0.0273097	-0.604438	0.215638	GO:0061966	establishment of left/right asymmetry	NA	Other
ENSG00000163412	EIF4E3	protein_coding	Y	N	N	N	N	N	N	-0.875151	0.00175153	-0.205546	0.612139	0.665092	0.149337	-0.429826	0.0910521	NA	NA	NA	None
ENSG00000131375	CAPN7	protein_coding	Y	N	Y	N	N	N	N	-0.677251	0.00175153	0.167517	0.60045	0.844166	0.00554892	-0.174535	0.458965	GO:0006508;GO:0010634;GO:0097264	proteolysis;positive regulation of epithelial cell migration;self proteolysis	GO:0016477	Cell migration
ENSG00000153820	SPHKAP	protein_coding	Y	Y	N	Y	Y	N	N	-5.24308	0.001754	-4.31469	0.0323312	0.947278	0.843779	-3.52514	0.011429	NA	NA	NA	None
ENSG00000186638	KIF24	protein_coding	Y	N	N	N	N	N	N	1.16026	0.00176303	0.563069	0.265613	-0.599696	0.358682	0.64428	0.0726229	GO:0060271;GO:0007019;GO:1902018;GO:0007019	cilium assembly;microtubule depolymerization;negative regulation of cilium assembly;microtubule depolymerization	NA	Other
ENSG00000226556	NPM1P49	processed_pseudogene	Y	N	N	N	N	N	N	-1.7558	0.00180905	-0.74919	0.317357	1.00096	0.314627	-0.886737	0.113502	NA	NA	NA	None
ENSG00000105486	LIG1	protein_coding	Y	N	N	N	N	N	N	0.795442	0.00181614	0.193629	0.646601	-0.599503	0.157261	0.464741	0.0592759	GO:0009653;GO:0006281;GO:0006287;GO:0006273;GO:0006266;GO:0006284;GO:0006298;GO:1903461	anatomical structure morphogenesis;DNA repair;base-excision repair, gap-filling;lagging strand elongation;DNA ligation;base-excision repair;mismatch repair;Okazaki fragment processing involved in mitotic DNA replication	GO:0007049	Cell cycle/proliferation
ENSG00000278463	H2AC4	protein_coding	Y	N	N	N	N	N	N	1.59424	0.00184243	0.637495	0.383112	-0.951499	0.270263	0.772747	0.142216	GO:0008285;GO:0061644	negative regulation of cell population proliferation;protein localization to CENP-A containing chromatin	GO:0008283	Cell cycle/proliferation
ENSG00000135083	CCNJL	protein_coding	Y	N	N	N	N	N	N	1.9544	0.00184243	0.590788	0.560656	-1.35779	0.200955	1.07038	0.102174	GO:0000079;GO:0044772	regulation of cyclin-dependent protein serine/threonine kinase activity;mitotic cell cycle phase transition	GO:0007049	Cell cycle/proliferation
ENSG00000270344	POC1B-AS1	lncRNA	Y	N	N	N	N	N	N	-0.988487	0.00184243	-0.600085	0.117823	0.382266	0.565376	-0.526618	0.0661297	NA	NA	NA	None
ENSG00000106077	ABHD11	protein_coding	Y	N	N	Y	N	N	N	0.604187	0.00184243	0.203018	0.487857	-0.400429	0.22662	0.403434	0.0351969	GO:0044255	cellular lipid metabolic process	NA	Other
ENSG00000141577	CEP131	protein_coding	Y	N	N	N	N	N	N	0.776622	0.00185489	0.279742	0.422858	-0.493809	0.239184	0.436353	0.0811121	GO:0008284;GO:0060271;GO:0090316;GO:0010824;GO:0010824;GO:0035735;GO:0071539	positive regulation of cell population proliferation;cilium assembly;positive regulation of intracellular protein transport;regulation of centrosome duplication;regulation of centrosome duplication;intraciliary transport involved in cilium assembly;protein localization to centrosome	GO:0007049	Cell cycle/proliferation
ENSG00000091651	ORC6	protein_coding	Y	N	N	N	N	N	N	1.15248	0.00186523	0.627841	0.203628	-0.525172	0.44255	0.587874	0.134331	GO:0006270	DNA replication initiation	GO:0006260	DNA replication
ENSG00000006634	DBF4	protein_coding	Y	N	N	N	N	N	N	0.941095	0.00186523	0.671295	0.067727	-0.261191	0.703436	0.585086	0.0536841	GO:0000082;GO:0006260;GO:0010571;GO:1901987	G1/S transition of mitotic cell cycle;DNA replication;positive regulation of nuclear cell cycle DNA replication;regulation of cell cycle phase transition	GO:0007049	Cell cycle/proliferation
ENSG00000223733	RPL18AP14	processed_pseudogene	Y	N	N	N	N	N	N	-3.15701	0.00186523	-1.67433	0.202221	1.48992	0.444217	-1.4561	0.125954	NA	NA	NA	None
ENSG00000131096	PYY	protein_coding	Y	N	N	N	N	N	N	2.36486	0.00187889	1.36827	0.257655	-0.97209	0.580939	1.08591	0.232056	GO:0007218;GO:0007631;GO:0007631;GO:0060575	neuropeptide signaling pathway;feeding behavior;feeding behavior;intestinal epithelial cell differentiation	GO:0048869	Cellular developmental process
ENSG00000286996	AC099332.2	Not available	Y	N	N	Y	N	N	N	-1.42973	0.00188253	-0.633935	0.260103	0.793184	0.325973	-0.804251	0.0435707	NA	NA	NA	None
ENSG00000230801	AL160175.1	processed_pseudogene	Y	Y	N	Y	Y	N	N	2.18792	0.00188253	2.20255	0.00660641	0.00993066	0.997364	1.48629	0.0329025	NA	NA	NA	None
ENSG00000284906	AC091057.5	protein_coding	Y	Y	N	Y	Y	N	N	1.70294	0.00188253	1.69798	0.00768816	-0.00985901	0.996101	1.3988	0.00933472	NA	NA	NA	None
ENSG00000233411	AL359962.1	lncRNA	Y	N	N	Y	N	N	N	-2.11772	0.00188253	-1.22522	0.173194	0.882851	0.535254	-1.48081	0.0163459	NA	NA	NA	None
ENSG00000188322	SBK1	protein_coding	Y	Y	N	Y	N	N	N	1.45499	0.00191668	1.2153	0.0294341	-0.237505	0.842024	0.946222	0.0406612	GO:0018105;GO:0018107	peptidyl-serine phosphorylation;peptidyl-threonine phosphorylation	NA	Other
ENSG00000206559	ZCWPW2	protein_coding	Y	N	N	N	N	N	N	-0.85856	0.00191725	-0.187703	0.661509	0.668428	0.136244	-0.43646	0.0886838	NA	NA	NA	None
ENSG00000159958	TNFRSF13C	protein_coding	Y	N	N	N	N	N	N	1.39973	0.00191749	0.926951	0.108351	-0.478258	0.609766	0.769119	0.0855141	GO:0030890;GO:0042102;GO:0031296;GO:0031295	positive regulation of B cell proliferation;positive regulation of T cell proliferation;B cell costimulation;T cell costimulation	GO:0008283	Cell cycle/proliferation
ENSG00000135423	GLS2	protein_coding	Y	N	N	N	N	N	N	-1.78839	0.00191749	-0.27638	0.746296	1.50667	0.0884554	-0.91365	0.0660687	GO:0042981;GO:0006537;GO:0006543;GO:0006520;GO:0072593	regulation of apoptotic process;glutamate biosynthetic process;glutamine catabolic process;cellular amino acid metabolic process;reactive oxygen species metabolic process	GO:0012501	Programmed cell death
ENSG00000164093	PITX2	protein_coding	Y	N	N	N	N	N	N	2.95429	0.00191779	2.29341	0.069424	-0.659823	0.772333	1.59932	0.149271	GO:0006357;GO:0009653;GO:0045944;GO:0000122;GO:0007368;GO:0006357;GO:0061072;GO:0042476;GO:0043010;GO:0003253;GO:0048536;GO:0070986;GO:0035993;GO:0060126;GO:0060127;GO:0060971;GO:0061325;GO:0006355	regulation of transcription by RNA polymerase II;anatomical structure morphogenesis;positive regulation of transcription by RNA polymerase II;negative regulation of transcription by RNA polymerase II;determination of left/right symmetry;regulation of transcription by RNA polymerase II;iris morphogenesis;odontogenesis;camera-type eye development;cardiac neural crest cell migration involved in outf…	GO:0008283	Cell cycle/proliferation
ENSG00000161692	DBF4B	protein_coding	Y	N	N	Y	N	N	N	0.653525	0.00195758	0.149558	0.660012	-0.501973	0.153536	0.41232	0.0451568	GO:0008284;GO:0010571;GO:0010971;GO:0010571;GO:1901987	positive regulation of cell population proliferation;positive regulation of nuclear cell cycle DNA replication;positive regulation of G2/M transition of mitotic cell cycle;positive regulation of nuclear cell cycle DNA replication;regulation of cell cycle phase transition	GO:0007049	Cell cycle/proliferation
ENSG00000163507	CIP2A	protein_coding	Y	N	N	N	N	N	N	1.01991	0.00197007	0.198974	0.733064	-0.817821	0.130419	0.480739	0.158393	NA	NA	NA	None
ENSG00000224568	LINC01886	lncRNA	Y	Y	N	Y	Y	N	N	3.60369	0.00197007	3.89926	0.0020425	0.310798	0.909318	2.63924	0.0285319	NA	NA	NA	None
ENSG00000269834	ZNF528-AS1	lncRNA	Y	Y	N	Y	N	N	N	0.771365	0.00198814	0.666065	0.0294341	-0.104129	0.880557	0.602983	0.00957454	NA	NA	NA	None
ENSG00000273160	AL359962.2	lncRNA	Y	N	N	N	N	N	N	-2.63236	0.0020027	-1.52556	0.120281	1.10859	0.514009	-1.3239	0.0738574	NA	NA	NA	None
ENSG00000287218	AL359962.3	lncRNA	Y	N	N	N	N	N	N	-2.32369	0.0020027	-0.92447	0.25675	1.3952	0.257717	-1.03192	0.0822669	NA	NA	NA	None
ENSG00000173715	C11orf80	protein_coding	Y	Y	N	Y	N	N	N	0.634655	0.00202759	0.603681	0.0145377	-0.0317695	0.964591	0.403733	0.0421839	NA	NA	NA	None
ENSG00000186288	PABPC1L2A	protein_coding	Y	Y	N	Y	Y	N	N	-3.79989	0.0020618	-4.82319	0.00117558	-1.02117	0.753094	-2.62833	0.00684083	NA	NA	NA	None
ENSG00000072832	CRMP1	protein_coding	Y	N	N	N	N	N	N	0.623721	0.00212994	0.409119	0.100489	-0.211928	0.621356	0.393437	0.0536841	GO:0006139;GO:0007399;GO:0010977;GO:1904530;GO:1904530	nucleobase-containing compound metabolic process;nervous system development;negative regulation of neuron projection development;negative regulation of actin filament binding;negative regulation of actin filament binding	GO:0048869	Cellular developmental process
ENSG00000101333	PLCB4	protein_coding	Y	Y	N	Y	N	N	N	-0.615885	0.00214688	-0.868695	0.000235975	-0.252182	0.539587	-0.565416	0.00206756	GO:0007186;GO:0048015;GO:0051209	G protein-coupled receptor signaling pathway;phosphatidylinositol-mediated signaling;release of sequestered calcium ion into cytosol	NA	Other
ENSG00000276368	H2AC14	protein_coding	Y	N	N	N	N	N	N	1.70116	0.00215574	0.891186	0.232162	-0.806276	0.418896	0.937364	0.0963592	NA	NA	NA	None
ENSG00000174371	EXO1	protein_coding	Y	N	N	N	N	N	N	1.90468	0.00216046	1.0387	0.216104	-0.86433	0.446882	0.943324	0.151599	GO:0006310;GO:0006298;GO:0006298;GO:0006298;GO:0006298;GO:0006281;GO:0006310;GO:0006298;GO:0090656;GO:0006298;GO:0006310	DNA recombination;mismatch repair;mismatch repair;mismatch repair;mismatch repair;DNA repair;DNA recombination;mismatch repair;t-circle formation;mismatch repair;DNA recombination	GO:0006974	Cellular response to DNA damage stimulus
ENSG00000257137	LINC02874	lncRNA	Y	N	N	N	N	N	N	1.90356	0.0021736	1.18949	0.14118	-0.718883	0.583646	0.856715	0.170458	NA	NA	NA	None
ENSG00000183207	RUVBL2	protein_coding	Y	N	N	Y	N	N	N	0.661369	0.0021736	0.30947	0.311213	-0.345443	0.405633	0.476687	0.0212044	GO:0045944;GO:0006338;GO:0006357;GO:0090090;GO:0006338;GO:0016573;GO:0050821;GO:0006338;GO:0006282;GO:0045893;GO:0045893;GO:0034644;GO:0006281;GO:0006310;GO:0006355;GO:0006457;GO:0042981;GO:0006275;GO:1904874;GO:0071392;GO:0071169;GO:0016573;GO:0045995;GO:0051726;GO:0043967;GO:0043968;GO:1905168;GO:2000779;GO:0000723;GO:0033044;GO:0045739;GO:0060382;GO:1904507;GO:0000492	positive regulation of transcription by RNA polymerase II;chromatin remodeling;regulation of transcription by RNA polymerase II;negative regulation of canonical Wnt signaling pathway;chromatin remodeling;histone acetylation;protein stabilization;chromatin remodeling;regulation of DNA repair;positive regulation of DNA-templated transcription;positive regulation of DNA-templated transcription;cellu…	GO:0007049	Cell cycle/proliferation
ENSG00000156509	FBXO43	protein_coding	Y	N	N	N	N	N	N	1.63552	0.0021736	1.10305	0.0925931	-0.528942	0.63102	0.919422	0.0809504	GO:0007088;GO:0010948;GO:0045835	regulation of mitotic nuclear division;negative regulation of cell cycle process;negative regulation of meiotic nuclear division	GO:0007049	Cell cycle/proliferation
ENSG00000083937	CHMP2B	protein_coding	Y	N	N	N	N	N	N	-0.803314	0.00219147	-0.464315	0.161233	0.33735	0.51652	-0.44119	0.0678845	GO:0007080;GO:0039702;GO:0039702;GO:0039702;GO:0061952;GO:1901673;GO:0007032;GO:0016236;GO:0036258;GO:0036258;GO:0039702;GO:0090148;GO:0015031;GO:0045324;GO:0050890;GO:0070050;GO:0010824;GO:0001778;GO:0006914;GO:0006997;GO:0019076;GO:0019076;GO:0031468;GO:0032509;GO:0043162;GO:0046761;GO:0051469;GO:0060548;GO:0061763;GO:0071985;GO:0097352;GO:1902774;GO:1904903;GO:0006914;GO:0061763	mitotic metaphase plate congression;viral budding via host ESCRT complex;viral budding via host ESCRT complex;viral budding via host ESCRT complex;midbody abscission;regulation of mitotic spindle assembly;endosome organization;macroautophagy;multivesicular body assembly;multivesicular body assembly;viral budding via host ESCRT complex;membrane fission;protein transport;late endosome to vacuole tr…	GO:0007049	Cell cycle/proliferation
ENSG00000080709	KCNN2	protein_coding	Y	Y	N	Y	Y	N	N	-2.08694	0.00222662	-2.08811	0.0115101	-0.0022205	0.99966	-1.6804	0.00343781	GO:0006813;GO:0071805;GO:0071805;GO:0071805;GO:1901379;GO:0098914	potassium ion transport;potassium ion transmembrane transport;potassium ion transmembrane transport;potassium ion transmembrane transport;regulation of potassium ion transmembrane transport;membrane repolarization during atrial cardiac muscle cell action potential	NA	Other
ENSG00000167889	MGAT5B	protein_coding	Y	N	N	N	N	N	N	2.13251	0.0022799	1.1247	0.23188	-1.0086	0.419116	1.3992	0.0502319	GO:0006487;GO:0018242	protein N-linked glycosylation;protein O-linked glycosylation via serine	NA	Other
ENSG00000144130	NT5DC4	protein_coding	Y	N	N	N	N	N	N	1.90694	0.00228312	1.47303	0.0517634	-0.424821	0.769258	1.12428	0.0755998	NA	NA	NA	None
ENSG00000276269	AL355974.2	lncRNA	Y	N	N	Y	N	N	N	-2.63619	0.00228312	-1.88686	0.0811887	0.76814	0.714542	-1.63146	0.0427985	NA	NA	NA	None
ENSG00000162063	CCNF	protein_coding	Y	N	N	N	N	N	N	1.0608	0.00228737	0.68634	0.121272	-0.372828	0.610343	0.612762	0.0794339	GO:0016567;GO:0051726;GO:0000079;GO:0044772;GO:0010826;GO:0031146	protein ubiquitination;regulation of cell cycle;regulation of cyclin-dependent protein serine/threonine kinase activity;mitotic cell cycle phase transition;negative regulation of centrosome duplication;SCF-dependent proteasomal ubiquitin-dependent protein catabolic process	GO:0007049	Cell cycle/proliferation
ENSG00000285859	AL512598.2	lncRNA	Y	N	Y	N	N	N	Y	-2.44134	0.00229033	0.737807	0.437263	3.17884	0.00267192	-0.372393	0.684916	NA	NA	NA	None
ENSG00000183496	MEX3B	protein_coding	Y	N	N	N	N	N	N	1.08789	0.00229033	0.338386	0.526555	-0.74432	0.216641	0.534563	0.145206	GO:0006468;GO:0046777	protein phosphorylation;protein autophosphorylation	NA	Other
ENSG00000286380	AC084864.2	lncRNA	Y	Y	N	Y	Y	N	N	2.86047	0.00229033	3.20812	0.00198171	0.349425	0.876055	2.31274	0.0122385	NA	NA	NA	None
ENSG00000274997	H2AC12	protein_coding	Y	N	N	N	N	N	N	1.22771	0.00238469	0.242293	0.734988	-0.98614	0.133051	0.493354	0.257397	NA	NA	NA	None
ENSG00000275540	AC011477.6	unprocessed_pseudogene	Y	N	N	Y	N	N	N	-2.00776	0.0024244	-1.02666	0.162291	0.97923	0.427502	-1.23368	0.0236345	NA	NA	NA	None
ENSG00000285669	AC026979.4	lncRNA	Y	N	N	Y	N	N	N	-0.703701	0.00244504	-0.481336	0.0944148	0.223092	0.672989	-0.599415	0.0029187	NA	NA	NA	None
ENSG00000184445	KNTC1	protein_coding	Y	N	N	N	N	N	N	0.798043	0.00248638	0.352448	0.330897	-0.443704	0.333796	0.337735	0.216335	GO:0065003;GO:0007094;GO:0007094;GO:0000070;GO:0007096;GO:1903394	protein-containing complex assembly;mitotic spindle assembly checkpoint signaling;mitotic spindle assembly checkpoint signaling;mitotic sister chromatid segregation;regulation of exit from mitosis;protein localization to kinetochore involved in kinetochore assembly	GO:0007049	Cell cycle/proliferation
ENSG00000111450	STX2	protein_coding	Y	N	N	N	N	N	N	0.534732	0.00251211	0.379489	0.0792736	-0.154194	0.695598	0.256952	0.158939	GO:0006886;GO:0006887;GO:0034599;GO:0031629;GO:0007165;GO:0009887;GO:0048278;GO:0007398;GO:0007340;GO:1903575	intracellular protein transport;exocytosis;cellular response to oxidative stress;synaptic vesicle fusion to presynaptic active zone membrane;signal transduction;animal organ morphogenesis;vesicle docking;ectoderm development;acrosome reaction;cornified envelope assembly	GO:0016192	Other
ENSG00000107614	TRDMT1	protein_coding	Y	Y	N	Y	N	N	N	-0.697668	0.00254074	-0.587999	0.0301711	0.107507	0.866205	-0.51429	0.0146065	GO:0030488;GO:0006400;GO:0036416	tRNA methylation;tRNA modification;tRNA stabilization	NA	Other
ENSG00000166508	MCM7	protein_coding	Y	N	N	N	N	N	N	0.800232	0.00255321	0.18279	0.674797	-0.616756	0.155895	0.340623	0.215107	GO:0006974;GO:0042325;GO:0030174;GO:0000727;GO:0006270;GO:0006268;GO:0006260;GO:0006268;GO:0006271	cellular response to DNA damage stimulus;regulation of phosphorylation;regulation of DNA-templated DNA replication initiation;double-strand break repair via break-induced replication;DNA replication initiation;DNA unwinding involved in DNA replication;DNA replication;DNA unwinding involved in DNA replication;DNA strand elongation involved in DNA replication	GO:0006974	Cellular response to DNA damage stimulus
ENSG00000165475	CRYL1	protein_coding	Y	Y	N	Y	N	N	N	-0.784501	0.00256342	-0.870222	0.00663923	-0.0898845	0.912213	-0.605951	0.01218	NA	NA	NA	None
ENSG00000285570	AL590666.4	lncRNA	Y	N	N	N	N	N	N	2.17155	0.00257376	1.17042	0.258265	-1.00187	0.454405	1.24781	0.115806	NA	NA	NA	None
ENSG00000234129	AC073529.1	lncRNA	Y	Y	N	Y	N	N	N	1.05363	0.00257772	1.32479	0.000733246	0.275114	0.718602	0.678356	0.0464593	NA	NA	NA	None
ENSG00000287232	AC079848.2	lncRNA	Y	N	N	N	N	N	N	-2.08591	0.00262133	-1.1174	0.199892	0.962574	0.479362	-1.20067	0.0542938	NA	NA	NA	None
ENSG00000147536	GINS4	protein_coding	Y	N	N	N	N	N	N	1.05499	0.00262133	0.1125	0.871944	-0.94386	0.0971243	0.535743	0.137934	GO:0000727;GO:0006268;GO:0006268;GO:1900264;GO:1903934	double-strand break repair via break-induced replication;DNA unwinding involved in DNA replication;DNA unwinding involved in DNA replication;positive regulation of DNA-directed DNA polymerase activity;positive regulation of DNA primase activity	GO:0006974	Cellular response to DNA damage stimulus
ENSG00000164889	SLC4A2	protein_coding	Y	N	N	N	N	N	N	0.774285	0.00262916	0.257642	0.483944	-0.514439	0.233199	0.361638	0.171605	GO:0032956;GO:0030316;GO:0055085;GO:0043377;GO:0006820;GO:0015701;GO:0015701;GO:0051453;GO:0045124;GO:0070175;GO:0097186;GO:2000565	regulation of actin cytoskeleton organization;osteoclast differentiation;transmembrane transport;negative regulation of CD8-positive, alpha-beta T cell differentiation;anion transport;bicarbonate transport;bicarbonate transport;regulation of intracellular pH;regulation of bone resorption;positive regulation of enamel mineralization;amelogenesis;negative regulation of CD8-positive, alpha-beta T ce…	GO:0008283	Cell cycle/proliferation
ENSG00000142731	PLK4	protein_coding	Y	Y	N	Y	N	N	N	1.28345	0.00265521	1.14747	0.0222754	-0.13593	0.907876	0.843432	0.0456814	GO:0006468;GO:0060271;GO:0060707;GO:0098535;GO:0006468;GO:0046601;GO:0007099;GO:0007099;GO:0007099;GO:0046601	protein phosphorylation;cilium assembly;trophoblast giant cell differentiation;de novo centriole assembly involved in multi-ciliated epithelial cell differentiation;protein phosphorylation;positive regulation of centriole replication;centriole replication;centriole replication;centriole replication;positive regulation of centriole replication	GO:0007049	Cell cycle/proliferation
ENSG00000102805	CLN5	protein_coding	Y	N	N	Y	N	N	N	-0.564004	0.00268247	-0.169391	0.570194	0.390844	0.248405	-0.365193	0.037543	GO:0006465;GO:0042147;GO:0030163;GO:0007420;GO:0042551;GO:0022008;GO:0007040;GO:0007042;GO:0070085;GO:1904426	signal peptide processing;retrograde transport, endosome to Golgi;protein catabolic process;brain development;neuron maturation;neurogenesis;lysosome organization;lysosomal lumen acidification;glycosylation;positive regulation of GTP binding	GO:0048869	Cellular developmental process
ENSG00000229017	LINC01277	lncRNA	Y	Y	N	Y	N	N	N	-1.32167	0.00269306	-1.08517	0.0426157	0.232618	0.848438	-0.848606	0.0304155	NA	NA	NA	None
ENSG00000167550	RHEBL1	protein_coding	Y	N	N	N	N	N	N	1.05127	0.00269976	0.310781	0.583658	-0.737591	0.223214	0.617788	0.0758448	GO:0031929;GO:0007264;GO:0051092	TOR signaling;small GTPase mediated signal transduction;positive regulation of NF-kappaB transcription factor activity	GO:0006355	Regulation of DNA-templated transcription
ENSG00000086015	MAST2	protein_coding	Y	Y	N	Y	N	N	N	0.602797	0.00272474	0.65061	0.00591643	0.0519647	0.933675	0.534254	0.00384963	GO:0006468;GO:0007010;GO:0018105;GO:0035556;GO:0048515;GO:0032655	protein phosphorylation;cytoskeleton organization;peptidyl-serine phosphorylation;intracellular signal transduction;spermatid differentiation;regulation of interleukin-12 production	GO:0048869	Cellular developmental process
ENSG00000178531	CTXN1	protein_coding	Y	N	N	N	N	N	N	1.88368	0.00274044	1.08976	0.186667	-0.787068	0.508089	1.13589	0.0729415	NA	NA	NA	None
ENSG00000106404	CLDN15	protein_coding	Y	Y	N	Y	N	N	N	0.603676	0.00274044	0.647373	0.0055963	0.0460826	0.941105	0.542091	0.00271312	GO:0007155;GO:0070830;GO:0016338	cell adhesion;bicellular tight junction assembly;calcium-independent cell-cell adhesion via plasma membrane cell-adhesion molecules	GO:0007155	Cell adhesion
ENSG00000207751	AP000553.1	lncRNA	Y	Y	N	Y	N	N	N	1.12458	0.00274044	1.20168	0.00560936	0.0771606	0.946207	0.894053	0.0126588	NA	NA	NA	None
ENSG00000172244	C5orf34	protein_coding	Y	Y	N	Y	N	N	N	0.883392	0.00286238	0.977067	0.00437873	0.0951049	0.910923	0.649044	0.0238188	NA	NA	NA	None
ENSG00000213462	ERV3-1	protein_coding	Y	N	N	N	N	N	N	0.644399	0.00287122	0.483429	0.0656612	-0.16022	0.749581	0.368627	0.0846549	NA	NA	NA	None
ENSG00000131351	HAUS8	protein_coding	Y	N	Y	N	N	N	N	0.639788	0.00287122	-0.0655461	0.874981	-0.702559	0.0403187	0.237721	0.322337	GO:0051225;GO:0007098;GO:0007098;GO:0051225	spindle assembly;centrosome cycle;centrosome cycle;spindle assembly	GO:0007049	Cell cycle/proliferation
ENSG00000029993	HMGB3	protein_coding	Y	N	N	Y	N	N	N	1.55939	0.00287122	1.2129	0.0684374	-0.333698	0.795803	1.15928	0.0186962	GO:0006310;GO:0032392;GO:0006357	DNA recombination;DNA geometric change;regulation of transcription by RNA polymerase II	GO:0051276	Chromatin/chromosome organization
ENSG00000154122	ANKH	protein_coding	Y	Y	N	Y	N	N	N	-0.808395	0.00287122	-0.958598	0.00419769	-0.152451	0.841026	-0.736786	0.00281587	GO:0001501;GO:0030500;GO:0030500;GO:0055085;GO:0007626	skeletal system development;regulation of bone mineralization;regulation of bone mineralization;transmembrane transport;locomotory behavior	NA	Other
ENSG00000128944	KNSTRN	protein_coding	Y	N	N	N	N	N	N	0.938428	0.00288066	0.421945	0.338045	-0.514519	0.354061	0.565816	0.0701172	GO:0007059;GO:0000226;GO:0007051;GO:0007051;GO:0000070;GO:0000070;GO:0016477;GO:0051988;GO:0071364;GO:0051988	chromosome segregation;microtubule cytoskeleton organization;spindle organization;spindle organization;mitotic sister chromatid segregation;mitotic sister chromatid segregation;cell migration;regulation of attachment of spindle microtubules to kinetochore;cellular response to epidermal growth factor stimulus;regulation of attachment of spindle microtubules to kinetochore	GO:0007049	Cell cycle/proliferation
ENSG00000196584	XRCC2	protein_coding	Y	N	N	N	N	N	N	1.23579	0.00289968	0.377148	0.567807	-0.859746	0.218133	0.520993	0.249801	GO:0000724;GO:0007098;GO:0000278;GO:0006281;GO:0000724;GO:0051321;GO:0006281;GO:0042148;GO:0042148	double-strand break repair via homologous recombination;centrosome cycle;mitotic cell cycle;DNA repair;double-strand break repair via homologous recombination;meiotic cell cycle;DNA repair;strand invasion;strand invasion	GO:0007049	Cell cycle/proliferation
ENSG00000158966	CACHD1	protein_coding	Y	N	N	Y	N	N	N	1.34848	0.00293027	0.265729	0.749453	-1.08433	0.15632	0.902618	0.0368264	NA	NA	NA	None
ENSG00000048140	TSPAN17	protein_coding	Y	N	N	N	N	N	N	0.542159	0.00293027	0.185915	0.482279	-0.355389	0.244505	0.327213	0.0628145	GO:0016567;GO:0072594	protein ubiquitination;establishment of protein localization to organelle	NA	Other
ENSG00000144354	CDCA7	protein_coding	Y	N	N	N	N	N	N	1.23945	0.00293027	0.36098	0.595499	-0.88426	0.208589	0.518894	0.264474	GO:0042127	regulation of cell population proliferation	GO:0008283	Cell cycle/proliferation
ENSG00000175449	RFESD	protein_coding	Y	N	N	N	N	N	N	-1.36624	0.00293027	-0.404243	0.492629	0.961717	0.203023	-0.751667	0.0610987	NA	NA	NA	None
ENSG00000189159	JPT1	protein_coding	Y	N	N	N	N	N	N	1.03019	0.0029317	0.664338	0.127035	-0.362874	0.614661	0.569712	0.116818	NA	NA	NA	None
ENSG00000100116	GCAT	protein_coding	Y	N	N	N	N	N	N	1.00266	0.0029317	0.393186	0.425207	-0.608125	0.297602	0.406943	0.268595	GO:0006520	cellular amino acid metabolic process	NA	Other
ENSG00000279118	AC093535.2	TEC	Y	N	N	N	N	N	N	-1.36791	0.0029317	-1.05021	0.0540433	0.31458	0.786705	-0.803001	0.0658027	NA	NA	NA	None
ENSG00000182568	SATB1	protein_coding	Y	N	Y	N	N	N	N	-0.686653	0.00294426	0.112662	0.787271	0.804115	0.0316471	-0.232122	0.348036	GO:0000122;GO:0006357;GO:0006338;GO:0000122;GO:0006325	negative regulation of transcription by RNA polymerase II;regulation of transcription by RNA polymerase II;chromatin remodeling;negative regulation of transcription by RNA polymerase II;chromatin organization	GO:0006325	Chromatin/chromosome organization
ENSG00000139880	CDH24	protein_coding	Y	Y	N	Y	N	N	N	1.01112	0.00296433	1.23973	0.00101586	0.231703	0.768328	0.947985	0.00245113	GO:0007043;GO:0098609;GO:0000902;GO:0016339;GO:0034332;GO:0044331	cell-cell junction assembly;cell-cell adhesion;cell morphogenesis;calcium-dependent cell-cell adhesion via plasma membrane cell adhesion molecules;adherens junction organization;cell-cell adhesion mediated by cadherin	GO:0007155	Cell adhesion
ENSG00000179630	LACC1	protein_coding	Y	N	N	N	N	N	N	-0.848977	0.00297119	-0.440961	0.203628	0.404413	0.448046	-0.479301	0.0610987	GO:0070431;GO:0050727;GO:0002720;GO:0030641;GO:0002221;GO:1900542	nucleotide-binding oligomerization domain containing 2 signaling pathway;regulation of inflammatory response;positive regulation of cytokine production involved in immune response;regulation of cellular pH;pattern recognition receptor signaling pathway;regulation of purine nucleotide metabolic process	NA	Other
ENSG00000265418	MIR4261	miRNA	Y	N	N	N	N	N	N	2.07801	0.00297361	0.666921	0.544872	-1.42294	0.241629	1.07994	0.111085	NA	NA	NA	None
ENSG00000093009	CDC45	protein_coding	Y	N	N	N	N	N	N	1.29528	0.00304901	0.282923	0.714694	-1.01284	0.160254	0.456435	0.363854	GO:0000727;GO:0006270;GO:0006270;GO:0000076;GO:0006268;GO:1902977	double-strand break repair via break-induced replication;DNA replication initiation;DNA replication initiation;DNA replication checkpoint signaling;DNA unwinding involved in DNA replication;mitotic DNA replication preinitiation complex assembly	GO:0007049	Cell cycle/proliferation
ENSG00000223732	AL359706.1	lncRNA	Y	N	Y	N	N	N	Y	-1.98536	0.00312176	0.797002	0.366813	2.77715	0.00297646	-0.630954	0.411971	NA	NA	NA	None
ENSG00000225477	AC099730.1	processed_pseudogene	Y	N	N	N	N	N	N	2.43315	0.00312796	1.445	0.211924	-0.980634	0.568709	1.329	0.132389	NA	NA	NA	None
ENSG00000251170	AC004052.1	lncRNA	Y	N	N	N	N	N	N	-2.22245	0.00314681	-0.578399	0.646099	1.63295	0.22662	-1.07257	0.161843	NA	NA	NA	None
ENSG00000223815	DIAPH3-AS2	lncRNA	Y	Y	N	N	N	N	N	2.16094	0.00317436	1.77369	0.046054	-0.392746	0.828001	1.38297	0.0541736	NA	NA	NA	None
ENSG00000275294	LINC02340	lncRNA	Y	N	N	N	N	N	N	-1.78273	0.00317436	-1.05068	0.14814	0.731073	0.547811	-0.802601	0.15253	NA	NA	NA	None
ENSG00000197472	ZNF695	protein_coding	Y	N	N	N	N	N	N	1.93911	0.00320495	1.0785	0.236361	-0.861291	0.492229	1.08773	0.142216	GO:0006355	regulation of DNA-templated transcription	GO:0006355	Regulation of DNA-templated transcription
ENSG00000006756	ARSD	protein_coding	Y	Y	N	Y	Y	N	N	-1.82437	0.00322766	-2.60888	0.000414693	-0.79089	0.565449	-1.6255	0.00271312	NA	NA	NA	None
ENSG00000004864	SLC25A13	protein_coding	Y	Y	N	Y	N	N	N	0.597156	0.00325422	0.521745	0.029346	-0.0751709	0.892836	0.407222	0.0284612	GO:0006754;GO:0015813;GO:0015813;GO:0045333;GO:0006094;GO:0051592;GO:0006839;GO:0009066;GO:0015810;GO:0015810;GO:0043490;GO:0043490	ATP biosynthetic process;L-glutamate transmembrane transport;L-glutamate transmembrane transport;cellular respiration;gluconeogenesis;response to calcium ion;mitochondrial transport;aspartate family amino acid metabolic process;aspartate transmembrane transport;aspartate transmembrane transport;malate-aspartate shuttle;malate-aspartate shuttle	NA	Other
ENSG00000253598	SLC10A5	protein_coding	Y	N	N	Y	N	N	N	-1.07376	0.00332401	-0.788861	0.0737915	0.281834	0.749282	-0.771397	0.013891	GO:0015721	bile acid and bile salt transport	NA	Other
ENSG00000139220	PPFIA2	protein_coding	Y	N	N	N	N	N	N	-1.95137	0.00333595	-0.384982	0.694503	1.56268	0.131261	-1.06795	0.0623392	GO:0061001;GO:0007160;GO:0050808;GO:0060998;GO:0099519	regulation of dendritic spine morphogenesis;cell-matrix adhesion;synapse organization;regulation of dendritic spine development;dense core granule cytoskeletal transport	GO:0007155	Cell adhesion
ENSG00000267361	SEC24AP1	processed_pseudogene	Y	N	N	Y	N	N	N	-2.42467	0.00337118	-1.30441	0.161715	1.10946	0.483781	-1.49461	0.0216288	NA	NA	NA	None
ENSG00000287009	AC021037.1	lncRNA	Y	Y	N	Y	N	N	N	0.839271	0.00343673	1.05115	0.00135093	0.216571	0.740974	0.727668	0.00551279	NA	NA	NA	None
ENSG00000264176	MAGOH2P	transcribed_processed_pseudogene	Y	Y	N	Y	N	N	N	-1.11571	0.00343673	-1.05533	0.0183	0.0587474	0.965803	-0.969924	0.00324039	NA	NA	NA	None
ENSG00000021300	PLEKHB1	protein_coding	Y	Y	N	Y	Y	N	N	-2.7624	0.00345631	-2.43833	0.027628	0.324898	0.909318	-2.11034	0.00755251	GO:0007602;GO:0045595	phototransduction;regulation of cell differentiation	GO:0048869	Cellular developmental process
ENSG00000233237	LINC00472	lncRNA	Y	N	N	N	N	N	N	-0.775886	0.00349106	-0.0955748	0.834082	0.677501	0.101693	-0.326737	0.194181	NA	NA	NA	None
ENSG00000144455	SUMF1	protein_coding	Y	N	N	N	N	N	N	-0.770254	0.00349137	-0.254694	0.476283	0.511041	0.252024	-0.252709	0.36713	GO:0043687;GO:0006687;GO:0018158;GO:0043687	post-translational protein modification;glycosphingolipid metabolic process;protein oxidation;post-translational protein modification	NA	Other
ENSG00000273079	GRIN2B	protein_coding	Y	N	N	Y	N	N	N	-2.71239	0.00349137	-1.72562	0.102793	0.986712	0.620218	-1.64181	0.0307334	GO:0007268;GO:0035249;GO:0060079;GO:0007420;GO:0035235;GO:0035235;GO:0048167;GO:0048168;GO:0051968;GO:0051968;GO:0060291;GO:0097553;GO:0097553;GO:0098655;GO:0098976;GO:1904062;GO:2000463;GO:2000463;GO:0007215;GO:0007611;GO:0051290;GO:1901216;GO:0007611;GO:0045471;GO:1902951;GO:2001056	chemical synaptic transmission;synaptic transmission, glutamatergic;excitatory postsynaptic potential;brain development;ionotropic glutamate receptor signaling pathway;ionotropic glutamate receptor signaling pathway;regulation of synaptic plasticity;regulation of neuronal synaptic plasticity;positive regulation of synaptic transmission, glutamatergic;positive regulation of synaptic transmission, …	GO:0007399	Nervous system development/neurogenesis
ENSG00000265158	LRRC37A7P	transcribed_processed_pseudogene	Y	N	N	N	N	N	N	-2.47812	0.00349137	-1.77467	0.0984739	0.712183	0.731859	-1.29062	0.0878492	NA	NA	NA	None
ENSG00000236778	INTS6-AS1	lncRNA	Y	N	N	N	N	N	N	-0.818137	0.00349137	-0.181499	0.685543	0.635351	0.171998	-0.373678	0.170883	NA	NA	NA	None
ENSG00000276855	AC015922.3	lncRNA	Y	Y	N	Y	N	N	N	-1.42963	0.00349405	-1.58026	0.00699789	-0.155629	0.918891	-0.894943	0.0326419	NA	NA	NA	None
ENSG00000166881	NEMP1	protein_coding	Y	N	N	Y	N	N	N	0.604316	0.00354469	0.485725	0.0503978	-0.118474	0.820173	0.398545	0.0369682	GO:0071763	nuclear membrane organization	NA	Other
ENSG00000188493	C19orf54	protein_coding	Y	N	N	Y	N	N	N	0.629203	0.00355726	0.487259	0.0673087	-0.137974	0.7958	0.502474	0.00987854	GO:0016485	protein processing	NA	Other
ENSG00000170248	PDCD6IP	protein_coding	Y	N	Y	N	N	N	N	-0.543457	0.00356772	0.0680274	0.832545	0.610627	0.0278307	-0.165006	0.40136	GO:0039702;GO:0061952;GO:0036258;GO:0039702;GO:0051260;GO:1903543;GO:1903553;GO:0000281;GO:0070830;GO:0010824;GO:0045199;GO:0000281;GO:0090611;GO:0046755;GO:0090559;GO:0000915;GO:1903551	viral budding via host ESCRT complex;midbody abscission;multivesicular body assembly;viral budding via host ESCRT complex;protein homooligomerization;positive regulation of exosomal secretion;positive regulation of extracellular exosome assembly;mitotic cytokinesis;bicellular tight junction assembly;regulation of centrosome duplication;maintenance of epithelial cell apical/basal polarity;mitotic …	GO:0007049	Cell cycle/proliferation
ENSG00000104164	BLOC1S6	protein_coding	Y	Y	N	Y	N	N	N	-0.569212	0.00362932	-0.726617	0.00134072	-0.158358	0.733857	-0.461899	0.00779524	GO:0008089;GO:0032438;GO:0048490;GO:0031175;GO:0016081;GO:0046907;GO:0035646;GO:0032402;GO:0050942	anterograde axonal transport;melanosome organization;anterograde synaptic vesicle transport;neuron projection development;synaptic vesicle docking;intracellular transport;endosome to melanosome transport;melanosome transport;positive regulation of pigment cell differentiation	GO:0048869	Cellular developmental process
ENSG00000065328	MCM10	protein_coding	Y	N	N	N	N	N	N	1.34268	0.00364594	0.441548	0.537329	-0.900177	0.24414	0.657792	0.161843	GO:0006974;GO:0006270;GO:0006270	cellular response to DNA damage stimulus;DNA replication initiation;DNA replication initiation	GO:0006974	Cellular response to DNA damage stimulus
ENSG00000162929	KIAA1841	protein_coding	Y	Y	N	N	N	N	N	0.573766	0.00364594	0.629758	0.00429714	0.0599384	0.9157	0.323299	0.0906258	GO:0045190	isotype switching	NA	Other
ENSG00000129810	SGO1	protein_coding	Y	Y	N	Y	Y	N	N	1.75368	0.00368951	1.70303	0.0138922	-0.0520548	0.981262	1.25517	0.0265673	GO:0007059;GO:0008608;GO:0000070;GO:0010457;GO:0010457;GO:0045132;GO:0071962	chromosome segregation;attachment of spindle microtubules to kinetochore;mitotic sister chromatid segregation;centriole-centriole cohesion;centriole-centriole cohesion;meiotic chromosome segregation;mitotic sister chromatid cohesion, centromeric	GO:0007049	Cell cycle/proliferation
ENSG00000286863	AL513166.1	lncRNA	Y	Y	N	Y	N	N	N	-1.49069	0.00370855	-1.2495	0.0410906	0.234266	0.873535	-0.963252	0.0314276	NA	NA	NA	None
ENSG00000197410	DCHS2	protein_coding	Y	Y	N	Y	Y	N	N	-2.39426	0.00372666	-4.77308	0.000294491	-2.37816	0.22662	-2.42866	0.00281587	NA	NA	NA	None
ENSG00000174748	RPL15	protein_coding	Y	N	N	N	N	N	N	-0.82815	0.00372666	-0.50968	0.159049	0.31675	0.603369	-0.492362	0.060453	GO:0006412;GO:0006412;GO:0002181;GO:0002181	translation;translation;cytoplasmic translation;cytoplasmic translation	NA	Other
ENSG00000182010	RTKN2	protein_coding	Y	N	N	N	N	N	N	1.62063	0.00378433	0.442682	0.617831	-1.1679	0.210566	0.677815	0.270209	GO:0051092;GO:1901224;GO:0008284;GO:0030097;GO:2001243	positive regulation of NF-kappaB transcription factor activity;positive regulation of NIK/NF-kappaB signaling;positive regulation of cell population proliferation;hemopoiesis;negative regulation of intrinsic apoptotic signaling pathway	GO:0008283	Cell cycle/proliferation
ENSG00000232527	LINC02802	lncRNA	Y	N	N	N	N	N	N	1.4189	0.00384737	0.431746	0.573628	-0.983233	0.234176	0.873564	0.0663281	NA	NA	NA	None
ENSG00000154263	ABCA10	protein_coding	Y	N	N	Y	N	N	N	-2.12744	0.00388166	-0.961668	0.297247	1.15627	0.391246	-1.32765	0.0322067	GO:0006869	lipid transport	NA	Other
ENSG00000117632	STMN1	protein_coding	Y	Y	N	Y	Y	N	N	-1.57516	0.00390405	-1.39717	0.031621	0.175242	0.9157	-1.12444	0.0143123	GO:0009615;GO:0007019;GO:0031110;GO:0031175;GO:0007165;GO:0035556;GO:0007052;GO:0000281;GO:0031115;GO:0035024;GO:0051497;GO:0061436;GO:0070495;GO:1905098;GO:0031110;GO:0007019;GO:0007019;GO:0048012	response to virus;microtubule depolymerization;regulation of microtubule polymerization or depolymerization;neuron projection development;signal transduction;intracellular signal transduction;mitotic spindle organization;mitotic cytokinesis;negative regulation of microtubule polymerization;negative regulation of Rho protein signal transduction;negative regulation of stress fiber assembly;establis…	GO:0007049	Cell cycle/proliferation
ENSG00000237324	AC093158.1	lncRNA	Y	N	N	Y	N	N	N	-1.89762	0.00390405	-1.09713	0.160512	0.806478	0.547364	-1.15114	0.0354283	NA	NA	NA	None
ENSG00000167670	CHAF1A	protein_coding	Y	N	N	N	N	N	N	0.882891	0.00390405	0.29352	0.529798	-0.590095	0.252385	0.440804	0.149271	GO:0006334;GO:0006334;GO:0006335	nucleosome assembly;nucleosome assembly;DNA replication-dependent chromatin assembly	GO:0006325	Chromatin/chromosome organization
ENSG00000285928	AC103591.4	lncRNA	Y	Y	N	Y	N	N	N	-0.837119	0.00393683	-0.765426	0.0245787	0.0733612	0.935745	-0.505101	0.0476058	NA	NA	NA	None
ENSG00000149554	CHEK1	protein_coding	Y	N	N	N	N	N	N	1.11995	0.00398466	0.725909	0.151023	-0.396276	0.628931	0.567909	0.166663	GO:0006915;GO:0006281;GO:0006974;GO:0006974;GO:0006468;GO:0006338;GO:0007095;GO:0000077;GO:0000077;GO:0071260;GO:0010569;GO:0035556;GO:1901796;GO:0006468;GO:0090399;GO:0006260;GO:0018107;GO:0042770;GO:0044818;GO:0045787;GO:0045814;GO:0045839;GO:0046602;GO:0070317	apoptotic process;DNA repair;cellular response to DNA damage stimulus;cellular response to DNA damage stimulus;protein phosphorylation;chromatin remodeling;mitotic G2 DNA damage checkpoint signaling;DNA damage checkpoint signaling;DNA damage checkpoint signaling;cellular response to mechanical stimulus;regulation of double-strand break repair via homologous recombination;intracellular signal tran…	GO:0007049	Cell cycle/proliferation
ENSG00000087586	AURKA	protein_coding	Y	N	N	N	N	N	N	1.19178	0.00404778	0.651899	0.250638	-0.537157	0.501438	0.742558	0.096355	GO:0006468;GO:0018105;GO:0010629;GO:0090141;GO:0046777;GO:0031647;GO:0006468;GO:1901796;GO:0007052;GO:0032091;GO:0000278;GO:0045840;GO:0009611;GO:0097421;GO:0000086;GO:0007051;GO:0010389;GO:0032465;GO:0045931;GO:0046605;GO:0061523	protein phosphorylation;peptidyl-serine phosphorylation;negative regulation of gene expression;positive regulation of mitochondrial fission;protein autophosphorylation;regulation of protein stability;protein phosphorylation;regulation of signal transduction by p53 class mediator;mitotic spindle organization;negative regulation of protein binding;mitotic cell cycle;positive regulation of mitotic n…	GO:0007049	Cell cycle/proliferation
ENSG00000167535	CACNB3	protein_coding	Y	N	N	N	N	N	N	0.675506	0.0040686	0.15504	0.691649	-0.518393	0.188336	0.24298	0.367061	GO:0006816;GO:0007268;GO:0007528;GO:1901385;GO:1901843;GO:0072659;GO:0060402;GO:0061577;GO:0098903	calcium ion transport;chemical synaptic transmission;neuromuscular junction development;regulation of voltage-gated calcium channel activity;positive regulation of high voltage-gated calcium channel activity;protein localization to plasma membrane;calcium ion transport into cytosol;calcium ion transmembrane transport via high voltage-gated calcium channel;regulation of membrane repolarization dur…	NA	Other
ENSG00000104361	NIPAL2	protein_coding	Y	N	N	N	N	N	N	-1.3514	0.00411622	-0.457854	0.470913	0.888745	0.278954	-0.592557	0.201158	GO:0015693	magnesium ion transport	NA	Other
ENSG00000121281	ADCY7	protein_coding	Y	N	N	N	N	N	N	1.06974	0.00411622	0.570686	0.271509	-0.495077	0.501547	0.647679	0.071814	GO:0006171;GO:0007189;GO:0007193;GO:1900016;GO:0006171;GO:0002819;GO:0071285;GO:0071361	cAMP biosynthetic process;adenylate cyclase-activating G protein-coupled receptor signaling pathway;adenylate cyclase-inhibiting G protein-coupled receptor signaling pathway;negative regulation of cytokine production involved in inflammatory response;cAMP biosynthetic process;regulation of adaptive immune response;cellular response to lithium ion;cellular response to ethanol	NA	Other
ENSG00000107611	CUBN	protein_coding	Y	N	N	N	N	N	N	-1.08666	0.00411714	-0.772783	0.0826838	0.310874	0.725434	-0.648487	0.0571999	GO:0009235;GO:0015889;GO:0001894;GO:0006898;GO:0015889	cobalamin metabolic process;cobalamin transport;tissue homeostasis;receptor-mediated endocytosis;cobalamin transport	GO:0016192	Other
ENSG00000158321	AUTS2	protein_coding	Y	N	N	N	N	N	N	0.68097	0.00412703	0.466899	0.161095	-0.211195	0.721956	0.418935	0.099435	GO:0010592;GO:0031532;GO:0001764;GO:0045944;GO:0048675;GO:0097484;GO:0051571;GO:2000620;GO:0035022	positive regulation of lamellipodium assembly;actin cytoskeleton reorganization;neuron migration;positive regulation of transcription by RNA polymerase II;axon extension;dendrite extension;positive regulation of histone H3-K4 methylation;positive regulation of histone H4-K16 acetylation;positive regulation of Rac protein signal transduction	GO:0016477	Cell migration
ENSG00000160957	RECQL4	protein_coding	Y	N	N	N	N	N	N	0.954678	0.00413066	0.330398	0.499554	-0.622472	0.266029	0.522836	0.113502	GO:0006281;GO:0000724;GO:0000723;GO:0032508;GO:0032508;GO:0000723;GO:0006260;GO:0006268;GO:0061820;GO:0061820	DNA repair;double-strand break repair via homologous recombination;telomere maintenance;DNA duplex unwinding;DNA duplex unwinding;telomere maintenance;DNA replication;DNA unwinding involved in DNA replication;telomeric D-loop disassembly;telomeric D-loop disassembly	GO:0006974	Cellular response to DNA damage stimulus
ENSG00000215018	COL28A1	protein_coding	Y	N	N	Y	N	N	N	-3.79391	0.00413066	-2.25819	0.126337	1.52911	0.568871	-2.2617	0.0330453	GO:0030198;GO:0007155	extracellular matrix organization;cell adhesion	GO:0007155	Cell adhesion
ENSG00000275586	SRP	misc_RNA	Y	Y	N	Y	Y	N	N	1.50528	0.00413623	2.07269	0.000294491	0.564672	0.546927	1.10411	0.0326174	NA	NA	NA	None
ENSG00000225165	RTRAFP2	processed_pseudogene	Y	N	N	N	N	N	N	-1.98435	0.00414598	-0.238563	0.843028	1.74069	0.113228	-0.911036	0.165412	NA	NA	NA	None
ENSG00000101412	E2F1	protein_coding	Y	N	N	N	N	N	N	1.22753	0.00417547	0.138859	0.868724	-1.0887	0.115778	0.445395	0.359494	GO:0010628;GO:0006355;GO:0006351;GO:0045944;GO:0045944;GO:0045893;GO:0006357;GO:0000077;GO:0043065;GO:0045892;GO:0045893;GO:0000122;GO:0045892;GO:0045599;GO:0070345;GO:0000082;GO:0008630;GO:0048146;GO:0043392;GO:0043433;GO:0071930;GO:2000045;GO:0048255;GO:0000083	positive regulation of gene expression;regulation of DNA-templated transcription;DNA-templated transcription;positive regulation of transcription by RNA polymerase II;positive regulation of transcription by RNA polymerase II;positive regulation of DNA-templated transcription;regulation of transcription by RNA polymerase II;DNA damage checkpoint signaling;positive regulation of apoptotic process;n…	GO:0007049	Cell cycle/proliferation
ENSG00000226750	AL360271.2	unprocessed_pseudogene	Y	Y	N	Y	Y	N	N	2.4321	0.00419418	2.20556	0.035303	-0.228335	0.928366	1.65736	0.0476058	NA	NA	NA	None
ENSG00000272899	ATP6V1FNB	protein_coding	Y	Y	N	Y	N	N	N	0.989137	0.00419418	1.66619	3.00405e-05	0.686139	0.234259	0.970031	0.00265092	NA	NA	NA	None
ENSG00000228649	SNHG26	lncRNA	Y	N	N	N	N	N	N	-1.60431	0.00419418	-0.759386	0.2965	0.843963	0.420138	-0.868273	0.0766135	NA	NA	NA	None
ENSG00000136982	DSCC1	protein_coding	Y	N	N	N	N	N	N	1.16465	0.00419418	0.577178	0.29923	-0.586468	0.425254	0.63417	0.119644	GO:0006275;GO:1900264;GO:0034421;GO:0034088;GO:0034088	regulation of DNA replication;positive regulation of DNA-directed DNA polymerase activity;post-translational protein acetylation;maintenance of mitotic sister chromatid cohesion;maintenance of mitotic sister chromatid cohesion	GO:0007049	Cell cycle/proliferation
ENSG00000159788	RGS12	protein_coding	Y	N	N	N	N	N	N	0.523479	0.00421323	0.282692	0.228693	-0.240175	0.48984	0.30784	0.0756681	GO:0007186;GO:0008277;GO:0008277	G protein-coupled receptor signaling pathway;regulation of G protein-coupled receptor signaling pathway;regulation of G protein-coupled receptor signaling pathway	NA	Other
ENSG00000267924	AC139769.2	lncRNA	Y	N	N	N	N	N	N	-1.85005	0.00422854	-0.177973	0.876762	1.67007	0.113306	-0.992765	0.109293	NA	NA	NA	None
ENSG00000278385	AC121338.2	lncRNA	Y	N	N	N	N	N	N	-2.90296	0.00429681	-2.10209	0.0750843	0.799134	0.747145	-1.6279	0.0622507	NA	NA	NA	None
ENSG00000088280	ASAP3	protein_coding	Y	N	N	Y	N	N	N	1.1587	0.00429681	0.657386	0.239791	-0.493477	0.549214	0.786502	0.0396723	GO:0043547;GO:0016477;GO:0051492;GO:0051492	positive regulation of GTPase activity;cell migration;regulation of stress fiber assembly;regulation of stress fiber assembly	GO:0016477	Cell migration
ENSG00000224525	AL591686.1	lncRNA	Y	N	N	N	N	N	N	2.61007	0.00429681	0.704152	0.677864	-1.91292	0.233199	1.07511	0.301738	NA	NA	NA	None
ENSG00000153902	LGI4	protein_coding	Y	Y	N	Y	Y	N	N	-1.78423	0.00429881	-1.77818	0.0183707	0.0066205	0.998191	-1.26556	0.0180077	GO:0042551;GO:0031641;GO:0022011	neuron maturation;regulation of myelination;myelination in peripheral nervous system	GO:0048869	Cellular developmental process
ENSG00000173258	ZNF483	protein_coding	Y	N	N	N	N	N	N	-1.12605	0.00430343	-0.277968	0.6445	0.843282	0.194897	-0.538033	0.141116	NA	NA	NA	None
ENSG00000000003	TSPAN6	protein_coding	Y	Y	N	N	N	N	N	-1.13497	0.00430343	-0.981402	0.036203	0.150191	0.895017	-0.648509	0.0637369	GO:0043123;GO:1901223;GO:0039532	positive regulation of I-kappaB kinase/NF-kappaB signaling;negative regulation of NIK/NF-kappaB signaling;negative regulation of viral-induced cytoplasmic pattern recognition receptor signaling pathway	NA	Other
ENSG00000137338	PGBD1	protein_coding	Y	N	N	N	N	N	N	0.697404	0.00430343	0.296956	0.384888	-0.399494	0.355818	0.333581	0.185818	NA	NA	NA	None
ENSG00000272057	AC016575.1	lncRNA	Y	N	N	N	N	N	N	-1.68581	0.00430343	-0.87353	0.265649	0.803247	0.485671	-0.918367	0.0993019	NA	NA	NA	None
ENSG00000226765	RPSAP33	processed_pseudogene	Y	Y	N	Y	Y	N	N	2.39252	0.00430343	2.42798	0.0123769	0.0247264	0.993709	1.81453	0.0212993	NA	NA	NA	None
ENSG00000226051	ZNF503-AS1	lncRNA	Y	N	N	N	N	N	N	-1.28652	0.00431878	-0.607831	0.273343	0.671969	0.415451	-0.575872	0.187923	NA	NA	NA	None
ENSG00000198937	CCDC167	protein_coding	Y	N	Y	N	N	N	N	0.802242	0.00434279	-0.0865636	0.874442	-0.887077	0.0443942	0.202852	0.55028	NA	NA	NA	None
ENSG00000213424	KRT222	protein_coding	Y	N	N	N	N	N	N	-2.55385	0.00436193	-0.614084	0.603803	1.92163	0.183358	-1.32003	0.100726	NA	NA	NA	None
ENSG00000186675	MAGEE2	protein_coding	Y	N	N	N	N	N	N	-1.89578	0.00439132	-0.677111	0.450175	1.21403	0.279138	-1.0092	0.0818788	GO:0000122	negative regulation of transcription by RNA polymerase II	GO:0006355	Regulation of DNA-templated transcription
ENSG00000245857	GS1-24F4.2	lncRNA	Y	Y	N	Y	Y	N	N	1.83595	0.00440607	1.58207	0.0383659	-0.252394	0.875856	1.61034	0.00770925	NA	NA	NA	None
ENSG00000273107	AL512598.1	lncRNA	Y	N	Y	N	N	N	Y	-2.69655	0.0044288	0.870743	0.40099	3.56822	0.00413351	-0.410577	0.692231	NA	NA	NA	None
ENSG00000077152	UBE2T	protein_coding	Y	N	N	N	N	N	N	1.28396	0.00445126	0.526843	0.406039	-0.749643	0.336842	0.5814	0.228579	GO:0006281;GO:0006974;GO:0051865;GO:0085020;GO:0070936;GO:0000209;GO:0006974;GO:0070534;GO:0070979;GO:0006513;GO:0035519;GO:0044314	DNA repair;cellular response to DNA damage stimulus;protein autoubiquitination;protein K6-linked ubiquitination;protein K48-linked ubiquitination;protein polyubiquitination;cellular response to DNA damage stimulus;protein K63-linked ubiquitination;protein K11-linked ubiquitination;protein monoubiquitination;protein K29-linked ubiquitination;protein K27-linked ubiquitination	GO:0006974	Cellular response to DNA damage stimulus
ENSG00000163684	RPP14	protein_coding	Y	N	N	N	N	N	N	-0.704463	0.00445126	-0.278982	0.400563	0.42383	0.324227	-0.306066	0.188997	GO:0001682	tRNA 5'-leader removal	NA	Other
ENSG00000151689	INPP1	protein_coding	Y	N	N	N	N	N	N	-0.850112	0.00445424	-0.305229	0.476125	0.545456	0.295603	-0.324703	0.265513	GO:0007165;GO:0006796	signal transduction;phosphate-containing compound metabolic process	NA	Other
ENSG00000235904	RBMS3-AS3	lncRNA	Y	N	N	N	N	N	N	-0.944656	0.00445815	-0.204906	0.697354	0.742735	0.166345	-0.465716	0.12797	NA	NA	NA	None
ENSG00000281392	LINC00506	lncRNA	Y	N	N	N	N	N	N	-2.29609	0.00446533	-0.650889	0.545064	1.63206	0.236236	-1.18281	0.0660687	NA	NA	NA	None
ENSG00000131951	LRRC9	protein_coding	Y	N	Y	N	N	N	Y	-2.17475	0.00449543	0.730184	0.415259	2.89793	0.00464458	-0.588337	0.421563	NA	NA	NA	None
ENSG00000138182	KIF20B	protein_coding	Y	Y	N	Y	N	N	N	0.967023	0.00449543	0.825634	0.0447228	-0.134793	0.883853	0.661112	0.041707	GO:0051726;GO:0008284;GO:0008284;GO:0048812;GO:2000114;GO:2001224;GO:0007018;GO:0032467;GO:0090316;GO:0035372;GO:0007088;GO:1903438	regulation of cell cycle;positive regulation of cell population proliferation;positive regulation of cell population proliferation;neuron projection morphogenesis;regulation of establishment of cell polarity;positive regulation of neuron migration;microtubule-based movement;positive regulation of cytokinesis;positive regulation of intracellular protein transport;protein localization to microtubul…	GO:0007049	Cell cycle/proliferation
ENSG00000206647	AC007240.1	snoRNA	Y	N	N	N	N	N	N	2.27637	0.00449543	1.32949	0.203965	-0.949543	0.541676	1.31538	0.0837678	NA	NA	NA	None
ENSG00000168216	LMBRD1	protein_coding	Y	Y	N	Y	N	N	N	-0.736165	0.00449543	-0.744855	0.0184645	-0.00617368	0.99524	-0.578989	0.0124969	GO:0007369;GO:0072583;GO:0061462;GO:0038016;GO:0061462	gastrulation;clathrin-dependent endocytosis;protein localization to lysosome;insulin receptor internalization;protein localization to lysosome	GO:0016192	Other
ENSG00000103495	MAZ	protein_coding	Y	N	N	N	N	N	N	0.71461	0.00449543	0.387542	0.248041	-0.325176	0.512269	0.366039	0.156618	GO:0000122;GO:0006367;GO:0006357;GO:0010628;GO:0008284;GO:0030335;GO:0014068;GO:0051897;GO:2001234;GO:0045893;GO:0006369	negative regulation of transcription by RNA polymerase II;transcription initiation at RNA polymerase II promoter;regulation of transcription by RNA polymerase II;positive regulation of gene expression;positive regulation of cell population proliferation;positive regulation of cell migration;positive regulation of phosphatidylinositol 3-kinase signaling;positive regulation of protein kinase B sign…	GO:0008283	Cell cycle/proliferation
ENSG00000164087	POC1A	protein_coding	Y	Y	N	Y	N	N	N	1.04599	0.00453272	0.962666	0.0248125	-0.084407	0.938697	0.847237	0.0122756	GO:0060271	cilium assembly	NA	Other
ENSG00000180198	RCC1	protein_coding	Y	N	N	Y	N	N	N	0.781058	0.00453675	0.642304	0.0524683	-0.137027	0.850125	0.528328	0.0486961	GO:0007059;GO:0007052;GO:0000082;GO:0051225;GO:0007088;GO:0007084;GO:0016032	chromosome segregation;mitotic spindle organization;G1/S transition of mitotic cell cycle;spindle assembly;regulation of mitotic nuclear division;mitotic nuclear membrane reassembly;viral process	GO:0007049	Cell cycle/proliferation
ENSG00000230948	AURKBP1	processed_pseudogene	Y	N	N	N	N	N	N	-2.27702	0.00454655	-0.918452	0.428357	1.36687	0.368732	-1.11584	0.165075	NA	NA	NA	None
ENSG00000138613	APH1B	protein_coding	Y	N	N	N	N	N	N	-1.00132	0.00455145	-0.42111	0.382059	0.578441	0.361646	-0.502106	0.128412	GO:0007219;GO:0016485;GO:0016485;GO:0042987;GO:0042987;GO:0016485;GO:0007220;GO:0007220;GO:0034205;GO:0034205;GO:0007220;GO:0010950;GO:0010950;GO:0031293;GO:0042987	Notch signaling pathway;protein processing;protein processing;amyloid precursor protein catabolic process;amyloid precursor protein catabolic process;protein processing;Notch receptor processing;Notch receptor processing;amyloid-beta formation;amyloid-beta formation;Notch receptor processing;positive regulation of endopeptidase activity;positive regulation of endopeptidase activity;membrane prote…	NA	Other
ENSG00000137404	NRM	protein_coding	Y	N	Y	N	N	N	N	0.861742	0.0045771	-0.113698	0.837164	-0.972304	0.0403669	0.26291	0.456585	NA	NA	NA	None
ENSG00000100307	CBX7	protein_coding	Y	Y	N	Y	N	N	N	-1.11617	0.00460126	-1.23917	0.00852736	-0.124697	0.917484	-0.893224	0.00993272	GO:0000122;GO:0000122	negative regulation of transcription by RNA polymerase II;negative regulation of transcription by RNA polymerase II	GO:0006355	Regulation of DNA-templated transcription
ENSG00000271803	AL121906.1	lncRNA	Y	N	N	N	N	N	N	1.46784	0.00462977	0.26954	0.78494	-1.19326	0.165517	0.760444	0.162674	NA	NA	NA	None
ENSG00000259030	FPGT-TNNI3K	protein_coding	Y	N	N	N	N	N	N	-1.3573	0.00462977	-0.938651	0.107351	0.416597	0.7071	-0.820397	0.0540413	NA	NA	NA	None
ENSG00000203727	SAMD5	protein_coding	Y	Y	N	N	N	N	N	-1.68688	0.00462977	-1.65677	0.0189495	0.0272436	0.991688	-0.960472	0.0744987	NA	NA	NA	None
ENSG00000146143	PRIM2	protein_coding	Y	N	Y	N	N	N	N	0.611386	0.00462977	-0.0622176	0.883629	-0.673916	0.0447948	0.117316	0.670396	GO:0006269;GO:0006270;GO:0006269;GO:1903934	DNA replication, synthesis of RNA primer;DNA replication initiation;DNA replication, synthesis of RNA primer;positive regulation of DNA primase activity	GO:0006260	DNA replication
ENSG00000172005	MAL	protein_coding	Y	N	N	Y	N	N	N	-3.83511	0.00469953	-2.49388	0.122039	1.34226	0.663563	-2.24716	0.0413622	GO:0006915;GO:0030154;GO:0045176;GO:0042552;GO:0042552;GO:0042552;GO:0007417;GO:0001766	apoptotic process;cell differentiation;apical protein localization;myelination;myelination;myelination;central nervous system development;membrane raft polarization	GO:0012501	Programmed cell death
ENSG00000165948	IFI27L1	protein_coding	Y	N	Y	N	N	N	N	0.854032	0.00469953	-0.298729	0.530763	-1.15004	0.0135916	0.241404	0.49969	GO:0006915;GO:0097190	apoptotic process;apoptotic signaling pathway	GO:0012501	Programmed cell death
ENSG00000125851	PCSK2	protein_coding	Y	N	N	Y	N	N	N	-2.24862	0.00469953	-1.82691	0.0509827	0.416314	0.84694	-1.45879	0.0354946	GO:0016485;GO:0016486;GO:0006508;GO:0030070;GO:0034230;GO:0034231	protein processing;peptide hormone processing;proteolysis;insulin processing;enkephalin processing;islet amyloid polypeptide processing	NA	Other
ENSG00000258375	AC079363.1	processed_pseudogene	Y	N	N	N	N	N	N	-1.85915	0.00470424	-0.412165	0.650735	1.44071	0.161933	-0.948954	0.088965	NA	NA	NA	None
ENSG00000109265	CRACD	protein_coding	Y	N	N	N	N	N	N	1.20002	0.00474162	0.866008	0.0856477	-0.323243	0.741375	0.525781	0.266846	GO:0030838;GO:0030277;GO:0030277;GO:0010669;GO:2000813;GO:2000813	positive regulation of actin filament polymerization;maintenance of gastrointestinal epithelium;maintenance of gastrointestinal epithelium;epithelial structure maintenance;negative regulation of barbed-end actin filament capping;negative regulation of barbed-end actin filament capping	NA	Other
ENSG00000136261	BZW2	protein_coding	Y	Y	N	N	N	N	N	0.939868	0.00476621	0.900829	0.0249699	-0.0338962	0.978769	0.631428	0.0660687	GO:0006446	regulation of translational initiation	NA	Other
ENSG00000185129	PURA	protein_coding	Y	Y	N	Y	N	N	N	-0.490419	0.0047792	-0.596638	0.00638366	-0.107927	0.823306	-0.494628	0.00265233	GO:0000122;GO:0006268;GO:0006357;GO:0006270	negative regulation of transcription by RNA polymerase II;DNA unwinding involved in DNA replication;regulation of transcription by RNA polymerase II;DNA replication initiation	GO:0006260	DNA replication
ENSG00000203930	LINC00632	lncRNA	Y	N	Y	N	N	N	Y	-2.18803	0.00478669	0.621255	0.499674	2.79879	0.00678022	-0.430509	0.615778	NA	NA	NA	None
ENSG00000120647	CCDC77	protein_coding	Y	N	N	N	N	N	N	0.775279	0.00478669	0.257401	0.513848	-0.512784	0.27136	0.393941	0.149935	NA	NA	NA	None
ENSG00000165689	ENTR1	protein_coding	Y	N	N	Y	N	N	N	0.586326	0.00478669	0.422849	0.103998	-0.160086	0.743253	0.449454	0.0205387	GO:0032456;GO:0032465;GO:0032465;GO:0045724;GO:1903566;GO:0045724;GO:1903566	endocytic recycling;regulation of cytokinesis;regulation of cytokinesis;positive regulation of cilium assembly;positive regulation of protein localization to cilium;positive regulation of cilium assembly;positive regulation of protein localization to cilium	GO:0007049	Cell cycle/proliferation
ENSG00000257467	PPFIA2-AS1	lncRNA	Y	N	N	N	N	N	N	-2.01129	0.00480086	-0.23254	0.837935	1.77392	0.102261	-1.08166	0.0756681	NA	NA	NA	None
ENSG00000260918	AC107398.3	lncRNA	Y	N	N	Y	N	N	N	-2.59707	0.0048196	-1.51351	0.230398	1.06943	0.627955	-2.13546	0.00957454	NA	NA	NA	None
ENSG00000072135	PTPN18	protein_coding	Y	N	N	N	N	N	N	0.627868	0.00483384	0.0546987	0.898466	-0.571055	0.114778	0.238771	0.324832	GO:0006470;GO:0035335;GO:1901185	protein dephosphorylation;peptidyl-tyrosine dephosphorylation;negative regulation of ERBB signaling pathway	NA	Other
ENSG00000142549	IGLON5	protein_coding	Y	N	N	N	N	N	N	3.74358	0.00484837	1.56808	0.455467	-2.16333	0.339609	2.61025	0.0537054	NA	NA	NA	None
ENSG00000071054	MAP4K4	protein_coding	Y	N	N	N	N	N	N	0.772469	0.00484837	0.296378	0.462229	-0.477258	0.323148	0.455814	0.0828461	GO:0035556;GO:0006468;GO:0048812;GO:0006468;GO:0030335;GO:0000165;GO:0046328;GO:0043408;GO:0001953;GO:0032014;GO:0043066;GO:0043547;GO:0051549;GO:0051894;GO:0120183	intracellular signal transduction;protein phosphorylation;neuron projection morphogenesis;protein phosphorylation;positive regulation of cell migration;MAPK cascade;regulation of JNK cascade;regulation of MAPK cascade;negative regulation of cell-matrix adhesion;positive regulation of ARF protein signal transduction;negative regulation of apoptotic process;positive regulation of GTPase activity;po…	GO:0012501	Programmed cell death
ENSG00000225793	TMEM30A-DT	lncRNA	Y	N	N	N	N	N	N	-0.672971	0.00484837	0.0284129	0.955687	0.700404	0.0647123	-0.262531	0.308071	NA	NA	NA	None
ENSG00000273058	AL359921.2	lncRNA	Y	N	N	N	N	N	N	-0.886182	0.00497596	-0.308312	0.486966	0.573978	0.297202	-0.402728	0.166293	NA	NA	NA	None
ENSG00000144485	HES6	protein_coding	Y	N	N	N	N	N	N	1.37005	0.00500779	-0.188299	0.851926	-1.54863	0.0595766	0.559493	0.315583	GO:0006357;GO:0009952;GO:0050767;GO:0006355;GO:0043433	regulation of transcription by RNA polymerase II;anterior/posterior pattern specification;regulation of neurogenesis;regulation of DNA-templated transcription;negative regulation of DNA-binding transcription factor activity	GO:0048869	Cellular developmental process
ENSG00000005189	REXO5	protein_coding	Y	Y	N	Y	N	N	N	0.837185	0.00501685	0.84619	0.0142334	0.0132736	0.991005	0.709235	0.00993272	NA	NA	NA	None
ENSG00000100314	CABP7	protein_coding	Y	N	N	N	N	N	N	1.77644	0.00501685	0.233469	0.854309	-1.53652	0.141063	0.498527	0.528101	NA	NA	NA	None
ENSG00000269662	BNIP3P39	processed_pseudogene	Y	N	N	N	N	N	N	-1.87103	0.00501685	-0.0747756	0.954467	1.79129	0.083382	-0.962004	0.135825	NA	NA	NA	None
ENSG00000274290	H2BC6	protein_coding	Y	N	N	N	N	N	N	0.982259	0.00501685	0.505487	0.28375	-0.470888	0.474511	0.396972	0.295732	GO:0006334;GO:0050830;GO:0002227;GO:0019731;GO:0061844	nucleosome assembly;defense response to Gram-positive bacterium;innate immune response in mucosa;antibacterial humoral response;antimicrobial humoral immune response mediated by antimicrobial peptide	GO:0006325	Chromatin/chromosome organization
ENSG00000183715	OPCML	protein_coding	Y	N	N	Y	N	N	N	-3.38746	0.00501685	-1.54919	0.291892	1.84691	0.428973	-2.17667	0.0176534	GO:0007155;GO:0008038	cell adhesion;neuron recognition	GO:0007155	Cell adhesion
ENSG00000168939	SPRY3	protein_coding	Y	N	N	N	N	N	N	-0.678673	0.00501734	-0.112282	0.779987	0.563164	0.146901	-0.324091	0.154661	GO:0048513;GO:0070373;GO:0040037;GO:0043407;GO:0046580;GO:0043409;GO:0150013	animal organ development;negative regulation of ERK1 and ERK2 cascade;negative regulation of fibroblast growth factor receptor signaling pathway;negative regulation of MAP kinase activity;negative regulation of Ras protein signal transduction;negative regulation of MAPK cascade;negative regulation of neuron projection arborization	GO:0048869	Cellular developmental process
ENSG00000178163	ZNF518B	protein_coding	Y	Y	N	Y	N	N	N	-1.00884	0.00501734	-1.19256	0.0124339	-0.18694	0.869136	-0.729075	0.0441627	GO:0006357	regulation of transcription by RNA polymerase II	GO:0006355	Regulation of DNA-templated transcription
ENSG00000168852	TPTE2P5	transcribed_unprocessed_pseudogene	Y	N	N	N	N	N	N	-1.23433	0.00505027	-0.193291	0.78605	1.03883	0.132681	-0.608286	0.124494	NA	NA	NA	None
ENSG00000186648	CARMIL3	protein_coding	Y	Y	N	Y	N	N	N	0.850502	0.00505027	1.02791	0.00277668	0.179455	0.805569	0.690195	0.0152208	GO:0016477;GO:0034315;GO:2000249	cell migration;regulation of Arp2/3 complex-mediated actin nucleation;regulation of actin cytoskeleton reorganization	GO:0016477	Cell migration
ENSG00000121446	RGSL1	protein_coding	Y	N	N	N	N	N	N	-1.73439	0.0051178	-0.647489	0.441862	1.09286	0.309161	-0.97906	0.0710922	NA	NA	NA	None
ENSG00000183763	TRAIP	protein_coding	Y	Y	N	Y	N	N	N	1.00939	0.00513137	1.34197	0.000588288	0.328163	0.656392	0.915363	0.00445977	GO:0016567;GO:0006974;GO:0106300;GO:0016567;GO:0031297;GO:0031297;GO:0031297;GO:0007165;GO:0006915;GO:0010804	protein ubiquitination;cellular response to DNA damage stimulus;protein-DNA covalent cross-linking repair;protein ubiquitination;replication fork processing;replication fork processing;replication fork processing;signal transduction;apoptotic process;negative regulation of tumor necrosis factor-mediated signaling pathway	GO:0012501	Programmed cell death
ENSG00000214575	CPEB1	protein_coding	Y	N	N	Y	N	N	N	-2.12455	0.00514703	-1.75932	0.0586723	0.362242	0.867181	-1.39665	0.0307334	GO:0071230;GO:0032869;GO:0071456;GO:1900365;GO:2000766;GO:2000766	cellular response to amino acid stimulus;cellular response to insulin stimulus;cellular response to hypoxia;positive regulation of mRNA polyadenylation;negative regulation of cytoplasmic translation;negative regulation of cytoplasmic translation	NA	Other
ENSG00000175745	NR2F1	protein_coding	Y	N	N	N	N	N	N	1.79168	0.00514923	0.843555	0.345756	-0.94328	0.414794	0.866606	0.19535	GO:0000122;GO:0000122;GO:0030154;GO:0045944;GO:0048856;GO:0007165	negative regulation of transcription by RNA polymerase II;negative regulation of transcription by RNA polymerase II;cell differentiation;positive regulation of transcription by RNA polymerase II;anatomical structure development;signal transduction	GO:0048869	Cellular developmental process
ENSG00000149636	DSN1	protein_coding	Y	N	Y	N	N	N	N	0.663188	0.00514923	-0.0758433	0.869349	-0.740268	0.0447948	0.182346	0.517945	GO:0000070	mitotic sister chromatid segregation	GO:0007049	Cell cycle/proliferation
ENSG00000182983	ZNF662	protein_coding	Y	N	Y	N	N	N	Y	-1.93625	0.00514923	0.650866	0.417421	2.591	0.00551703	-0.414151	0.587579	GO:0006357	regulation of transcription by RNA polymerase II	GO:0006355	Regulation of DNA-templated transcription
ENSG00000265912	AC037487.1	lncRNA	Y	N	N	Y	N	N	N	-2.51774	0.00514923	-1.15769	0.266699	1.34807	0.405178	-1.54466	0.026951	NA	NA	NA	None
ENSG00000043143	JADE2	protein_coding	Y	Y	N	N	N	N	N	-0.833228	0.00514923	-0.850845	0.0140748	-0.0190406	0.987267	-0.495506	0.0956509	GO:0006357;GO:0043981;GO:0043982;GO:0006355;GO:0006275;GO:0051726;GO:0001558;GO:0016570;GO:0043983;GO:2000278	regulation of transcription by RNA polymerase II;histone H4-K5 acetylation;histone H4-K8 acetylation;regulation of DNA-templated transcription;regulation of DNA replication;regulation of cell cycle;regulation of cell growth;histone modification;histone H4-K12 acetylation;regulation of DNA biosynthetic process	GO:0007049	Cell cycle/proliferation
ENSG00000255167	AC090857.2	lncRNA	Y	N	N	N	N	N	N	2.61901	0.00518642	1.08416	0.417711	-1.5341	0.333869	1.0672	0.295703	NA	NA	NA	None
ENSG00000144746	ARL6IP5	protein_coding	Y	N	N	N	N	N	N	-0.71283	0.00518642	-0.457597	0.159805	0.254298	0.653722	-0.410237	0.0823949	GO:0043065;GO:0015813;GO:0032874;GO:0043280;GO:0008631;GO:0015031;GO:0071407;GO:0002037;GO:0010917;GO:0051051	positive regulation of apoptotic process;L-glutamate transmembrane transport;positive regulation of stress-activated MAPK cascade;positive regulation of cysteine-type endopeptidase activity involved in apoptotic process;intrinsic apoptotic signaling pathway in response to oxidative stress;protein transport;cellular response to organic cyclic compound;negative regulation of L-glutamate import acro…	GO:0012501	Programmed cell death
ENSG00000143171	RXRG	protein_coding	Y	N	N	N	N	N	N	-3.36412	0.00519061	-2.16533	0.105154	1.21012	0.642511	-1.40367	0.156936	GO:0030154;GO:0045944;GO:0048856;GO:0048384;GO:0032526	cell differentiation;positive regulation of transcription by RNA polymerase II;anatomical structure development;retinoic acid receptor signaling pathway;response to retinoic acid	GO:0048869	Cellular developmental process
ENSG00000266495	AC011731.1	lncRNA	Y	N	N	N	N	N	N	1.59353	0.00519226	1.15565	0.119698	-0.442571	0.73317	0.877253	0.148154	NA	NA	NA	None
ENSG00000161179	YDJC	protein_coding	Y	N	N	N	N	N	N	0.646644	0.00524043	0.0109177	0.983966	-0.634098	0.0881805	0.228432	0.411303	NA	NA	NA	None
ENSG00000175691	ZNF77	protein_coding	Y	N	N	N	N	N	N	0.608845	0.00524601	0.208555	0.512262	-0.398053	0.285225	0.244562	0.314324	GO:0000122	negative regulation of transcription by RNA polymerase II	GO:0006355	Regulation of DNA-templated transcription
ENSG00000237076	AL035706.1	lncRNA	Y	N	N	N	N	N	N	-2.64808	0.00524601	-0.757011	0.595076	1.87311	0.241629	-1.654	0.0554263	NA	NA	NA	None
ENSG00000153933	DGKE	protein_coding	Y	N	N	N	N	N	N	-0.649264	0.00525431	-0.0638754	0.880802	0.585591	0.109523	-0.33209	0.137711	GO:0030168;GO:0046339;GO:0046834;GO:0006654	platelet activation;diacylglycerol metabolic process;lipid phosphorylation;phosphatidic acid biosynthetic process	NA	Other
ENSG00000161277	THAP8	protein_coding	Y	N	N	N	N	N	N	0.701171	0.00527352	0.271156	0.459438	-0.427958	0.330469	0.409408	0.097889	NA	NA	NA	None
ENSG00000213401	MAGEA12	protein_coding	Y	N	N	N	N	N	N	2.40949	0.00530095	0.551169	0.700152	-1.86036	0.18743	0.975464	0.268793	GO:0000122	negative regulation of transcription by RNA polymerase II	GO:0006355	Regulation of DNA-templated transcription
ENSG00000172465	TCEAL1	protein_coding	Y	Y	N	Y	N	N	N	-0.693269	0.00530473	-0.880667	0.00286371	-0.187193	0.762475	-0.556801	0.0118936	NA	NA	NA	None
ENSG00000171867	PRNP	protein_coding	Y	Y	N	Y	N	N	N	-0.891345	0.0053187	-1.35539	0.000302434	-0.464062	0.456086	-0.780216	0.00551279	GO:0006878;GO:0006979;GO:0032689;GO:0032700;GO:1904646;GO:0043433;GO:1902430;GO:1904645;GO:0001933;GO:1901216;GO:0007611;GO:0007616;GO:1990535;GO:0071280;GO:0010955;GO:0031648;GO:0032703;GO:0035584;GO:0043525;GO:0046007;GO:0050730;GO:0050731;GO:0050860;GO:0061098;GO:0070885;GO:0090314;GO:0097062;GO:1900449;GO:1902938;GO:1902951;GO:1902992;GO:1905664	cellular copper ion homeostasis;response to oxidative stress;negative regulation of interferon-gamma production;negative regulation of interleukin-17 production;cellular response to amyloid-beta;negative regulation of DNA-binding transcription factor activity;negative regulation of amyloid-beta formation;response to amyloid-beta;negative regulation of protein phosphorylation;positive regulation o…	GO:0008283	Cell cycle/proliferation
ENSG00000159899	NPR2	protein_coding	Y	N	N	N	N	N	N	-1.55424	0.0053187	-0.742029	0.283756	0.811352	0.4326	-0.661476	0.202174	GO:0097011;GO:0008217;GO:0006182;GO:0006182;GO:0007168;GO:0007168;GO:0007168	cellular response to granulocyte macrophage colony-stimulating factor stimulus;regulation of blood pressure;cGMP biosynthetic process;cGMP biosynthetic process;receptor guanylyl cyclase signaling pathway;receptor guanylyl cyclase signaling pathway;receptor guanylyl cyclase signaling pathway	NA	Other
ENSG00000163320	CGGBP1	protein_coding	Y	N	N	N	N	N	N	-0.622425	0.00532581	-0.179289	0.609926	0.441042	0.257717	-0.339703	0.109146	GO:0010468;GO:0000122;GO:0040029	regulation of gene expression;negative regulation of transcription by RNA polymerase II;epigenetic regulation of gene expression	GO:0006325	Chromatin/chromosome organization
ENSG00000138744	NAAA	protein_coding	Y	Y	N	N	N	N	N	-1.14174	0.00532724	-1.12013	0.0204034	0.0204247	0.990811	-0.745574	0.062946	GO:0006631;GO:0006670;GO:0070292;GO:0070291	fatty acid metabolic process;sphingosine metabolic process;N-acylphosphatidylethanolamine metabolic process;N-acylethanolamine metabolic process	NA	Other
ENSG00000274624	AC007671.1	lncRNA	Y	N	N	N	N	N	N	-1.79154	0.00534397	-0.03932	0.975609	1.76027	0.0717397	-0.938907	0.0917887	NA	NA	NA	None
ENSG00000227354	RBM26-AS1	lncRNA	Y	N	N	N	N	N	N	-1.0377	0.00536264	-0.0873659	0.90198	0.950148	0.113306	-0.503403	0.15711	NA	NA	NA	None
ENSG00000227528	DIAPH3-AS1	lncRNA	Y	N	N	N	N	N	N	2.29542	0.00537061	1.74925	0.0844833	-0.55616	0.766013	1.4606	0.072	NA	NA	NA	None
ENSG00000259067	AL583810.3	lncRNA	Y	Y	N	N	N	N	N	-1.81913	0.0053783	-1.66902	0.0343649	0.151814	0.941519	-1.1592	0.0660687	NA	NA	NA	None
ENSG00000186871	ERCC6L	protein_coding	Y	N	N	N	N	N	N	1.02786	0.00538724	0.78063	0.0835029	-0.247525	0.772945	0.542202	0.139156	NA	NA	NA	None
ENSG00000144410	CPO	protein_coding	Y	N	N	Y	N	N	N	-1.51992	0.0054265	-0.885849	0.177918	0.630271	0.582673	-0.991212	0.0334401	GO:0006508	proteolysis	NA	Other
ENSG00000183955	KMT5A	protein_coding	Y	N	N	N	N	N	N	0.550221	0.0054362	0.303875	0.235754	-0.243945	0.527366	0.337388	0.0756083	GO:0000122;GO:0006357;GO:2000042;GO:0018026;GO:0045892;GO:1901796;GO:0007076;GO:0043516;GO:0043516	negative regulation of transcription by RNA polymerase II;regulation of transcription by RNA polymerase II;negative regulation of double-strand break repair via homologous recombination;peptidyl-lysine monomethylation;negative regulation of DNA-templated transcription;regulation of signal transduction by p53 class mediator;mitotic chromosome condensation;regulation of DNA damage response, signal …	GO:0007049	Cell cycle/proliferation
ENSG00000271955	AC007100.1	lncRNA	Y	N	Y	N	N	N	Y	-2.34218	0.00544689	0.452586	0.69402	2.78485	0.0176174	-1.01212	0.193761	NA	NA	NA	None
ENSG00000133639	BTG1	protein_coding	Y	N	N	Y	N	N	N	-0.821814	0.00546015	-0.597606	0.0957233	0.226435	0.744407	-0.544313	0.0371163	GO:0006355;GO:0008285;GO:0030308;GO:0016477;GO:0008285;GO:0045766;GO:2000271;GO:0045663;GO:0045930;GO:0045663;GO:0045603	regulation of DNA-templated transcription;negative regulation of cell population proliferation;negative regulation of cell growth;cell migration;negative regulation of cell population proliferation;positive regulation of angiogenesis;positive regulation of fibroblast apoptotic process;positive regulation of myoblast differentiation;negative regulation of mitotic cell cycle;positive regulation of …	GO:0007049	Cell cycle/proliferation
ENSG00000205359	SLCO6A1	protein_coding	Y	N	N	Y	N	N	N	-2.64485	0.00546777	-1.55032	0.246436	1.08303	0.630432	-1.87988	0.0417635	GO:0043252	sodium-independent organic anion transport	NA	Other
ENSG00000129596	CDO1	protein_coding	Y	N	N	N	N	N	N	-2.36651	0.00546777	-1.0638	0.322312	1.30279	0.404704	-1.1844	0.0995973	GO:0006954;GO:0042412;GO:0006534;GO:0000097;GO:0019448	inflammatory response;taurine biosynthetic process;cysteine metabolic process;sulfur amino acid biosynthetic process;L-cysteine catabolic process	NA	Other
ENSG00000115241	PPM1G	protein_coding	Y	N	N	N	N	N	N	0.521323	0.00554615	0.107191	0.739171	-0.412696	0.179396	0.252844	0.202838	GO:0006470;GO:0006470;GO:0035970;GO:0051726	protein dephosphorylation;protein dephosphorylation;peptidyl-threonine dephosphorylation;regulation of cell cycle	GO:0007049	Cell cycle/proliferation
ENSG00000121310	ECHDC2	protein_coding	Y	N	N	N	N	N	N	-1.51662	0.00554615	-0.97832	0.13053	0.542799	0.65757	-0.722983	0.152737	GO:0006635	fatty acid beta-oxidation	NA	Other
ENSG00000142230	SAE1	protein_coding	Y	N	N	N	N	N	N	0.549136	0.00554615	0.0412124	0.920818	-0.503516	0.130419	0.265766	0.206069	GO:0016925;GO:0016925;GO:0016925;GO:1903955;GO:0033235	protein sumoylation;protein sumoylation;protein sumoylation;positive regulation of protein targeting to mitochondrion;positive regulation of protein sumoylation	NA	Other
ENSG00000040275	SPDL1	protein_coding	Y	N	N	N	N	N	N	0.753943	0.00554615	0.130521	0.787747	-0.620979	0.163544	0.248349	0.426524	GO:0007080;GO:0000132;GO:0016477;GO:0034501;GO:0007080;GO:0034501;GO:0000132	mitotic metaphase plate congression;establishment of mitotic spindle orientation;cell migration;protein localization to kinetochore;mitotic metaphase plate congression;protein localization to kinetochore;establishment of mitotic spindle orientation	GO:0007049	Cell cycle/proliferation
ENSG00000207721	MIR186	miRNA	Y	N	N	N	N	N	N	-0.811876	0.00554615	-0.302212	0.494995	0.502906	0.371301	-0.499289	0.0634048	NA	NA	NA	None
ENSG00000006016	CRLF1	protein_coding	Y	N	N	N	N	N	N	2.13928	0.00557808	0.137061	0.938317	-1.99848	0.118848	0.839318	0.340079	GO:0008284;GO:0019221;GO:0043524;GO:0042531;GO:0042531	positive regulation of cell population proliferation;cytokine-mediated signaling pathway;negative regulation of neuron apoptotic process;positive regulation of tyrosine phosphorylation of STAT protein;positive regulation of tyrosine phosphorylation of STAT protein	GO:0008283	Cell cycle/proliferation
ENSG00000160410	SHKBP1	protein_coding	Y	N	N	N	N	N	N	0.608211	0.00559799	0.0837193	0.834941	-0.520215	0.15262	0.310768	0.153222	GO:0045742;GO:0045742	positive regulation of epidermal growth factor receptor signaling pathway;positive regulation of epidermal growth factor receptor signaling pathway	NA	Other
ENSG00000276043	UHRF1	protein_coding	Y	N	N	N	N	N	N	1.36074	0.00567725	0.68581	0.342744	-0.673965	0.487493	0.747051	0.153034	GO:0000122;GO:0006511;GO:0051865;GO:0031507;GO:0051247;GO:0010390;GO:0044027;GO:0044027;GO:0050678;GO:0010390	negative regulation of transcription by RNA polymerase II;ubiquitin-dependent protein catabolic process;protein autoubiquitination;heterochromatin formation;positive regulation of protein metabolic process;histone monoubiquitination;hypermethylation of CpG island;hypermethylation of CpG island;regulation of epithelial cell proliferation;histone monoubiquitination	GO:0008283	Cell cycle/proliferation
ENSG00000265800	AC022211.3	lncRNA	Y	Y	N	Y	N	N	N	1.22355	0.00567725	1.05902	0.0429701	-0.163146	0.888799	0.888848	0.0342841	NA	NA	NA	None
ENSG00000032742	IFT88	protein_coding	Y	N	N	Y	N	N	N	-0.589359	0.00568584	-0.320675	0.299525	0.263984	0.583928	-0.440829	0.0198862	GO:0060271;GO:0035720;GO:0060271;GO:1902017;GO:0060122;GO:0001822;GO:0045724;GO:0042073;GO:2000785;GO:1905515	cilium assembly;intraciliary anterograde transport;cilium assembly;regulation of cilium assembly;inner ear receptor cell stereocilium organization;kidney development;positive regulation of cilium assembly;intraciliary transport;regulation of autophagosome assembly;non-motile cilium assembly	GO:0048869	Cellular developmental process
ENSG00000235470	NEURL1-AS1	lncRNA	Y	N	N	N	N	N	N	-2.07048	0.00572681	-0.473521	0.677548	1.58596	0.205769	-1.0301	0.113692	NA	NA	NA	None
ENSG00000152763	DNAI4	protein_coding	Y	N	N	N	N	N	N	-0.864983	0.00572681	-0.317887	0.479207	0.545358	0.328229	-0.477172	0.106673	GO:0003341;GO:0003341;GO:0070286	cilium movement;cilium movement;axonemal dynein complex assembly	NA	Other
ENSG00000106305	AIMP2	protein_coding	Y	N	N	N	N	N	N	0.597942	0.00572681	0.42068	0.117925	-0.176324	0.717546	0.349643	0.120125	GO:1903632	positive regulation of aminoacyl-tRNA ligase activity	NA	Other
ENSG00000251468	AC135352.1	unprocessed_pseudogene	Y	N	N	N	N	N	N	-1.88747	0.00575516	-0.934306	0.277129	0.946439	0.471046	-0.822992	0.187772	NA	NA	NA	None
ENSG00000072201	LNX1	protein_coding	Y	N	N	Y	N	N	N	-0.949642	0.00578374	-0.648294	0.118845	0.297323	0.707995	-0.613622	0.0464593	GO:0006511	ubiquitin-dependent protein catabolic process	NA	Other
ENSG00000255207	AL133399.1	processed_pseudogene	Y	N	N	N	N	N	N	1.68155	0.00581858	1.22531	0.120777	-0.452652	0.762992	1.07554	0.0770499	NA	NA	NA	None
ENSG00000233659	NDUFA5P4	processed_pseudogene	Y	N	N	N	N	N	N	-2.20781	0.00581858	-0.701002	0.560281	1.49507	0.281734	-1.36139	0.0618641	NA	NA	NA	None
ENSG00000062822	POLD1	protein_coding	Y	N	N	N	N	N	N	0.705391	0.00582169	-0.00977983	0.987561	-0.712074	0.0850128	0.266326	0.344061	GO:0006260;GO:0071897;GO:0034644;GO:0006281;GO:0006261;GO:0006260;GO:0000731;GO:0000731;GO:0055089;GO:0006261;GO:0006287;GO:0006287;GO:0006297;GO:0006297;GO:0009411;GO:0045004;GO:0070987	DNA replication;DNA biosynthetic process;cellular response to UV;DNA repair;DNA-templated DNA replication;DNA replication;DNA synthesis involved in DNA repair;DNA synthesis involved in DNA repair;fatty acid homeostasis;DNA-templated DNA replication;base-excision repair, gap-filling;base-excision repair, gap-filling;nucleotide-excision repair, DNA gap filling;nucleotide-excision repair, DNA gap fi…	GO:0006974	Cellular response to DNA damage stimulus
ENSG00000181588	MEX3D	protein_coding	Y	N	N	N	N	N	N	0.83994	0.00587524	0.40368	0.320876	-0.430684	0.447819	0.423139	0.201938	GO:0010609;GO:0061157	mRNA localization resulting in post-transcriptional regulation of gene expression;mRNA destabilization	NA	Other
ENSG00000140022	STON2	protein_coding	Y	Y	N	Y	N	N	N	1.24481	0.00587524	1.51155	0.00231829	0.272635	0.794433	0.846969	0.0494426	GO:0030100;GO:0048488;GO:0072583;GO:0048488;GO:0030100	regulation of endocytosis;synaptic vesicle endocytosis;clathrin-dependent endocytosis;synaptic vesicle endocytosis;regulation of endocytosis	GO:0016192	Other
ENSG00000183798	EMILIN3	protein_coding	Y	Y	N	Y	Y	N	N	-2.1093	0.00587524	-2.37063	0.0127989	-0.274484	0.910875	-1.6584	0.0106807	NA	NA	NA	None
ENSG00000286952	AC093928.1	lncRNA	Y	N	N	N	N	N	N	-1.78033	0.00589833	-0.105184	0.928506	1.66747	0.0922155	-0.563118	0.364506	NA	NA	NA	None
ENSG00000071991	CDH19	protein_coding	Y	N	N	Y	N	N	N	-6.36704	0.00590115	-4.81066	0.0913162	1.54651	0.811106	-3.61902	0.0291816	GO:0007043;GO:0000902;GO:0016339;GO:0034332;GO:0044331	cell-cell junction assembly;cell morphogenesis;calcium-dependent cell-cell adhesion via plasma membrane cell adhesion molecules;adherens junction organization;cell-cell adhesion mediated by cadherin	GO:0007155	Cell adhesion
ENSG00000099256	PRTFDC1	protein_coding	Y	N	Y	N	N	N	Y	-2.00773	0.00590861	0.406447	0.672973	2.41195	0.0149984	-0.346471	0.654938	NA	NA	NA	None
ENSG00000136944	LMX1B	protein_coding	Y	N	N	N	N	N	N	4.3338	0.00590861	-0.257739	0.955742	-4.60453	0.145298	1.6834	0.405736	GO:0006355;GO:0006357;GO:0030182;GO:0030182;GO:0045944;GO:0045944;GO:0009953;GO:0071542	regulation of DNA-templated transcription;regulation of transcription by RNA polymerase II;neuron differentiation;neuron differentiation;positive regulation of transcription by RNA polymerase II;positive regulation of transcription by RNA polymerase II;dorsal/ventral pattern formation;dopaminergic neuron differentiation	GO:0048869	Cellular developmental process
ENSG00000140451	PIF1	protein_coding	Y	Y	N	Y	Y	N	N	1.39237	0.00592953	1.21602	0.0371059	-0.171099	0.901127	1.02053	0.0314217	GO:0032211;GO:0007004;GO:0032204;GO:0051974	negative regulation of telomere maintenance via telomerase;telomere maintenance via telomerase;regulation of telomere maintenance;negative regulation of telomerase activity	GO:0051276	Chromatin/chromosome organization
ENSG00000285805	AC012378.2	lncRNA	Y	N	N	N	N	N	N	-1.24676	0.00598824	-0.979658	0.0605238	0.260579	0.830609	-0.578039	0.168196	NA	NA	NA	None
ENSG00000136492	BRIP1	protein_coding	Y	N	N	N	N	N	N	1.34129	0.00598824	0.651778	0.340803	-0.690773	0.435899	0.559894	0.293257	GO:0006302;GO:0000077;GO:0006357;GO:0006289;GO:0035825;GO:0006281;GO:1990918	double-strand break repair;DNA damage checkpoint signaling;regulation of transcription by RNA polymerase II;nucleotide-excision repair;homologous recombination;DNA repair;double-strand break repair involved in meiotic recombination	GO:0007049	Cell cycle/proliferation
ENSG00000160188	RSPH1	protein_coding	Y	N	N	N	N	N	N	-2.34248	0.00599856	-0.642644	0.542611	1.68077	0.228571	-0.89579	0.248836	GO:0035082;GO:0007286;GO:0035082	axoneme assembly;spermatid development;axoneme assembly	GO:0048869	Cellular developmental process
ENSG00000225299	AL139240.1	lncRNA	Y	N	N	N	N	N	N	-1.56416	0.00603049	-0.773174	0.315042	0.791593	0.493761	-0.915973	0.0652439	NA	NA	NA	None
ENSG00000136295	TTYH3	protein_coding	Y	N	N	N	N	N	N	1.15953	0.00607531	0.530022	0.366569	-0.626375	0.414885	0.639126	0.119386	GO:0034220;GO:0006821	ion transmembrane transport;chloride transport	NA	Other
ENSG00000152582	SPEF2	protein_coding	Y	N	N	N	N	N	N	-1.08003	0.00608703	-0.657101	0.185117	0.416311	0.634297	-0.611928	0.0910521	GO:0007283;GO:0007288;GO:0007288;GO:0007288;GO:0048705;GO:0060541;GO:0048854;GO:0003351	spermatogenesis;sperm axoneme assembly;sperm axoneme assembly;sperm axoneme assembly;skeletal system morphogenesis;respiratory system development;brain morphogenesis;epithelial cilium movement involved in extracellular fluid movement	GO:0048869	Cellular developmental process
ENSG00000157800	SLC37A3	protein_coding	Y	Y	N	Y	N	N	N	0.441536	0.00608703	0.398486	0.0350793	-0.0419475	0.929935	0.31564	0.0333512	GO:0006855	xenobiotic transmembrane transport	NA	Other
ENSG00000230817	LINC01362	lncRNA	Y	N	N	N	N	N	N	-2.6239	0.00608703	-1.11808	0.384987	1.50528	0.389503	-1.517	0.0763374	NA	NA	NA	None
ENSG00000157778	PSMG3	protein_coding	Y	N	N	N	N	N	N	0.638367	0.00608703	0.0875442	0.838616	-0.548236	0.147333	0.26422	0.315583	GO:0051131	chaperone-mediated protein complex assembly	NA	Other
ENSG00000149548	CCDC15	protein_coding	Y	Y	N	N	N	N	N	0.801811	0.00614463	0.704425	0.0467368	-0.0996983	0.904253	0.540426	0.058531	NA	NA	NA	None
ENSG00000265490	AP001178.2	lncRNA	Y	N	N	N	N	N	N	-1.41983	0.00617344	-0.78388	0.217981	0.630721	0.541491	-0.796452	0.0839868	NA	NA	NA	None
ENSG00000091972	CD200	protein_coding	Y	N	N	N	N	N	N	-0.92171	0.00618881	-0.484684	0.268233	0.438381	0.498388	-0.512067	0.0989315	GO:0008285;GO:0150079;GO:0150077;GO:1901215;GO:0034113;GO:0034113;GO:0098609;GO:0032088;GO:0150079;GO:0032715;GO:0043031;GO:0002695;GO:0032793;GO:0034113;GO:0071636;GO:0150072;GO:0150074;GO:1904465;GO:1905522;GO:2000405	negative regulation of cell population proliferation;negative regulation of neuroinflammatory response;regulation of neuroinflammatory response;negative regulation of neuron death;heterotypic cell-cell adhesion;heterotypic cell-cell adhesion;cell-cell adhesion;negative regulation of NF-kappaB transcription factor activity;negative regulation of neuroinflammatory response;negative regulation of in…	GO:0008283	Cell cycle/proliferation
ENSG00000186212	SOWAHB	protein_coding	Y	Y	N	Y	Y	N	N	-3.40098	0.00621246	-3.4624	0.0184645	-0.0639813	0.990811	-2.40502	0.0168125	NA	NA	NA	None
ENSG00000185634	SHC4	protein_coding	Y	N	N	N	N	N	N	-1.93707	0.00623009	-1.30496	0.127428	0.631687	0.694964	-1.1995	0.0500402	GO:0007169	transmembrane receptor protein tyrosine kinase signaling pathway	NA	Other
ENSG00000271833	AL445222.1	lncRNA	Y	Y	N	Y	N	N	N	0.790357	0.00623673	1.05485	0.00102947	0.26657	0.659401	0.67251	0.0109307	NA	NA	NA	None
ENSG00000136280	CCM2	protein_coding	Y	N	N	N	N	N	N	0.401195	0.00634553	0.113794	0.626912	-0.287251	0.25032	0.15107	0.37214	GO:0007229;GO:0007507;GO:0003158;GO:0045765;GO:0051403;GO:0001570;GO:0001570;GO:0061154	integrin-mediated signaling pathway;heart development;endothelium development;regulation of angiogenesis;stress-activated MAPK cascade;vasculogenesis;vasculogenesis;endothelial tube morphogenesis	GO:0048869	Cellular developmental process
ENSG00000146555	SDK1	protein_coding	Y	N	N	N	N	N	N	1.80681	0.0063609	-0.632025	0.630156	-2.42288	0.0532155	0.430968	0.649524	GO:0010842;GO:0007156;GO:0007416	retina layer formation;homophilic cell adhesion via plasma membrane adhesion molecules;synapse assembly	GO:0007155	Cell adhesion
ENSG00000131470	PSMC3IP	protein_coding	Y	N	N	N	N	N	N	0.683829	0.00638174	0.211946	0.584558	-0.471801	0.266202	0.256188	0.367596	GO:0007129;GO:0007129;GO:0007131;GO:0000709;GO:0010774	homologous chromosome pairing at meiosis;homologous chromosome pairing at meiosis;reciprocal meiotic recombination;meiotic joint molecule formation;meiotic strand invasion involved in reciprocal meiotic recombination	GO:0007049	Cell cycle/proliferation
ENSG00000180113	TDRD6	protein_coding	Y	Y	N	Y	N	N	N	-1.29492	0.00638174	-1.29719	0.0191219	-0.00579053	0.997845	-0.923932	0.0282426	GO:0007283;GO:0007283	spermatogenesis;spermatogenesis	NA	Other
ENSG00000140474	ULK3	protein_coding	Y	N	N	N	N	N	N	0.648432	0.00638174	0.302	0.353322	-0.343508	0.430438	0.435399	0.0592759	GO:0006914;GO:0046777;GO:0045880;GO:0000045;GO:0018105;GO:0090398;GO:0045879;GO:0010506;GO:0034727;GO:0044805;GO:0046777;GO:0061709;GO:0007224;GO:0072537	autophagy;protein autophosphorylation;positive regulation of smoothened signaling pathway;autophagosome assembly;peptidyl-serine phosphorylation;cellular senescence;negative regulation of smoothened signaling pathway;regulation of autophagy;piecemeal microautophagy of the nucleus;late nucleophagy;protein autophosphorylation;reticulophagy;smoothened signaling pathway;fibroblast activation	NA	Other
ENSG00000169427	KCNK9	protein_coding	Y	N	N	N	N	N	N	-3.4238	0.00638174	-2.24084	0.128404	1.17907	0.678592	-1.91421	0.0514127	GO:0006813;GO:0030322;GO:0071805;GO:1990573	potassium ion transport;stabilization of membrane potential;potassium ion transmembrane transport;potassium ion import across plasma membrane	NA	Other
ENSG00000077327	SPAG6	protein_coding	Y	Y	N	Y	Y	N	N	-3.00544	0.00640951	-2.81087	0.0488216	0.181228	0.965925	-2.3359	0.011429	GO:0046847;GO:0007288;GO:0003351;GO:1990138	filopodium assembly;sperm axoneme assembly;epithelial cilium movement involved in extracellular fluid movement;neuron projection extension	GO:0048869	Cellular developmental process
ENSG00000140534	TICRR	protein_coding	Y	N	N	Y	N	N	N	1.13836	0.00645061	0.962175	0.0560989	-0.179176	0.869931	0.853066	0.0284612	GO:0006281;GO:0006260;GO:0007095;GO:0010212;GO:0006260;GO:0033314;GO:0007095;GO:0030174;GO:0033314;GO:0030174	DNA repair;DNA replication;mitotic G2 DNA damage checkpoint signaling;response to ionizing radiation;DNA replication;mitotic DNA replication checkpoint signaling;mitotic G2 DNA damage checkpoint signaling;regulation of DNA-templated DNA replication initiation;mitotic DNA replication checkpoint signaling;regulation of DNA-templated DNA replication initiation	GO:0007049	Cell cycle/proliferation
ENSG00000246082	NUDT16P1	transcribed_unitary_pseudogene	Y	N	Y	N	N	N	Y	-1.71483	0.00645061	0.451454	0.603126	2.16198	0.017121	-0.718821	0.242407	NA	NA	NA	None
ENSG00000250305	TRMT9B	protein_coding	Y	N	N	N	N	N	N	-1.54813	0.00645061	-1.25768	0.0593408	0.285788	0.8529	-0.871247	0.077727	GO:0006400;GO:0030488;GO:0002098	tRNA modification;tRNA methylation;tRNA wobble uridine modification	NA	Other
ENSG00000112276	BVES	protein_coding	Y	N	N	Y	N	N	N	1.11655	0.00649063	0.873739	0.0917968	-0.236584	0.822639	0.781227	0.0492845	GO:0016192;GO:0007507;GO:0007517;GO:0042391;GO:0043087;GO:0008360;GO:0007507;GO:0002931;GO:0007519;GO:0001921;GO:0034446;GO:0007519;GO:0090136;GO:0040017;GO:0051146	vesicle-mediated transport;heart development;muscle organ development;regulation of membrane potential;regulation of GTPase activity;regulation of cell shape;heart development;response to ischemia;skeletal muscle tissue development;positive regulation of receptor recycling;substrate adhesion-dependent cell spreading;skeletal muscle tissue development;epithelial cell-cell adhesion;positive regulat…	GO:0007155	Cell adhesion
ENSG00000214525	AC130709.1	processed_pseudogene	Y	N	N	Y	N	N	N	1.15698	0.00649063	0.838627	0.121079	-0.320679	0.739847	1.01547	0.0147852	NA	NA	NA	None
ENSG00000251615	AC104825.1	lncRNA	Y	N	N	N	N	N	N	-0.946619	0.0065207	-0.6533	0.14123	0.287631	0.732327	-0.573284	0.0709073	NA	NA	NA	None
ENSG00000286781	AC099332.1	lncRNA	Y	N	N	N	N	N	N	-1.47538	0.0065207	-0.321041	0.67943	1.15412	0.177269	-0.562553	0.237506	NA	NA	NA	None
ENSG00000269837	IPO5P1	transcribed_processed_pseudogene	Y	Y	N	Y	N	N	N	-0.775932	0.00654512	-0.954182	0.00930542	-0.178314	0.826955	-0.697342	0.0104847	NA	NA	NA	None
ENSG00000147459	DOCK5	protein_coding	Y	Y	N	Y	N	N	N	0.813429	0.00654749	0.920089	0.0119244	0.112167	0.896894	0.591829	0.0314217	GO:0007520;GO:0016477;GO:0010634;GO:1900026;GO:1904754;GO:1904694	myoblast fusion;cell migration;positive regulation of epithelial cell migration;positive regulation of substrate adhesion-dependent cell spreading;positive regulation of vascular associated smooth muscle cell migration;negative regulation of vascular associated smooth muscle contraction	GO:0016477	Cell migration
ENSG00000205707	ETFRF1	protein_coding	Y	Y	N	Y	N	N	N	-0.673086	0.00658335	-0.618879	0.039476	0.0526473	0.947956	-0.555272	0.0113265	GO:0022904;GO:0022904	respiratory electron transport chain;respiratory electron transport chain	NA	Other
ENSG00000182575	NXPH3	protein_coding	Y	Y	N	Y	Y	N	N	-1.25122	0.00659312	-1.38601	0.0121918	-0.140425	0.923387	-1.20053	0.00265092	GO:0007218	neuropeptide signaling pathway	NA	Other
ENSG00000240038	AMY2B	protein_coding	Y	Y	N	Y	N	N	N	-0.938205	0.00659312	-1.02684	0.0118963	-0.0929543	0.932068	-0.720375	0.0183373	NA	NA	NA	None
ENSG00000183647	ZNF530	protein_coding	Y	N	N	N	N	N	N	0.58808	0.00666148	0.167883	0.630116	-0.418196	0.257717	0.29567	0.161936	NA	NA	NA	None
ENSG00000182648	LINC01006	lncRNA	Y	N	N	N	N	N	N	0.56537	0.00677584	0.0807415	0.834952	-0.482008	0.16578	0.243107	0.260604	NA	NA	NA	None
ENSG00000166736	HTR3A	protein_coding	Y	N	N	N	N	N	N	3.85209	0.00677584	1.6037	0.472383	-2.24422	0.394807	1.59484	0.294342	GO:0007165;GO:0034220;GO:0042391;GO:0050877;GO:0007210;GO:0007268;GO:0098662	signal transduction;ion transmembrane transport;regulation of membrane potential;nervous system process;serotonin receptor signaling pathway;chemical synaptic transmission;inorganic cation transmembrane transport	NA	Other
ENSG00000106636	YKT6	protein_coding	Y	N	N	N	N	N	N	0.514888	0.00690228	0.245272	0.34647	-0.267962	0.446426	0.289042	0.121359	GO:0006888;GO:0042147;GO:0006888;GO:0006903;GO:0006904	endoplasmic reticulum to Golgi vesicle-mediated transport;retrograde transport, endosome to Golgi;endoplasmic reticulum to Golgi vesicle-mediated transport;vesicle targeting;vesicle docking involved in exocytosis	GO:0016192	Other
ENSG00000271072	PHBP20	processed_pseudogene	Y	N	N	N	N	N	N	-1.85534	0.00690228	-0.507148	0.592391	1.34611	0.234455	-0.682174	0.270029	NA	NA	NA	None
ENSG00000115129	TP53I3	protein_coding	Y	N	N	N	N	N	N	0.669933	0.0069053	0.489882	0.132457	-0.17749	0.77213	0.455559	0.0637369	GO:0006739	NADP metabolic process	NA	Other
ENSG00000024526	DEPDC1	protein_coding	Y	N	N	N	N	N	N	1.68498	0.0069053	1.4057	0.0541323	-0.273828	0.863425	1.07182	0.0769258	GO:0045892	negative regulation of DNA-templated transcription	GO:0006355	Regulation of DNA-templated transcription
ENSG00000254986	DPP3	protein_coding	Y	N	N	N	N	N	N	0.717165	0.0069053	0.305067	0.42695	-0.410974	0.400609	0.486531	0.0536646	GO:0006508	proteolysis	NA	Other
ENSG00000042832	TG	protein_coding	Y	N	N	N	N	N	N	-1.86303	0.00690819	-0.313594	0.772671	1.55195	0.151007	-0.812777	0.180804	GO:0006590;GO:0006590;GO:0007165;GO:0030878;GO:0006590	thyroid hormone generation;thyroid hormone generation;signal transduction;thyroid gland development;thyroid hormone generation	NA	Other
ENSG00000167513	CDT1	protein_coding	Y	N	N	N	N	N	N	1.11622	0.00694855	0.187108	0.809391	-0.929365	0.174623	0.471268	0.300352	GO:0000278;GO:0051315;GO:0000076;GO:0045740;GO:0045786;GO:0030174;GO:0035563;GO:0071163;GO:2000104;GO:0072708;GO:1902595;GO:0000076;GO:0030174;GO:0071163;GO:2000105	mitotic cell cycle;attachment of mitotic spindle microtubules to kinetochore;DNA replication checkpoint signaling;positive regulation of DNA replication;negative regulation of cell cycle;regulation of DNA-templated DNA replication initiation;positive regulation of chromatin binding;DNA replication preinitiation complex assembly;negative regulation of DNA-templated DNA replication;response to sorb…	GO:0007049	Cell cycle/proliferation
ENSG00000173947	PIFO	protein_coding	Y	Y	N	Y	Y	N	N	-1.9267	0.00698505	-2.05232	0.0144021	-0.115896	0.965803	-1.3718	0.0222761	GO:0033674;GO:0031344;GO:0031344	positive regulation of kinase activity;regulation of cell projection organization;regulation of cell projection organization	NA	Other
ENSG00000072571	HMMR	protein_coding	Y	N	N	N	N	N	N	1.60442	0.00699209	1.18563	0.0915694	-0.405276	0.763973	0.989359	0.0837678	NA	NA	NA	None
ENSG00000180628	PCGF5	protein_coding	Y	Y	N	Y	N	N	N	-0.690549	0.00700161	-0.731686	0.0192902	-0.0396108	0.965978	-0.530462	0.0201583	GO:0006357;GO:0045944;GO:0036353;GO:0036353;GO:0060819;GO:0060819	regulation of transcription by RNA polymerase II;positive regulation of transcription by RNA polymerase II;histone H2A-K119 monoubiquitination;histone H2A-K119 monoubiquitination;inactivation of X chromosome by genomic imprinting;inactivation of X chromosome by genomic imprinting	GO:0006325	Chromatin/chromosome organization
ENSG00000139874	SSTR1	protein_coding	Y	Y	N	Y	Y	N	N	-2.59227	0.00700161	-2.59725	0.0273461	-0.0134137	0.997564	-1.99119	0.0113265	GO:0007218;GO:0008285;GO:0007187;GO:0071392	neuropeptide signaling pathway;negative regulation of cell population proliferation;G protein-coupled receptor signaling pathway, coupled to cyclic nucleotide second messenger;cellular response to estradiol stimulus	GO:0008283	Cell cycle/proliferation
ENSG00000051180	RAD51	protein_coding	Y	N	N	N	N	N	N	1.2767	0.00700161	0.566861	0.399704	-0.713056	0.39827	0.594246	0.228446	GO:0006974;GO:0006974;GO:0006310;GO:0051321;GO:0000724;GO:0000724;GO:0000724;GO:0006268;GO:0007131;GO:0031297;GO:0010569;GO:0006281;GO:0007131;GO:0071479;GO:0000722;GO:0042148;GO:0036297;GO:0006312;GO:0051106;GO:0031297;GO:0035518;GO:0051865;GO:0071479;GO:2000001;GO:0072757;GO:0000730;GO:0000730;GO:0006312;GO:0010833;GO:0070192	cellular response to DNA damage stimulus;cellular response to DNA damage stimulus;DNA recombination;meiotic cell cycle;double-strand break repair via homologous recombination;double-strand break repair via homologous recombination;double-strand break repair via homologous recombination;DNA unwinding involved in DNA replication;reciprocal meiotic recombination;replication fork processing;regulatio…	GO:0007049	Cell cycle/proliferation
ENSG00000258405	ZNF578	protein_coding	Y	N	N	N	N	N	N	0.692934	0.00702357	0.366865	0.311213	-0.326665	0.531096	0.428273	0.098233	NA	NA	NA	None
ENSG00000233822	H2BC15	protein_coding	Y	N	N	N	N	N	N	0.814286	0.0070318	0.218894	0.638293	-0.589649	0.241629	0.314871	0.358366	GO:0006334	nucleosome assembly	GO:0006325	Chromatin/chromosome organization
ENSG00000185942	NKAIN3	protein_coding	Y	N	N	Y	N	N	N	-5.13183	0.00704605	-4.35963	0.0528637	0.765101	0.895938	-3.41015	0.015893	GO:0002028	regulation of sodium ion transport	NA	Other
ENSG00000259429	UBE2Q2P2	transcribed_unprocessed_pseudogene	Y	N	N	N	N	N	N	0.705698	0.00707767	0.581319	0.069973	-0.119843	0.864919	0.316934	0.241145	NA	NA	NA	None
ENSG00000285782	AC116099.1	lncRNA	Y	N	N	N	N	N	N	-3.09251	0.00707767	-1.09826	0.488158	1.98859	0.315332	-1.78307	0.0792715	NA	NA	NA	None
ENSG00000166803	PCLAF	protein_coding	Y	N	N	N	N	N	N	1.5775	0.00710322	0.772149	0.354921	-0.806704	0.454526	0.716278	0.26263	GO:0006974;GO:0006260;GO:0051726;GO:0007098;GO:0009411;GO:0019985;GO:0019985	cellular response to DNA damage stimulus;DNA replication;regulation of cell cycle;centrosome cycle;response to UV;translesion synthesis;translesion synthesis	GO:0007049	Cell cycle/proliferation
ENSG00000006118	TMEM132A	protein_coding	Y	Y	N	Y	Y	N	N	1.17044	0.00713553	1.71178	0.000352488	0.543276	0.497293	1.1018	0.00587585	NA	NA	NA	None
ENSG00000176619	LMNB2	protein_coding	Y	N	N	N	N	N	N	0.65381	0.00713553	0.300766	0.368971	-0.351613	0.427044	0.372798	0.128837	GO:0006998;GO:0007097;GO:0031507;GO:0051664;GO:0090435	nuclear envelope organization;nuclear migration;heterochromatin formation;nuclear pore localization;protein localization to nuclear envelope	GO:0006325	Chromatin/chromosome organization
ENSG00000173930	SLCO4C1	protein_coding	Y	N	N	N	N	N	N	-3.47545	0.00714415	-0.675075	0.693982	2.79289	0.175955	-1.46899	0.167781	GO:0043252;GO:0043252	sodium-independent organic anion transport;sodium-independent organic anion transport	NA	Other
ENSG00000146374	RSPO3	protein_coding	Y	N	N	N	N	N	N	-2.14858	0.00718501	-1.07873	0.249592	1.0687	0.483019	-1.0237	0.131821	GO:0030177;GO:0002040;GO:0001974;GO:0030177;GO:2000052;GO:2000096	positive regulation of Wnt signaling pathway;sprouting angiogenesis;blood vessel remodeling;positive regulation of Wnt signaling pathway;positive regulation of non-canonical Wnt signaling pathway;positive regulation of Wnt signaling pathway, planar cell polarity pathway	GO:0001525	Angiogenesis
ENSG00000265972	TXNIP	protein_coding	Y	Y	N	N	N	N	N	-1.01744	0.00720134	-0.895817	0.0432905	0.11807	0.9149	-0.570637	0.112945	GO:0015031;GO:0030216;GO:0051782;GO:0071228	protein transport;keratinocyte differentiation;negative regulation of cell division;cellular response to tumor cell	GO:0048869	Cellular developmental process
ENSG00000160472	TMEM190	protein_coding	Y	N	N	N	N	N	N	1.71125	0.00720139	0.622138	0.513598	-1.08572	0.31841	0.97193	0.13358	GO:0002244	hematopoietic progenitor cell differentiation	GO:0048869	Cellular developmental process
ENSG00000049541	RFC2	protein_coding	Y	N	N	N	N	N	N	0.619526	0.0072204	0.0686573	0.875282	-0.549462	0.142097	0.2116	0.415386	GO:0006281;GO:0006261;GO:1900264	DNA repair;DNA-templated DNA replication;positive regulation of DNA-directed DNA polymerase activity	GO:0006281	DNA repair
ENSG00000197785	ATAD3A	protein_coding	Y	N	N	Y	N	N	N	0.615115	0.00722141	0.433556	0.143271	-0.177188	0.74471	0.481402	0.0291199	GO:0043066;GO:0001558;GO:0140374;GO:0007005	negative regulation of apoptotic process;regulation of cell growth;antiviral innate immune response;mitochondrion organization	GO:0012501	Programmed cell death
ENSG00000151948	GLT1D1	protein_coding	Y	Y	N	N	N	N	N	-2.23022	0.00729184	-2.29529	0.0194018	-0.0611908	0.985931	-1.3283	0.0531721	NA	NA	NA	None
ENSG00000260871	AC093510.2	lncRNA	Y	N	N	Y	N	N	N	-1.25459	0.00729599	-0.628115	0.281853	0.618932	0.490878	-0.822285	0.0420308	NA	NA	NA	None
ENSG00000104147	OIP5	protein_coding	Y	N	N	N	N	N	N	1.03829	0.00729599	0.676243	0.172897	-0.365252	0.656588	0.586469	0.118988	GO:0007154;GO:0007059;GO:0034080	cell communication;chromosome segregation;CENP-A containing chromatin assembly	GO:0007049	Cell cycle/proliferation
ENSG00000072864	NDE1	protein_coding	Y	N	N	N	N	N	N	0.738123	0.00729599	0.378531	0.276319	-0.354765	0.496692	0.416977	0.117862	GO:0000132;GO:0047496;GO:0016477;GO:0021987;GO:0051298;GO:0007059;GO:0007020;GO:0000132;GO:0051642;GO:0007100;GO:0051303;GO:0051303	establishment of mitotic spindle orientation;vesicle transport along microtubule;cell migration;cerebral cortex development;centrosome duplication;chromosome segregation;microtubule nucleation;establishment of mitotic spindle orientation;centrosome localization;mitotic centrosome separation;establishment of chromosome localization;establishment of chromosome localization	GO:0007049	Cell cycle/proliferation
ENSG00000168297	PXK	protein_coding	Y	N	Y	N	N	N	N	-0.570677	0.00729599	0.088213	0.809986	0.657925	0.0393813	-0.238109	0.248567	GO:0006954;GO:0032780;GO:0045022;GO:0008333;GO:0050804;GO:0006622;GO:0032780;GO:0043271;GO:0043271	inflammatory response;negative regulation of ATP-dependent activity;early endosome to late endosome transport;endosome to lysosome transport;modulation of chemical synaptic transmission;protein targeting to lysosome;negative regulation of ATP-dependent activity;negative regulation of ion transport;negative regulation of ion transport	GO:0016192	Other
ENSG00000230500	MKX-AS1	lncRNA	Y	N	N	N	N	N	N	-2.76291	0.00729599	-0.844269	0.582198	1.92574	0.269189	-1.37897	0.170054	NA	NA	NA	None
ENSG00000185418	TARS3	protein_coding	Y	N	N	Y	N	N	N	-0.500056	0.00729599	-0.255773	0.305181	0.243778	0.500213	-0.335348	0.0451568	GO:0006435;GO:0006435	threonyl-tRNA aminoacylation;threonyl-tRNA aminoacylation	NA	Other
ENSG00000165480	SKA3	protein_coding	Y	N	N	N	N	N	N	1.6415	0.00729599	1.18966	0.118582	-0.449164	0.741188	0.845001	0.194141	GO:0007059;GO:0000278;GO:0000278;GO:0007059;GO:0031110	chromosome segregation;mitotic cell cycle;mitotic cell cycle;chromosome segregation;regulation of microtubule polymerization or depolymerization	GO:0007049	Cell cycle/proliferation
ENSG00000196550	FAM72A	protein_coding	Y	Y	N	Y	Y	N	N	1.35087	0.0073784	1.47267	0.00977765	0.128548	0.92727	1.0287	0.0312022	NA	NA	NA	None
ENSG00000175318	GRAMD2A	protein_coding	Y	N	N	N	N	N	N	-1.85258	0.0073947	-0.633508	0.446291	1.21181	0.284881	-0.89017	0.125894	GO:0061817;GO:2001256;GO:2001256;GO:0061817	endoplasmic reticulum-plasma membrane tethering;regulation of store-operated calcium entry;regulation of store-operated calcium entry;endoplasmic reticulum-plasma membrane tethering	NA	Other
ENSG00000269821	KCNQ1OT1	lncRNA	Y	N	N	N	N	N	N	0.824642	0.00743287	0.403329	0.34036	-0.42296	0.459731	0.384653	0.215515	NA	NA	NA	None
ENSG00000104884	ERCC2	protein_coding	Y	N	N	N	N	N	N	0.555378	0.00745402	0.408012	0.129892	-0.144717	0.777493	0.375872	0.0607738	GO:0006915;GO:0007059;GO:0006289;GO:0006289;GO:0006366;GO:0006366;GO:0006979;GO:1901990;GO:0006366;GO:0006283;GO:0006283;GO:0035315;GO:0045951	apoptotic process;chromosome segregation;nucleotide-excision repair;nucleotide-excision repair;transcription by RNA polymerase II;transcription by RNA polymerase II;response to oxidative stress;regulation of mitotic cell cycle phase transition;transcription by RNA polymerase II;transcription-coupled nucleotide-excision repair;transcription-coupled nucleotide-excision repair;hair cell differentiat…	GO:0007049	Cell cycle/proliferation
ENSG00000223373	AC108066.1	lncRNA	Y	N	N	Y	N	N	N	-1.80925	0.00746179	-0.620133	0.549169	1.18429	0.335958	-1.43838	0.0228898	NA	NA	NA	None
ENSG00000101203	COL20A1	protein_coding	Y	N	N	Y	N	N	N	-4.00807	0.00751315	-3.72561	0.0511917	0.289762	0.958832	-2.72881	0.0260181	NA	NA	NA	None
ENSG00000127252	PLAAT1	protein_coding	Y	Y	N	Y	Y	N	N	-3.25104	0.00763495	-4.7554	0.00114409	-1.50863	0.591481	-2.86623	0.00271312	GO:0046470;GO:1903008;GO:0070306;GO:0070292;GO:0070292	phosphatidylcholine metabolic process;organelle disassembly;lens fiber cell differentiation;N-acylphosphatidylethanolamine metabolic process;N-acylphosphatidylethanolamine metabolic process	GO:0048869	Cellular developmental process
ENSG00000131242	RAB11FIP4	protein_coding	Y	N	N	N	N	N	N	0.993152	0.00765744	0.799536	0.079341	-0.1919	0.84048	0.698414	0.0528778	GO:0032456;GO:0032465;GO:0032465	endocytic recycling;regulation of cytokinesis;regulation of cytokinesis	GO:0007049	Cell cycle/proliferation
ENSG00000233891	AC007179.2	lncRNA	Y	N	N	N	N	N	N	-2.4773	0.00769198	-0.0925713	0.954479	2.36542	0.0845111	-1.26467	0.105103	NA	NA	NA	None
ENSG00000260398	AC068700.1	lncRNA	Y	N	N	N	N	N	N	-1.34975	0.00769441	-0.720467	0.284062	0.628204	0.542378	-0.80812	0.08687	NA	NA	NA	None
ENSG00000005812	FBXL3	protein_coding	Y	N	N	N	N	N	N	-0.570637	0.00769441	-0.403646	0.138055	0.164161	0.752741	-0.363655	0.0690487	GO:0016567;GO:0016567;GO:0031648;GO:0042752;GO:0043153;GO:0043153;GO:0031146;GO:0031146	protein ubiquitination;protein ubiquitination;protein destabilization;regulation of circadian rhythm;entrainment of circadian clock by photoperiod;entrainment of circadian clock by photoperiod;SCF-dependent proteasomal ubiquitin-dependent protein catabolic process;SCF-dependent proteasomal ubiquitin-dependent protein catabolic process	NA	Other
ENSG00000182700	IGIP	protein_coding	Y	Y	N	Y	N	N	N	-0.610357	0.00769723	-0.640006	0.0290095	-0.0327396	0.969882	-0.554568	0.00993272	NA	NA	NA	None
ENSG00000213889	PPM1N	protein_coding	Y	N	N	Y	N	N	N	1.23532	0.00769986	0.718081	0.245698	-0.517192	0.580282	0.881153	0.0403786	GO:0035970;GO:0090263;GO:0043124	peptidyl-threonine dephosphorylation;positive regulation of canonical Wnt signaling pathway;negative regulation of I-kappaB kinase/NF-kappaB signaling	NA	Other
ENSG00000164104	HMGB2	protein_coding	Y	N	N	N	N	N	N	0.859774	0.00770573	0.0354117	0.961567	-0.813534	0.146004	0.34518	0.369406	GO:0000122;GO:0006325;GO:0006334;GO:0045944;GO:0006357;GO:0045893;GO:0032392;GO:0006357;GO:0006265;GO:0071222;GO:0045892;GO:0006303;GO:0060326;GO:0001938;GO:0043388;GO:0045648;GO:0033151;GO:0045654;GO:0002437;GO:0032075;GO:0032496;GO:0050767;GO:0050829;GO:0050830;GO:0072091	negative regulation of transcription by RNA polymerase II;chromatin organization;nucleosome assembly;positive regulation of transcription by RNA polymerase II;regulation of transcription by RNA polymerase II;positive regulation of DNA-templated transcription;DNA geometric change;regulation of transcription by RNA polymerase II;DNA topological change;cellular response to lipopolysaccharide;negativ…	GO:0008283	Cell cycle/proliferation
ENSG00000249493	ANKRD20A18P	unprocessed_pseudogene	Y	N	N	N	N	N	N	1.42308	0.00778541	0.659497	0.409707	-0.773287	0.44268	0.84488	0.118418	NA	NA	NA	None
ENSG00000276763	AC069499.2	processed_pseudogene	Y	N	N	N	N	N	N	1.62316	0.00782496	0.294669	0.802085	-1.33417	0.191195	0.81605	0.21483	NA	NA	NA	None
ENSG00000232818	RPS2P32	processed_pseudogene	Y	N	Y	N	N	N	N	-0.952896	0.00782496	0.223463	0.663085	1.17195	0.0346877	-0.179454	0.698432	NA	NA	NA	None
ENSG00000267500	ZNF887P	transcribed_unprocessed_pseudogene	Y	N	N	N	N	N	N	1.16443	0.00782496	0.839943	0.12581	-0.323201	0.743179	0.632014	0.163687	NA	NA	NA	None
ENSG00000185504	FAAP100	protein_coding	Y	N	N	Y	N	N	N	0.55091	0.00788394	0.366803	0.168315	-0.181447	0.699481	0.440245	0.0205387	GO:0036297;GO:0006513	interstrand cross-link repair;protein monoubiquitination	GO:0006974	Cellular response to DNA damage stimulus
ENSG00000164010	ERMAP	protein_coding	Y	N	N	N	N	N	N	-0.70946	0.00788394	-0.563221	0.0830838	0.143636	0.840262	-0.378441	0.132894	GO:0001817;GO:0050852	regulation of cytokine production;T cell receptor signaling pathway	NA	Other
ENSG00000274618	H4C6	protein_coding	Y	Y	N	Y	Y	N	N	-1.43204	0.0079555	-2.25827	0.000369404	-0.830807	0.435662	-1.34733	0.00271312	GO:0006334;GO:0006334;GO:0045653;GO:0061644;GO:0032200	nucleosome assembly;nucleosome assembly;negative regulation of megakaryocyte differentiation;protein localization to CENP-A containing chromatin;telomere organization	GO:0051276	Chromatin/chromosome organization
ENSG00000267260	AC020928.1	lncRNA	Y	N	N	N	N	N	N	1.31462	0.00796594	1.14826	0.0553084	-0.166486	0.903097	0.835467	0.0837678	NA	NA	NA	None
ENSG00000259670	AC012379.1	lncRNA	Y	N	N	Y	N	N	N	1.69403	0.00797549	1.34671	0.0845447	-0.341811	0.832031	1.34044	0.0219431	NA	NA	NA	None
ENSG00000172058	SERF1A	protein_coding	Y	N	N	N	N	N	N	2.26867	0.00797549	0.676166	0.648284	-1.59174	0.286253	1.10412	0.252523	GO:0031648;GO:0007399;GO:1990000	protein destabilization;nervous system development;amyloid fibril formation	GO:0007399	Nervous system development/neurogenesis
ENSG00000256008	AC125616.1	lncRNA	Y	N	N	Y	N	N	N	-2.88606	0.00797549	-2.24816	0.118726	0.592271	0.860606	-1.93823	0.0371163	NA	NA	NA	None
ENSG00000155324	GRAMD2B	protein_coding	Y	N	N	N	N	N	N	-1.00383	0.00800113	-0.626221	0.186996	0.377844	0.648921	-0.474907	0.221804	NA	NA	NA	None
ENSG00000174844	DNAH12	protein_coding	Y	N	Y	N	N	N	Y	-1.46006	0.0080271	0.598847	0.330143	2.05987	0.00464458	-0.227693	0.705722	NA	NA	NA	None
ENSG00000147588	PMP2	protein_coding	Y	N	N	N	N	N	N	-5.97171	0.00807456	-3.73732	0.165205	2.24696	0.662524	-3.33125	0.0540413	GO:0015908	fatty acid transport	NA	Other
ENSG00000259396	AC087721.1	lncRNA	Y	N	N	N	N	N	N	1.79066	0.00809618	1.31657	0.137749	-0.482256	0.760353	1.1645	0.0913255	NA	NA	NA	None
ENSG00000182481	KPNA2	protein_coding	Y	N	N	N	N	N	N	0.916846	0.00809618	0.393671	0.436639	-0.514229	0.439736	0.515613	0.169771	GO:0006606;GO:0006607;GO:0006606;GO:0006259;GO:0006607;GO:0075506;GO:1903902;GO:0000018	protein import into nucleus;NLS-bearing protein import into nucleus;protein import into nucleus;DNA metabolic process;NLS-bearing protein import into nucleus;entry of viral genome into host nucleus through nuclear pore complex via importin;positive regulation of viral life cycle;regulation of DNA recombination	NA	Other
ENSG00000100027	YPEL1	protein_coding	Y	N	N	N	N	N	N	0.771546	0.00809618	0.296556	0.494861	-0.472397	0.394703	0.252954	0.501061	NA	NA	NA	None
ENSG00000225342	LRRK2-DT	lncRNA	Y	N	N	N	N	N	N	-2.0339	0.00809618	-1.27881	0.137902	0.742171	0.663705	-1.19331	0.0640827	NA	NA	NA	None
ENSG00000238010	AL161908.2	lncRNA	Y	N	N	N	N	N	N	3.03955	0.00809618	0.0465078	0.987081	-3.00145	0.111366	1.07433	0.415386	NA	NA	NA	None
ENSG00000177181	RIMKLA	protein_coding	Y	N	N	N	N	N	N	1.01332	0.00809618	0.607446	0.227953	-0.40742	0.603663	0.566447	0.128017	GO:0009064	glutamine family amino acid metabolic process	NA	Other
ENSG00000278607	AC015819.2	lncRNA	Y	N	N	N	N	N	N	-1.76662	0.00819595	-0.810931	0.300095	0.95712	0.423676	-0.674986	0.233446	NA	NA	NA	None
ENSG00000185298	CCDC137	protein_coding	Y	N	N	N	N	N	N	0.562102	0.00824181	0.228739	0.444782	-0.332294	0.383141	0.321127	0.124567	NA	NA	NA	None
ENSG00000169689	CENPX	protein_coding	Y	N	N	N	N	N	N	0.701738	0.00825399	0.0554721	0.918751	-0.644213	0.133051	0.259836	0.384985	GO:0031398;GO:0000712;GO:0031297;GO:0031297;GO:0000712;GO:0036297	positive regulation of protein ubiquitination;resolution of meiotic recombination intermediates;replication fork processing;replication fork processing;resolution of meiotic recombination intermediates;interstrand cross-link repair	GO:0007049	Cell cycle/proliferation
ENSG00000100399	CHADL	protein_coding	Y	N	N	Y	N	N	N	-1.47933	0.00836797	-1.25835	0.0506291	0.223531	0.886641	-1.06358	0.023527	GO:0032331;GO:1904027	negative regulation of chondrocyte differentiation;negative regulation of collagen fibril organization	GO:0048869	Cellular developmental process
ENSG00000156689	GLYATL2	protein_coding	Y	N	N	N	N	N	N	0.908292	0.0083833	0.280969	0.591844	-0.63137	0.28034	0.428984	0.239142	GO:0042758;GO:0051793;GO:1903965	long-chain fatty acid catabolic process;medium-chain fatty acid catabolic process;monounsaturated fatty acid catabolic process	NA	Other
ENSG00000080166	DCT	protein_coding	Y	N	N	N	N	N	N	-1.27992	0.0083833	-0.335497	0.642414	0.945808	0.23513	-0.624651	0.173493	GO:0002052;GO:0008544;GO:0006583;GO:0009637;GO:0006583;GO:0006583;GO:0021847;GO:0048066	positive regulation of neuroblast proliferation;epidermis development;melanin biosynthetic process from tyrosine;response to blue light;melanin biosynthetic process from tyrosine;melanin biosynthetic process from tyrosine;ventricular zone neuroblast division;developmental pigmentation	GO:0008283	Cell cycle/proliferation
ENSG00000119042	SATB2	protein_coding	Y	Y	N	Y	Y	N	N	1.39746	0.0083833	2.07519	0.000233899	0.686826	0.451343	1.01684	0.0483141	GO:0006357;GO:0006338;GO:0045944	regulation of transcription by RNA polymerase II;chromatin remodeling;positive regulation of transcription by RNA polymerase II	GO:0006325	Chromatin/chromosome organization
ENSG00000112118	MCM3	protein_coding	Y	N	Y	N	N	N	N	0.566167	0.00842525	-0.175045	0.622775	-0.74375	0.0282527	0.0962912	0.746808	GO:0030174;GO:0000727;GO:0006270;GO:0006268;GO:1902975;GO:0006271	regulation of DNA-templated DNA replication initiation;double-strand break repair via break-induced replication;DNA replication initiation;DNA unwinding involved in DNA replication;mitotic DNA replication initiation;DNA strand elongation involved in DNA replication	GO:0007049	Cell cycle/proliferation
ENSG00000204116	CHIC1	protein_coding	Y	N	N	Y	N	N	N	-0.709794	0.00842525	-0.570129	0.0798436	0.13753	0.848492	-0.522953	0.0312461	NA	NA	NA	None
ENSG00000115665	SLC5A7	protein_coding	Y	N	N	Y	N	N	N	-5.54793	0.00847451	-4.46996	0.0740289	1.09008	0.857238	-3.24413	0.0441106	GO:0007271;GO:0006836;GO:0055085;GO:0007274;GO:0008292;GO:0008292;GO:0015871	synaptic transmission, cholinergic;neurotransmitter transport;transmembrane transport;neuromuscular synaptic transmission;acetylcholine biosynthetic process;acetylcholine biosynthetic process;choline transport	NA	Other
ENSG00000160446	ZDHHC12	protein_coding	Y	N	N	N	N	N	N	0.778667	0.00848333	0.506888	0.183384	-0.266717	0.682268	0.444144	0.132417	GO:1900226;GO:0006612;GO:0018230;GO:0018345;GO:0032230;GO:0018230;GO:0097116	negative regulation of NLRP3 inflammasome complex assembly;protein targeting to membrane;peptidyl-L-cysteine S-palmitoylation;protein palmitoylation;positive regulation of synaptic transmission, GABAergic;peptidyl-L-cysteine S-palmitoylation;gephyrin clustering involved in postsynaptic density assembly	GO:0007399	Nervous system development/neurogenesis
ENSG00000166265	CYYR1	protein_coding	Y	N	N	N	N	N	N	-0.983995	0.00849166	-0.675721	0.133968	0.306032	0.719851	-0.484714	0.156371	NA	NA	NA	None
ENSG00000176894	PXMP2	protein_coding	Y	Y	N	Y	N	N	N	0.731319	0.00850097	0.863799	0.00614838	0.13232	0.85129	0.546989	0.0334401	NA	NA	NA	None
ENSG00000233029	AC244453.2	lncRNA	Y	N	N	N	N	N	N	-1.69562	0.00850657	-0.736438	0.380939	0.955088	0.42631	-1.02732	0.0743391	NA	NA	NA	None
ENSG00000169814	BTD	protein_coding	Y	N	N	N	N	N	N	-0.752248	0.00850938	-0.178244	0.687189	0.571209	0.225387	-0.232522	0.448518	GO:0007417;GO:0006768;GO:0006768	central nervous system development;biotin metabolic process;biotin metabolic process	GO:0007399	Nervous system development/neurogenesis
ENSG00000109255	NMU	protein_coding	Y	N	N	N	N	N	N	3.14438	0.00866024	0.992524	0.617961	-2.11389	0.286217	1.39992	0.323333	GO:0007218;GO:0007186;GO:0007218;GO:0050806;GO:0045987	neuropeptide signaling pathway;G protein-coupled receptor signaling pathway;neuropeptide signaling pathway;positive regulation of synaptic transmission;positive regulation of smooth muscle contraction	NA	Other
ENSG00000109062	SLC9A3R1	protein_coding	Y	N	N	N	N	N	N	1.12229	0.00866024	-0.172646	0.834574	-1.29255	0.0612639	0.488872	0.29389	GO:0008285;GO:0008285;GO:0090090;GO:0045198;GO:0008360;GO:0065003;GO:2001244;GO:0051683;GO:0070293;GO:0070373;GO:0072659;GO:0002009;GO:0090660;GO:0007009;GO:0007097;GO:0008361;GO:0010642;GO:0014067;GO:0022612;GO:0030033;GO:0032782;GO:0034635;GO:0044782;GO:0045199;GO:0045199;GO:0045859;GO:0045930;GO:0051898;GO:0051939;GO:0072659;GO:0097291;GO:0098739;GO:0150104	negative regulation of cell population proliferation;negative regulation of cell population proliferation;negative regulation of canonical Wnt signaling pathway;establishment of epithelial cell apical/basal polarity;regulation of cell shape;protein-containing complex assembly;positive regulation of intrinsic apoptotic signaling pathway;establishment of Golgi localization;renal absorption;negative…	GO:0007049	Cell cycle/proliferation
ENSG00000121749	TBC1D15	protein_coding	Y	Y	N	Y	N	N	N	-0.41464	0.00866024	-0.418507	0.0244783	-0.00336536	0.99556	-0.312516	0.0236309	GO:0090630;GO:0043087	activation of GTPase activity;regulation of GTPase activity	NA	Other
ENSG00000123975	CKS2	protein_coding	Y	N	N	N	N	N	N	1.19858	0.00866024	0.809429	0.169901	-0.381081	0.707162	0.807065	0.0846549	GO:0007346	regulation of mitotic cell cycle	GO:0007049	Cell cycle/proliferation
ENSG00000257818	C1GALT1P1	processed_pseudogene	Y	N	N	N	N	N	N	-1.14909	0.00866024	-0.577431	0.294319	0.565025	0.505898	-0.755033	0.0588588	NA	NA	NA	None
ENSG00000142453	CARM1	protein_coding	Y	N	N	N	N	N	N	0.472587	0.00868355	0.277058	0.221822	-0.193169	0.600017	0.255662	0.150302	GO:0006355;GO:0045600;GO:0033146;GO:0071932;GO:0045943;GO:1904037;GO:0016571	regulation of DNA-templated transcription;positive regulation of fat cell differentiation;regulation of intracellular estrogen receptor signaling pathway;replication fork reversal;positive regulation of transcription by RNA polymerase I;positive regulation of epithelial cell apoptotic process;histone methylation	GO:0012501	Programmed cell death
ENSG00000100652	SLC10A1	protein_coding	Y	N	N	Y	N	N	N	-1.3798	0.00869484	-0.585059	0.374162	0.78862	0.405022	-0.97474	0.0266019	GO:0015721;GO:0015721	bile acid and bile salt transport;bile acid and bile salt transport	NA	Other
ENSG00000145888	GLRA1	protein_coding	Y	N	N	Y	N	N	N	-1.65856	0.00869583	-1.09863	0.118582	0.562214	0.688832	-1.15052	0.0266019	GO:0006811;GO:0006821;GO:0007218;GO:0071230;GO:0042391;GO:0050877;GO:1902476;GO:2000344;GO:0007268;GO:0007218;GO:1902476;GO:0042391;GO:0071294;GO:0006936;GO:0001964;GO:0051970;GO:0060012;GO:0060080;GO:0071361;GO:0097305	ion transport;chloride transport;neuropeptide signaling pathway;cellular response to amino acid stimulus;regulation of membrane potential;nervous system process;chloride transmembrane transport;positive regulation of acrosome reaction;chemical synaptic transmission;neuropeptide signaling pathway;chloride transmembrane transport;regulation of membrane potential;cellular response to zinc ion;muscle…	NA	Other
ENSG00000273487	AC104836.1	lncRNA	Y	N	N	Y	N	N	N	-1.46566	0.00879633	-1.12202	0.0955993	0.32384	0.831147	-1.03843	0.0304155	NA	NA	NA	None
ENSG00000165775	FUNDC2	protein_coding	Y	Y	N	Y	N	N	N	-0.561453	0.00880015	-0.964041	0.00012825	-0.402856	0.287962	-0.581538	0.00265092	GO:0000422;GO:0010543;GO:0035356	autophagy of mitochondrion;regulation of platelet activation;cellular triglyceride homeostasis	NA	Other
ENSG00000172613	RAD9A	protein_coding	Y	N	N	N	N	N	N	0.741683	0.00884075	0.405347	0.279021	-0.337452	0.540222	0.490966	0.0618076	GO:0006974;GO:0000077;GO:0031573;GO:0006281;GO:0071479;GO:0006281;GO:0000077;GO:0000076;GO:0000076;GO:0071479	cellular response to DNA damage stimulus;DNA damage checkpoint signaling;mitotic intra-S DNA damage checkpoint signaling;DNA repair;cellular response to ionizing radiation;DNA repair;DNA damage checkpoint signaling;DNA replication checkpoint signaling;DNA replication checkpoint signaling;cellular response to ionizing radiation	GO:0007049	Cell cycle/proliferation
ENSG00000014138	POLA2	protein_coding	Y	N	N	N	N	N	N	0.742522	0.00884368	0.497138	0.167947	-0.247895	0.691118	0.47643	0.0764976	GO:0006260;GO:0006269;GO:0006270;GO:0006270	DNA replication;DNA replication, synthesis of RNA primer;DNA replication initiation;DNA replication initiation	GO:0006260	DNA replication
ENSG00000172575	RASGRP1	protein_coding	Y	N	N	Y	N	N	N	-0.738489	0.00884368	-0.406626	0.251434	0.324991	0.584183	-0.581736	0.0222065	GO:0001934;GO:0043547;GO:0032760;GO:0070374;GO:0042113;GO:0007165;GO:0043547;GO:0032729;GO:0030101;GO:0042110;GO:0007265;GO:0007265;GO:0046330;GO:0046579;GO:0042098;GO:0045954;GO:0001934;GO:0032725;GO:0042100;GO:0043406;GO:0070372;GO:0090630;GO:0090630	positive regulation of protein phosphorylation;positive regulation of GTPase activity;positive regulation of tumor necrosis factor production;positive regulation of ERK1 and ERK2 cascade;B cell activation;signal transduction;positive regulation of GTPase activity;positive regulation of interferon-gamma production;natural killer cell activation;T cell activation;Ras protein signal transduction;Ras…	GO:0008283	Cell cycle/proliferation
ENSG00000249740	OSMR-AS1	lncRNA	Y	N	N	N	N	N	N	-1.42992	0.00884368	-0.771924	0.296326	0.652568	0.589847	-0.574869	0.277522	NA	NA	NA	None
ENSG00000139618	BRCA2	protein_coding	Y	Y	N	N	N	N	N	1.13949	0.00886378	1.0872	0.0315163	-0.0538351	0.969915	0.743954	0.0709073	GO:0006302;GO:0045893;GO:0006289;GO:0000724;GO:0000724;GO:0006355;GO:0070200;GO:0000724;GO:0051298;GO:0033600;GO:0035518;GO:0051865;GO:0071479;GO:2000001;GO:1990426	double-strand break repair;positive regulation of DNA-templated transcription;nucleotide-excision repair;double-strand break repair via homologous recombination;double-strand break repair via homologous recombination;regulation of DNA-templated transcription;establishment of protein localization to telomere;double-strand break repair via homologous recombination;centrosome duplication;negative re…	GO:0007049	Cell cycle/proliferation
ENSG00000104889	RNASEH2A	protein_coding	Y	N	N	N	N	N	N	0.795053	0.00888406	0.299026	0.501949	-0.493429	0.350291	0.36569	0.260604	GO:0006260;GO:0006401;GO:0006401;GO:0043137;GO:0006298;GO:0006298;GO:0006298	DNA replication;RNA catabolic process;RNA catabolic process;DNA replication, removal of RNA primer;mismatch repair;mismatch repair;mismatch repair	GO:0006974	Cellular response to DNA damage stimulus
ENSG00000107099	DOCK8	protein_coding	Y	N	N	N	N	N	N	-1.26189	0.00891904	-0.898882	0.125904	0.360243	0.755876	-0.739896	0.0920923	GO:0043547;GO:0051056;GO:0043547;GO:1903905;GO:2000406;GO:1990869;GO:0061485;GO:1903905;GO:2000406	positive regulation of GTPase activity;regulation of small GTPase mediated signal transduction;positive regulation of GTPase activity;positive regulation of establishment of T cell polarity;positive regulation of T cell migration;cellular response to chemokine;memory T cell proliferation;positive regulation of establishment of T cell polarity;positive regulation of T cell migration	GO:0008283	Cell cycle/proliferation
ENSG00000182459	TEX19	protein_coding	Y	N	N	N	N	N	N	2.23135	0.00892943	0.226424	0.907182	-2.00328	0.183552	1.53725	0.0839868	GO:0007283;GO:0007131;GO:0007283;GO:0010529;GO:0008584;GO:0010526;GO:0001890;GO:0007140	spermatogenesis;reciprocal meiotic recombination;spermatogenesis;negative regulation of transposition;male gonad development;negative regulation of transposition, RNA-mediated;placenta development;male meiotic nuclear division	GO:0007049	Cell cycle/proliferation
ENSG00000164675	IQUB	protein_coding	Y	Y	N	Y	N	N	N	-0.97005	0.00894996	-1.0346	0.0198169	-0.0671421	0.958789	-0.753108	0.0176616	GO:0060271	cilium assembly	NA	Other
ENSG00000110931	CAMKK2	protein_coding	Y	N	N	Y	N	N	N	0.549665	0.00894996	0.422392	0.103731	-0.124729	0.814464	0.418639	0.0277366	GO:0006468;GO:0045893;GO:0046777;GO:0000165;GO:0006468;GO:0045859;GO:0019722;GO:0001934;GO:0061762;GO:0032147;GO:0034614;GO:0061762	protein phosphorylation;positive regulation of DNA-templated transcription;protein autophosphorylation;MAPK cascade;protein phosphorylation;regulation of protein kinase activity;calcium-mediated signaling;positive regulation of protein phosphorylation;CAMKK-AMPK signaling cascade;activation of protein kinase activity;cellular response to reactive oxygen species;CAMKK-AMPK signaling cascade	GO:0006355	Regulation of DNA-templated transcription
ENSG00000130529	TRPM4	protein_coding	Y	N	N	N	N	N	N	0.750234	0.00897315	0.187689	0.718823	-0.559868	0.285606	0.489248	0.0996171	GO:0016925;GO:0008284;GO:0098662;GO:0090263;GO:0051289;GO:0070588;GO:0019722;GO:0086045;GO:0086091;GO:0045668;GO:0007204;GO:0030502;GO:0045600;GO:0070588;GO:0002407;GO:0010460;GO:0045907;GO:1904179;GO:0098911;GO:0098719;GO:0002724;GO:0086048;GO:0086047;GO:0035774;GO:1903949;GO:1904199	protein sumoylation;positive regulation of cell population proliferation;inorganic cation transmembrane transport;positive regulation of canonical Wnt signaling pathway;protein homotetramerization;calcium ion transmembrane transport;calcium-mediated signaling;membrane depolarization during AV node cell action potential;regulation of heart rate by cardiac conduction;negative regulation of osteobla…	GO:0008283	Cell cycle/proliferation
ENSG00000231772	Z93403.1	lncRNA	Y	Y	N	N	N	N	N	1.19605	0.00897315	1.24811	0.0212951	0.0546907	0.973026	0.7747	0.0837678	NA	NA	NA	None
ENSG00000157500	APPL1	protein_coding	Y	N	N	N	N	N	N	-0.561227	0.0090045	-0.0185297	0.969313	0.540111	0.130653	-0.256935	0.230987	GO:0007165;GO:0045088;GO:0006606;GO:0008286;GO:0008286;GO:0007179;GO:0008286;GO:2000045;GO:0048023;GO:0046326;GO:0046324;GO:1903076;GO:0035729;GO:1900017;GO:0010762;GO:0033211;GO:0023052;GO:0034143;GO:1905303;GO:0099558;GO:0099558;GO:1905450	signal transduction;regulation of innate immune response;protein import into nucleus;insulin receptor signaling pathway;insulin receptor signaling pathway;transforming growth factor beta receptor signaling pathway;insulin receptor signaling pathway;regulation of G1/S transition of mitotic cell cycle;positive regulation of melanin biosynthetic process;positive regulation of glucose import;regulati…	GO:0007049	Cell cycle/proliferation
ENSG00000106511	MEOX2	protein_coding	Y	N	N	N	N	N	N	-1.61403	0.00903214	-0.458953	0.594341	1.14502	0.262211	-0.657304	0.261063	GO:0006357;GO:0045944;GO:0045944;GO:0090051	regulation of transcription by RNA polymerase II;positive regulation of transcription by RNA polymerase II;positive regulation of transcription by RNA polymerase II;negative regulation of cell migration involved in sprouting angiogenesis	GO:0016477	Cell migration
ENSG00000254349	MIR2052HG	lncRNA	Y	N	N	Y	N	N	N	-2.27638	0.00907732	-1.59463	0.103939	0.681729	0.737605	-1.34577	0.0476058	NA	NA	NA	None
ENSG00000150051	MKX	protein_coding	Y	N	N	Y	N	N	N	-3.57539	0.00907732	-1.9618	0.195259	1.62248	0.540176	-2.13801	0.0456814	GO:0006357;GO:0048468;GO:0007517;GO:0007517	regulation of transcription by RNA polymerase II;cell development;muscle organ development;muscle organ development	GO:0048869	Cellular developmental process
ENSG00000149476	TKFC	protein_coding	Y	N	N	Y	N	N	N	0.683374	0.00909468	0.442024	0.200525	-0.240794	0.680179	0.514017	0.0395541	GO:0005975;GO:0045088;GO:0039534;GO:0019563;GO:0046835	carbohydrate metabolic process;regulation of innate immune response;negative regulation of MDA-5 signaling pathway;glycerol catabolic process;carbohydrate phosphorylation	NA	Other
ENSG00000139793	MBNL2	protein_coding	Y	N	N	Y	N	N	N	-0.984108	0.00914693	-0.85543	0.0625113	0.132145	0.904405	-0.788418	0.0163894	GO:0043484;GO:0043484	regulation of RNA splicing;regulation of RNA splicing	NA	Other
ENSG00000287600	AC122719.3	lncRNA	Y	N	N	N	N	N	N	1.95639	0.00922589	-0.0844802	0.96475	-2.04853	0.118496	0.653081	0.508496	NA	NA	NA	None
ENSG00000080371	RAB21	protein_coding	Y	N	N	Y	N	N	N	-0.596079	0.00927053	-0.453273	0.105884	0.143707	0.800346	-0.409867	0.0443723	GO:0006886;GO:0050821;GO:0048260;GO:0017157;GO:2000643;GO:0008089;GO:0008089	intracellular protein transport;protein stabilization;positive regulation of receptor-mediated endocytosis;regulation of exocytosis;positive regulation of early endosome to late endosome transport;anterograde axonal transport;anterograde axonal transport	GO:0016192	Other
ENSG00000265519	AC015922.2	lncRNA	Y	Y	N	N	N	N	N	-1.18365	0.00932981	-1.55093	0.00430104	-0.371644	0.739134	-0.697685	0.0831715	NA	NA	NA	None
ENSG00000279233	AC122688.3	TEC	Y	Y	N	Y	N	N	N	0.689429	0.00932981	1.04823	0.000311956	0.358892	0.440163	0.628227	0.00845887	NA	NA	NA	None
ENSG00000287875	AC068193.1	lncRNA	Y	N	N	N	N	N	N	-0.906223	0.00932981	-0.0878707	0.887969	0.825443	0.140168	-0.335663	0.340397	NA	NA	NA	None
ENSG00000256940	PPP1R14B-AS1	lncRNA	Y	N	N	Y	N	N	N	1.07272	0.00934648	0.835383	0.0948853	-0.236615	0.809878	0.789549	0.0385795	NA	NA	NA	None
ENSG00000018625	ATP1A2	protein_coding	Y	Y	N	Y	Y	N	N	-1.63612	0.00938263	-1.64104	0.0294341	-0.0105171	0.996966	-1.22757	0.0233676	GO:0006813;GO:0006814;GO:1990573;GO:0150104;GO:0010881;GO:0060048;GO:0006942;GO:0071805;GO:0098655;GO:0098655;GO:1990573;GO:0035725;GO:0086012;GO:0035641;GO:0006883;GO:0006883;GO:0030007;GO:0030007;GO:0036376;GO:0036376;GO:0055119;GO:0071383;GO:0086009;GO:0086064;GO:1902600;GO:1903416;GO:0046034;GO:0001662;GO:0002026;GO:0002087;GO:0006937;GO:0021764;GO:0021989;GO:0040011;GO:0045822;GO:0045823;GO:…	potassium ion transport;sodium ion transport;potassium ion import across plasma membrane;transport across blood-brain barrier;regulation of cardiac muscle contraction by regulation of the release of sequestered calcium ion;cardiac muscle contraction;regulation of striated muscle contraction;potassium ion transmembrane transport;cation transmembrane transport;cation transmembrane transport;potassi…	GO:0007399	Nervous system development/neurogenesis
ENSG00000229207	SERPINH1P1	processed_pseudogene	Y	N	N	Y	N	N	N	1.53187	0.00938383	1.06583	0.149402	-0.460986	0.719547	1.20421	0.0333046	NA	NA	NA	None
ENSG00000183784	DOCK8-AS1	lncRNA	Y	N	N	N	N	N	N	-1.60881	0.00938383	-1.24298	0.0886266	0.360001	0.827562	-1.0124	0.0528778	NA	NA	NA	None
ENSG00000105778	AVL9	protein_coding	Y	Y	N	N	N	N	N	0.349052	0.00954558	0.464013	0.00407419	0.114714	0.717868	0.23493	0.0755998	GO:0016477	cell migration	GO:0016477	Cell migration
ENSG00000196946	ZNF705A	protein_coding	Y	N	N	N	N	N	N	-1.85933	0.00956271	-1.3093	0.136963	0.552794	0.749581	-1.10957	0.0693255	GO:0000122	negative regulation of transcription by RNA polymerase II	GO:0006355	Regulation of DNA-templated transcription
ENSG00000104231	ZFAND1	protein_coding	Y	Y	N	Y	N	N	N	-0.514989	0.00956271	-0.55636	0.0166755	-0.0405822	0.94907	-0.410942	0.0192203	GO:0090316;GO:0035617;GO:0035617;GO:1903843	positive regulation of intracellular protein transport;stress granule disassembly;stress granule disassembly;cellular response to arsenite ion	NA	Other
ENSG00000250490	LINC02145	lncRNA	Y	Y	N	Y	Y	N	N	-1.349	0.00956271	-1.26315	0.0480459	0.0816097	0.965978	-1.11082	0.0139345	NA	NA	NA	None
ENSG00000012048	BRCA1	protein_coding	Y	N	N	N	N	N	N	0.87878	0.0095798	0.194872	0.740531	-0.684943	0.22495	0.325139	0.390002	GO:0010628;GO:0045944;GO:0006357;GO:0051865;GO:0085020;GO:0007059;GO:0006302;GO:0045893;GO:0007095;GO:0010212;GO:0045739;GO:0031398;GO:0045944;GO:0045892;GO:0045944;GO:0006282;GO:0045766;GO:0006357;GO:0051179;GO:0043627;GO:0000724;GO:1902042;GO:0045786;GO:0008630;GO:0006974;GO:0035825;GO:0044818;GO:0110025;GO:0045717;GO:0046600;GO:0006302;GO:0010575;GO:0051726;GO:0071356;GO:0071681;GO:0000724;GO:…	positive regulation of gene expression;positive regulation of transcription by RNA polymerase II;regulation of transcription by RNA polymerase II;protein autoubiquitination;protein K6-linked ubiquitination;chromosome segregation;double-strand break repair;positive regulation of DNA-templated transcription;mitotic G2 DNA damage checkpoint signaling;response to ionizing radiation;positive regulatio…	GO:0007049	Cell cycle/proliferation
ENSG00000259058	AF111169.2	lncRNA	Y	N	N	N	N	N	N	1.90976	0.00960498	1.50533	0.101934	-0.402047	0.832031	1.18851	0.119386	NA	NA	NA	None
ENSG00000145777	TSLP	protein_coding	Y	Y	N	Y	Y	N	N	-3.01996	0.00964448	-3.22866	0.032107	-0.204133	0.96369	-2.77225	0.00481265	GO:0043066;GO:0008284;GO:0008284;GO:0050829;GO:0032733;GO:0032755;GO:0050729;GO:0061844;GO:0032736;GO:0061844;GO:0032722;GO:0050832;GO:0042531;GO:0042531;GO:0050729;GO:0032755;GO:0001961;GO:0032733;GO:0032736;GO:0001961;GO:0032754;GO:1904894;GO:0071657;GO:0032722;GO:0032754;GO:0033005;GO:0071654	negative regulation of apoptotic process;positive regulation of cell population proliferation;positive regulation of cell population proliferation;defense response to Gram-negative bacterium;positive regulation of interleukin-10 production;positive regulation of interleukin-6 production;positive regulation of inflammatory response;antimicrobial humoral immune response mediated by antimicrobial pe…	GO:0008283	Cell cycle/proliferation
ENSG00000111269	CREBL2	protein_coding	Y	Y	N	Y	N	N	N	-0.73194	0.00966736	-0.811867	0.0164927	-0.081305	0.926172	-0.602326	0.0163459	GO:0045893;GO:0006355;GO:0050821;GO:0033138;GO:0007165;GO:0006351;GO:0045600;GO:0046326;GO:0046889	positive regulation of DNA-templated transcription;regulation of DNA-templated transcription;protein stabilization;positive regulation of peptidyl-serine phosphorylation;signal transduction;DNA-templated transcription;positive regulation of fat cell differentiation;positive regulation of glucose import;positive regulation of lipid biosynthetic process	GO:0048869	Cellular developmental process
ENSG00000185668	POU3F1	protein_coding	Y	Y	N	Y	Y	N	N	-2.53775	0.00969576	-2.31404	0.0497282	0.221895	0.945878	-1.60227	0.0472321	GO:0045893;GO:0006357;GO:0010628;GO:0008366	positive regulation of DNA-templated transcription;regulation of transcription by RNA polymerase II;positive regulation of gene expression;axon ensheathment	GO:0007399	Nervous system development/neurogenesis
ENSG00000135912	TTLL4	protein_coding	Y	N	N	N	N	N	N	0.503992	0.00972912	0.335074	0.172205	-0.16684	0.699615	0.33878	0.0634048	GO:0000226;GO:0018095;GO:0018095;GO:0018095;GO:0018200	microtubule cytoskeleton organization;protein polyglutamylation;protein polyglutamylation;protein polyglutamylation;peptidyl-glutamic acid modification	NA	Other
ENSG00000011332	DPF1	protein_coding	Y	N	N	N	N	N	N	0.975753	0.00974198	0.747998	0.106609	-0.223403	0.806681	0.704406	0.0530954	GO:0007399;GO:0006338;GO:0006357;GO:0030071;GO:0045597;GO:0070316;GO:2000045;GO:2000781;GO:2000819;GO:0006915	nervous system development;chromatin remodeling;regulation of transcription by RNA polymerase II;regulation of mitotic metaphase/anaphase transition;positive regulation of cell differentiation;regulation of G0 to G1 transition;regulation of G1/S transition of mitotic cell cycle;positive regulation of double-strand break repair;regulation of nucleotide-excision repair;apoptotic process	GO:0007049	Cell cycle/proliferation
ENSG00000151882	CCL28	protein_coding	Y	N	N	Y	N	N	N	-2.98597	0.00974198	-2.42133	0.0546381	0.556413	0.859518	-1.95757	0.021653	GO:0006935;GO:0001954;GO:0060326;GO:1903237;GO:0060326;GO:0001954	chemotaxis;positive regulation of cell-matrix adhesion;cell chemotaxis;negative regulation of leukocyte tethering or rolling;cell chemotaxis;positive regulation of cell-matrix adhesion	GO:0016477	Cell migration
ENSG00000173638	SLC19A1	protein_coding	Y	N	N	N	N	N	N	0.735753	0.00974198	0.460084	0.205892	-0.273935	0.648243	0.465926	0.0787677	GO:1904447;GO:0150104;GO:0150104;GO:0098838;GO:0015711;GO:0046655;GO:0015884;GO:0006855;GO:0015884;GO:0015884;GO:0051958;GO:0098838;GO:0140361	folate import across plasma membrane;transport across blood-brain barrier;transport across blood-brain barrier;folate transmembrane transport;organic anion transport;folic acid metabolic process;folic acid transport;xenobiotic transmembrane transport;folic acid transport;folic acid transport;methotrexate transport;folate transmembrane transport;cyclic-GMP-AMP transmembrane import across plasma me…	NA	Other
ENSG00000177301	KCNA2	protein_coding	Y	Y	N	Y	Y	N	N	-2.72008	0.00977052	-2.46777	0.0495458	0.253594	0.945064	-1.85903	0.0304155	GO:0071805;GO:0071805;GO:0006813;GO:0071805;GO:0019233;GO:0014059;GO:0019228	potassium ion transmembrane transport;potassium ion transmembrane transport;potassium ion transport;potassium ion transmembrane transport;sensory perception of pain;regulation of dopamine secretion;neuronal action potential	NA	Other
ENSG00000144847	IGSF11	protein_coding	Y	N	N	N	N	N	N	-3.51587	0.00978822	-2.97299	0.0536556	0.523546	0.896988	-1.5368	0.161936	GO:0007156;GO:0098742	homophilic cell adhesion via plasma membrane adhesion molecules;cell-cell adhesion via plasma-membrane adhesion molecules	GO:0007155	Cell adhesion
ENSG00000149300	C11orf52	protein_coding	Y	N	N	N	N	N	N	-1.65987	0.00978822	-0.189167	0.875336	1.46146	0.168187	-0.596945	0.390258	NA	NA	NA	None
ENSG00000156968	MPV17L	protein_coding	Y	Y	N	Y	Y	N	N	-2.86761	0.00986609	-3.44977	0.00933825	-0.584965	0.865222	-1.90672	0.0301657	GO:0034614;GO:0010730;GO:1901029;GO:0072593	cellular response to reactive oxygen species;negative regulation of hydrogen peroxide biosynthetic process;negative regulation of mitochondrial outer membrane permeabilization involved in apoptotic signaling pathway;reactive oxygen species metabolic process	GO:0012501	Programmed cell death
ENSG00000229589	ACVR2B-AS1	lncRNA	Y	N	N	N	N	N	N	-0.920133	0.00988543	-0.405503	0.411083	0.510988	0.45647	-0.418819	0.236643	NA	NA	NA	None
ENSG00000136881	BAAT	protein_coding	Y	N	N	N	N	N	N	-1.57731	0.0098863	-0.638638	0.359591	0.937907	0.371983	-0.950714	0.0528778	GO:0006637;GO:0006637;GO:0006699;GO:0006699;GO:0006631;GO:0006544;GO:0002152;GO:0008206;GO:0019530	acyl-CoA metabolic process;acyl-CoA metabolic process;bile acid biosynthetic process;bile acid biosynthetic process;fatty acid metabolic process;glycine metabolic process;bile acid conjugation;bile acid metabolic process;taurine metabolic process	NA	Other
ENSG00000233008	LINC01725	lncRNA	Y	N	N	N	N	N	N	-3.50275	0.0098863	-1.01544	0.525534	2.48533	0.239817	-1.86998	0.0710922	NA	NA	NA	None
ENSG00000198515	CNGA1	protein_coding	Y	N	N	N	N	N	N	-1.89145	0.0098863	-0.770981	0.417033	1.11187	0.418971	-0.845738	0.224435	GO:0007601;GO:0098655	visual perception;cation transmembrane transport	NA	Other
ENSG00000279675	AC080100.1	TEC	Y	N	N	N	N	N	N	-1.61365	0.0098863	-0.169307	0.875845	1.43848	0.161241	-0.644997	0.280792	NA	NA	NA	None
ENSG00000165071	TMEM71	protein_coding	Y	N	N	Y	N	N	N	-1.87962	0.0099132	-1.54531	0.0681985	0.327246	0.871027	-1.29845	0.0301657	NA	NA	NA	None
ENSG00000168071	CCDC88B	protein_coding	Y	Y	N	Y	N	N	N	0.921515	0.0099132	1.03287	0.0107986	0.110509	0.91079	0.757198	0.0179562	GO:0001819;GO:0030705;GO:0031122;GO:0042102;GO:0050870	positive regulation of cytokine production;cytoskeleton-dependent intracellular transport;cytoplasmic microtubule organization;positive regulation of T cell proliferation;positive regulation of T cell activation	GO:0008283	Cell cycle/proliferation
ENSG00000168487	BMP1	protein_coding	Y	N	N	N	N	N	N	0.675819	0.0100436	0.248668	0.528115	-0.427161	0.369734	0.46793	0.0541267	GO:0006508;GO:0001501;GO:0009953;GO:0001501;GO:0030199;GO:0016485;GO:0001502;GO:0061036	proteolysis;skeletal system development;dorsal/ventral pattern formation;skeletal system development;collagen fibril organization;protein processing;cartilage condensation;positive regulation of cartilage development	NA	Other
ENSG00000232093	DCST1-AS1	lncRNA	Y	Y	N	Y	N	N	N	1.05813	0.0100653	1.01602	0.0450809	-0.0442659	0.976734	0.823265	0.0385934	NA	NA	NA	None
ENSG00000259650	AC068397.2	lncRNA	Y	N	Y	N	N	N	Y	-2.54257	0.0100653	0.785933	0.522855	3.31348	0.0156752	-0.417566	0.72986	NA	NA	NA	None
ENSG00000227502	MROCKI	lncRNA	Y	N	N	N	N	N	N	-1.59247	0.0100653	-1.13147	0.114414	0.460889	0.753117	-1.01457	0.0538557	NA	NA	NA	None
ENSG00000226329	AC005682.1	unprocessed_pseudogene	Y	N	N	N	N	N	N	-1.5735	0.0100888	-0.672287	0.418135	0.900792	0.449137	-0.921511	0.0886645	NA	NA	NA	None
ENSG00000143919	CAMKMT	protein_coding	Y	N	N	N	N	N	N	0.701382	0.010164	0.601564	0.0624924	-0.0940973	0.902202	0.301993	0.307629	GO:0022400;GO:0006479	regulation of rhodopsin mediated signaling pathway;protein methylation	NA	Other
ENSG00000228838	AL355483.1	lncRNA	Y	N	N	N	N	N	N	1.78525	0.010164	0.769504	0.458218	-1.0123	0.430274	0.960188	0.170094	NA	NA	NA	None
ENSG00000242973	AL591242.1	lncRNA	Y	N	N	N	N	N	N	-1.53771	0.0101667	-0.742756	0.305011	0.78955	0.493443	-0.806349	0.11528	NA	NA	NA	None
ENSG00000272181	AC012557.2	lncRNA	Y	N	N	N	N	N	N	-1.00173	0.0101687	0.0687065	0.923742	1.06926	0.0690772	-0.494773	0.161602	NA	NA	NA	None
ENSG00000131373	HACL1	protein_coding	Y	N	N	N	N	N	N	-0.607311	0.0101687	0.07294	0.859325	0.678539	0.0565407	-0.139271	0.611144	GO:0006631;GO:0006625;GO:0001561;GO:0001561;GO:0097089;GO:1903512	fatty acid metabolic process;protein targeting to peroxisome;fatty acid alpha-oxidation;fatty acid alpha-oxidation;methyl-branched fatty acid metabolic process;phytanic acid metabolic process	NA	Other
ENSG00000250317	SMIM20	protein_coding	Y	N	N	N	N	N	N	-1.28021	0.0101687	-0.923891	0.14118	0.35584	0.777493	-0.759083	0.0907895	GO:0033617;GO:0033617	mitochondrial cytochrome c oxidase assembly;mitochondrial cytochrome c oxidase assembly	NA	Other
ENSG00000120802	TMPO	protein_coding	Y	N	N	N	N	N	N	0.656526	0.01021	0.142514	0.73754	-0.510431	0.227301	0.230753	0.431971	NA	NA	NA	None
ENSG00000253208	PSME2P5	processed_pseudogene	Y	N	N	N	N	N	N	0.895551	0.0102331	0.59955	0.181129	-0.296278	0.700985	0.463355	0.183429	NA	NA	NA	None
ENSG00000224842	AL161908.1	lncRNA	Y	N	N	N	N	N	N	3.72463	0.0102693	-0.000564488	0.999871	-3.73229	0.146173	1.44088	0.448585	NA	NA	NA	None
ENSG00000106086	PLEKHA8	protein_coding	Y	N	N	N	N	N	N	0.571114	0.0102913	0.451651	0.0848297	-0.115011	0.840782	0.32232	0.150898	GO:0006869;GO:0120009;GO:0035621;GO:0035621	lipid transport;intermembrane lipid transfer;ER to Golgi ceramide transport;ER to Golgi ceramide transport	NA	Other
ENSG00000167291	TBC1D16	protein_coding	Y	N	N	N	N	N	N	0.611456	0.0103158	0.0779442	0.858833	-0.533136	0.167028	0.274676	0.254017	GO:0090630;GO:0001919	activation of GTPase activity;regulation of receptor recycling	NA	Other
ENSG00000244968	LIFR-AS1	lncRNA	Y	N	N	N	N	N	N	-0.719591	0.0103158	-0.349084	0.391012	0.369093	0.527391	-0.440109	0.0839868	NA	NA	NA	None
ENSG00000259713	AC013391.2	lncRNA	Y	N	N	N	N	N	N	1.75307	0.0103158	0.557427	0.58949	-1.18834	0.313333	0.921286	0.15645	NA	NA	NA	None
ENSG00000196581	AJAP1	protein_coding	Y	N	N	N	N	N	N	-2.14586	0.0103388	-1.772	0.0748131	0.372267	0.874321	-1.17673	0.106759	GO:0001953;GO:0061045;GO:0030860	negative regulation of cell-matrix adhesion;negative regulation of wound healing;regulation of polarized epithelial cell differentiation	GO:0007155	Cell adhesion
ENSG00000131473	ACLY	protein_coding	Y	N	N	N	N	N	N	0.757849	0.0103637	0.622889	0.0707014	-0.128902	0.868412	0.450164	0.121029	GO:0006633;GO:0008610;GO:0006633;GO:0006085;GO:0006695;GO:0006085;GO:0015936;GO:0006101;GO:0006107	fatty acid biosynthetic process;lipid biosynthetic process;fatty acid biosynthetic process;acetyl-CoA biosynthetic process;cholesterol biosynthetic process;acetyl-CoA biosynthetic process;coenzyme A metabolic process;citrate metabolic process;oxaloacetate metabolic process	NA	Other
ENSG00000270296	STX8P1	processed_pseudogene	Y	N	N	N	N	N	N	1.82641	0.0103637	1.44269	0.0929725	-0.369006	0.833357	1.0742	0.139556	NA	NA	NA	None
ENSG00000286644	AC008443.7	lncRNA	Y	N	N	N	N	N	N	1.52762	0.0103953	0.699996	0.409254	-0.828536	0.462589	0.978586	0.106673	NA	NA	NA	None
ENSG00000198739	LRRTM3	protein_coding	Y	N	N	Y	N	N	N	-2.20378	0.010542	-1.55192	0.149608	0.661919	0.75803	-1.54842	0.0417635	GO:1905606;GO:1905606;GO:1902004	regulation of presynapse assembly;regulation of presynapse assembly;positive regulation of amyloid-beta formation	GO:0007399	Nervous system development/neurogenesis
ENSG00000203650	LINC01285	lncRNA	Y	N	N	N	N	N	N	-3.37142	0.0105655	-2.36981	0.130787	1.00376	0.761657	-1.84338	0.0688669	NA	NA	NA	None
ENSG00000286981	AL731553.1	lncRNA	Y	N	N	N	N	N	N	-1.00128	0.0105795	-0.571397	0.240657	0.428613	0.595963	-0.432753	0.265548	NA	NA	NA	None
ENSG00000188817	SNTN	protein_coding	Y	N	N	N	N	N	N	-1.94104	0.0106367	-0.527993	0.665068	1.40729	0.283597	-1.19241	0.091267	NA	NA	NA	None
ENSG00000047346	FAM214A	protein_coding	Y	N	N	N	N	N	N	-0.57354	0.0106367	-0.0802807	0.844973	0.491586	0.204015	-0.213645	0.39414	NA	NA	NA	None
ENSG00000165092	ALDH1A1	protein_coding	Y	N	N	N	N	N	N	-1.8858	0.0108175	-1.39317	0.113234	0.490921	0.788744	-1.16363	0.0716126	GO:0120163;GO:0006081;GO:0001523;GO:0110095;GO:0009449;GO:0030392;GO:0036438	negative regulation of cold-induced thermogenesis;cellular aldehyde metabolic process;retinoid metabolic process;cellular detoxification of aldehyde;gamma-aminobutyric acid biosynthetic process;fructosamine catabolic process;maintenance of lens transparency	NA	Other
ENSG00000257803	PIGAP1	processed_pseudogene	Y	Y	N	Y	N	N	N	1.25455	0.0109002	1.31149	0.0190931	0.0579963	0.971839	0.925144	0.0476058	NA	NA	NA	None
ENSG00000170468	RIOX1	protein_coding	Y	Y	N	Y	Y	N	N	-1.1126	0.0109002	-2.23734	1.41201e-05	-1.12154	0.148969	-1.35147	0.000735726	GO:0045892;GO:0045668	negative regulation of DNA-templated transcription;negative regulation of osteoblast differentiation	GO:0048869	Cellular developmental process
ENSG00000284428	AC092329.4	lncRNA	Y	N	N	Y	N	N	N	-0.684024	0.0110054	-0.613066	0.073383	0.0709337	0.935325	-0.524816	0.0406612	NA	NA	NA	None
ENSG00000105738	SIPA1L3	protein_coding	Y	N	N	N	N	N	N	0.636406	0.011071	0.266618	0.45752	-0.365018	0.430126	0.388933	0.0965396	GO:0007010;GO:0090630;GO:0001654;GO:0003382;GO:0090162;GO:0003382;GO:0090162	cytoskeleton organization;activation of GTPase activity;eye development;epithelial cell morphogenesis;establishment of epithelial cell polarity;epithelial cell morphogenesis;establishment of epithelial cell polarity	GO:0048869	Cellular developmental process
ENSG00000274001	AL512506.1	lncRNA	Y	N	Y	N	N	N	Y	-1.36015	0.011071	0.586676	0.324864	1.94128	0.00670188	-0.269342	0.639524	NA	NA	NA	None
ENSG00000259728	LINC00933	transcribed_unprocessed_pseudogene	Y	N	N	N	N	N	N	-1.15009	0.0110779	-0.735582	0.196437	0.410565	0.696039	-0.53146	0.217645	NA	NA	NA	None
ENSG00000169964	TMEM42	protein_coding	Y	N	N	N	N	N	N	-1.11195	0.0110948	0.00332873	0.997021	1.11077	0.0935251	-0.144107	0.79244	NA	NA	NA	None
ENSG00000215568	GAB4	protein_coding	Y	N	N	N	N	N	N	-2.0208	0.0111361	-1.62207	0.0986958	0.400715	0.849472	-1.5004	0.0562613	GO:0007165	signal transduction	NA	Other
ENSG00000145284	SCD5	protein_coding	Y	N	N	N	N	N	N	0.929423	0.0111488	0.793292	0.0667234	-0.131132	0.895715	0.652182	0.0654112	GO:0006636	unsaturated fatty acid biosynthetic process	NA	Other
ENSG00000159263	SIM2	protein_coding	Y	N	N	N	N	N	N	2.23381	0.0112613	1.7688	0.128369	-0.46235	0.838663	0.894877	0.458975	GO:0006357;GO:0007399	regulation of transcription by RNA polymerase II;nervous system development	GO:0007399	Nervous system development/neurogenesis
ENSG00000248984	AC004054.1	lncRNA	Y	N	Y	N	N	N	Y	-1.30977	0.0112787	0.293467	0.674939	1.61625	0.0304858	-0.454558	0.367219	NA	NA	NA	None
ENSG00000224093	BCAR3-AS1	lncRNA	Y	Y	N	N	N	N	N	0.867633	0.0113558	1.0083	0.00938135	0.142517	0.871038	0.605674	0.0542868	NA	NA	NA	None
ENSG00000121853	GHSR	protein_coding	Y	N	N	N	N	N	N	-2.48668	0.0113787	-1.68457	0.169901	0.803643	0.727597	-1.57035	0.0678845	GO:0008154;GO:0007186;GO:0050728;GO:0032720;GO:0009755;GO:0032691;GO:0008343;GO:0032100;GO:0009725;GO:0032715;GO:0046697;GO:0007186;GO:0009755;GO:0030252	actin polymerization or depolymerization;G protein-coupled receptor signaling pathway;negative regulation of inflammatory response;negative regulation of tumor necrosis factor production;hormone-mediated signaling pathway;negative regulation of interleukin-1 beta production;adult feeding behavior;positive regulation of appetite;response to hormone;negative regulation of interleukin-6 production;d…	NA	Other
ENSG00000160606	TLCD1	protein_coding	Y	N	N	N	N	N	N	0.715445	0.011399	0.50899	0.161684	-0.204788	0.759751	0.486346	0.0899008	GO:0007009;GO:0007009;GO:0055091;GO:0055091;GO:0071709;GO:0071709;GO:0097035;GO:0097035	plasma membrane organization;plasma membrane organization;phospholipid homeostasis;phospholipid homeostasis;membrane assembly;membrane assembly;regulation of membrane lipid distribution;regulation of membrane lipid distribution	NA	Other
ENSG00000131381	RBSN	protein_coding	Y	N	Y	N	N	N	N	-0.592784	0.0114014	0.130693	0.725724	0.723093	0.0397338	-0.0554946	0.864973	GO:0034498;GO:0016197;GO:0090160;GO:1903358	early endosome to Golgi transport;endosomal transport;Golgi to lysosome transport;regulation of Golgi organization	GO:0016192	Other
ENSG00000105255	FSD1	protein_coding	Y	N	N	N	N	N	N	0.822371	0.0114014	0.348432	0.447519	-0.470816	0.420918	0.462081	0.149935	GO:0051302;GO:0032465;GO:0060236;GO:0031122;GO:0060236;GO:0051302	regulation of cell division;regulation of cytokinesis;regulation of mitotic spindle organization;cytoplasmic microtubule organization;regulation of mitotic spindle organization;regulation of cell division	GO:0007049	Cell cycle/proliferation
ENSG00000259096	SHLD2P2	processed_pseudogene	Y	N	N	Y	N	N	N	-1.65605	0.0114174	-1.32594	0.0844833	0.316737	0.86281	-1.19273	0.0256964	NA	NA	NA	None
ENSG00000181819	KCTD9P2	processed_pseudogene	Y	N	N	N	N	N	N	-1.98787	0.0114347	-1.43339	0.14123	0.554949	0.769258	-1.39803	0.0508461	NA	NA	NA	None
ENSG00000106278	PTPRZ1	protein_coding	Y	N	N	N	N	N	N	-4.44181	0.0114358	-2.29138	0.227311	2.14056	0.518219	-2.47239	0.0544884	GO:0043524;GO:0007417;GO:0006470;GO:0031641;GO:0048709;GO:0035335;GO:0007611;GO:0035335;GO:0048714;GO:0070445	negative regulation of neuron apoptotic process;central nervous system development;protein dephosphorylation;regulation of myelination;oligodendrocyte differentiation;peptidyl-tyrosine dephosphorylation;learning or memory;peptidyl-tyrosine dephosphorylation;positive regulation of oligodendrocyte differentiation;regulation of oligodendrocyte progenitor proliferation	GO:0008283	Cell cycle/proliferation
ENSG00000287814	AC011407.1	lncRNA	Y	N	N	N	N	N	N	-1.30664	0.0114468	-0.662128	0.299435	0.64382	0.516828	-0.721522	0.110774	NA	NA	NA	None
ENSG00000124920	MYRF	protein_coding	Y	N	N	N	N	N	N	1.14595	0.0114468	0.152781	0.861336	-0.992959	0.181219	0.430371	0.382369	GO:0016540;GO:0045893;GO:0045893;GO:0016540;GO:0022010;GO:0031643;GO:0014003;GO:0048709;GO:0032286;GO:0032286	protein autoprocessing;positive regulation of DNA-templated transcription;positive regulation of DNA-templated transcription;protein autoprocessing;central nervous system myelination;positive regulation of myelination;oligodendrocyte development;oligodendrocyte differentiation;central nervous system myelin maintenance;central nervous system myelin maintenance	GO:0048869	Cellular developmental process
ENSG00000154781	CCDC174	protein_coding	Y	N	N	N	N	N	N	-0.601467	0.0114514	-0.121834	0.752361	0.476826	0.22145	-0.196001	0.431874	NA	NA	NA	None
ENSG00000136156	ITM2B	protein_coding	Y	N	N	Y	N	N	N	-0.681041	0.0114844	-0.609628	0.0590599	0.0693846	0.932833	-0.483443	0.0471573	GO:0007399;GO:0042985;GO:0042985	nervous system development;negative regulation of amyloid precursor protein biosynthetic process;negative regulation of amyloid precursor protein biosynthetic process	GO:0007399	Nervous system development/neurogenesis
ENSG00000269313	MAGIX	protein_coding	Y	N	N	N	N	N	N	-1.49682	0.0114844	-0.343651	0.68414	1.15199	0.227326	-0.655314	0.223511	NA	NA	NA	None
ENSG00000285755	AC132153.1	lncRNA	Y	N	N	N	N	N	N	-2.13731	0.0114844	-0.334836	0.790143	1.79937	0.165517	-0.933913	0.207519	NA	NA	NA	None
ENSG00000273703	H2BC14	protein_coding	Y	N	N	N	N	N	N	1.18795	0.0115113	0.281592	0.729014	-0.899466	0.259733	0.402565	0.491855	GO:0006334	nucleosome assembly	GO:0006325	Chromatin/chromosome organization
ENSG00000176208	ATAD5	protein_coding	Y	N	N	N	N	N	N	0.634235	0.0115567	0.486773	0.111074	-0.146966	0.80893	0.279365	0.295884	GO:0045740;GO:1902751	positive regulation of DNA replication;positive regulation of cell cycle G2/M phase transition	GO:0007049	Cell cycle/proliferation
ENSG00000233924	RPSAP13	processed_pseudogene	Y	Y	N	N	N	N	N	1.11215	0.0115988	1.12133	0.0322754	0.0028539	0.998998	0.697689	0.115806	NA	NA	NA	None
ENSG00000226339	RPS26P56	processed_pseudogene	Y	N	N	Y	N	N	N	-1.83904	0.0115988	-1.51756	0.0784918	0.317952	0.875178	-1.28775	0.0396723	NA	NA	NA	None
ENSG00000288632	AC133555.6	lncRNA	Y	N	N	N	N	N	N	-0.90296	0.0116237	-0.0592257	0.931337	0.84538	0.133051	-0.34675	0.316563	NA	NA	NA	None
ENSG00000180152	XIAPP3	processed_pseudogene	Y	N	N	N	N	N	N	2.15607	0.0117272	1.13034	0.358355	-1.03833	0.545663	1.17408	0.173162	NA	NA	NA	None
ENSG00000177463	NR2C2	protein_coding	Y	N	N	N	N	N	N	-0.441592	0.0118614	-0.107209	0.70047	0.332795	0.256925	-0.184201	0.292562	GO:0000122;GO:0045944;GO:0030154;GO:0045944;GO:0007399;GO:0048856;GO:0006355;GO:0040019	negative regulation of transcription by RNA polymerase II;positive regulation of transcription by RNA polymerase II;cell differentiation;positive regulation of transcription by RNA polymerase II;nervous system development;anatomical structure development;regulation of DNA-templated transcription;positive regulation of embryonic development	GO:0048869	Cellular developmental process
ENSG00000270480	AC073413.1	processed_pseudogene	Y	N	N	N	N	N	N	0.993198	0.0119031	0.743488	0.128987	-0.24922	0.786764	0.545113	0.161614	NA	NA	NA	None
ENSG00000233451	AL513128.1	lncRNA	Y	N	N	Y	N	N	N	-2.49746	0.0120078	-1.7709	0.158148	0.720835	0.772167	-1.91698	0.0250604	NA	NA	NA	None
ENSG00000124181	PLCG1	protein_coding	Y	Y	N	Y	N	N	N	0.412382	0.0120194	0.527615	0.00428801	0.115942	0.757974	0.415909	0.00445977	GO:0046488;GO:0007173;GO:0038095;GO:0050852;GO:0010634;GO:0010634;GO:0007173;GO:0016477;GO:0019722;GO:0051281;GO:0071364;GO:1905564;GO:0071364;GO:0048015;GO:0051209;GO:0002862;GO:0043536;GO:0045766;GO:2000353	phosphatidylinositol metabolic process;epidermal growth factor receptor signaling pathway;Fc-epsilon receptor signaling pathway;T cell receptor signaling pathway;positive regulation of epithelial cell migration;positive regulation of epithelial cell migration;epidermal growth factor receptor signaling pathway;cell migration;calcium-mediated signaling;positive regulation of release of sequestered …	GO:0008283	Cell cycle/proliferation
ENSG00000167103	PIP5KL1	protein_coding	Y	N	N	N	N	N	N	0.987987	0.0120257	0.574111	0.273868	-0.412453	0.607493	0.57609	0.137152	GO:0043065;GO:0030336;GO:0010917;GO:0001933	positive regulation of apoptotic process;negative regulation of cell migration;negative regulation of mitochondrial membrane potential;negative regulation of protein phosphorylation	GO:0012501	Programmed cell death
ENSG00000225733	FGD5-AS1	lncRNA	Y	N	N	N	N	N	N	-0.509776	0.0120704	-0.0491873	0.899907	0.460538	0.164762	-0.222495	0.266721	NA	NA	NA	None
ENSG00000115828	QPCT	protein_coding	Y	N	N	N	N	N	N	-1.98558	0.0120731	-0.694918	0.498286	1.27364	0.348378	-1.05212	0.133434	GO:0017186;GO:0036211;GO:0017186	peptidyl-pyroglutamic acid biosynthetic process, using glutaminyl-peptide cyclotransferase;protein modification process;peptidyl-pyroglutamic acid biosynthetic process, using glutaminyl-peptide cyclotransferase	NA	Other
ENSG00000224029	AL450344.1	lncRNA	Y	N	N	N	N	N	N	-1.50317	0.0120835	-1.08301	0.133589	0.418395	0.780373	-0.723124	0.17361	NA	NA	NA	None
ENSG00000160307	S100B	protein_coding	Y	N	N	N	N	N	N	-3.42826	0.0121436	-2.33646	0.159779	1.07589	0.743179	-2.21468	0.0566037	GO:0043123;GO:0043123;GO:0007417;GO:0008284;GO:0007409;GO:1990845;GO:0007611;GO:0097490	positive regulation of I-kappaB kinase/NF-kappaB signaling;positive regulation of I-kappaB kinase/NF-kappaB signaling;central nervous system development;positive regulation of cell population proliferation;axonogenesis;adaptive thermogenesis;learning or memory;sympathetic neuron projection extension	GO:0008283	Cell cycle/proliferation
ENSG00000231449	AC097359.1	processed_pseudogene	Y	N	N	N	N	N	N	-1.73682	0.0121658	0.0674225	0.962749	1.80349	0.0914882	-0.570561	0.438325	NA	NA	NA	None
ENSG00000274331	AL355974.1	lncRNA	Y	N	N	N	N	N	N	-2.26315	0.0122884	-1.80292	0.110699	0.471043	0.845322	-1.50236	0.0756681	NA	NA	NA	None
ENSG00000160190	SLC37A1	protein_coding	Y	N	N	N	N	N	N	-1.1993	0.0123126	-0.40626	0.515776	0.783925	0.3422	-0.593119	0.173162	GO:0015760;GO:0015760;GO:0035435;GO:0035435;GO:0015760	glucose-6-phosphate transport;glucose-6-phosphate transport;phosphate ion transmembrane transport;phosphate ion transmembrane transport;glucose-6-phosphate transport	NA	Other
ENSG00000134222	PSRC1	protein_coding	Y	N	N	N	N	N	N	1.08202	0.0123423	0.625071	0.276919	-0.459133	0.603647	0.693958	0.098064	GO:0007080;GO:0045893;GO:0030308;GO:0045737;GO:0007080;GO:0060236;GO:0031116;GO:0001578	mitotic metaphase plate congression;positive regulation of DNA-templated transcription;negative regulation of cell growth;positive regulation of cyclin-dependent protein serine/threonine kinase activity;mitotic metaphase plate congression;regulation of mitotic spindle organization;positive regulation of microtubule polymerization;microtubule bundle formation	GO:0007049	Cell cycle/proliferation
ENSG00000287090	AC116345.4	lncRNA	Y	N	N	N	N	N	N	-3.19533	0.0123508	-2.87043	0.0619967	0.338542	0.931227	-1.93115	0.0983165	NA	NA	NA	None
ENSG00000057468	MSH4	protein_coding	Y	N	N	Y	N	N	N	-1.23818	0.012398	-0.678931	0.297722	0.561023	0.595079	-0.868189	0.0464593	GO:0007131;GO:0007131	reciprocal meiotic recombination;reciprocal meiotic recombination	GO:0007049	Cell cycle/proliferation
ENSG00000133121	STARD13	protein_coding	Y	N	N	N	N	N	N	-0.729195	0.0124437	-0.031344	0.958799	0.69442	0.136329	-0.253475	0.396542	GO:0035023;GO:0051056;GO:0030036;GO:0043542;GO:0043542;GO:0090051;GO:0090051;GO:0097498;GO:0097498	regulation of Rho protein signal transduction;regulation of small GTPase mediated signal transduction;actin cytoskeleton organization;endothelial cell migration;endothelial cell migration;negative regulation of cell migration involved in sprouting angiogenesis;negative regulation of cell migration involved in sprouting angiogenesis;endothelial tube lumen extension;endothelial tube lumen extension	GO:0016477	Cell migration
ENSG00000226413	OR8T1P	unprocessed_pseudogene	Y	Y	N	N	N	N	N	-1.29564	0.0124844	-1.36998	0.0269006	-0.0794267	0.965984	-0.765329	0.0886838	NA	NA	NA	None
ENSG00000177627	C12orf54	protein_coding	Y	Y	N	Y	Y	N	N	-1.66009	0.0124844	-2.05932	0.00985106	-0.41073	0.821973	-1.302	0.0212044	NA	NA	NA	None
ENSG00000163630	SYNPR	protein_coding	Y	N	N	Y	N	N	N	-4.24537	0.0124844	-3.25223	0.108257	1.01902	0.826081	-2.8229	0.0262962	NA	NA	NA	None
ENSG00000174776	WDR49	protein_coding	Y	N	N	Y	N	N	N	-1.36889	0.0125808	-1.26159	0.0504767	0.107701	0.952666	-0.970059	0.0355283	NA	NA	NA	None
ENSG00000158022	TRIM63	protein_coding	Y	N	N	N	N	N	N	-2.96156	0.0126625	-1.77672	0.255725	1.19265	0.655405	-1.82012	0.0829368	GO:0007165;GO:0016567;GO:0014878	signal transduction;protein ubiquitination;response to electrical stimulus involved in regulation of muscle adaptation	NA	Other
ENSG00000183684	ALYREF	protein_coding	Y	N	N	N	N	N	N	0.621493	0.0126625	-0.0960171	0.834689	-0.712762	0.0733385	0.139011	0.686434	NA	NA	NA	None
ENSG00000253416	AC023200.1	lncRNA	Y	N	N	N	N	N	N	-1.95579	0.0126625	-1.15692	0.262509	0.795412	0.640439	-1.32398	0.0665214	NA	NA	NA	None
ENSG00000162407	PLPP3	protein_coding	Y	N	N	N	N	N	N	-0.967436	0.0126625	-0.278503	0.610939	0.682902	0.295405	-0.295667	0.475613	GO:0006644;GO:0007229;GO:0006890;GO:0006672;GO:0007165;GO:0010595;GO:0051091;GO:0050821;GO:0006644;GO:0006670;GO:0030148;GO:0046839;GO:0046839;GO:0001933;GO:0022409;GO:0033631;GO:0034109;GO:0042060	phospholipid metabolic process;integrin-mediated signaling pathway;retrograde vesicle-mediated transport, Golgi to endoplasmic reticulum;ceramide metabolic process;signal transduction;positive regulation of endothelial cell migration;positive regulation of DNA-binding transcription factor activity;protein stabilization;phospholipid metabolic process;sphingosine metabolic process;sphingolipid bios…	GO:0016477	Cell migration
ENSG00000278911	AC015819.3	lncRNA	Y	N	N	N	N	N	N	-1.86631	0.0126625	-1.37377	0.133259	0.492177	0.790631	-0.982191	0.156555	NA	NA	NA	None
ENSG00000278677	H2AC17	protein_coding	Y	N	N	N	N	N	N	1.13782	0.0126625	0.63508	0.291142	-0.495036	0.585072	0.586569	0.216953	NA	NA	NA	None
ENSG00000165501	LRR1	protein_coding	Y	N	N	N	N	N	N	0.788403	0.0126812	0.547859	0.167777	-0.237502	0.738495	0.461816	0.152872	NA	NA	NA	None
ENSG00000188878	FBF1	protein_coding	Y	N	N	Y	N	N	N	0.602705	0.0126812	0.502952	0.0878373	-0.0993472	0.877452	0.523044	0.0180059	GO:0060271;GO:0060271;GO:0090162;GO:0043297	cilium assembly;cilium assembly;establishment of epithelial cell polarity;apical junction assembly	NA	Other
ENSG00000128596	CCDC136	protein_coding	Y	N	N	N	N	N	N	1.21831	0.0126949	-0.0582398	0.958463	-1.28315	0.111034	0.347998	0.548806	GO:0007283;GO:0007338;GO:0001675;GO:0001675;GO:0007338	spermatogenesis;single fertilization;acrosome assembly;acrosome assembly;single fertilization	GO:0048869	Cellular developmental process
ENSG00000271344	AC018638.6	lncRNA	Y	N	N	N	N	N	N	-1.45372	0.0127421	-0.900124	0.200941	0.541116	0.678075	-0.954464	0.0538535	NA	NA	NA	None
ENSG00000138738	PRDM5	protein_coding	Y	Y	N	Y	N	N	N	-0.816124	0.0127452	-1.20232	0.00134088	-0.390248	0.575133	-0.768271	0.00767697	GO:0000122;GO:0000122;GO:0045944;GO:0045892;GO:0045892;GO:0000278;GO:1903053	negative regulation of transcription by RNA polymerase II;negative regulation of transcription by RNA polymerase II;positive regulation of transcription by RNA polymerase II;negative regulation of DNA-templated transcription;negative regulation of DNA-templated transcription;mitotic cell cycle;regulation of extracellular matrix organization	GO:0007049	Cell cycle/proliferation
ENSG00000155111	CDK19	protein_coding	Y	N	N	N	N	N	N	0.691674	0.012837	0.437572	0.227784	-0.247019	0.695362	0.426862	0.111597	GO:0006468	protein phosphorylation	NA	Other
ENSG00000171159	C9orf16	protein_coding	Y	N	Y	N	N	N	N	0.633159	0.0128872	-0.295335	0.418251	-0.92603	0.0156752	0.114521	0.75429	GO:0045110	intermediate filament bundle assembly	NA	Other
ENSG00000102543	CDADC1	protein_coding	Y	N	N	N	N	N	N	-0.590167	0.0128961	-0.433821	0.142511	0.155983	0.787751	-0.40237	0.0540413	GO:0009972;GO:0070383	cytidine deamination;DNA cytosine deamination	NA	Other
ENSG00000203760	CENPW	protein_coding	Y	N	N	N	N	N	N	0.862846	0.012966	0.0423218	0.955623	-0.815314	0.146901	0.226107	0.594661	GO:0007059;GO:0007059;GO:0051276;GO:0000278;GO:0000278;GO:0007059;GO:0051382;GO:0051382;GO:0034080	chromosome segregation;chromosome segregation;chromosome organization;mitotic cell cycle;mitotic cell cycle;chromosome segregation;kinetochore assembly;kinetochore assembly;CENP-A containing chromatin assembly	GO:0007049	Cell cycle/proliferation
ENSG00000132016	C19orf57	protein_coding	Y	N	Y	N	N	N	N	0.956927	0.0129719	-0.454321	0.445611	-1.41106	0.0189295	0.258628	0.582766	GO:0007283;GO:0007144;GO:1990918	spermatogenesis;female meiosis I;double-strand break repair involved in meiotic recombination	GO:0007049	Cell cycle/proliferation
ENSG00000245479	LINC01585	lncRNA	Y	N	N	N	N	N	N	-1.6612	0.0130647	-0.926873	0.257727	0.734994	0.601711	-0.978738	0.0839868	NA	NA	NA	None
ENSG00000112079	STK38	protein_coding	Y	N	N	N	N	N	N	0.57653	0.0130665	0.24799	0.448636	-0.326468	0.440222	0.300895	0.18064	GO:0035556;GO:0006468;GO:0018105;GO:0035556;GO:0036211;GO:0043407	intracellular signal transduction;protein phosphorylation;peptidyl-serine phosphorylation;intracellular signal transduction;protein modification process;negative regulation of MAP kinase activity	NA	Other
ENSG00000137142	IGFBPL1	protein_coding	Y	N	N	N	N	N	N	1.06032	0.0131082	0.75068	0.154686	-0.30504	0.754321	0.583017	0.192378	GO:0009966;GO:0071228	regulation of signal transduction;cellular response to tumor cell	NA	Other
ENSG00000278009	AL139099.3	unprocessed_pseudogene	Y	Y	N	Y	Y	N	N	1.24104	0.0133159	1.55351	0.00600982	0.321998	0.769793	1.15071	0.0156399	NA	NA	NA	None
ENSG00000239827	SUGT1P3	transcribed_unprocessed_pseudogene	Y	N	N	N	N	N	N	-0.912907	0.0133159	-0.254318	0.637484	0.657531	0.280381	-0.475409	0.151377	NA	NA	NA	None
ENSG00000130590	SAMD10	protein_coding	Y	N	N	N	N	N	N	0.894804	0.0133159	0.808175	0.0591333	-0.0870951	0.93452	0.645183	0.0555051	GO:0007169	transmembrane receptor protein tyrosine kinase signaling pathway	NA	Other
ENSG00000151849	CENPJ	protein_coding	Y	Y	N	N	N	N	N	0.671809	0.0133159	0.650329	0.0401985	-0.0213932	0.983276	0.458532	0.0701172	GO:0051301;GO:0060271;GO:0007099;GO:0046785;GO:0007020;GO:1903724;GO:0046599;GO:1900087;GO:0046601;GO:0060236;GO:1905832;GO:0061511;GO:0061511;GO:1904951;GO:0030954;GO:0046427	cell division;cilium assembly;centriole replication;microtubule polymerization;microtubule nucleation;positive regulation of centriole elongation;regulation of centriole replication;positive regulation of G1/S transition of mitotic cell cycle;positive regulation of centriole replication;regulation of mitotic spindle organization;positive regulation of spindle assembly;centriole elongation;centrio…	GO:0007049	Cell cycle/proliferation
ENSG00000150667	FSIP1	protein_coding	Y	N	N	N	N	N	N	-0.944102	0.0134346	-0.303235	0.57651	0.63179	0.35151	-0.387502	0.292687	NA	NA	NA	None
ENSG00000272865	AL591686.2	lncRNA	Y	N	N	N	N	N	N	2.41889	0.0134623	1.96938	0.101778	-0.453652	0.849211	1.57768	0.104029	NA	NA	NA	None
ENSG00000245105	A2M-AS1	lncRNA	Y	Y	N	Y	Y	N	N	-1.74846	0.0134623	-1.76295	0.0388096	-0.0254948	0.993167	-1.4273	0.0174183	NA	NA	NA	None
ENSG00000131374	TBC1D5	protein_coding	Y	N	Y	N	N	N	N	-0.459901	0.0134648	0.245549	0.303332	0.704734	0.00676841	-0.0813525	0.724819	GO:0090630;GO:0042147;GO:0016236;GO:0042594;GO:0006914;GO:0002092	activation of GTPase activity;retrograde transport, endosome to Golgi;macroautophagy;response to starvation;autophagy;positive regulation of receptor internalization	GO:0016192	Other
ENSG00000157214	STEAP2	protein_coding	Y	N	N	N	N	N	N	-1.56747	0.0134648	-1.23338	0.0984977	0.32886	0.844616	-1.06529	0.0540413	GO:0006893;GO:0006897;GO:0045055;GO:0009725;GO:0015677	Golgi to plasma membrane transport;endocytosis;regulated exocytosis;response to hormone;copper ion import	GO:0016192	Other
ENSG00000274367	AC004233.3	lncRNA	Y	N	N	N	N	N	N	1.35475	0.0134648	0.933384	0.217299	-0.416008	0.746273	0.954185	0.0827148	NA	NA	NA	None
ENSG00000175643	RMI2	protein_coding	Y	N	N	N	N	N	N	1.2298	0.0135911	0.132258	0.895684	-1.10195	0.175532	0.369315	0.559954	GO:0006281;GO:0000724;GO:0071139;GO:2000042;GO:0033045;GO:0033045;GO:0043007	DNA repair;double-strand break repair via homologous recombination;resolution of recombination intermediates;negative regulation of double-strand break repair via homologous recombination;regulation of sister chromatid segregation;regulation of sister chromatid segregation;maintenance of rDNA	GO:0007049	Cell cycle/proliferation
ENSG00000229321	AC008269.1	lncRNA	Y	N	N	Y	N	N	N	-0.99694	0.013596	-0.665513	0.193586	0.326428	0.730014	-0.715178	0.0464593	NA	NA	NA	None
ENSG00000185056	C5orf47	protein_coding	Y	Y	N	Y	Y	N	N	-1.42199	0.013596	-1.51178	0.0259738	-0.0852329	0.966214	-1.00274	0.0474054	NA	NA	NA	None
ENSG00000204682	MIR1915HG	lncRNA	Y	N	N	N	N	N	N	0.886052	0.0135963	0.601067	0.168173	-0.276773	0.730607	0.552487	0.120885	NA	NA	NA	None
ENSG00000149639	SOGA1	protein_coding	Y	N	N	Y	N	N	N	0.569252	0.0135963	0.517776	0.0571302	-0.0502671	0.942956	0.472502	0.0235055	GO:0045721;GO:0010506;GO:0008286;GO:0008286	negative regulation of gluconeogenesis;regulation of autophagy;insulin receptor signaling pathway;insulin receptor signaling pathway	NA	Other
ENSG00000132330	SCLY	protein_coding	Y	N	N	N	N	N	N	0.931077	0.0136019	0.267762	0.659085	-0.658888	0.315332	0.481659	0.217319	GO:0006520	cellular amino acid metabolic process	NA	Other
ENSG00000279146	AC063926.2	TEC	Y	Y	N	Y	N	N	N	0.701758	0.0136322	0.818916	0.0110684	0.119747	0.870827	0.525423	0.0486961	NA	NA	NA	None
ENSG00000264425	MIR4653	miRNA	Y	N	N	N	N	N	N	1.28163	0.0136322	0.413479	0.625218	-0.860074	0.342026	0.754086	0.152514	NA	NA	NA	None
ENSG00000179397	CATSPERE	protein_coding	Y	N	N	N	N	N	N	-0.918187	0.0136787	-0.606701	0.248483	0.309385	0.752317	-0.45889	0.245752	GO:0030317;GO:0048240	flagellated sperm motility;sperm capacitation	GO:0048869	Cellular developmental process
ENSG00000120334	CENPL	protein_coding	Y	N	N	N	N	N	N	0.828505	0.0136787	0.425904	0.34153	-0.399373	0.536842	0.412799	0.249801	NA	NA	NA	None
ENSG00000251151	HOXC-AS3	lncRNA	Y	N	N	Y	N	N	N	2.15567	0.0136787	1.67072	0.133409	-0.484691	0.816112	2.15714	0.00816295	NA	NA	NA	None
ENSG00000236208	C10orf71-AS1	lncRNA	Y	Y	N	Y	Y	N	N	-2.49489	0.0136787	-3.26271	0.0081691	-0.775806	0.773729	-2.01326	0.0124969	NA	NA	NA	None
ENSG00000180287	PLD5	protein_coding	Y	N	N	N	N	N	N	2.53029	0.0136787	1.39	0.336885	-1.14548	0.568641	1.46415	0.170342	NA	NA	NA	None
ENSG00000226002	GTF2IP14	unprocessed_pseudogene	Y	Y	N	Y	N	N	N	0.748249	0.0136787	0.731675	0.0359493	-0.0118762	0.991971	0.583673	0.0370283	NA	NA	NA	None
ENSG00000187140	FOXD3	protein_coding	Y	N	N	Y	N	N	N	-5.05605	0.0136787	-4.23478	0.0830035	0.82363	0.892836	-3.35482	0.0342179	GO:0000122;GO:0045944;GO:0006357;GO:0009653;GO:0030154;GO:0000122;GO:0001701	negative regulation of transcription by RNA polymerase II;positive regulation of transcription by RNA polymerase II;regulation of transcription by RNA polymerase II;anatomical structure morphogenesis;cell differentiation;negative regulation of transcription by RNA polymerase II;in utero embryonic development	GO:0048869	Cellular developmental process
ENSG00000119537	KDSR	protein_coding	Y	Y	N	N	N	N	N	-0.442034	0.0136787	-0.450757	0.0326762	-0.00742152	0.991764	-0.294271	0.0701172	GO:0030148;GO:0030148;GO:0006666;GO:0006666	sphingolipid biosynthetic process;sphingolipid biosynthetic process;3-keto-sphinganine metabolic process;3-keto-sphinganine metabolic process	NA	Other
ENSG00000081248	CACNA1S	protein_coding	Y	N	N	N	N	N	N	1.99201	0.0137241	0.928591	0.441267	-1.07247	0.480899	1.47726	0.060453	GO:0006816;GO:0098703;GO:0006936;GO:0071313;GO:0045933;GO:0070588	calcium ion transport;calcium ion import across plasma membrane;muscle contraction;cellular response to caffeine;positive regulation of muscle contraction;calcium ion transmembrane transport	NA	Other
ENSG00000123219	CENPK	protein_coding	Y	N	N	N	N	N	N	1.11552	0.0137502	0.851756	0.125971	-0.261122	0.808711	0.584648	0.21483	GO:0000070	mitotic sister chromatid segregation	GO:0007049	Cell cycle/proliferation
ENSG00000271553	AC018638.7	lncRNA	Y	N	N	N	N	N	N	-1.16696	0.0138153	-0.586319	0.329766	0.575448	0.538647	-0.741268	0.0723529	NA	NA	NA	None
ENSG00000224660	SH3BP5-AS1	lncRNA	Y	N	N	N	N	N	N	-0.720908	0.0138286	0.1247	0.791458	0.84234	0.0532155	-0.196144	0.560541	NA	NA	NA	None
ENSG00000269321	AC011466.2	lncRNA	Y	N	N	N	N	N	N	1.00897	0.0138286	-0.0731103	0.936622	-1.08469	0.106714	0.415677	0.350883	NA	NA	NA	None
ENSG00000259417	CTXND1	protein_coding	Y	N	N	N	N	N	N	-2.39745	0.0138286	-1.7258	0.118201	0.672937	0.775444	-1.41464	0.0748845	NA	NA	NA	None
ENSG00000113595	TRIM23	protein_coding	Y	N	N	N	N	N	N	-0.508364	0.0138824	-0.360669	0.176583	0.149373	0.769593	-0.343321	0.0791207	GO:0006886;GO:0016192;GO:0010508;GO:0016567	intracellular protein transport;vesicle-mediated transport;positive regulation of autophagy;protein ubiquitination	GO:0016192	Other
ENSG00000250831	AC074131.1	lncRNA	Y	N	N	N	N	N	N	-1.86868	0.0138877	-0.747131	0.492626	1.12238	0.417591	-0.880189	0.237703	NA	NA	NA	None
ENSG00000165244	ZNF367	protein_coding	Y	N	N	N	N	N	N	1.21674	0.0140449	0.215066	0.814198	-1.0039	0.220589	0.425512	0.471308	GO:0006357;GO:0006357	regulation of transcription by RNA polymerase II;regulation of transcription by RNA polymerase II	GO:0006355	Regulation of DNA-templated transcription
ENSG00000224479	AC104162.1	transcribed_unitary_pseudogene	Y	N	N	N	N	N	N	-1.3427	0.0141515	-0.327113	0.67916	1.01598	0.249601	-0.669026	0.15752	NA	NA	NA	None
ENSG00000276627	AL117372.1	lncRNA	Y	Y	N	Y	Y	N	N	3.00546	0.0141515	4.96965	0.000204433	2.01837	0.290143	3.09173	0.0114878	NA	NA	NA	None
ENSG00000122042	UBL3	protein_coding	Y	N	N	Y	N	N	N	-0.577771	0.0141515	-0.403764	0.173009	0.171784	0.761657	-0.434992	0.0427985	NA	NA	NA	None
ENSG00000276119	OR13C2	protein_coding	Y	N	N	N	N	N	N	-1.86085	0.0141515	-0.811941	0.443762	1.05307	0.451153	-0.853181	0.266824	GO:0050911	detection of chemical stimulus involved in sensory perception of smell	NA	Other
ENSG00000216775	AL109918.1	transcribed_unprocessed_pseudogene	Y	Y	N	Y	N	N	N	0.961162	0.0141639	0.978663	0.0449971	0.0211555	0.989792	0.815993	0.0354946	NA	NA	NA	None
ENSG00000258130	AC106782.1	transcribed_unprocessed_pseudogene	Y	N	N	N	N	N	N	-1.61901	0.0143962	-1.50971	0.0658373	0.109161	0.964591	-0.84784	0.148953	NA	NA	NA	None
ENSG00000136943	CTSV	protein_coding	Y	N	N	N	N	N	N	1.73262	0.014409	1.0758	0.240667	-0.64297	0.658486	1.02891	0.194642	GO:0006955;GO:0022617;GO:0010952;GO:0019886;GO:0051603;GO:2001235	immune response;extracellular matrix disassembly;positive regulation of peptidase activity;antigen processing and presentation of exogenous peptide antigen via MHC class II;proteolysis involved in protein catabolic process;positive regulation of apoptotic signaling pathway	GO:0012501	Programmed cell death
ENSG00000188076	SCGB1C1	protein_coding	Y	N	N	N	N	N	N	-1.715	0.0144517	-0.375325	0.746601	1.34315	0.249694	-0.459705	0.585605	NA	NA	NA	None
ENSG00000188227	ZNF793	protein_coding	Y	N	N	N	N	N	N	0.4374	0.0144517	0.372621	0.0924159	-0.0637468	0.899357	0.250373	0.150951	NA	NA	NA	None
ENSG00000255642	PABPC1P4	processed_pseudogene	Y	Y	N	Y	Y	N	N	-1.85341	0.0144517	-2.25578	0.0141868	-0.405225	0.854578	-1.81653	0.00324039	NA	NA	NA	None
ENSG00000168748	CA7	protein_coding	Y	N	N	N	N	N	N	-2.92433	0.0145013	-1.26792	0.387694	1.6613	0.444307	-1.36937	0.179414	GO:0051453	regulation of intracellular pH	NA	Other
ENSG00000102409	BEX4	protein_coding	Y	Y	N	Y	N	N	N	-1.11787	0.0145013	-1.80481	0.000765917	-0.690093	0.440085	-0.98101	0.0118936	GO:0007059;GO:0030334;GO:0042127;GO:1904428	chromosome segregation;regulation of cell migration;regulation of cell population proliferation;negative regulation of tubulin deacetylation	GO:0007049	Cell cycle/proliferation
ENSG00000152315	KCNK13	protein_coding	Y	N	N	N	N	N	N	-1.70821	0.0145013	-0.968252	0.26151	0.731975	0.624542	-1.05834	0.0801662	GO:0030322;GO:0071805	stabilization of membrane potential;potassium ion transmembrane transport	NA	Other
ENSG00000235192	AC009495.3	lncRNA	Y	N	N	N	N	N	N	-1.97205	0.014514	-0.335691	0.802009	1.63514	0.201915	-0.681402	0.42607	NA	NA	NA	None
ENSG00000049245	VAMP3	protein_coding	Y	Y	N	Y	N	N	N	-0.489579	0.014514	-0.518836	0.0278862	-0.0286558	0.966267	-0.366028	0.0412928	GO:0016192;GO:0042147;GO:0061025;GO:0065003;GO:0006906;GO:0006887;GO:0001921;GO:0034446;GO:0035493;GO:0006904;GO:1903531	vesicle-mediated transport;retrograde transport, endosome to Golgi;membrane fusion;protein-containing complex assembly;vesicle fusion;exocytosis;positive regulation of receptor recycling;substrate adhesion-dependent cell spreading;SNARE complex assembly;vesicle docking involved in exocytosis;negative regulation of secretion by cell	GO:0007155	Cell adhesion
ENSG00000162654	GBP4	protein_coding	Y	N	N	N	N	N	N	-1.0786	0.014514	-0.64895	0.238447	0.42852	0.643978	-0.503439	0.226902	GO:0071346;GO:0050830;GO:0042832	cellular response to interferon-gamma;defense response to Gram-positive bacterium;defense response to protozoan	NA	Other
ENSG00000181544	FANCB	protein_coding	Y	N	N	N	N	N	N	0.775135	0.014514	0.143769	0.801012	-0.631175	0.228693	0.125928	0.775373	GO:0036297;GO:0006513;GO:1990414;GO:2000042;GO:1905168	interstrand cross-link repair;protein monoubiquitination;replication-born double-strand break repair via sister chromatid exchange;negative regulation of double-strand break repair via homologous recombination;positive regulation of double-strand break repair via homologous recombination	GO:0006974	Cellular response to DNA damage stimulus
ENSG00000115687	PASK	protein_coding	Y	N	N	N	N	N	N	0.750148	0.014514	0.0854508	0.885671	-0.66645	0.182414	0.314292	0.328883	GO:0006468;GO:0046777;GO:0035556;GO:0006468;GO:0097009;GO:0045727;GO:0070092;GO:0045719;GO:0043576;GO:0045719	protein phosphorylation;protein autophosphorylation;intracellular signal transduction;protein phosphorylation;energy homeostasis;positive regulation of translation;regulation of glucagon secretion;negative regulation of glycogen biosynthetic process;regulation of respiratory gaseous exchange;negative regulation of glycogen biosynthetic process	NA	Other
ENSG00000283991	AC017000.1	lncRNA	Y	N	N	N	N	N	N	1.89349	0.014514	0.307823	0.846311	-1.57446	0.257885	0.732972	0.431971	NA	NA	NA	None
ENSG00000279138	AP002847.1	TEC	Y	N	N	N	N	N	N	-1.31164	0.014514	-0.268071	0.742377	1.031	0.235554	-0.721664	0.112364	NA	NA	NA	None
ENSG00000135245	HILPDA	protein_coding	Y	N	N	N	N	N	N	0.923399	0.0145251	0.0938847	0.900023	-0.819334	0.192812	0.344378	0.410142	GO:0001819;GO:0008284;GO:0071456;GO:0010884;GO:0035425;GO:0035425	positive regulation of cytokine production;positive regulation of cell population proliferation;cellular response to hypoxia;positive regulation of lipid storage;autocrine signaling;autocrine signaling	GO:0008283	Cell cycle/proliferation
ENSG00000197885	NKIRAS1	protein_coding	Y	N	N	N	N	N	N	-0.668498	0.0145383	0.0817921	0.860734	0.748171	0.0670632	-0.160661	0.598807	GO:0007249;GO:0043129;GO:0032484	I-kappaB kinase/NF-kappaB signaling;surfactant homeostasis;Ral protein signal transduction	NA	Other
ENSG00000112655	PTK7	protein_coding	Y	N	N	N	N	N	N	1.12674	0.0145383	0.236688	0.773354	-0.891657	0.252385	0.649883	0.179338	GO:0016477;GO:0090263;GO:0007165;GO:0031532;GO:0007156;GO:0050808;GO:0010976;GO:0071300	cell migration;positive regulation of canonical Wnt signaling pathway;signal transduction;actin cytoskeleton reorganization;homophilic cell adhesion via plasma membrane adhesion molecules;synapse organization;positive regulation of neuron projection development;cellular response to retinoic acid	GO:0016477	Cell migration
ENSG00000200338	RNU1-49P	snRNA	Y	N	N	N	N	N	N	1.15655	0.0145383	0.480648	0.488471	-0.674876	0.427044	0.508925	0.31305	NA	NA	NA	None
ENSG00000155097	ATP6V1C1	protein_coding	Y	Y	N	Y	N	N	N	-0.557462	0.0145383	-0.577713	0.035303	-0.0216131	0.981084	-0.413881	0.0422792	GO:0016241;GO:1902600	regulation of macroautophagy;proton transmembrane transport	NA	Other
ENSG00000279013	AC110774.1	TEC	Y	N	N	N	N	N	N	-1.32684	0.0145383	-0.22273	0.802456	1.11209	0.210701	-0.660214	0.189853	NA	NA	NA	None
ENSG00000164048	ZNF589	protein_coding	Y	N	N	N	N	N	N	-0.532865	0.0145761	-0.254933	0.388779	0.275668	0.514658	-0.320701	0.116434	GO:0000122	negative regulation of transcription by RNA polymerase II	GO:0006355	Regulation of DNA-templated transcription
ENSG00000227212	PFN1P6	processed_pseudogene	Y	Y	N	Y	N	N	N	0.84167	0.0146339	0.829718	0.0364083	-0.0115299	0.992949	0.713057	0.0198862	NA	NA	NA	None
ENSG00000169297	NR0B1	protein_coding	Y	Y	N	N	N	N	N	-3.35087	0.0146339	-3.38921	0.0365135	-0.0388124	0.994506	-1.9447	0.107531	GO:0000122;GO:0007283;GO:0008584;GO:0008104;GO:0043433;GO:0045892;GO:0043433;GO:0008584;GO:0045892;GO:0021983;GO:0030325;GO:0021854;GO:0010894;GO:0008406;GO:0030325;GO:0033144	negative regulation of transcription by RNA polymerase II;spermatogenesis;male gonad development;protein localization;negative regulation of DNA-binding transcription factor activity;negative regulation of DNA-templated transcription;negative regulation of DNA-binding transcription factor activity;male gonad development;negative regulation of DNA-templated transcription;pituitary gland developmen…	GO:0007399	Nervous system development/neurogenesis
ENSG00000248719	AC021127.1	lncRNA	Y	N	N	N	N	N	N	-2.43995	0.0146339	-1.85263	0.13631	0.58167	0.823697	-1.48172	0.0997426	NA	NA	NA	None
ENSG00000188486	H2AX	protein_coding	Y	N	N	N	N	N	N	0.815975	0.0146558	0.360996	0.448615	-0.452597	0.462416	0.519819	0.121397	GO:0006334;GO:0006974;GO:0006302;GO:0010212;GO:0045739;GO:0000077;GO:0006974;GO:0006974	nucleosome assembly;cellular response to DNA damage stimulus;double-strand break repair;response to ionizing radiation;positive regulation of DNA repair;DNA damage checkpoint signaling;cellular response to DNA damage stimulus;cellular response to DNA damage stimulus	GO:0007049	Cell cycle/proliferation
ENSG00000166262	FAM227B	protein_coding	Y	N	N	N	N	N	N	-0.55444	0.0146686	-0.136743	0.726731	0.41573	0.314977	-0.372333	0.091267	NA	NA	NA	None
ENSG00000214960	CRPPA	protein_coding	Y	N	Y	N	N	N	N	-0.718837	0.0146686	0.230367	0.58358	0.945298	0.0369954	-0.140377	0.706997	GO:0035269;GO:0035269	protein O-linked mannosylation;protein O-linked mannosylation	NA	Other
ENSG00000266338	NBPF15	protein_coding	Y	Y	N	Y	N	N	N	0.710261	0.0146693	0.771378	0.0184776	0.0631198	0.941743	0.577126	0.0265562	NA	NA	NA	None
ENSG00000171435	KSR2	protein_coding	Y	N	N	N	N	N	N	-2.26708	0.0146693	-0.93913	0.446928	1.32088	0.438833	-1.14733	0.162427	GO:0120162;GO:0007265;GO:0019722	positive regulation of cold-induced thermogenesis;Ras protein signal transduction;calcium-mediated signaling	NA	Other
ENSG00000235933	LINC01779	lncRNA	Y	N	N	N	N	N	N	-1.91043	0.0146849	0.154573	0.907724	2.05162	0.0922155	-0.802914	0.250932	NA	NA	NA	None
ENSG00000121900	TMEM54	protein_coding	Y	N	Y	N	N	N	N	0.933612	0.0147283	-0.733713	0.173933	-1.66665	0.00464458	0.104984	0.85686	NA	NA	NA	None
ENSG00000207612	MIR604	miRNA	Y	N	N	N	N	N	N	0.845793	0.0147283	0.00446306	0.995998	-0.842246	0.166075	0.292555	0.481429	NA	NA	NA	None
ENSG00000111144	LTA4H	protein_coding	Y	Y	N	Y	N	N	N	-0.562836	0.0147283	-0.545056	0.0465214	0.0164608	0.98587	-0.506742	0.0122756	GO:0019370;GO:0043171;GO:0019370;GO:0019370;GO:0019370;GO:0019538;GO:0043171	leukotriene biosynthetic process;peptide catabolic process;leukotriene biosynthetic process;leukotriene biosynthetic process;leukotriene biosynthetic process;protein metabolic process;peptide catabolic process	NA	Other
ENSG00000182586	LINC00334	lncRNA	Y	N	N	Y	N	N	N	-1.40839	0.0147283	-1.22839	0.0757937	0.181359	0.917055	-1.07621	0.0260482	NA	NA	NA	None
ENSG00000168795	ZBTB5	protein_coding	Y	N	N	N	N	N	N	0.52178	0.0147957	0.366102	0.153286	-0.152732	0.758747	0.320328	0.126551	GO:0006357;GO:0000122	regulation of transcription by RNA polymerase II;negative regulation of transcription by RNA polymerase II	GO:0006355	Regulation of DNA-templated transcription
ENSG00000277449	CEBPB-AS1	lncRNA	Y	Y	N	N	N	N	N	-0.860024	0.0148199	-0.879968	0.0388632	-0.0208311	0.988956	-0.567738	0.084291	NA	NA	NA	None
ENSG00000213801	ZNF321P	transcribed_processed_pseudogene	Y	N	N	N	N	N	N	0.797677	0.0148199	0.178049	0.740231	-0.617014	0.264951	0.445428	0.162674	NA	NA	NA	None
ENSG00000263657	AC023389.1	lncRNA	Y	Y	N	Y	N	N	N	0.746038	0.0148199	0.976436	0.00482411	0.228462	0.738359	0.580365	0.0442506	NA	NA	NA	None
ENSG00000167552	TUBA1A	protein_coding	Y	N	N	N	N	N	N	0.760698	0.0148199	0.264019	0.57734	-0.494989	0.366641	0.305537	0.383142	GO:0000226;GO:0000278;GO:0007017;GO:0030705;GO:0051301	microtubule cytoskeleton organization;mitotic cell cycle;microtubule-based process;cytoskeleton-dependent intracellular transport;cell division	GO:0007049	Cell cycle/proliferation
ENSG00000171456	ASXL1	protein_coding	Y	Y	N	Y	N	N	N	0.328435	0.0148199	0.318821	0.0388849	-0.00706889	0.989475	0.307477	0.00957454	GO:0045944;GO:0045944;GO:0035522;GO:0045599;GO:0009887;GO:0032526;GO:0048386;GO:0035359	positive regulation of transcription by RNA polymerase II;positive regulation of transcription by RNA polymerase II;monoubiquitinated histone H2A deubiquitination;negative regulation of fat cell differentiation;animal organ morphogenesis;response to retinoic acid;positive regulation of retinoic acid receptor signaling pathway;negative regulation of peroxisome proliferator activated receptor signa…	GO:0016570	Other
ENSG00000226543	MYL6P1	processed_pseudogene	Y	N	N	N	N	N	N	-1.8473	0.0148605	-1.61914	0.0773122	0.235576	0.914285	-0.917281	0.220941	NA	NA	NA	None
ENSG00000265331	MIR4524B	miRNA	Y	N	N	N	N	N	N	-2.54751	0.0148634	-0.87012	0.566098	1.67219	0.377389	-1.29234	0.173539	NA	NA	NA	None
ENSG00000186952	TMEM232	protein_coding	Y	N	N	Y	N	N	N	-0.850161	0.014919	-0.600103	0.171317	0.248408	0.765918	-0.625401	0.0413622	NA	NA	NA	None
ENSG00000228667	AL157385.1	processed_pseudogene	Y	N	Y	N	N	N	Y	-1.96774	0.0149614	0.732557	0.418359	2.69672	0.0101714	-0.0954564	0.931966	NA	NA	NA	None
ENSG00000115355	CCDC88A	protein_coding	Y	Y	N	N	N	N	N	0.510682	0.0149738	0.625594	0.00709365	0.117646	0.819531	0.348485	0.0713078	GO:0031929;GO:0032956;GO:0061024;GO:0016477;GO:0030705;GO:0031122;GO:0042127;GO:0030032;GO:0032148;GO:0001932;GO:0045724;GO:0006275;GO:0032147;GO:0045742;GO:1903566;GO:0007264;GO:0010975;GO:0051496;GO:0072660	TOR signaling;regulation of actin cytoskeleton organization;membrane organization;cell migration;cytoskeleton-dependent intracellular transport;cytoplasmic microtubule organization;regulation of cell population proliferation;lamellipodium assembly;activation of protein kinase B activity;regulation of protein phosphorylation;positive regulation of cilium assembly;regulation of DNA replication;acti…	GO:0008283	Cell cycle/proliferation
ENSG00000249049	AC074124.1	lncRNA	Y	N	N	N	N	N	N	-1.1011	0.0150933	0.18007	0.806669	1.29254	0.058196	-0.390385	0.383051	NA	NA	NA	None
ENSG00000245384	CXXC4-AS1	lncRNA	Y	N	N	N	N	N	N	-1.46991	0.0151343	-0.876142	0.238029	0.587308	0.654835	-0.862285	0.105679	NA	NA	NA	None
ENSG00000101546	RBFA	protein_coding	Y	N	N	N	N	N	N	0.440001	0.0151343	0.211544	0.388851	-0.227629	0.508089	0.225293	0.218867	NA	NA	NA	None
ENSG00000254858	MPV17L2	protein_coding	Y	N	N	N	N	N	N	0.54664	0.0151838	-0.0241946	0.9624	-0.567038	0.125603	0.223652	0.394534	GO:0070131;GO:0034614;GO:0061668;GO:0061668	positive regulation of mitochondrial translation;cellular response to reactive oxygen species;mitochondrial ribosome assembly;mitochondrial ribosome assembly	NA	Other
ENSG00000230970	HHATL-AS1	lncRNA	Y	N	N	N	N	N	N	-1.6083	0.0151838	0.0914609	0.947021	1.69634	0.0985632	-0.71353	0.279457	NA	NA	NA	None
ENSG00000178162	FAR2P2	transcribed_unprocessed_pseudogene	Y	N	N	Y	N	N	N	-3.30098	0.0151838	-2.91747	0.110508	0.395104	0.932097	-2.49648	0.0262962	NA	NA	NA	None
ENSG00000184906	AMYH02020865.1	transcribed_unprocessed_pseudogene	Y	N	N	N	N	N	N	-2.0112	0.0151838	-1.9016	0.0559137	0.116084	0.967742	-1.39225	0.0659179	NA	NA	NA	None
ENSG00000137936	BCAR3	protein_coding	Y	N	N	N	N	N	N	0.705065	0.0151876	0.530793	0.139929	-0.169447	0.812922	0.38775	0.175094	GO:0043547;GO:0043410;GO:0007165;GO:0008286;GO:0045740;GO:0009410;GO:0033138;GO:0045742;GO:0086100	positive regulation of GTPase activity;positive regulation of MAPK cascade;signal transduction;insulin receptor signaling pathway;positive regulation of DNA replication;response to xenobiotic stimulus;positive regulation of peptidyl-serine phosphorylation;positive regulation of epidermal growth factor receptor signaling pathway;endothelin receptor signaling pathway	GO:0006260	DNA replication
ENSG00000105467	SYNGR4	protein_coding	Y	N	N	N	N	N	N	2.46007	0.0152255	2.04978	0.0564295	-0.366722	0.886776	1.56377	0.106172	NA	NA	NA	None
ENSG00000258441	LINC00641	lncRNA	Y	N	N	Y	N	N	N	-0.645492	0.01525	-0.540087	0.089552	0.103088	0.888261	-0.541989	0.0285765	NA	NA	NA	None
ENSG00000256039	LINC02446	lncRNA	Y	N	N	N	N	N	N	-1.88176	0.0152843	-0.418587	0.707621	1.45256	0.239184	-0.982054	0.152254	NA	NA	NA	None
ENSG00000250673	REELD1	protein_coding	Y	N	N	N	N	N	N	-1.67659	0.0152867	-1.40838	0.0950773	0.26608	0.89457	-1.05677	0.0743391	NA	NA	NA	None
ENSG00000215784	FAM72D	protein_coding	Y	N	N	N	N	N	N	1.34168	0.0153532	0.992148	0.157497	-0.344379	0.788739	0.945859	0.0794339	NA	NA	NA	None
ENSG00000272323	AC026801.2	lncRNA	Y	Y	N	N	N	N	N	-2.01928	0.0154855	-2.17901	0.0278837	-0.153873	0.960697	-1.25534	0.0772211	NA	NA	NA	None
ENSG00000174808	BTC	protein_coding	Y	N	N	Y	N	N	N	-2.71034	0.0154969	-2.75362	0.0542599	-0.0456393	0.992719	-2.03087	0.0381966	GO:0008284;GO:0007173;GO:0038138;GO:0045741;GO:0045840;GO:0008284	positive regulation of cell population proliferation;epidermal growth factor receptor signaling pathway;ERBB4-ERBB4 signaling pathway;positive regulation of epidermal growth factor-activated receptor activity;positive regulation of mitotic nuclear division;positive regulation of cell population proliferation	GO:0007049	Cell cycle/proliferation
ENSG00000164344	KLKB1	protein_coding	Y	N	N	N	N	N	N	-1.3188	0.015576	-0.178728	0.842474	1.13682	0.181873	-0.679868	0.160742	GO:0006508;GO:0051919;GO:0002542;GO:0031638;GO:0031639	proteolysis;positive regulation of fibrinolysis;Factor XII activation;zymogen activation;plasminogen activation	NA	Other
ENSG00000153044	CENPH	protein_coding	Y	N	N	N	N	N	N	0.911349	0.015576	0.166357	0.807818	-0.744547	0.234265	0.200634	0.68868	GO:0007052;GO:0007059;GO:0051383	mitotic spindle organization;chromosome segregation;kinetochore organization	GO:0007049	Cell cycle/proliferation
ENSG00000136872	ALDOB	protein_coding	Y	N	N	Y	N	N	N	-1.13146	0.0156422	-0.842235	0.138319	0.291044	0.800482	-0.858368	0.0312461	GO:0006096;GO:0030388;GO:0006000;GO:0006096;GO:0030388;GO:0032781;GO:0006116;GO:0070072	glycolytic process;fructose 1,6-bisphosphate metabolic process;fructose metabolic process;glycolytic process;fructose 1,6-bisphosphate metabolic process;positive regulation of ATP-dependent activity;NADH oxidation;vacuolar proton-transporting V-type ATPase complex assembly	NA	Other
ENSG00000287620	AC092053.4	lncRNA	Y	N	N	N	N	N	N	-1.90556	0.0156422	-0.0691454	0.963753	1.84115	0.126987	-0.715446	0.340604	NA	NA	NA	None
ENSG00000269026	AC003006.1	protein_coding	Y	N	N	N	N	N	N	1.36084	0.0157094	-0.203339	0.859096	-1.56223	0.090446	0.67184	0.252091	NA	NA	NA	None
ENSG00000213690	AL360271.1	processed_pseudogene	Y	N	N	N	N	N	N	2.04865	0.01578	1.76532	0.103939	-0.292316	0.901588	1.01882	0.256187	NA	NA	NA	None
ENSG00000196866	H2AC7	protein_coding	Y	N	N	N	N	N	N	1.33218	0.0157982	0.481876	0.573185	-0.841764	0.400737	0.578997	0.332982	NA	NA	NA	None
ENSG00000204033	LRIT2	protein_coding	Y	N	N	N	N	N	N	-1.9614	0.0158561	-1.82427	0.0558629	0.136724	0.95929	-1.30713	0.0701172	NA	NA	NA	None
ENSG00000188735	TMEM120B	protein_coding	Y	N	N	N	N	N	N	0.542996	0.0158561	0.296216	0.322334	-0.243607	0.591417	0.333651	0.123686	GO:0045444;GO:0045444;GO:0051291	fat cell differentiation;fat cell differentiation;protein heterooligomerization	GO:0048869	Cellular developmental process
ENSG00000106554	CHCHD3	protein_coding	Y	N	N	N	N	N	N	0.454113	0.0158561	-0.000545784	0.999053	-0.453063	0.130683	0.139819	0.515793	GO:0008053;GO:0007007;GO:0042407;GO:0007007;GO:0042407	mitochondrial fusion;inner mitochondrial membrane organization;cristae formation;inner mitochondrial membrane organization;cristae formation	NA	Other
ENSG00000132199	ENOSF1	protein_coding	Y	N	N	N	N	N	N	-0.899422	0.0158561	-0.68995	0.132718	0.204985	0.832371	-0.582963	0.080297	GO:0016052;GO:0016052	carbohydrate catabolic process;carbohydrate catabolic process	NA	Other
ENSG00000261578	AP003119.3	lncRNA	Y	Y	N	Y	N	N	N	0.95607	0.0159232	1.26784	0.00634571	0.315491	0.725595	0.823258	0.0279196	NA	NA	NA	None
ENSG00000106665	CLIP2	protein_coding	Y	N	N	N	N	N	N	0.545785	0.0159749	0.00605761	0.991038	-0.539066	0.133051	0.294178	0.181686	GO:0031122	cytoplasmic microtubule organization	NA	Other
ENSG00000133247	KMT5C	protein_coding	Y	N	N	N	N	N	N	0.679905	0.0159749	0.376622	0.326282	-0.295834	0.620973	0.483801	0.0707755	GO:0006281;GO:2001034;GO:0045830	DNA repair;positive regulation of double-strand break repair via nonhomologous end joining;positive regulation of isotype switching	GO:0006974	Cellular response to DNA damage stimulus
ENSG00000157212	PAXIP1	protein_coding	Y	N	N	N	N	N	N	0.43415	0.0160196	0.319823	0.147763	-0.11303	0.792093	0.197773	0.271843	GO:0006338;GO:0010212;GO:0031398;GO:0043433;GO:0051568;GO:0030330;GO:0060261;GO:0060261;GO:0045830;GO:0060261	chromatin remodeling;response to ionizing radiation;positive regulation of protein ubiquitination;negative regulation of DNA-binding transcription factor activity;histone H3-K4 methylation;DNA damage response, signal transduction by p53 class mediator;positive regulation of transcription initiation by RNA polymerase II;positive regulation of transcription initiation by RNA polymerase II;positive …	GO:0006974	Cellular response to DNA damage stimulus
ENSG00000250467	PHOX2B-AS1	lncRNA	Y	N	N	N	N	N	N	1.07944	0.0160609	0.128726	0.883285	-0.943215	0.203809	0.357944	0.502	NA	NA	NA	None
ENSG00000163288	GABRB1	protein_coding	Y	N	N	Y	N	N	N	-3.46494	0.0161066	-1.8162	0.351937	1.61443	0.625413	-2.50081	0.0427985	GO:0006811;GO:0007165;GO:0034220;GO:0042391;GO:0050877;GO:1902476;GO:0007268;GO:0007214;GO:0007165;GO:0071420	ion transport;signal transduction;ion transmembrane transport;regulation of membrane potential;nervous system process;chloride transmembrane transport;chemical synaptic transmission;gamma-aminobutyric acid signaling pathway;signal transduction;cellular response to histamine	NA	Other
ENSG00000118271	TTR	protein_coding	Y	N	N	Y	N	N	N	-2.60143	0.0161573	-2.49898	0.050971	0.106709	0.980061	-1.99486	0.0342841	GO:0006144	purine nucleobase metabolic process	NA	Other
ENSG00000157782	CABP1	protein_coding	Y	N	N	N	N	N	N	-1.78652	0.0161573	-1.21038	0.196813	0.564006	0.75516	-0.973107	0.140788	GO:0007601;GO:1901385;GO:0042308;GO:0007601	visual perception;regulation of voltage-gated calcium channel activity;negative regulation of protein import into nucleus;visual perception	NA	Other
ENSG00000161860	SYCE2	protein_coding	Y	Y	N	Y	N	N	N	0.9454	0.0161635	1.03252	0.0202062	0.0895811	0.937625	0.784376	0.0264249	GO:0007130	synaptonemal complex assembly	GO:0007049	Cell cycle/proliferation
ENSG00000203852	H3C15	protein_coding	Y	Y	N	N	N	N	N	1.46772	0.0161635	1.37334	0.0421345	-0.0844339	0.966267	0.824188	0.159653	GO:0006334	nucleosome assembly	GO:0006325	Chromatin/chromosome organization
ENSG00000102452	NALCN	protein_coding	Y	N	N	N	N	N	N	-0.795705	0.0161637	0.135683	0.805028	0.926101	0.0666087	-0.28026	0.400023	GO:0071805;GO:0070588;GO:0034220;GO:0035725;GO:0060075;GO:0032230;GO:0032224	potassium ion transmembrane transport;calcium ion transmembrane transport;ion transmembrane transport;sodium ion transmembrane transport;regulation of resting membrane potential;positive regulation of synaptic transmission, GABAergic;positive regulation of synaptic transmission, cholinergic	NA	Other
ENSG00000013573	DDX11	protein_coding	Y	N	N	Y	N	N	N	0.89157	0.0161732	0.584387	0.24152	-0.307471	0.71573	0.732516	0.0329074	GO:0006974;GO:0032508;GO:0007062;GO:0031297;GO:2000781;GO:0032091;GO:0045876;GO:0032508;GO:1901838;GO:0032079;GO:0072711;GO:0044806;GO:0035563;GO:0034085;GO:0072719;GO:1904976;GO:1990700	cellular response to DNA damage stimulus;DNA duplex unwinding;sister chromatid cohesion;replication fork processing;positive regulation of double-strand break repair;negative regulation of protein binding;positive regulation of sister chromatid cohesion;DNA duplex unwinding;positive regulation of transcription of nucleolar large rRNA by RNA polymerase I;positive regulation of endodeoxyribonucleas…	GO:0007049	Cell cycle/proliferation
ENSG00000166432	ZMAT1	protein_coding	Y	N	N	N	N	N	N	-0.901562	0.0161732	0.159009	0.786822	1.05654	0.055999	-0.275304	0.490463	NA	NA	NA	None
ENSG00000237423	LINC01522	lncRNA	Y	N	N	N	N	N	N	2.57872	0.016216	2.19409	0.0888585	-0.381689	0.889084	1.65089	0.141236	NA	NA	NA	None
ENSG00000164327	RICTOR	protein_coding	Y	N	N	Y	N	N	N	-0.375456	0.0163138	-0.213515	0.333886	0.160126	0.65571	-0.322384	0.0212044	GO:0032956;GO:0009792;GO:0032008;GO:0043066;GO:0031532;GO:0031669;GO:0018105;GO:0051897;GO:0051896;GO:0030307;GO:0007010;GO:0016310;GO:0038203;GO:0038203	regulation of actin cytoskeleton organization;embryo development ending in birth or egg hatching;positive regulation of TOR signaling;negative regulation of apoptotic process;actin cytoskeleton reorganization;cellular response to nutrient levels;peptidyl-serine phosphorylation;positive regulation of protein kinase B signaling;regulation of protein kinase B signaling;positive regulation of cell gr…	GO:0012501	Programmed cell death
ENSG00000167968	DNASE1L2	protein_coding	Y	N	N	N	N	N	N	0.846557	0.0163274	0.598634	0.164206	-0.241892	0.768019	0.575012	0.0859373	GO:0006259;GO:0006308	DNA metabolic process;DNA catabolic process	NA	Other
ENSG00000010278	CD9	protein_coding	Y	N	N	N	N	N	N	-1.22803	0.0163274	-0.27897	0.719073	0.947236	0.250072	-0.544088	0.245604	GO:0007155;GO:0030168;GO:0014905;GO:0031623;GO:0007342;GO:0035036;GO:0071404;GO:0090331;GO:0008347;GO:0030913	cell adhesion;platelet activation;myoblast fusion involved in skeletal muscle regeneration;receptor internalization;fusion of sperm to egg plasma membrane involved in single fertilization;sperm-egg recognition;cellular response to low-density lipoprotein particle stimulus;negative regulation of platelet aggregation;glial cell migration;paranodal junction assembly	GO:0016477	Cell migration
ENSG00000103550	KNOP1	protein_coding	Y	N	N	N	N	N	N	0.516607	0.0163274	0.297922	0.2965	-0.220549	0.620653	0.295347	0.14738	NA	NA	NA	None
ENSG00000271155	AL161729.1	lncRNA	Y	Y	N	Y	N	N	N	0.98644	0.0163274	1.21699	0.00654356	0.23078	0.809139	0.810867	0.0312461	NA	NA	NA	None
ENSG00000141562	NARF	protein_coding	Y	N	N	N	N	N	N	0.525348	0.0163274	0.221313	0.477206	-0.30325	0.446426	0.312077	0.139356	NA	NA	NA	None
ENSG00000092445	TYRO3	protein_coding	Y	N	N	N	N	N	N	0.888994	0.0163274	0.705425	0.119343	-0.183217	0.84533	0.639574	0.0663474	GO:0007165;GO:0007155;GO:0030168;GO:0007283;GO:0046777;GO:0007399;GO:0050728;GO:0016477;GO:0045824;GO:0043524;GO:0070527;GO:0042698;GO:0014065;GO:0043277;GO:0070050;GO:0007169;GO:0033674;GO:0034446;GO:0043491;GO:0070527;GO:0006909;GO:0034122;GO:1903902;GO:0021885;GO:0032940	signal transduction;cell adhesion;platelet activation;spermatogenesis;protein autophosphorylation;nervous system development;negative regulation of inflammatory response;cell migration;negative regulation of innate immune response;negative regulation of neuron apoptotic process;platelet aggregation;ovulation cycle;phosphatidylinositol 3-kinase signaling;apoptotic cell clearance;neuron cellular ho…	GO:0012501	Programmed cell death
ENSG00000167930	FAM234A	protein_coding	Y	N	N	Y	N	N	N	0.491967	0.0163274	0.415606	0.0862694	-0.0733865	0.895715	0.38359	0.0476058	NA	NA	NA	None
ENSG00000145723	GIN1	protein_coding	Y	N	N	Y	N	N	N	-0.5239	0.0163274	-0.411512	0.129491	0.111551	0.846986	-0.393417	0.0425916	NA	NA	NA	None
ENSG00000260026	LINC02189	lncRNA	Y	N	N	N	N	N	N	-2.13677	0.0163274	-0.282218	0.86016	1.856	0.203809	-1.11929	0.193883	NA	NA	NA	None
ENSG00000224324	THAP5P1	processed_pseudogene	Y	Y	N	N	N	N	N	1.10683	0.0163833	1.06749	0.0475064	-0.0342984	0.983951	0.67949	0.132729	NA	NA	NA	None
ENSG00000178927	CYBC1	protein_coding	Y	N	N	N	N	N	N	0.591889	0.0164689	0.117786	0.780004	-0.470495	0.250598	0.372527	0.118418	GO:0045087;GO:0045087;GO:0045728;GO:0045728	innate immune response;innate immune response;respiratory burst after phagocytosis;respiratory burst after phagocytosis	NA	Other
ENSG00000047597	XK	protein_coding	Y	N	N	N	N	N	N	-3.8215	0.0164852	-1.47392	0.438244	2.39945	0.419047	-1.36447	0.271775	NA	NA	NA	None
ENSG00000129355	CDKN2D	protein_coding	Y	N	N	N	N	N	N	0.683437	0.0165376	0.160634	0.730548	-0.518054	0.280972	0.273201	0.406584	GO:0008285;GO:0008285;GO:0032526;GO:0030308;GO:0033280;GO:0043154;GO:1902230;GO:0000079;GO:0009411;GO:2000045;GO:0042326;GO:2000045;GO:0000079;GO:0048102;GO:0000731	negative regulation of cell population proliferation;negative regulation of cell population proliferation;response to retinoic acid;negative regulation of cell growth;response to vitamin D;negative regulation of cysteine-type endopeptidase activity involved in apoptotic process;negative regulation of intrinsic apoptotic signaling pathway in response to DNA damage;regulation of cyclin-dependent pr…	GO:0007049	Cell cycle/proliferation
ENSG00000128578	STRIP2	protein_coding	Y	N	N	N	N	N	N	1.12429	0.0165376	1.00755	0.0745601	-0.116845	0.931217	0.724994	0.119749	GO:0007010;GO:0007010;GO:0016477;GO:0008360	cytoskeleton organization;cytoskeleton organization;cell migration;regulation of cell shape	GO:0016477	Cell migration
ENSG00000231749	ABCA9-AS1	lncRNA	Y	N	N	N	N	N	N	-2.0885	0.0165376	-1.20689	0.248497	0.855531	0.654835	-1.20366	0.0780406	NA	NA	NA	None
ENSG00000124766	SOX4	protein_coding	Y	N	N	N	N	N	N	1.12112	0.0165376	0.618133	0.314677	-0.497772	0.609158	0.62069	0.196505	GO:0000122;GO:0045944;GO:0045944;GO:0007399;GO:0045893;GO:0045893;GO:0008285;GO:0009653;GO:0030154;GO:0045944;GO:0008284;GO:0031647;GO:0090263;GO:0021510;GO:0045662;GO:0045727;GO:0043065;GO:0050821;GO:0031397;GO:0007507;GO:0060412;GO:0042593;GO:0003183;GO:0032024;GO:0006355;GO:0048485;GO:0045663;GO:0071333;GO:0060485;GO:0003357;GO:0014009;GO:0060563;GO:0003215;GO:0003289;GO:0045588;GO:0035910;GO:…	negative regulation of transcription by RNA polymerase II;positive regulation of transcription by RNA polymerase II;positive regulation of transcription by RNA polymerase II;nervous system development;positive regulation of DNA-templated transcription;positive regulation of DNA-templated transcription;negative regulation of cell population proliferation;anatomical structure morphogenesis;cell dif…	GO:0008283	Cell cycle/proliferation
ENSG00000023516	AKAP11	protein_coding	Y	N	N	N	N	N	N	-0.519013	0.0165376	-0.190503	0.555371	0.325185	0.417908	-0.366756	0.0599644	GO:0035556;GO:0008104	intracellular signal transduction;protein localization	NA	Other
ENSG00000102760	RGCC	protein_coding	Y	N	N	N	N	N	N	-0.991912	0.0165376	-0.551095	0.292145	0.436152	0.609512	-0.426084	0.272563	GO:0071456;GO:0010628;GO:0045944;GO:0051091;GO:0051496;GO:0008285;GO:0016525;GO:0001819;GO:0010718;GO:0010718;GO:0001818;GO:0045840;GO:0045737;GO:0045737;GO:1900087;GO:0032967;GO:2000048;GO:0006956;GO:0001937;GO:0043537;GO:0003331;GO:2000353;GO:1901203;GO:0001100;GO:0072537;GO:0090272;GO:1901991;GO:2000573	cellular response to hypoxia;positive regulation of gene expression;positive regulation of transcription by RNA polymerase II;positive regulation of DNA-binding transcription factor activity;positive regulation of stress fiber assembly;negative regulation of cell population proliferation;negative regulation of angiogenesis;positive regulation of cytokine production;positive regulation of epitheli…	GO:0007049	Cell cycle/proliferation
ENSG00000279214	AL109659.3	TEC	Y	N	N	N	N	N	N	-1.57427	0.0165376	0.197099	0.851456	1.75894	0.0691818	-0.5762	0.424406	NA	NA	NA	None
ENSG00000169884	WNT10B	protein_coding	Y	N	N	N	N	N	N	2.21343	0.016579	0.767791	0.607725	-1.44018	0.366553	1.0909	0.273328	GO:0030182;GO:0071300;GO:0060070;GO:0120163;GO:0002062;GO:0030182;GO:0043065;GO:0045165;GO:0045599;GO:0050821;GO:0060070;GO:0071425	neuron differentiation;cellular response to retinoic acid;canonical Wnt signaling pathway;negative regulation of cold-induced thermogenesis;chondrocyte differentiation;neuron differentiation;positive regulation of apoptotic process;cell fate commitment;negative regulation of fat cell differentiation;protein stabilization;canonical Wnt signaling pathway;hematopoietic stem cell proliferation	GO:0008283	Cell cycle/proliferation
ENSG00000242276	RPL5P3	processed_pseudogene	Y	N	N	N	N	N	N	-2.02141	0.016579	-0.285151	0.829914	1.74297	0.196316	-0.807107	0.312986	NA	NA	NA	None
ENSG00000228944	AC004485.1	lncRNA	Y	N	N	N	N	N	N	2.08418	0.0165948	1.69803	0.145902	-0.378987	0.871495	1.10981	0.255792	NA	NA	NA	None
ENSG00000107758	PPP3CB	protein_coding	Y	N	N	Y	N	N	N	-0.495847	0.0166048	-0.46724	0.0726294	0.0300851	0.967294	-0.380725	0.0430662	GO:0007165;GO:0016311;GO:0006468;GO:0045893;GO:0035774;GO:0006470;GO:0006470;GO:1905673;GO:0007613;GO:0045944;GO:0050796;GO:0042110;GO:0007612;GO:0048167;GO:0042098;GO:0048675;GO:0033173;GO:1900182;GO:0017156;GO:0023057;GO:0048741;GO:0070886;GO:0097720;GO:0097720;GO:1901386;GO:1901387;GO:1905665;GO:1905949	signal transduction;dephosphorylation;protein phosphorylation;positive regulation of DNA-templated transcription;positive regulation of insulin secretion involved in cellular response to glucose stimulus;protein dephosphorylation;protein dephosphorylation;positive regulation of lysosome organization;memory;positive regulation of transcription by RNA polymerase II;regulation of insulin secretion;T…	GO:0008283	Cell cycle/proliferation
ENSG00000278588	H2BC10	protein_coding	Y	N	N	N	N	N	N	1.16388	0.0166048	0.460538	0.534481	-0.700655	0.431766	0.48799	0.358994	GO:0006334;GO:0050830;GO:0002227;GO:0019731;GO:0061844	nucleosome assembly;defense response to Gram-positive bacterium;innate immune response in mucosa;antibacterial humoral response;antimicrobial humoral immune response mediated by antimicrobial peptide	GO:0006325	Chromatin/chromosome organization
ENSG00000277493	AC139769.3	unprocessed_pseudogene	Y	N	N	N	N	N	N	-1.87308	0.0166048	-0.324855	0.803646	1.55576	0.234176	-0.977627	0.218856	NA	NA	NA	None
ENSG00000267426	AC087289.3	protein_coding	Y	Y	N	Y	N	N	N	0.902791	0.0166048	0.891576	0.0435636	-0.00838385	0.995121	0.874555	0.00993272	NA	NA	NA	None
ENSG00000163513	TGFBR2	protein_coding	Y	N	N	N	N	N	N	-0.893911	0.0166685	-0.791313	0.0621763	0.0998773	0.927924	-0.466529	0.173324	GO:0006915;GO:0007507;GO:0006468;GO:0071363;GO:0006468;GO:0006468;GO:0001947;GO:0062009;GO:0003151;GO:0007507;GO:0001569;GO:0003148;GO:0048844;GO:0007179;GO:0060389;GO:0060412;GO:0003181;GO:0032147;GO:0018105;GO:0018107;GO:0010718;GO:0003180;GO:0008284;GO:0002053;GO:0007179;GO:0007179;GO:0042127;GO:2000379;GO:0007420;GO:0035909;GO:0003149;GO:0060021;GO:0009410;GO:0003214;GO:0002666;GO:0001570;GO:…	apoptotic process;heart development;protein phosphorylation;cellular response to growth factor stimulus;protein phosphorylation;protein phosphorylation;heart looping;secondary palate development;outflow tract morphogenesis;heart development;branching involved in blood vessel morphogenesis;outflow tract septum morphogenesis;artery morphogenesis;transforming growth factor beta receptor signaling pa…	GO:0008283	Cell cycle/proliferation
ENSG00000277639	AC007906.2	protein_coding	Y	N	N	Y	N	N	N	1.29448	0.0166685	0.850917	0.239781	-0.444037	0.711898	1.04488	0.0417635	NA	NA	NA	None
ENSG00000260331	AC079148.1	lncRNA	Y	N	N	N	N	N	N	-1.13249	0.0166685	-0.282272	0.677428	0.852615	0.26306	-0.627047	0.127401	NA	NA	NA	None
ENSG00000240849	PEDS1	protein_coding	Y	N	N	N	N	N	N	0.493604	0.0167522	0.426023	0.083841	-0.0667003	0.906968	0.300242	0.125336	GO:0008611;GO:0008611;GO:0008611	ether lipid biosynthetic process;ether lipid biosynthetic process;ether lipid biosynthetic process	NA	Other
ENSG00000171557	FGG	protein_coding	Y	Y	N	N	N	N	N	2.84021	0.0169672	4.24809	0.000380393	1.4397	0.470731	2.10109	0.0674093	GO:0009306;GO:0070374;GO:1900026;GO:0051258;GO:0065003;GO:1902042;GO:2000352;GO:0007160;GO:0072378;GO:0072378;GO:0042730;GO:0031639;GO:0090277;GO:0034116;GO:0007160;GO:0045907;GO:0045921;GO:0050714;GO:0051592;GO:0070527;GO:0070527	protein secretion;positive regulation of ERK1 and ERK2 cascade;positive regulation of substrate adhesion-dependent cell spreading;protein polymerization;protein-containing complex assembly;negative regulation of extrinsic apoptotic signaling pathway via death domain receptors;negative regulation of endothelial cell apoptotic process;cell-matrix adhesion;blood coagulation, fibrin clot formation;bl…	GO:0012501	Programmed cell death
ENSG00000253395	AP003469.2	lncRNA	Y	N	N	N	N	N	N	-2.82782	0.0169949	-1.95741	0.185981	0.871783	0.765731	-1.69535	0.0816179	NA	NA	NA	None
ENSG00000162068	NTN3	protein_coding	Y	N	N	N	N	N	N	1.0437	0.0169949	0.317684	0.658025	-0.724009	0.346946	0.474718	0.321056	GO:0006357;GO:0007411	regulation of transcription by RNA polymerase II;axon guidance	GO:0048869	Cellular developmental process
ENSG00000128284	APOL3	protein_coding	Y	N	N	N	N	N	N	-0.978151	0.0170209	-0.414651	0.43698	0.562214	0.449753	-0.287498	0.529611	GO:0043123;GO:0006954	positive regulation of I-kappaB kinase/NF-kappaB signaling;inflammatory response	NA	Other
ENSG00000133135	RNF128	protein_coding	Y	N	N	N	N	N	N	-2.05901	0.0170407	-1.36319	0.1628	0.684549	0.734228	-1.12511	0.141813	GO:0006511;GO:0031647;GO:0006511	ubiquitin-dependent protein catabolic process;regulation of protein stability;ubiquitin-dependent protein catabolic process	NA	Other
ENSG00000215515	IFIT1P1	processed_pseudogene	Y	N	N	N	N	N	N	1.31008	0.0170508	0.615366	0.447607	-0.70468	0.501638	0.5234	0.402736	NA	NA	NA	None
ENSG00000277499	AL359854.1	processed_pseudogene	Y	N	N	Y	N	N	N	-1.90467	0.0170577	-1.45334	0.156009	0.445052	0.834356	-1.46898	0.0476058	NA	NA	NA	None
ENSG00000138376	BARD1	protein_coding	Y	N	N	N	N	N	N	0.880411	0.0172377	0.410777	0.426252	-0.467658	0.49854	0.50408	0.163845	GO:0043066;GO:0016567;GO:0006974;GO:0085020;GO:0051726;GO:0042325;GO:0043065;GO:0006282;GO:0045786;GO:0001894;GO:0035825;GO:0044818;GO:0110025;GO:0045732;GO:0046826;GO:0006281;GO:0000209;GO:0035518;GO:0051865;GO:0070537;GO:0071479;GO:2000001;GO:0031441;GO:0085020	negative regulation of apoptotic process;protein ubiquitination;cellular response to DNA damage stimulus;protein K6-linked ubiquitination;regulation of cell cycle;regulation of phosphorylation;positive regulation of apoptotic process;regulation of DNA repair;negative regulation of cell cycle;tissue homeostasis;homologous recombination;mitotic G2/M transition checkpoint;DNA strand resection involv…	GO:0007049	Cell cycle/proliferation
ENSG00000251018	HMMR-AS1	lncRNA	Y	N	N	N	N	N	N	1.79064	0.0172526	1.65923	0.0598385	-0.132517	0.955645	1.06965	0.147433	NA	NA	NA	None
ENSG00000167767	KRT80	protein_coding	Y	N	N	N	N	N	N	2.01739	0.0172526	1.84039	0.0776146	-0.199156	0.934093	1.59442	0.0555051	GO:0031424	keratinization	GO:0048869	Cellular developmental process
ENSG00000284618	AL391294.1	lncRNA	Y	N	N	N	N	N	N	-1.62049	0.0172526	-0.638867	0.492066	0.986134	0.421551	-0.995912	0.111597	NA	NA	NA	None
ENSG00000171817	ZNF540	protein_coding	Y	N	N	N	N	N	N	-0.694776	0.0172526	-0.440481	0.25447	0.257659	0.699256	-0.419603	0.124766	GO:0017148;GO:0045892	negative regulation of translation;negative regulation of DNA-templated transcription	GO:0006355	Regulation of DNA-templated transcription
ENSG00000120915	EPHX2	protein_coding	Y	N	N	N	N	N	N	-2.99935	0.0172526	0.133876	0.950344	3.12662	0.0845111	-1.1596	0.252135	GO:0016311;GO:0010628;GO:0046839;GO:0046839;GO:0042632;GO:0042632;GO:0097176;GO:0046272;GO:0090181	dephosphorylation;positive regulation of gene expression;phospholipid dephosphorylation;phospholipid dephosphorylation;cholesterol homeostasis;cholesterol homeostasis;epoxide metabolic process;stilbene catabolic process;regulation of cholesterol metabolic process	NA	Other
ENSG00000038274	MAT2B	protein_coding	Y	Y	N	Y	N	N	N	-0.528889	0.0173665	-0.631544	0.0144021	-0.10346	0.863631	-0.404515	0.0417635	GO:0006556;GO:0006556	S-adenosylmethionine biosynthetic process;S-adenosylmethionine biosynthetic process	NA	Other
ENSG00000286506	FP325317.2	transcribed_unprocessed_pseudogene	Y	N	N	N	N	N	N	-2.50167	0.0174539	-1.83016	0.161095	0.675142	0.792424	-1.36981	0.165969	NA	NA	NA	None
ENSG00000261616	AC036108.3	lncRNA	Y	N	N	N	N	N	N	-1.00011	0.0174539	0.0257516	0.976766	1.01708	0.130419	-0.494409	0.198356	NA	NA	NA	None
ENSG00000139865	TTC6	protein_coding	Y	Y	N	N	N	N	N	3.08914	0.0174539	3.50223	0.0108509	0.503347	0.868915	2.18873	0.127429	NA	NA	NA	None
ENSG00000152784	PRDM8	protein_coding	Y	Y	N	Y	Y	N	N	-2.10548	0.0174539	-2.03552	0.0488684	0.053095	0.989176	-1.61535	0.0291816	GO:0006355;GO:0014003	regulation of DNA-templated transcription;oligodendrocyte development	GO:0048869	Cellular developmental process
ENSG00000201458	RNU4-4P	snRNA	Y	N	N	N	N	N	N	1.54124	0.0174539	1.36007	0.083394	-0.170305	0.92908	1.15657	0.0531507	NA	NA	NA	None
ENSG00000287829	AC002542.6	lncRNA	Y	N	N	N	N	N	N	0.736357	0.0174539	0.6138	0.13639	-0.121387	0.893584	0.482199	0.131551	NA	NA	NA	None
ENSG00000235861	AC005237.1	processed_pseudogene	Y	N	N	N	N	N	N	1.57559	0.0174539	0.186413	0.879722	-1.3971	0.195941	0.930804	0.165969	NA	NA	NA	None
ENSG00000116209	TMEM59	protein_coding	Y	Y	N	Y	N	N	N	-0.488399	0.0174539	-0.690201	0.00382151	-0.200905	0.656537	-0.407319	0.0235055	GO:0006486;GO:0010508;GO:0010508;GO:1903077	protein glycosylation;positive regulation of autophagy;positive regulation of autophagy;negative regulation of protein localization to plasma membrane	NA	Other
ENSG00000147255	IGSF1	protein_coding	Y	N	N	Y	N	N	N	-4.89724	0.0174665	-4.71487	0.0794108	0.158328	0.986247	-4.3741	0.00779524	GO:0006355;GO:0032926	regulation of DNA-templated transcription;negative regulation of activin receptor signaling pathway	GO:0006355	Regulation of DNA-templated transcription
ENSG00000111615	KRR1	protein_coding	Y	Y	N	Y	N	N	N	-0.422332	0.0174665	-0.492606	0.0177244	-0.070979	0.884888	-0.472125	0.00265092	GO:0042274	ribosomal small subunit biogenesis	NA	Other
ENSG00000233850	AC103563.7	lncRNA	Y	N	N	N	N	N	N	-1.95176	0.01747	-1.12422	0.294441	0.829992	0.627519	-1.37442	0.0660687	NA	NA	NA	None
ENSG00000187961	KLHL17	protein_coding	Y	N	N	N	N	N	N	0.646446	0.0174742	0.424909	0.19866	-0.2159	0.722428	0.421722	0.101617	GO:0030036	actin cytoskeleton organization	NA	Other
ENSG00000230990	AL049649.1	lncRNA	Y	N	N	N	N	N	N	-1.64197	0.0176111	-0.793505	0.404224	0.843144	0.540222	-0.822126	0.201332	NA	NA	NA	None
ENSG00000279369	AC046185.3	TEC	Y	N	N	N	N	N	N	0.908717	0.0176227	0.113812	0.876762	-0.792813	0.210545	0.486008	0.209503	NA	NA	NA	None
ENSG00000265745	RN7SL375P	misc_RNA	Y	N	N	N	N	N	N	1.7551	0.0176227	1.2721	0.17409	-0.48612	0.782394	1.12375	0.113692	NA	NA	NA	None
ENSG00000286835	AL133477.1	lncRNA	Y	N	N	N	N	N	N	0.946222	0.0177333	0.307683	0.63123	-0.639827	0.361314	0.417082	0.358882	NA	NA	NA	None
ENSG00000232555	AC104088.1	lncRNA	Y	N	N	N	N	N	N	-1.74389	0.0177411	-1.49186	0.0847669	0.25132	0.904644	-1.12434	0.0839868	NA	NA	NA	None
ENSG00000175161	CADM2	protein_coding	Y	N	N	Y	N	N	N	-2.61295	0.0177943	-2.62635	0.0588145	-0.014221	0.997723	-2.2972	0.0171933	GO:0007420;GO:0007156	brain development;homophilic cell adhesion via plasma membrane adhesion molecules	GO:0007155	Cell adhesion
ENSG00000239774	AC125618.1	lncRNA	Y	N	N	N	N	N	N	-1.61458	0.0178579	-1.14025	0.161107	0.470591	0.774027	-0.911273	0.118418	NA	NA	NA	None
ENSG00000271499	AC011477.5	processed_pseudogene	Y	N	N	N	N	N	N	-1.47188	0.0178579	-0.774946	0.328407	0.692845	0.590776	-0.926243	0.0851902	NA	NA	NA	None
ENSG00000283554	LINC02341	lncRNA	Y	N	N	N	N	N	N	-1.95681	0.0178579	-0.0942801	0.952409	1.87704	0.133051	-0.660947	0.42607	NA	NA	NA	None
ENSG00000188312	CENPP	protein_coding	Y	N	N	N	N	N	N	0.587552	0.0178579	0.438256	0.153879	-0.147024	0.805569	0.350421	0.144388	NA	NA	NA	None
ENSG00000196503	ARL9	protein_coding	Y	N	N	N	N	N	N	-1.30863	0.017947	-0.894457	0.179294	0.408555	0.756452	-0.840655	0.0807719	NA	NA	NA	None
ENSG00000255284	AP006621.3	lncRNA	Y	N	N	N	N	N	N	0.832463	0.0180022	0.215523	0.730426	-0.620296	0.330557	0.559779	0.10721	NA	NA	NA	None
ENSG00000259658	AC027559.1	transcribed_unprocessed_pseudogene	Y	N	N	N	N	N	N	-1.43529	0.0180101	-0.077534	0.941587	1.35488	0.133051	-0.313442	0.611343	NA	NA	NA	None
ENSG00000232739	AL607028.1	lncRNA	Y	Y	N	Y	N	N	N	0.917225	0.0180462	1.46866	0.00034153	0.547139	0.392204	0.930275	0.00779524	NA	NA	NA	None
ENSG00000241787	MTND4P16	unprocessed_pseudogene	Y	N	N	N	N	N	N	-1.48182	0.0180571	-0.749353	0.380392	0.732385	0.576838	-1.0131	0.072	NA	NA	NA	None
ENSG00000156802	ATAD2	protein_coding	Y	N	N	N	N	N	N	0.788985	0.0180571	0.400146	0.370885	-0.385637	0.55091	0.411945	0.218377	GO:0045893;GO:0045944	positive regulation of DNA-templated transcription;positive regulation of transcription by RNA polymerase II	GO:0006355	Regulation of DNA-templated transcription
ENSG00000212396	RNA5SP323	rRNA_pseudogene	Y	N	N	N	N	N	N	1.52393	0.0180571	1.39471	0.073448	-0.123457	0.952127	1.08062	0.0772211	NA	NA	NA	None
ENSG00000118369	USP35	protein_coding	Y	N	N	Y	N	N	N	0.538799	0.0180571	0.366976	0.20906	-0.171005	0.743858	0.486691	0.0162261	GO:0016579;GO:0016579	protein deubiquitination;protein deubiquitination	NA	Other
ENSG00000156219	ART3	protein_coding	Y	N	N	N	N	N	N	-2.82211	0.0180984	-1.82039	0.204955	1.00375	0.715805	-1.50414	0.126902	NA	NA	NA	None
ENSG00000238441	RNU7-130P	snRNA	Y	N	N	N	N	N	N	-1.69395	0.0180984	-0.470939	0.689904	1.21094	0.351138	-0.812153	0.231496	NA	NA	NA	None
ENSG00000116985	BMP8B	protein_coding	Y	N	N	N	N	N	N	-1.59635	0.0180984	0.103801	0.930815	1.69747	0.095929	-0.426596	0.536166	GO:0060395;GO:0010862;GO:0001501	SMAD protein signal transduction;positive regulation of pathway-restricted SMAD protein phosphorylation;skeletal system development	NA	Other
ENSG00000214093	AL096701.1	processed_pseudogene	Y	N	N	N	N	N	N	0.94372	0.0180984	0.386741	0.51941	-0.55736	0.459355	0.527784	0.188275	NA	NA	NA	None
ENSG00000232906	AC092685.1	processed_pseudogene	Y	N	N	N	N	N	N	1.4547	0.0180991	0.197987	0.853807	-1.26068	0.206201	0.471512	0.505167	NA	NA	NA	None
ENSG00000198554	WDHD1	protein_coding	Y	N	N	N	N	N	N	0.738528	0.0180999	0.236325	0.634907	-0.503072	0.356692	0.208972	0.598019	GO:0000278;GO:0006281;GO:0006261	mitotic cell cycle;DNA repair;DNA-templated DNA replication	GO:0007049	Cell cycle/proliferation
ENSG00000255302	EID1	protein_coding	Y	Y	N	Y	N	N	N	-0.559349	0.0181283	-0.834568	0.0027991	-0.277369	0.581549	-0.568707	0.00779524	GO:0030154;GO:0045892;GO:0045892;GO:0000122	cell differentiation;negative regulation of DNA-templated transcription;negative regulation of DNA-templated transcription;negative regulation of transcription by RNA polymerase II	GO:0048869	Cellular developmental process
ENSG00000117598	PLPPR5	protein_coding	Y	N	N	N	N	N	N	-3.55794	0.0181543	-1.26307	0.51554	2.26926	0.403042	-2.30368	0.0772211	GO:0007165;GO:0051491;GO:0006644;GO:0046839;GO:0010976	signal transduction;positive regulation of filopodium assembly;phospholipid metabolic process;phospholipid dephosphorylation;positive regulation of neuron projection development	GO:0048869	Cellular developmental process
ENSG00000267255	AC011498.3	lncRNA	Y	N	N	N	N	N	N	1.31365	0.0181747	0.863192	0.30728	-0.453699	0.746789	0.889214	0.138808	NA	NA	NA	None
ENSG00000266145	RHOT1P1	processed_pseudogene	Y	N	N	Y	N	N	N	2.05685	0.0181956	1.84035	0.0666775	-0.219625	0.927924	1.7382	0.0329074	NA	NA	NA	None
ENSG00000136490	LIMD2	protein_coding	Y	N	N	N	N	N	N	0.78893	0.0181956	0.273907	0.594827	-0.514814	0.38402	0.454829	0.169514	GO:0051017	actin filament bundle assembly	NA	Other
ENSG00000122694	GLIPR2	protein_coding	Y	N	N	N	N	N	N	0.993271	0.0182284	0.237784	0.725724	-0.752087	0.290891	0.526913	0.203902	GO:0070374;GO:0010718;GO:0010634	positive regulation of ERK1 and ERK2 cascade;positive regulation of epithelial to mesenchymal transition;positive regulation of epithelial cell migration	GO:0016477	Cell migration
ENSG00000174442	ZWILCH	protein_coding	Y	N	N	N	N	N	N	0.844559	0.0183648	0.532266	0.250934	-0.309086	0.687135	0.413597	0.258572	GO:0007094;GO:0034501;GO:0007094;GO:0034501	mitotic spindle assembly checkpoint signaling;protein localization to kinetochore;mitotic spindle assembly checkpoint signaling;protein localization to kinetochore	GO:0007049	Cell cycle/proliferation
ENSG00000135144	DTX1	protein_coding	Y	N	N	N	N	N	N	2.18985	0.0183648	-0.53685	0.781025	-2.73584	0.0898861	0.774505	0.511653	GO:0006351;GO:0045665;GO:0016567;GO:0008593;GO:0007166;GO:0006366;GO:0007219	DNA-templated transcription;negative regulation of neuron differentiation;protein ubiquitination;regulation of Notch signaling pathway;cell surface receptor signaling pathway;transcription by RNA polymerase II;Notch signaling pathway	GO:0048869	Cellular developmental process
ENSG00000279320	AC069528.2	TEC	Y	N	N	Y	N	N	N	-1.40141	0.0183648	-1.01607	0.144744	0.38691	0.787631	-0.996491	0.0476058	NA	NA	NA	None
ENSG00000168411	RFWD3	protein_coding	Y	N	N	N	N	N	N	0.491981	0.0183648	0.214572	0.454529	-0.275174	0.474193	0.242284	0.252197	GO:0016567;GO:0006974;GO:0010212;GO:0000724;GO:0000724;GO:0016567;GO:0031297;GO:0031297;GO:0036297;GO:0031571;GO:2000001	protein ubiquitination;cellular response to DNA damage stimulus;response to ionizing radiation;double-strand break repair via homologous recombination;double-strand break repair via homologous recombination;protein ubiquitination;replication fork processing;replication fork processing;interstrand cross-link repair;mitotic G1 DNA damage checkpoint signaling;regulation of DNA damage checkpoint	GO:0007049	Cell cycle/proliferation
ENSG00000252050	AL606748.2	snoRNA	Y	N	N	N	N	N	N	-1.65458	0.0184193	-1.18876	0.175322	0.459535	0.790483	-0.917816	0.154146	NA	NA	NA	None
ENSG00000139354	GAS2L3	protein_coding	Y	Y	N	N	N	N	N	1.18284	0.0184193	1.13956	0.0472519	-0.0383014	0.983349	0.814378	0.0826999	GO:0030036;GO:0000226;GO:0051764	actin cytoskeleton organization;microtubule cytoskeleton organization;actin crosslink formation	NA	Other
ENSG00000233973	LINC01360	lncRNA	Y	Y	N	Y	Y	N	N	2.77156	0.0184193	4.39985	0.000255758	1.61587	0.398226	2.21798	0.0403786	NA	NA	NA	None
ENSG00000270919	AC108451.2	lncRNA	Y	Y	N	N	N	N	N	0.912351	0.0184439	1.02431	0.0194104	0.112013	0.913742	0.618613	0.101535	NA	NA	NA	None
ENSG00000156414	TDRD9	protein_coding	Y	N	N	Y	N	N	N	-1.91092	0.0184536	-1.87898	0.0516225	0.0340431	0.991971	-1.37926	0.0476438	GO:0007283;GO:0007283;GO:0007141;GO:0010529;GO:0034587;GO:0043046;GO:0009566;GO:0007140	spermatogenesis;spermatogenesis;male meiosis I;negative regulation of transposition;piRNA metabolic process;DNA methylation involved in gamete generation;fertilization;male meiotic nuclear division	GO:0007049	Cell cycle/proliferation
ENSG00000179477	ALOX12B	protein_coding	Y	Y	N	N	N	N	N	-1.67807	0.0184536	-1.91705	0.0318661	-0.238249	0.915593	-1.02968	0.100737	GO:0006665;GO:0010628;GO:0043410;GO:0046513;GO:0061436;GO:0019369;GO:0019369;GO:0034440;GO:0043651;GO:0051122;GO:0006497;GO:0019372;GO:0019372;GO:0043651;GO:0070257	sphingolipid metabolic process;positive regulation of gene expression;positive regulation of MAPK cascade;ceramide biosynthetic process;establishment of skin barrier;arachidonic acid metabolic process;arachidonic acid metabolic process;lipid oxidation;linoleic acid metabolic process;hepoxilin biosynthetic process;protein lipidation;lipoxygenase pathway;lipoxygenase pathway;linoleic acid metabolic…	NA	Other
ENSG00000286080	AC011477.7	lncRNA	Y	N	N	N	N	N	N	-1.46866	0.0184712	-1.03324	0.16061	0.437216	0.766211	-0.815847	0.129537	NA	NA	NA	None
ENSG00000244055	AC007566.1	lncRNA	Y	N	N	N	N	N	N	-0.651191	0.0185383	-0.163721	0.703079	0.485571	0.29248	-0.334816	0.192486	NA	NA	NA	None
ENSG00000112796	ENPP5	protein_coding	Y	Y	N	N	N	N	N	-1.56288	0.0185906	-1.76338	0.0292023	-0.207916	0.923953	-1.11622	0.0658027	GO:0007154	cell communication	NA	Other
ENSG00000235499	AC073046.1	lncRNA	Y	N	N	N	N	N	N	0.859911	0.0186209	0.225189	0.706143	-0.63239	0.316443	0.479769	0.184187	NA	NA	NA	None
ENSG00000040608	RTN4R	protein_coding	Y	N	N	N	N	N	N	1.33926	0.0186547	0.450664	0.637171	-0.880649	0.407254	0.475362	0.522695	GO:0007166;GO:0043547;GO:0035025;GO:0010977;GO:0035025;GO:0030517;GO:0022038;GO:0048681;GO:0023041	cell surface receptor signaling pathway;positive regulation of GTPase activity;positive regulation of Rho protein signal transduction;negative regulation of neuron projection development;positive regulation of Rho protein signal transduction;negative regulation of axon extension;corpus callosum development;negative regulation of axon regeneration;neuronal signal transduction	GO:0048869	Cellular developmental process
ENSG00000251155	SEPTIN14P4	processed_pseudogene	Y	N	N	N	N	N	N	-1.14464	0.0186547	-0.0177856	0.985808	1.12385	0.129117	-0.463676	0.306912	NA	NA	NA	None
ENSG00000157703	SVOPL	protein_coding	Y	N	N	N	N	N	N	-1.8372	0.0186617	-0.135411	0.921547	1.69554	0.158736	-0.827504	0.249143	NA	NA	NA	None
ENSG00000272343	AC107952.2	lncRNA	Y	N	N	N	N	N	N	-1.00911	0.0186626	-0.304032	0.650933	0.710023	0.361314	-0.716558	0.0722164	NA	NA	NA	None
ENSG00000273483	AL354760.1	lncRNA	Y	N	N	N	N	N	N	-1.07171	0.0186626	-0.162774	0.826652	0.899595	0.221616	-0.485937	0.244228	NA	NA	NA	None
ENSG00000237327	UPP2-IT1	lncRNA	Y	N	N	N	N	N	N	-1.89929	0.0186626	-0.408302	0.764046	1.48671	0.283752	-0.936596	0.229973	NA	NA	NA	None
ENSG00000137871	ZNF280D	protein_coding	Y	N	N	N	N	N	N	-0.526748	0.0186626	-0.227821	0.469634	0.29636	0.486425	-0.338367	0.100389	GO:0006355	regulation of DNA-templated transcription	GO:0006355	Regulation of DNA-templated transcription
ENSG00000239455	AC074043.1	processed_pseudogene	Y	N	N	N	N	N	N	-1.21446	0.018766	-0.607186	0.370167	0.601937	0.569701	-0.598468	0.227796	NA	NA	NA	None
ENSG00000176890	TYMS	protein_coding	Y	N	N	N	N	N	N	0.93073	0.0187904	0.0416747	0.962322	-0.887355	0.164559	0.368273	0.394521	GO:0046683;GO:0017148;GO:0006231;GO:0006231;GO:0035999	response to organophosphorus;negative regulation of translation;dTMP biosynthetic process;dTMP biosynthetic process;tetrahydrofolate interconversion	NA	Other
ENSG00000157593	SLC35B2	protein_coding	Y	N	Y	N	N	N	N	0.492619	0.0187904	-0.321768	0.270033	-0.81507	0.00947969	0.0656151	0.832582	GO:0043123;GO:0046963;GO:1902558	positive regulation of I-kappaB kinase/NF-kappaB signaling;3'-phosphoadenosine 5'-phosphosulfate transport;5'-adenylyl sulfate transmembrane transport	NA	Other
ENSG00000011451	WIZ	protein_coding	Y	N	N	N	N	N	N	0.529147	0.0188424	0.116475	0.761099	-0.410495	0.275854	0.313925	0.14873	GO:0006357;GO:0050821;GO:0010571	regulation of transcription by RNA polymerase II;protein stabilization;positive regulation of nuclear cell cycle DNA replication	GO:0007049	Cell cycle/proliferation
ENSG00000225868	AC016582.1	transcribed_unprocessed_pseudogene	Y	N	N	N	N	N	N	-2.12593	0.0188424	0.526256	0.679115	2.65275	0.0507066	-0.41186	0.692834	NA	NA	NA	None
ENSG00000064961	HMG20B	protein_coding	Y	N	N	N	N	N	N	0.624402	0.0188825	0.0844111	0.859508	-0.536686	0.221395	0.288708	0.281685	GO:0010468	regulation of gene expression	NA	Other
ENSG00000198092	TMPRSS11F	protein_coding	Y	N	N	N	N	N	N	-2.23691	0.0189068	-1.09676	0.376463	1.13517	0.544492	-1.2894	0.127457	NA	NA	NA	None
ENSG00000220785	MTMR9LP	transcribed_unprocessed_pseudogene	Y	N	N	N	N	N	N	-1.09772	0.01896	-0.694155	0.262478	0.399306	0.721839	-0.578346	0.186157	NA	NA	NA	None
ENSG00000139970	RTN1	protein_coding	Y	N	N	N	N	N	N	-1.46105	0.01896	-0.0452086	0.969338	1.40059	0.146102	-0.352179	0.608334	GO:0030182;GO:0007420;GO:0030182;GO:1902430;GO:0071787	neuron differentiation;brain development;neuron differentiation;negative regulation of amyloid-beta formation;endoplasmic reticulum tubular network formation	GO:0048869	Cellular developmental process
ENSG00000137460	FHDC1	protein_coding	Y	N	N	N	N	N	N	-1.5159	0.01896	-1.1803	0.112929	0.330042	0.844353	-0.909859	0.10771	GO:0060271;GO:0043149;GO:0090161;GO:0030041	cilium assembly;stress fiber assembly;Golgi ribbon formation;actin filament polymerization	NA	Other
ENSG00000279805	Z95114.3	TEC	Y	N	N	N	N	N	N	-1.25869	0.01896	-0.186912	0.817723	1.07166	0.199552	-0.331116	0.56885	NA	NA	NA	None
ENSG00000064309	CDON	protein_coding	Y	N	N	N	N	N	N	1.03799	0.0189682	1.00134	0.0516916	-0.0354096	0.982711	0.682021	0.101614	GO:0007155;GO:0007399;GO:0098609	cell adhesion;nervous system development;cell-cell adhesion	GO:0007155	Cell adhesion
ENSG00000157399	ARSL	protein_coding	Y	Y	N	Y	Y	N	N	-1.75887	0.01904	-2.02351	0.027628	-0.269707	0.906856	-1.37763	0.0273961	GO:0001501	skeletal system development	NA	Other
ENSG00000256546	AC156455.1	lncRNA	Y	Y	N	Y	Y	N	N	1.45374	0.0190785	1.79023	0.00864271	0.33935	0.811079	1.19038	0.0354056	NA	NA	NA	None
ENSG00000242759	LINC00882	lncRNA	Y	N	N	N	N	N	N	-0.933054	0.0191645	-0.782468	0.11257	0.149034	0.896322	-0.546524	0.144388	NA	NA	NA	None
ENSG00000121289	CEP89	protein_coding	Y	N	N	N	N	N	N	0.404025	0.0192257	0.0922808	0.752584	-0.309796	0.289721	0.223699	0.178385	GO:0060271;GO:0060271;GO:0007005;GO:1905515	cilium assembly;cilium assembly;mitochondrion organization;non-motile cilium assembly	NA	Other
ENSG00000103479	RBL2	protein_coding	Y	N	N	N	N	N	N	-0.339791	0.0192381	-0.287841	0.101334	0.0538778	0.895163	-0.22146	0.0989672	GO:0030154;GO:2000134;GO:0010629;GO:0043550	cell differentiation;negative regulation of G1/S transition of mitotic cell cycle;negative regulation of gene expression;regulation of lipid kinase activity	GO:0007049	Cell cycle/proliferation
ENSG00000267216	ZNF8-ERVK3-1	lncRNA	Y	N	N	N	N	N	N	0.530588	0.0192432	0.163185	0.65595	-0.362659	0.374263	0.332816	0.128495	NA	NA	NA	None
ENSG00000255555	AP000857.2	lncRNA	Y	N	N	N	N	N	N	-1.45628	0.0192538	-0.320198	0.738194	1.13389	0.273177	-0.99244	0.0731921	NA	NA	NA	None
ENSG00000225969	ABHD11-AS1	transcribed_unitary_pseudogene	Y	N	N	Y	N	N	N	0.978773	0.0192728	0.705866	0.179013	-0.271001	0.77914	0.810098	0.0366913	NA	NA	NA	None
ENSG00000233725	NRAD1	lncRNA	Y	N	N	N	N	N	N	-1.82567	0.0193214	0.0198008	0.989766	1.85444	0.113306	-0.438258	0.582024	NA	NA	NA	None
ENSG00000101224	CDC25B	protein_coding	Y	N	N	N	N	N	N	0.664584	0.0194	-0.0694392	0.898747	-0.731291	0.11551	0.301266	0.329801	GO:0006468;GO:0000278;GO:0032467;GO:0000086;GO:0045931;GO:0008284;GO:0000086;GO:0010971;GO:0110032	protein phosphorylation;mitotic cell cycle;positive regulation of cytokinesis;G2/M transition of mitotic cell cycle;positive regulation of mitotic cell cycle;positive regulation of cell population proliferation;G2/M transition of mitotic cell cycle;positive regulation of G2/M transition of mitotic cell cycle;positive regulation of G2/MI transition of meiotic cell cycle	GO:0007049	Cell cycle/proliferation
ENSG00000183807	FAM162B	protein_coding	Y	Y	N	N	N	N	N	-0.993043	0.019534	-1.21751	0.0160886	-0.223284	0.846154	-0.731313	0.0502319	NA	NA	NA	None
ENSG00000261187	AC079322.1	lncRNA	Y	N	N	N	N	N	N	-1.0085	0.0195454	-0.186443	0.795601	0.821484	0.261049	-0.317709	0.494291	NA	NA	NA	None
ENSG00000102078	SLC25A14	protein_coding	Y	Y	N	Y	N	N	N	-0.392936	0.0195662	-0.393264	0.0485974	-0.000447589	0.99966	-0.305015	0.0412588	GO:0015698;GO:0009060;GO:1900407	inorganic anion transport;aerobic respiration;regulation of cellular response to oxidative stress	NA	Other
ENSG00000158560	DYNC1I1	protein_coding	Y	N	N	N	N	N	N	-1.22448	0.0195662	-0.355111	0.620151	0.863674	0.329294	-0.509714	0.328751	GO:0010970;GO:0047496;GO:0047496	transport along microtubule;vesicle transport along microtubule;vesicle transport along microtubule	NA	Other
ENSG00000286340	AL356776.2	lncRNA	Y	N	N	N	N	N	N	-0.697567	0.0195662	-0.604047	0.113838	0.0971536	0.915016	-0.487057	0.0701172	NA	NA	NA	None
ENSG00000137767	SQOR	protein_coding	Y	N	N	N	N	N	N	-1.091	0.0195662	-0.853796	0.120777	0.235879	0.845771	-0.627245	0.130589	GO:0070221;GO:0070221	sulfide oxidation, using sulfide:quinone oxidoreductase;sulfide oxidation, using sulfide:quinone oxidoreductase	NA	Other
ENSG00000166965	RCCD1	protein_coding	Y	Y	N	Y	N	N	N	0.642766	0.0196266	0.630378	0.0479118	-0.0111555	0.991688	0.504163	0.0490699	NA	NA	NA	None
ENSG00000280299	AC037487.4	lncRNA	Y	N	N	N	N	N	N	-1.6638	0.0196266	-0.986697	0.280063	0.663456	0.682617	-1.02724	0.0868631	NA	NA	NA	None
ENSG00000081760	AACS	protein_coding	Y	Y	N	Y	N	N	N	0.44209	0.0196327	0.727775	0.000405484	0.28597	0.379112	0.478839	0.00445977	GO:0032024;GO:0046951	positive regulation of insulin secretion;ketone body biosynthetic process	NA	Other
ENSG00000179277	MEIS3P1	processed_pseudogene	Y	Y	N	N	N	N	N	-1.12051	0.0197004	-1.32755	0.0201484	-0.212207	0.876105	-0.597446	0.168649	NA	NA	NA	None
ENSG00000034053	APBA2	protein_coding	Y	N	N	N	N	N	N	1.91345	0.0197417	0.551584	0.698594	-1.36146	0.34733	1.16562	0.15758	GO:0007268;GO:0007399	chemical synaptic transmission;nervous system development	GO:0007399	Nervous system development/neurogenesis
ENSG00000164120	HPGD	protein_coding	Y	N	N	N	N	N	N	-4.18605	0.0198223	-2.71062	0.129561	1.46904	0.708345	-2.37718	0.0606071	GO:0045786;GO:0006693;GO:0007565;GO:0007179;GO:0030728;GO:0019372;GO:0007565;GO:0007567;GO:0006693;GO:0070493;GO:0097070;GO:1905828	negative regulation of cell cycle;prostaglandin metabolic process;female pregnancy;transforming growth factor beta receptor signaling pathway;ovulation;lipoxygenase pathway;female pregnancy;parturition;prostaglandin metabolic process;thrombin-activated receptor signaling pathway;ductus arteriosus closure;regulation of prostaglandin catabolic process	GO:0007049	Cell cycle/proliferation
ENSG00000249426	AC093206.1	lncRNA	Y	N	N	N	N	N	N	-1.82724	0.0199016	-1.0305	0.305031	0.794845	0.632988	-1.15028	0.11289	NA	NA	NA	None
ENSG00000234772	LINC00412	lncRNA	Y	N	N	N	N	N	N	-1.1205	0.0199913	-0.16003	0.845772	0.954537	0.228565	-0.418247	0.402992	NA	NA	NA	None
ENSG00000030419	IKZF2	protein_coding	Y	N	N	N	N	N	N	-0.851983	0.0200139	-0.429269	0.372138	0.423507	0.554018	-0.560743	0.0878492	GO:0006357	regulation of transcription by RNA polymerase II	GO:0006355	Regulation of DNA-templated transcription
ENSG00000179021	C3orf38	protein_coding	Y	N	N	N	N	N	N	-0.588477	0.0200559	-0.110636	0.796704	0.476271	0.258263	-0.246174	0.321417	GO:0043065	positive regulation of apoptotic process	GO:0012501	Programmed cell death
ENSG00000088881	EBF4	protein_coding	Y	N	N	N	N	N	N	0.712389	0.0200559	0.236514	0.615791	-0.473049	0.385047	0.413132	0.167875	GO:0045944;GO:0006357;GO:0070231	positive regulation of transcription by RNA polymerase II;regulation of transcription by RNA polymerase II;T cell apoptotic process	GO:0012501	Programmed cell death
ENSG00000224786	CETN4P	transcribed_unitary_pseudogene	Y	N	N	Y	N	N	N	-0.94686	0.0200559	-0.893108	0.0503978	0.0434467	0.977723	-0.772863	0.0325404	NA	NA	NA	None
ENSG00000184388	PABPC1L2B	protein_coding	Y	Y	N	Y	Y	N	N	-3.49787	0.0200559	-5.12617	0.00632272	-1.62549	0.660709	-2.41962	0.0476058	NA	NA	NA	None
ENSG00000127616	SMARCA4	protein_coding	Y	N	N	N	N	N	N	0.454638	0.0200559	0.21753	0.41675	-0.234503	0.533342	0.280385	0.135864	GO:0006338;GO:0006338;GO:0045944;GO:0006338;GO:0045944;GO:0045944;GO:0045893;GO:0000122;GO:0045815;GO:0006357;GO:0045892;GO:0045892;GO:0051091;GO:0006337;GO:0006338;GO:0030071;GO:0045582;GO:0045597;GO:0045663;GO:0070316;GO:1902459;GO:2000045;GO:2000781;GO:2000819;GO:0030177;GO:1902895;GO:0030308;GO:0060766;GO:0008284;GO:0045596;GO:0003407;GO:0120162;GO:1901838;GO:0043923;GO:1902661	chromatin remodeling;chromatin remodeling;positive regulation of transcription by RNA polymerase II;chromatin remodeling;positive regulation of transcription by RNA polymerase II;positive regulation of transcription by RNA polymerase II;positive regulation of DNA-templated transcription;negative regulation of transcription by RNA polymerase II;epigenetic maintenance of chromatin in transcription-…	GO:0007049	Cell cycle/proliferation
ENSG00000187118	CMC1	protein_coding	Y	N	Y	N	N	N	N	-0.599578	0.0200559	0.195307	0.587681	0.791048	0.0346877	-0.253979	0.31402	NA	NA	NA	None
ENSG00000241962	AC079447.1	protein_coding	Y	N	N	Y	N	N	N	-0.532891	0.0201215	-0.381386	0.178689	0.149294	0.787268	-0.397914	0.0476058	NA	NA	NA	None
ENSG00000137942	FNBP1L	protein_coding	Y	N	N	N	N	N	N	0.575491	0.0201245	0.522899	0.0918196	-0.0554676	0.943588	0.272831	0.288547	GO:0006900;GO:0016050;GO:0030050;GO:0051491;GO:0060271;GO:0072583;GO:0010324;GO:0097320	vesicle budding from membrane;vesicle organization;vesicle transport along actin filament;positive regulation of filopodium assembly;cilium assembly;clathrin-dependent endocytosis;membrane invagination;plasma membrane tubulation	GO:0016192	Other
ENSG00000120868	APAF1	protein_coding	Y	N	N	N	N	N	N	0.481008	0.02014	0.368056	0.149164	-0.108847	0.838551	0.263053	0.190471	GO:0042981;GO:0043065;GO:0006919;GO:0007399;GO:0097193;GO:0006915;GO:0008635;GO:0072432;GO:0097193;GO:0097202	regulation of apoptotic process;positive regulation of apoptotic process;activation of cysteine-type endopeptidase activity involved in apoptotic process;nervous system development;intrinsic apoptotic signaling pathway;apoptotic process;activation of cysteine-type endopeptidase activity involved in apoptotic process by cytochrome c;response to G1 DNA damage checkpoint signaling;intrinsic apoptoti…	GO:0012501	Programmed cell death
ENSG00000009709	PAX7	protein_coding	Y	N	N	N	N	N	N	2.04344	0.0201569	0.000191577	0.999871	-2.03224	0.145454	0.524418	0.609819	GO:0006357;GO:0048856;GO:0043066;GO:0009653	regulation of transcription by RNA polymerase II;anatomical structure development;negative regulation of apoptotic process;anatomical structure morphogenesis	GO:0012501	Programmed cell death
ENSG00000286177	AC011462.5	lncRNA	Y	N	N	N	N	N	N	0.562392	0.0201884	0.128766	0.765256	-0.431258	0.309298	0.241615	0.338162	NA	NA	NA	None
ENSG00000143924	EML4	protein_coding	Y	N	N	N	N	N	N	0.677789	0.0202793	0.530397	0.162457	-0.147689	0.850631	0.398092	0.192285	GO:0007080;GO:0007017;GO:0000226;GO:0000278;GO:0008608	mitotic metaphase plate congression;microtubule-based process;microtubule cytoskeleton organization;mitotic cell cycle;attachment of spindle microtubules to kinetochore	GO:0007049	Cell cycle/proliferation
ENSG00000183048	SLC25A10	protein_coding	Y	N	N	N	N	N	N	0.709405	0.0203104	0.424121	0.293938	-0.284746	0.656786	0.521023	0.0785269	GO:0006811;GO:0006094;GO:0035435;GO:0008272;GO:0015709;GO:0015729;GO:0071422;GO:0071423;GO:0070221;GO:0006835	ion transport;gluconeogenesis;phosphate ion transmembrane transport;sulfate transport;thiosulfate transport;oxaloacetate transport;succinate transmembrane transport;malate transmembrane transport;sulfide oxidation, using sulfide:quinone oxidoreductase;dicarboxylic acid transport	NA	Other
ENSG00000232448	AL354824.2	lncRNA	Y	N	N	N	N	N	N	-1.67191	0.0203255	-0.890658	0.335594	0.779497	0.602444	-0.91081	0.14921	NA	NA	NA	None
ENSG00000103740	ACSBG1	protein_coding	Y	N	N	N	N	N	N	-1.32045	0.0203382	-1.01762	0.146474	0.304397	0.836401	-0.910924	0.0663474	GO:0001676;GO:0035338;GO:0000038;GO:0042759;GO:0042552	long-chain fatty acid metabolic process;long-chain fatty-acyl-CoA biosynthetic process;very long-chain fatty acid metabolic process;long-chain fatty acid biosynthetic process;myelination	GO:0007399	Nervous system development/neurogenesis
ENSG00000259255	AC073941.1	lncRNA	Y	N	N	N	N	N	N	-2.12679	0.0204749	-1.42567	0.24389	0.700491	0.753067	-1.06367	0.23702	NA	NA	NA	None
ENSG00000185813	PCYT2	protein_coding	Y	N	N	N	N	N	N	0.758574	0.0205047	0.627786	0.116765	-0.129679	0.881138	0.488062	0.13358	GO:0006646;GO:0008654;GO:0006646	phosphatidylethanolamine biosynthetic process;phospholipid biosynthetic process;phosphatidylethanolamine biosynthetic process	NA	Other
ENSG00000113810	SMC4	protein_coding	Y	N	N	N	N	N	N	0.715243	0.0205153	0.386384	0.344147	-0.324169	0.608955	0.476546	0.10287	GO:0007076;GO:0000070;GO:0051984;GO:1905820;GO:1905821;GO:1905821	mitotic chromosome condensation;mitotic sister chromatid segregation;positive regulation of chromosome segregation;positive regulation of chromosome separation;positive regulation of chromosome condensation;positive regulation of chromosome condensation	GO:0007049	Cell cycle/proliferation
ENSG00000182348	ZNF804B	protein_coding	Y	N	N	N	N	N	N	-2.80438	0.0205546	-0.0470015	0.985758	2.76114	0.141926	-1.53987	0.153416	NA	NA	NA	None
ENSG00000160360	GPSM1	protein_coding	Y	N	N	Y	N	N	N	0.685718	0.0205546	0.573336	0.100645	-0.107346	0.892836	0.574845	0.0427985	GO:0016239;GO:0034260;GO:0000132;GO:1905098	positive regulation of macroautophagy;negative regulation of GTPase activity;establishment of mitotic spindle orientation;negative regulation of guanyl-nucleotide exchange factor activity	GO:0007049	Cell cycle/proliferation
ENSG00000143375	CGN	protein_coding	Y	N	N	N	N	N	N	1.023	0.0205546	1.02329	0.0509167	-3.44591e-05	0.999974	0.788131	0.0735377	GO:0000226	microtubule cytoskeleton organization	NA	Other
ENSG00000114784	EIF1B	protein_coding	Y	N	N	N	N	N	N	-0.713131	0.0205706	-0.420208	0.296961	0.295105	0.656631	-0.375381	0.189387	GO:0006446	regulation of translational initiation	NA	Other
ENSG00000255236	AP002992.1	lncRNA	Y	N	N	N	N	N	N	1.01207	0.0205706	0.583384	0.326016	-0.432335	0.631522	0.768454	0.0589266	NA	NA	NA	None
ENSG00000232934	AL157786.1	lncRNA	Y	N	N	N	N	N	N	-1.00258	0.0205757	-0.378722	0.529359	0.62296	0.429791	-0.322784	0.474091	NA	NA	NA	None
ENSG00000249288	SLC25A15P5	unprocessed_pseudogene	Y	Y	N	Y	Y	N	N	-2.38408	0.0205994	-2.90242	0.01727	-0.513663	0.860501	-2.10609	0.0161949	NA	NA	NA	None
ENSG00000262619	LINC00621	lncRNA	Y	N	N	N	N	N	N	-2.66424	0.0205994	-1.05442	0.421701	1.61314	0.427751	-1.2869	0.169139	NA	NA	NA	None
ENSG00000258568	RHOQP1	processed_pseudogene	Y	N	N	N	N	N	N	0.924095	0.0206684	0.667769	0.197712	-0.2531	0.787931	0.604671	0.126777	NA	NA	NA	None
ENSG00000245213	AC105285.1	lncRNA	Y	N	N	N	N	N	N	0.606857	0.0206709	0.1565	0.721422	-0.449001	0.31841	0.354491	0.150431	NA	NA	NA	None
ENSG00000212695	AL583805.1	processed_pseudogene	Y	N	N	N	N	N	N	1.62866	0.0206709	1.49728	0.099752	-0.135427	0.952322	0.90197	0.249433	NA	NA	NA	None
ENSG00000188610	FAM72B	protein_coding	Y	N	N	N	N	N	N	1.23988	0.0206709	1.01193	0.116321	-0.224594	0.869246	0.741474	0.161936	NA	NA	NA	None
ENSG00000286965	AC108066.2	lncRNA	Y	N	N	N	N	N	N	-1.72084	0.020676	-1.09387	0.233651	0.617197	0.723989	-1.15427	0.0688669	NA	NA	NA	None
ENSG00000240057	AC078785.1	lncRNA	Y	Y	N	Y	N	N	N	-0.712358	0.0207783	-0.959303	0.00758655	-0.248283	0.731657	-0.540995	0.0476438	NA	NA	NA	None
ENSG00000279744	AC132938.5	TEC	Y	N	N	Y	N	N	N	0.811527	0.0207783	0.518901	0.261078	-0.291533	0.704603	0.668869	0.0365644	NA	NA	NA	None
ENSG00000223727	AC034195.1	lncRNA	Y	N	N	N	N	N	N	-1.95934	0.0207783	-0.0382854	0.979992	1.92008	0.128561	-0.756814	0.333926	NA	NA	NA	None
ENSG00000263513	FAM72C	protein_coding	Y	N	N	N	N	N	N	1.55461	0.0207783	0.946445	0.296961	-0.602998	0.663206	0.859898	0.240793	NA	NA	NA	None
ENSG00000279174	AC104581.3	TEC	Y	N	N	N	N	N	N	-2.20458	0.0207845	-1.62697	0.16539	0.586459	0.804462	-1.57196	0.0694369	NA	NA	NA	None
ENSG00000213987	AC093151.1	processed_pseudogene	Y	N	N	Y	N	N	N	-1.59007	0.0207925	-1.27861	0.125514	0.312384	0.863982	-1.26751	0.041034	NA	NA	NA	None
ENSG00000178409	BEND3	protein_coding	Y	N	N	N	N	N	N	0.478056	0.0207925	0.147597	0.663499	-0.328549	0.382094	0.263121	0.22416	GO:0000122;GO:0000122;GO:0051260;GO:0006306;GO:0000183;GO:0000183;GO:0016479;GO:1903580	negative regulation of transcription by RNA polymerase II;negative regulation of transcription by RNA polymerase II;protein homooligomerization;DNA methylation;rDNA heterochromatin formation;rDNA heterochromatin formation;negative regulation of transcription by RNA polymerase I;positive regulation of ATP metabolic process	GO:0006325	Chromatin/chromosome organization
ENSG00000177736	FXNP2	processed_pseudogene	Y	Y	N	Y	N	N	N	0.882731	0.0207925	1.17081	0.00493982	0.293313	0.713481	0.727427	0.0366712	NA	NA	NA	None
ENSG00000175906	ARL4D	protein_coding	Y	N	N	N	N	N	N	1.43815	0.0207925	-0.243126	0.837476	-1.65428	0.127114	0.554046	0.45518	GO:0006886;GO:0016192;GO:0009306	intracellular protein transport;vesicle-mediated transport;protein secretion	GO:0016192	Other
ENSG00000156976	EIF4A2	protein_coding	Y	Y	N	Y	N	N	N	-0.61419	0.0209317	-1.09839	0.000358786	-0.483463	0.297921	-0.61657	0.00779524	GO:0006413;GO:0006446;GO:0002183;GO:1900260	translational initiation;regulation of translational initiation;cytoplasmic translational initiation;negative regulation of RNA-directed 5'-3' RNA polymerase activity	NA	Other
ENSG00000101353	MROH8	protein_coding	Y	N	N	N	N	N	N	-0.786273	0.0209317	-0.156565	0.778386	0.629266	0.259512	-0.203549	0.589214	NA	NA	NA	None
ENSG00000156642	NPTN	protein_coding	Y	N	N	N	N	N	N	-0.464036	0.0211068	-0.280892	0.287719	0.183077	0.676631	-0.332322	0.068889	GO:0001934;GO:0006874;GO:0007204;GO:0010976;GO:0060291;GO:0001818;GO:0007156;GO:0045743;GO:0048170	positive regulation of protein phosphorylation;cellular calcium ion homeostasis;positive regulation of cytosolic calcium ion concentration;positive regulation of neuron projection development;long-term synaptic potentiation;negative regulation of cytokine production;homophilic cell adhesion via plasma membrane adhesion molecules;positive regulation of fibroblast growth factor receptor signaling p…	GO:0007155	Cell adhesion
ENSG00000252886	RN7SKP197	misc_RNA	Y	N	N	N	N	N	N	-1.67551	0.021163	-0.127074	0.921177	1.53564	0.18292	-0.214596	0.821144	NA	NA	NA	None
ENSG00000167733	HSD11B1L	protein_coding	Y	N	N	N	N	N	N	0.667695	0.0211785	0.204927	0.672318	-0.46217	0.392204	0.33918	0.241336	NA	NA	NA	None
ENSG00000182054	IDH2	protein_coding	Y	N	N	N	N	N	N	0.666534	0.0212719	0.164822	0.735783	-0.498738	0.320214	0.357716	0.223474	GO:0005975;GO:0006102;GO:0006103;GO:0006739	carbohydrate metabolic process;isocitrate metabolic process;2-oxoglutarate metabolic process;NADP metabolic process	NA	Other
ENSG00000199638	RNA5SP319	rRNA_pseudogene	Y	N	N	N	N	N	N	1.56304	0.0212719	1.088	0.213729	-0.479184	0.754822	0.590225	0.459059	NA	NA	NA	None
ENSG00000072609	CHFR	protein_coding	Y	N	N	N	N	N	N	0.479169	0.0213719	0.372671	0.14317	-0.105057	0.841278	0.363539	0.0544884	GO:0006511;GO:0006511;GO:0016567;GO:0044818;GO:0044779	ubiquitin-dependent protein catabolic process;ubiquitin-dependent protein catabolic process;protein ubiquitination;mitotic G2/M transition checkpoint;meiotic spindle checkpoint signaling	GO:0007049	Cell cycle/proliferation
ENSG00000134108	ARL8B	protein_coding	Y	N	N	N	N	N	N	-0.660678	0.0213719	-0.0886988	0.859022	0.570286	0.218133	-0.227309	0.438719	GO:0007059;GO:0001778;GO:1902774;GO:1902774;GO:0090385;GO:1990927;GO:0032418;GO:0032418;GO:0061909;GO:0042267;GO:0090117;GO:0008089;GO:0002505;GO:0002747;GO:0046754	chromosome segregation;plasma membrane repair;late endosome to lysosome transport;late endosome to lysosome transport;phagosome-lysosome fusion;calcium ion regulated lysosome exocytosis;lysosome localization;lysosome localization;autophagosome-lysosome fusion;natural killer cell mediated cytotoxicity;endosome to lysosome transport of low-density lipoprotein particle;anterograde axonal transport;a…	GO:0007049	Cell cycle/proliferation
ENSG00000127191	TRAF2	protein_coding	Y	N	N	N	N	N	N	0.649249	0.0213857	0.326808	0.38988	-0.320215	0.559098	0.45261	0.0804718	GO:0051865;GO:0051865;GO:0045087;GO:0042981;GO:0070534;GO:0043507;GO:0043254;GO:0043123;GO:0051092;GO:0070534;GO:0007165;GO:0051092;GO:0051092;GO:0007250;GO:0065003;GO:0033209;GO:0046330;GO:0051091;GO:0070059;GO:0033209;GO:0051092;GO:0065003;GO:0002726;GO:0032743;GO:0034976;GO:1901215;GO:2001238;GO:0038061	protein autoubiquitination;protein autoubiquitination;innate immune response;regulation of apoptotic process;protein K63-linked ubiquitination;positive regulation of JUN kinase activity;regulation of protein-containing complex assembly;positive regulation of I-kappaB kinase/NF-kappaB signaling;positive regulation of NF-kappaB transcription factor activity;protein K63-linked ubiquitination;signal …	GO:0012501	Programmed cell death
ENSG00000146828	SLC12A9	protein_coding	Y	N	N	N	N	N	N	0.472055	0.0213857	0.363369	0.147314	-0.107694	0.832887	0.314757	0.0998684	GO:0006884;GO:0055064;GO:0055075;GO:1902476;GO:1990573	cell volume homeostasis;chloride ion homeostasis;potassium ion homeostasis;chloride transmembrane transport;potassium ion import across plasma membrane	NA	Other
ENSG00000261124	AC135050.4	lncRNA	Y	N	N	N	N	N	N	0.963915	0.0213936	0.564002	0.324796	-0.401547	0.647124	0.644124	0.105449	NA	NA	NA	None
ENSG00000177508	IRX3	protein_coding	Y	N	Y	N	N	N	Y	1.66667	0.0213936	-0.843208	0.474634	-2.51527	0.0409876	0.717288	0.382483	GO:0006357;GO:0030182;GO:0045944;GO:0000122;GO:0097009;GO:0048468;GO:1903598;GO:1901844;GO:0003165;GO:0003167;GO:0060932	regulation of transcription by RNA polymerase II;neuron differentiation;positive regulation of transcription by RNA polymerase II;negative regulation of transcription by RNA polymerase II;energy homeostasis;cell development;positive regulation of gap junction assembly;regulation of cell communication by electrical coupling involved in cardiac conduction;Purkinje myocyte development;atrioventricul…	GO:0048869	Cellular developmental process
ENSG00000272910	AC090425.3	lncRNA	Y	N	N	Y	N	N	N	-0.734769	0.0213936	-0.588269	0.138406	0.145319	0.866978	-0.591947	0.0329667	NA	NA	NA	None
ENSG00000138735	PDE5A	protein_coding	Y	N	N	N	N	N	N	-0.561874	0.0213936	0.0333474	0.94736	0.59064	0.127914	-0.210953	0.408118	NA	NA	NA	None
ENSG00000009954	BAZ1B	protein_coding	Y	N	N	N	N	N	N	0.364164	0.0214684	0.0444874	0.8767	-0.317617	0.217698	0.11424	0.541892	GO:0006974;GO:0006338;GO:0006974;GO:0006338;GO:0006338;GO:0035066;GO:0045943;GO:0045944;GO:0045945;GO:0006338;GO:0006338;GO:0006357;GO:1905213;GO:1905213;GO:0043687	cellular response to DNA damage stimulus;chromatin remodeling;cellular response to DNA damage stimulus;chromatin remodeling;chromatin remodeling;positive regulation of histone acetylation;positive regulation of transcription by RNA polymerase I;positive regulation of transcription by RNA polymerase II;positive regulation of transcription by RNA polymerase III;chromatin remodeling;chromatin remode…	GO:0007049	Cell cycle/proliferation
ENSG00000101442	ACTR5	protein_coding	Y	N	N	N	N	N	N	0.42886	0.021519	0.277249	0.249362	-0.15114	0.712377	0.233416	0.212676	GO:0006302;GO:0006355;GO:0006338;GO:0006282;GO:0045893;GO:0006275;GO:0045995;GO:0051726;GO:0000723;GO:0033044;GO:0045739;GO:0060382;GO:1904507;GO:0070914	double-strand break repair;regulation of DNA-templated transcription;chromatin remodeling;regulation of DNA repair;positive regulation of DNA-templated transcription;regulation of DNA replication;regulation of embryonic development;regulation of cell cycle;telomere maintenance;regulation of chromosome organization;positive regulation of DNA repair;regulation of DNA strand elongation;positive regu…	GO:0007049	Cell cycle/proliferation
ENSG00000164236	ANKRD33B	protein_coding	Y	N	N	N	N	N	N	1.3488	0.0215265	-0.297392	0.811759	-1.64021	0.129237	0.608176	0.388957	NA	NA	NA	None
ENSG00000122971	ACADS	protein_coding	Y	N	N	N	N	N	N	-1.17031	0.0215493	-0.692201	0.267065	0.475249	0.658885	-0.500971	0.281685	GO:0033539;GO:0033539;GO:0006635;GO:0046359	fatty acid beta-oxidation using acyl-CoA dehydrogenase;fatty acid beta-oxidation using acyl-CoA dehydrogenase;fatty acid beta-oxidation;butyrate catabolic process	NA	Other
ENSG00000106009	BRAT1	protein_coding	Y	N	N	Y	N	N	N	0.509102	0.021631	0.375828	0.164408	-0.131423	0.806117	0.403256	0.0443723	GO:0006915;GO:0006974;GO:0001934;GO:0006006;GO:0010212;GO:0006974;GO:0016477;GO:0030307;GO:0001934;GO:0008283;GO:0051646	apoptotic process;cellular response to DNA damage stimulus;positive regulation of protein phosphorylation;glucose metabolic process;response to ionizing radiation;cellular response to DNA damage stimulus;cell migration;positive regulation of cell growth;positive regulation of protein phosphorylation;cell population proliferation;mitochondrion localization	GO:0008283	Cell cycle/proliferation
ENSG00000136869	TLR4	protein_coding	Y	N	N	N	N	N	N	-0.983945	0.0216953	-0.508269	0.348552	0.4726	0.580724	-0.505745	0.1942	GO:0050729;GO:0042742;GO:0006909;GO:0071222;GO:0010628;GO:0032731;GO:0032731;GO:0032760;GO:0071346;GO:0071260;GO:1900227;GO:0045944;GO:0006954;GO:0006955;GO:0032735;GO:0032757;GO:0051092;GO:0043406;GO:0051092;GO:0051092;GO:0031663;GO:0032496;GO:0002224;GO:0002224;GO:0002755;GO:0002755;GO:0007252;GO:0010572;GO:0010628;GO:0016046;GO:0032497;GO:0032689;GO:0032700;GO:0032707;GO:0032715;GO:0032720;GO:…	positive regulation of inflammatory response;defense response to bacterium;phagocytosis;cellular response to lipopolysaccharide;positive regulation of gene expression;positive regulation of interleukin-1 beta production;positive regulation of interleukin-1 beta production;positive regulation of tumor necrosis factor production;cellular response to interferon-gamma;cellular response to mechanical …	GO:0012501	Programmed cell death
ENSG00000085365	SCAMP1	protein_coding	Y	Y	N	Y	N	N	N	-0.68325	0.021841	-0.817549	0.0190134	-0.134878	0.867225	-0.706219	0.00779524	GO:0015031;GO:0015031;GO:0006892	protein transport;protein transport;post-Golgi vesicle-mediated transport	GO:0016192	Other
ENSG00000206120	EGFEM1P	transcribed_unitary_pseudogene	Y	Y	N	Y	Y	N	N	2.07713	0.021841	2.62071	0.00825268	0.543255	0.785443	1.91794	0.0180077	NA	NA	NA	None
ENSG00000242836	MTCO3P35	unprocessed_pseudogene	Y	N	N	N	N	N	N	-1.75861	0.0218448	-0.490741	0.682802	1.25047	0.358127	-1.01459	0.158692	NA	NA	NA	None
ENSG00000242268	LINC02082	lncRNA	Y	Y	N	Y	Y	N	N	2.23586	0.0218448	2.71318	0.00853943	0.471604	0.8276	1.94356	0.0259808	NA	NA	NA	None
ENSG00000101856	PGRMC1	protein_coding	Y	N	N	N	N	N	N	-0.715218	0.0218542	-0.72256	0.0501574	-0.00624823	0.995959	-0.488044	0.0767549	GO:0006783	heme biosynthetic process	NA	Other
ENSG00000144591	GMPPA	protein_coding	Y	N	N	N	N	N	N	0.507958	0.0218542	-0.0311053	0.947876	-0.537773	0.125902	0.234995	0.295732	NA	NA	NA	None
ENSG00000109736	MFSD10	protein_coding	Y	N	N	N	N	N	N	0.519032	0.0219553	0.214004	0.508897	-0.302172	0.474956	0.350529	0.0997188	GO:0043252	sodium-independent organic anion transport	NA	Other
ENSG00000199135	MIR101-1	miRNA	Y	N	N	Y	N	N	N	-1.12999	0.0219691	-0.46128	0.498098	0.658621	0.475917	-0.865153	0.0451483	NA	NA	NA	None
ENSG00000272620	AFAP1-AS1	lncRNA	Y	N	N	N	N	N	N	0.809746	0.0219691	0.795417	0.0540433	-0.0147996	0.991688	0.559379	0.0900354	NA	NA	NA	None
ENSG00000214087	ARL16	protein_coding	Y	N	N	N	N	N	N	0.388384	0.0220104	0.307023	0.121272	-0.0798199	0.855701	0.295862	0.0622646	NA	NA	NA	None
ENSG00000254388	DUTP2	processed_pseudogene	Y	N	N	N	N	N	N	0.932358	0.0220222	0.855592	0.0862173	-0.0792127	0.949383	0.590033	0.156555	NA	NA	NA	None
ENSG00000265787	CYP4F35P	transcribed_unprocessed_pseudogene	Y	N	N	N	N	N	N	2.01129	0.0220311	0.957561	0.447252	-1.0454	0.547355	1.17531	0.166621	NA	NA	NA	None
ENSG00000129116	PALLD	protein_coding	Y	N	N	N	N	N	N	-0.636494	0.0220311	-0.468893	0.170039	0.166734	0.808711	-0.324245	0.242407	GO:0007411;GO:0007156;GO:0070593;GO:0007010	axon guidance;homophilic cell adhesion via plasma membrane adhesion molecules;dendrite self-avoidance;cytoskeleton organization	GO:0007155	Cell adhesion
ENSG00000005810	MYCBP2	protein_coding	Y	N	N	N	N	N	N	-0.409087	0.0220311	-0.0958785	0.740748	0.310646	0.303152	-0.231681	0.161936	GO:0016567;GO:0016567;GO:0032922;GO:0070936;GO:0031398;GO:0007411;GO:0008582;GO:0021952;GO:0050905;GO:1902667	protein ubiquitination;protein ubiquitination;circadian regulation of gene expression;protein K48-linked ubiquitination;positive regulation of protein ubiquitination;axon guidance;regulation of synaptic assembly at neuromuscular junction;central nervous system projection neuron axonogenesis;neuromuscular process;regulation of axon guidance	GO:0048869	Cellular developmental process
ENSG00000271943	AC098614.2	transcribed_processed_pseudogene	Y	N	N	N	N	N	N	-1.22326	0.0220311	-0.960481	0.141039	0.25706	0.86071	-0.61547	0.199154	NA	NA	NA	None
ENSG00000270441	LAMB2P1	unprocessed_pseudogene	Y	N	N	N	N	N	N	-0.78751	0.0221005	0.24711	0.636285	1.03241	0.0517494	-0.181783	0.659102	NA	NA	NA	None
ENSG00000198944	SOWAHA	protein_coding	Y	Y	N	Y	Y	N	N	-2.16871	0.0222046	-3.81858	0.00238776	-1.65534	0.430919	-2.0469	0.00993272	NA	NA	NA	None
ENSG00000173431	RNASE8	protein_coding	Y	N	N	N	N	N	N	-1.23107	0.0222491	-0.975434	0.113006	0.248659	0.863631	-0.850044	0.0944315	GO:0045087;GO:0050830;GO:0050829;GO:0050829;GO:0045087;GO:0050829;GO:0061760;GO:0050830;GO:0050832	innate immune response;defense response to Gram-positive bacterium;defense response to Gram-negative bacterium;defense response to Gram-negative bacterium;innate immune response;defense response to Gram-negative bacterium;antifungal innate immune response;defense response to Gram-positive bacterium;defense response to fungus	NA	Other
ENSG00000106078	COBL	protein_coding	Y	Y	N	N	N	N	N	-3.03388	0.0222491	-3.54455	0.0369286	-0.515601	0.909309	-1.89855	0.10771	GO:0048565;GO:0000578;GO:0001843;GO:0030041;GO:0030041;GO:0001757;GO:0001889;GO:0030903;GO:0033504;GO:0048669;GO:0051639;GO:0051639;GO:1900006	digestive tract development;embryonic axis specification;neural tube closure;actin filament polymerization;actin filament polymerization;somite specification;liver development;notochord development;floor plate development;collateral sprouting in absence of injury;actin filament network formation;actin filament network formation;positive regulation of dendrite development	GO:0048869	Cellular developmental process
ENSG00000216475	AL024474.1	processed_pseudogene	Y	N	N	N	N	N	N	-1.65514	0.0222491	0.238081	0.842708	1.89111	0.0733385	-0.554444	0.464513	NA	NA	NA	None
ENSG00000214846	AC114744.1	processed_pseudogene	Y	N	N	N	N	N	N	-1.5303	0.0224256	-0.963916	0.286158	0.56117	0.723989	-0.60328	0.397058	NA	NA	NA	None
ENSG00000154188	ANGPT1	protein_coding	Y	N	N	N	N	N	N	-1.13611	0.0224989	-0.662679	0.285776	0.471959	0.653426	-0.731011	0.0957224	GO:0043066;GO:0031398;GO:0002040;GO:0070374;GO:0030210;GO:0010628;GO:0043116;GO:0001525;GO:2000352;GO:0007162;GO:0034394;GO:0010595;GO:0051897;GO:0048014;GO:0048014;GO:0072012;GO:0050731;GO:0050918;GO:0001934;GO:0002092;GO:0043536;GO:0014842;GO:0007171;GO:1905605	negative regulation of apoptotic process;positive regulation of protein ubiquitination;sprouting angiogenesis;positive regulation of ERK1 and ERK2 cascade;heparin biosynthetic process;positive regulation of gene expression;negative regulation of vascular permeability;angiogenesis;negative regulation of endothelial cell apoptotic process;negative regulation of cell adhesion;protein localization to…	GO:0008283	Cell cycle/proliferation
ENSG00000166801	FAM111A	protein_coding	Y	N	N	N	N	N	N	0.828904	0.0224989	0.620392	0.164204	-0.20766	0.811079	0.483094	0.162674	GO:0006974;GO:0006508;GO:0016540;GO:0006260;GO:0106300;GO:0045071;GO:0031297;GO:0006260	cellular response to DNA damage stimulus;proteolysis;protein autoprocessing;DNA replication;protein-DNA covalent cross-linking repair;negative regulation of viral genome replication;replication fork processing;DNA replication	GO:0006974	Cellular response to DNA damage stimulus
ENSG00000229020	AKR7A2P1	processed_pseudogene	Y	N	N	Y	N	N	N	1.11508	0.0225285	0.963922	0.10026	-0.150064	0.910923	0.88348	0.0494801	NA	NA	NA	None
ENSG00000156787	TBC1D31	protein_coding	Y	N	N	N	N	N	N	0.580555	0.0225285	0.0809417	0.854975	-0.496465	0.232721	0.161912	0.598103	GO:0060271	cilium assembly	NA	Other
ENSG00000285971	AC023095.1	lncRNA	Y	N	N	N	N	N	N	-2.42769	0.0225368	-2.29226	0.069424	0.138488	0.969552	-1.57628	0.11772	NA	NA	NA	None
ENSG00000171135	JAGN1	protein_coding	Y	N	N	N	N	N	N	-0.64512	0.0225368	-0.227881	0.580845	0.416642	0.409869	-0.244604	0.391771	GO:0006887;GO:0016192;GO:0016192;GO:0007029;GO:0038158;GO:0030223;GO:0038158	exocytosis;vesicle-mediated transport;vesicle-mediated transport;endoplasmic reticulum organization;granulocyte colony-stimulating factor signaling pathway;neutrophil differentiation;granulocyte colony-stimulating factor signaling pathway	GO:0048869	Cellular developmental process
ENSG00000123096	SSPN	protein_coding	Y	N	N	Y	N	N	N	-1.04401	0.0225368	-1.05204	0.0501574	-0.0120296	0.994965	-0.816991	0.041535	GO:0006936;GO:0007155	muscle contraction;cell adhesion	GO:0007155	Cell adhesion
ENSG00000143217	NECTIN4	protein_coding	Y	N	N	N	N	N	N	2.5089	0.0226463	0.957118	0.577407	-1.53794	0.427215	1.64435	0.129113	GO:0007156;GO:0007157	homophilic cell adhesion via plasma membrane adhesion molecules;heterophilic cell-cell adhesion via plasma membrane cell adhesion molecules	GO:0007155	Cell adhesion
ENSG00000285603	AL035693.1	lncRNA	Y	N	N	N	N	N	N	0.729075	0.0226552	0.5168	0.209724	-0.210557	0.778331	0.475871	0.115615	NA	NA	NA	None
ENSG00000104368	PLAT	protein_coding	Y	Y	N	Y	N	N	N	-1.1368	0.0226967	-1.40621	0.0161142	-0.272428	0.838398	-0.862509	0.0456814	GO:0007596;GO:0036211;GO:0006508;GO:0031639;GO:0045861;GO:0010757;GO:0031639;GO:0042730;GO:0051918;GO:0014909;GO:0048008;GO:0060468	blood coagulation;protein modification process;proteolysis;plasminogen activation;negative regulation of proteolysis;negative regulation of plasminogen activation;plasminogen activation;fibrinolysis;negative regulation of fibrinolysis;smooth muscle cell migration;platelet-derived growth factor receptor signaling pathway;prevention of polyspermy	GO:0016477	Cell migration
ENSG00000065268	WDR18	protein_coding	Y	N	N	N	N	N	N	0.579277	0.0227242	0.186337	0.634513	-0.389185	0.385057	0.287046	0.257397	GO:0006364;GO:0006261	rRNA processing;DNA-templated DNA replication	GO:0006260	DNA replication
ENSG00000122477	LRRC39	protein_coding	Y	N	Y	N	N	N	N	-0.715045	0.0227242	0.233133	0.61844	0.943567	0.0492721	-0.344239	0.252197	NA	NA	NA	None
ENSG00000120664	SPART-AS1	lncRNA	Y	N	N	N	N	N	N	-0.87926	0.0228286	-0.0969584	0.885192	0.778614	0.214102	-0.390733	0.290005	NA	NA	NA	None
ENSG00000181690	PLAG1	protein_coding	Y	N	N	N	N	N	N	-0.833422	0.0228286	-0.327801	0.51373	0.511051	0.444307	-0.599543	0.0701172	GO:0006355;GO:0045944	regulation of DNA-templated transcription;positive regulation of transcription by RNA polymerase II	GO:0006355	Regulation of DNA-templated transcription
ENSG00000255303	OR5BA1P	transcribed_unprocessed_pseudogene	Y	N	N	N	N	N	N	-1.93235	0.0228286	-1.69334	0.0924159	0.239334	0.92727	-1.20032	0.0866774	NA	NA	NA	None
ENSG00000223995	RPL32P35	processed_pseudogene	Y	N	N	N	N	N	N	-1.99753	0.0228286	-0.813372	0.51143	1.20007	0.462609	-1.14878	0.150302	NA	NA	NA	None
ENSG00000272163	AF106564.1	lncRNA	Y	N	N	Y	N	N	N	-0.889774	0.0230065	-0.886333	0.0615019	0.000517292	0.999869	-0.689823	0.0451568	NA	NA	NA	None
ENSG00000287205	AL451054.4	lncRNA	Y	N	N	N	N	N	N	-2.30064	0.0230065	-1.14665	0.319227	1.15148	0.560088	-1.01505	0.227571	NA	NA	NA	None
ENSG00000163975	MELTF	protein_coding	Y	Y	N	Y	Y	N	N	-3.51115	0.0230065	-4.56397	0.0201484	-1.05962	0.810249	-2.86392	0.0180077	GO:0006826;GO:1900025;GO:0090091;GO:0006826;GO:0010756	iron ion transport;negative regulation of substrate adhesion-dependent cell spreading;positive regulation of extracellular matrix disassembly;iron ion transport;positive regulation of plasminogen activation	GO:0007155	Cell adhesion
ENSG00000141858	SAMD1	protein_coding	Y	N	N	N	N	N	N	0.61585	0.0230366	0.237478	0.549238	-0.375531	0.445256	0.251779	0.406642	NA	NA	NA	None
ENSG00000241399	CD302	protein_coding	Y	Y	N	Y	N	N	N	-0.737685	0.023051	-0.886264	0.0194458	-0.147419	0.867786	-0.637681	0.0239327	GO:0006909	phagocytosis	GO:0016192	Other
ENSG00000177535	OR2B11	protein_coding	Y	N	N	N	N	N	N	-1.96255	0.0231173	-1.33273	0.250144	0.617399	0.778873	-1.29616	0.101617	GO:0050911	detection of chemical stimulus involved in sensory perception of smell	NA	Other
ENSG00000144550	CPNE9	protein_coding	Y	N	N	N	N	N	N	-1.40717	0.0231173	-0.63806	0.425716	0.771136	0.514528	-0.546419	0.353193	GO:0071277;GO:1903861	cellular response to calcium ion;positive regulation of dendrite extension	GO:0048869	Cellular developmental process
ENSG00000234534	CSNK1G2P1	processed_pseudogene	Y	Y	N	N	N	N	N	0.75793	0.0231173	0.910209	0.0216383	0.152285	0.865556	0.553601	0.0955493	NA	NA	NA	None
ENSG00000120729	MYOT	protein_coding	Y	Y	N	Y	Y	N	N	-2.23892	0.0231435	-2.88657	0.029897	-0.645088	0.827194	-1.86022	0.0268542	GO:0006936;GO:0007156;GO:0050808	muscle contraction;homophilic cell adhesion via plasma membrane adhesion molecules;synapse organization	GO:0007155	Cell adhesion
ENSG00000264458	AC025211.1	lncRNA	Y	N	Y	N	N	N	Y	-1.26754	0.023265	0.590664	0.307904	1.84859	0.0115034	-0.340953	0.555006	NA	NA	NA	None
ENSG00000234816	H2AC5P	unprocessed_pseudogene	Y	N	N	N	N	N	N	1.81437	0.0232657	1.31951	0.173933	-0.471826	0.799891	1.32004	0.0809504	NA	NA	NA	None
ENSG00000147206	NXF3	protein_coding	Y	Y	N	N	N	N	N	-1.56895	0.0234334	-1.7744	0.035144	-0.201037	0.927274	-1.1323	0.0544315	GO:0006406;GO:0016973;GO:0006406	mRNA export from nucleus;poly(A)+ mRNA export from nucleus;mRNA export from nucleus	NA	Other
ENSG00000287151	C2orf27A	lncRNA	Y	N	N	N	N	N	N	0.8504	0.0234334	0.82487	0.0625496	-0.0261873	0.985586	0.623179	0.0855141	NA	NA	NA	None
ENSG00000203730	TEDDM1	protein_coding	Y	N	N	N	N	N	N	-1.35326	0.0234334	-1.15226	0.120387	0.198113	0.91309	-0.83233	0.122142	NA	NA	NA	None
ENSG00000162630	B3GALT2	protein_coding	Y	N	N	N	N	N	N	-0.878832	0.0234334	-0.304683	0.617573	0.579314	0.433769	-0.468844	0.215993	GO:0006493;GO:0006486;GO:0006682;GO:0009312	protein O-linked glycosylation;protein glycosylation;galactosylceramide biosynthetic process;oligosaccharide biosynthetic process	NA	Other
ENSG00000162639	HENMT1	protein_coding	Y	N	N	N	N	N	N	-1.15935	0.023474	-0.947423	0.102535	0.202716	0.882846	-0.702562	0.110969	GO:0001510;GO:0034587;GO:0034587;GO:0030422;GO:0001510	RNA methylation;piRNA metabolic process;piRNA metabolic process;siRNA processing;RNA methylation	NA	Other
ENSG00000254931	MTATP6P15	processed_pseudogene	Y	Y	N	Y	Y	N	N	1.42736	0.0236267	1.99083	0.00322806	0.568162	0.627839	1.26025	0.037543	NA	NA	NA	None
ENSG00000135318	NT5E	protein_coding	Y	N	N	N	N	N	N	-0.949669	0.0237336	0.0412165	0.960195	0.98326	0.14051	-0.218748	0.674713	GO:0006259;GO:0046034;GO:0010035;GO:0006196;GO:0007159;GO:0033198	DNA metabolic process;ATP metabolic process;response to inorganic substance;AMP catabolic process;leukocyte cell-cell adhesion;response to ATP	GO:0007155	Cell adhesion
ENSG00000078579	FGF20	protein_coding	Y	N	N	N	N	N	N	-1.94872	0.0237336	-1.57534	0.12581	0.364747	0.874629	-1.45466	0.0587159	GO:0030334;GO:0030154;GO:0007165;GO:0007267;GO:0010628;GO:0008284;GO:0009887;GO:0001934;GO:0008543;GO:0014059;GO:0043524;GO:0008543;GO:0008284;GO:1904340	regulation of cell migration;cell differentiation;signal transduction;cell-cell signaling;positive regulation of gene expression;positive regulation of cell population proliferation;animal organ morphogenesis;positive regulation of protein phosphorylation;fibroblast growth factor receptor signaling pathway;regulation of dopamine secretion;negative regulation of neuron apoptotic process;fibroblast…	GO:0008283	Cell cycle/proliferation
ENSG00000287241	AL359511.3	lncRNA	Y	N	N	N	N	N	N	-1.60237	0.0237336	-1.04009	0.244072	0.559995	0.73548	-1.03277	0.0812363	NA	NA	NA	None
ENSG00000224892	RPS4XP16	transcribed_processed_pseudogene	Y	N	N	N	N	N	N	-0.769634	0.0237336	-0.248875	0.627735	0.520134	0.400186	-0.392582	0.226376	NA	NA	NA	None
ENSG00000064835	POU1F1	protein_coding	Y	Y	N	Y	Y	N	N	-1.57576	0.0237336	-1.63703	0.0467672	-0.0625123	0.982395	-1.32891	0.0222065	GO:0006355;GO:0045944;GO:0006357;GO:0008285	regulation of DNA-templated transcription;positive regulation of transcription by RNA polymerase II;regulation of transcription by RNA polymerase II;negative regulation of cell population proliferation	GO:0008283	Cell cycle/proliferation
ENSG00000106853	PTGR1	protein_coding	Y	N	N	N	N	N	N	-0.945941	0.023821	-0.657969	0.218291	0.282581	0.783056	-0.592763	0.103736	GO:0006691;GO:0006693;GO:0006693;GO:2001302;GO:0036102	leukotriene metabolic process;prostaglandin metabolic process;prostaglandin metabolic process;lipoxin A4 metabolic process;leukotriene B4 metabolic process	NA	Other
ENSG00000085377	PREP	protein_coding	Y	N	N	N	N	N	N	0.398466	0.0238535	0.078202	0.808909	-0.317618	0.305229	0.153912	0.429489	GO:0006508	proteolysis	NA	Other
ENSG00000153347	FAM81B	protein_coding	Y	N	N	Y	N	N	N	-1.77252	0.0239034	-0.728961	0.449596	1.03575	0.467826	-1.40459	0.0301657	NA	NA	NA	None
ENSG00000111897	SERINC1	protein_coding	Y	Y	N	N	N	N	N	-0.641493	0.0239241	-0.750234	0.0259738	-0.104459	0.897053	-0.496524	0.0514718	GO:0006658;GO:1904219;GO:1904222;GO:0006665;GO:0044091	phosphatidylserine metabolic process;positive regulation of CDP-diacylglycerol-serine O-phosphatidyltransferase activity;positive regulation of serine C-palmitoyltransferase activity;sphingolipid metabolic process;membrane biogenesis	NA	Other
ENSG00000260442	ATP2A1-AS1	lncRNA	Y	N	N	N	N	N	N	1.40116	0.0239241	0.887815	0.273868	-0.507488	0.7071	0.894755	0.141748	NA	NA	NA	None
ENSG00000077092	RARB	protein_coding	Y	N	N	N	N	N	N	-0.798133	0.0240651	-0.431643	0.333869	0.361322	0.619906	-0.454102	0.156964	GO:0000122;GO:0030154;GO:0045944;GO:0007165;GO:0009755;GO:0048566;GO:0048384	negative regulation of transcription by RNA polymerase II;cell differentiation;positive regulation of transcription by RNA polymerase II;signal transduction;hormone-mediated signaling pathway;embryonic digestive tract development;retinoic acid receptor signaling pathway	GO:0048869	Cellular developmental process
ENSG00000261324	AC010168.2	lncRNA	Y	N	N	N	N	N	N	-0.892408	0.0240651	0.0227336	0.977122	0.914819	0.136644	-0.194052	0.681215	NA	NA	NA	None
ENSG00000274825	AL023803.2	lncRNA	Y	N	N	N	N	N	N	1.72136	0.0240851	1.55605	0.0828827	-0.14671	0.949769	1.11746	0.111085	NA	NA	NA	None
ENSG00000206991	RNU6-610P	snRNA	Y	N	N	N	N	N	N	-0.871188	0.0242063	-0.0169425	0.983212	0.852964	0.155895	-0.34381	0.375519	NA	NA	NA	None
ENSG00000252041	RNA5SP228	rRNA_pseudogene	Y	N	N	N	N	N	N	1.62229	0.0242063	1.31931	0.154058	-0.297939	0.880393	0.780481	0.291695	NA	NA	NA	None
ENSG00000125827	TMX4	protein_coding	Y	N	N	N	N	N	N	-0.662196	0.0242593	-0.667951	0.0514091	-0.00872689	0.994124	-0.473627	0.0756469	NA	NA	NA	None
ENSG00000213714	FAM209B	protein_coding	Y	Y	N	N	N	N	N	-1.12501	0.0242711	-1.57439	0.00639691	-0.449675	0.702452	-0.885103	0.0524667	NA	NA	NA	None
ENSG00000065361	ERBB3	protein_coding	Y	N	N	N	N	N	N	-3.20801	0.0243191	-2.83466	0.0923551	0.372133	0.933187	-2.18513	0.0607726	GO:0007165;GO:0043066;GO:0014068;GO:0014065;GO:0008284;GO:0042060;GO:0007507;GO:0007169;GO:0033674;GO:0043524;GO:0022008;GO:0007422;GO:0042127;GO:0051048;GO:0007169;GO:0097192;GO:0061098;GO:0007162;GO:0009968;GO:0014037;GO:0021545;GO:0051402	signal transduction;negative regulation of apoptotic process;positive regulation of phosphatidylinositol 3-kinase signaling;phosphatidylinositol 3-kinase signaling;positive regulation of cell population proliferation;wound healing;heart development;transmembrane receptor protein tyrosine kinase signaling pathway;positive regulation of kinase activity;negative regulation of neuron apoptotic proces…	GO:0008283	Cell cycle/proliferation
ENSG00000164187	LMBRD2	protein_coding	Y	N	N	Y	N	N	N	-0.548645	0.0243435	-0.278359	0.421656	0.268629	0.606054	-0.440151	0.0406612	GO:0071875;GO:0071875	adrenergic receptor signaling pathway;adrenergic receptor signaling pathway	NA	Other
ENSG00000287756	AL031293.1	lncRNA	Y	N	N	N	N	N	N	2.48231	0.0243506	0.845098	0.667167	-1.64244	0.450748	1.36601	0.265318	NA	NA	NA	None
ENSG00000128872	TMOD2	protein_coding	Y	N	N	N	N	N	N	-0.540309	0.0243951	-0.387806	0.198812	0.150788	0.800733	-0.37866	0.0972831	GO:0007399;GO:0006936;GO:0030239	nervous system development;muscle contraction;myofibril assembly	GO:0048869	Cellular developmental process
ENSG00000205835	GMNC	protein_coding	Y	N	N	N	N	N	N	-1.70887	0.0244264	-1.66342	0.0563504	0.0351133	0.990809	-1.07485	0.137522	GO:0008156	negative regulation of DNA replication	GO:0006260	DNA replication
ENSG00000145794	MEGF10	protein_coding	Y	N	N	Y	N	N	N	-4.70188	0.0244264	-3.78132	0.118519	0.922204	0.876327	-3.08045	0.0430662	GO:0034109;GO:0043652;GO:0051451;GO:0051147;GO:1902742;GO:0022409;GO:0055001;GO:0014719;GO:0043277;GO:0014816;GO:0014841;GO:0033002;GO:0048641;GO:2000288	homotypic cell-cell adhesion;engulfment of apoptotic cell;myoblast migration;regulation of muscle cell differentiation;apoptotic process involved in development;positive regulation of cell-cell adhesion;muscle cell development;skeletal muscle satellite cell activation;apoptotic cell clearance;skeletal muscle satellite cell differentiation;skeletal muscle satellite cell proliferation;muscle cell p…	GO:0008283	Cell cycle/proliferation
ENSG00000260387	AC009108.2	lncRNA	Y	N	N	N	N	N	N	-2.10584	0.0244264	-0.577603	0.676789	1.52858	0.346946	-0.984838	0.261077	NA	NA	NA	None
ENSG00000287550	AL450345.2	lncRNA	Y	N	N	Y	N	N	N	-2.39666	0.0244619	-2.44597	0.0536823	-0.0377502	0.992949	-1.9363	0.0319825	NA	NA	NA	None
ENSG00000163818	LZTFL1	protein_coding	Y	N	N	N	N	N	N	-0.648498	0.024518	-0.331767	0.371511	0.312116	0.597546	-0.308995	0.260294	GO:1903565;GO:1903565;GO:1903568	negative regulation of protein localization to cilium;negative regulation of protein localization to cilium;negative regulation of protein localization to ciliary membrane	NA	Other
ENSG00000186665	C17orf58	protein_coding	Y	N	N	N	N	N	N	0.66831	0.0246367	0.0100186	0.987822	-0.649179	0.181219	0.287145	0.378254	NA	NA	NA	None
ENSG00000112242	E2F3	protein_coding	Y	N	N	N	N	N	N	0.622168	0.0246367	0.461865	0.174117	-0.157681	0.813737	0.454614	0.0772211	GO:0006606;GO:0006357;GO:0045944;GO:0000082;GO:0006367;GO:0070345;GO:1905461	protein import into nucleus;regulation of transcription by RNA polymerase II;positive regulation of transcription by RNA polymerase II;G1/S transition of mitotic cell cycle;transcription initiation at RNA polymerase II promoter;negative regulation of fat cell proliferation;positive regulation of vascular associated smooth muscle cell apoptotic process	GO:0007049	Cell cycle/proliferation
ENSG00000263786	AC022211.1	lncRNA	Y	Y	N	N	N	N	N	0.972722	0.0246367	1.16504	0.0151907	0.198461	0.85263	0.69625	0.0998684	NA	NA	NA	None
ENSG00000254454	RCC2P6	processed_pseudogene	Y	N	N	N	N	N	N	0.915356	0.0246516	0.430305	0.462212	-0.485937	0.533737	0.378487	0.420475	NA	NA	NA	None
ENSG00000182704	TSKU	protein_coding	Y	Y	N	Y	N	N	N	0.817561	0.0247146	0.839923	0.046519	0.0240783	0.985931	0.720878	0.0252684	GO:0008203;GO:0010468;GO:0030178;GO:0060122;GO:0097009;GO:0021960;GO:0042060;GO:0042632;GO:0010977;GO:0033344;GO:0021766;GO:0043010;GO:0098868;GO:0061073;GO:0032911;GO:0003431;GO:0042635;GO:1904761	cholesterol metabolic process;regulation of gene expression;negative regulation of Wnt signaling pathway;inner ear receptor cell stereocilium organization;energy homeostasis;anterior commissure morphogenesis;wound healing;cholesterol homeostasis;negative regulation of neuron projection development;cholesterol efflux;hippocampus development;camera-type eye development;bone growth;ciliary body morp…	GO:0048869	Cellular developmental process
ENSG00000112992	NNT	protein_coding	Y	N	N	N	N	N	N	0.497225	0.024792	0.366497	0.186589	-0.13019	0.816112	0.269364	0.214227	GO:0006099;GO:1902600;GO:0072593;GO:0006740	tricarboxylic acid cycle;proton transmembrane transport;reactive oxygen species metabolic process;NADPH regeneration	NA	Other
ENSG00000165995	CACNB2	protein_coding	Y	N	N	N	N	N	N	-0.755342	0.0248182	-0.0285587	0.966438	0.7248	0.16578	-0.274362	0.435607	GO:0007268;GO:0007528;GO:1901385;GO:0070509;GO:0086045;GO:0086091;GO:0051928;GO:0072659;GO:1901843;GO:0007528;GO:0098912;GO:1904879	chemical synaptic transmission;neuromuscular junction development;regulation of voltage-gated calcium channel activity;calcium ion import;membrane depolarization during AV node cell action potential;regulation of heart rate by cardiac conduction;positive regulation of calcium ion transport;protein localization to plasma membrane;positive regulation of high voltage-gated calcium channel activity;n…	NA	Other
ENSG00000228573	AL138962.1	lncRNA	Y	N	N	N	N	N	N	-1.72921	0.0248274	-0.68358	0.526707	1.04023	0.477432	-1.06437	0.132299	NA	NA	NA	None
ENSG00000181143	MUC16	protein_coding	Y	N	N	N	N	N	N	1.68567	0.0248278	1.39353	0.138055	-0.292573	0.879219	1.17667	0.128017	GO:0007155	cell adhesion	GO:0007155	Cell adhesion
ENSG00000118762	PKD2	protein_coding	Y	N	N	N	N	N	N	-0.38742	0.0248986	-0.156293	0.511321	0.22929	0.467737	-0.20701	0.207093	GO:0071805;GO:0071805;GO:0071805;GO:0007507;GO:0098662;GO:0045944;GO:0045944;GO:0035725;GO:0071805;GO:0071320;GO:0001947;GO:0007368;GO:0021510;GO:0051209;GO:0051209;GO:0051289;GO:0008285;GO:0060315;GO:0051298;GO:0050982;GO:0001889;GO:0006816;GO:0006816;GO:0071277;GO:0045429;GO:2000134;GO:0051262;GO:0051290;GO:0071910;GO:0007259;GO:0035725;GO:0051209;GO:0021915;GO:0035904;GO:0072177;GO:0045737;GO:…	potassium ion transmembrane transport;potassium ion transmembrane transport;potassium ion transmembrane transport;heart development;inorganic cation transmembrane transport;positive regulation of transcription by RNA polymerase II;positive regulation of transcription by RNA polymerase II;sodium ion transmembrane transport;potassium ion transmembrane transport;cellular response to cAMP;heart loopi…	GO:0007049	Cell cycle/proliferation
ENSG00000249290	AC010181.1	lncRNA	Y	N	N	N	N	N	N	1.58874	0.0250575	1.03606	0.257249	-0.526193	0.738358	0.950402	0.19551	NA	NA	NA	None
ENSG00000226252	AL135960.1	lncRNA	Y	N	N	N	N	N	N	-1.33383	0.0251505	-0.716495	0.327856	0.614921	0.614685	-0.587893	0.273737	NA	NA	NA	None
ENSG00000168389	MFSD2A	protein_coding	Y	Y	N	Y	Y	N	N	-2.34112	0.0251923	-3.20241	0.019502	-0.856946	0.764612	-2.15199	0.011505	GO:0071702;GO:0015908;GO:0035633;GO:0150104;GO:0007420;GO:0007420;GO:0050890;GO:0015909;GO:0061744;GO:1990379;GO:0006656;GO:0015908;GO:0021766;GO:0009267;GO:0097009;GO:0050773;GO:0150011;GO:0150172;GO:0150172;GO:0150175;GO:0150178;GO:0003406;GO:0008594;GO:0010867;GO:0030307;GO:0031999;GO:0034379;GO:0035845;GO:0040014;GO:0060042;GO:0045056;GO:0051977;GO:0051977;GO:0051977;GO:0060856;GO:0140329;GO:…	organic substance transport;fatty acid transport;maintenance of blood-brain barrier;transport across blood-brain barrier;brain development;brain development;cognition;long-chain fatty acid transport;motor behavior;lipid transport across blood-brain barrier;phosphatidylcholine biosynthetic process;fatty acid transport;hippocampus development;cellular response to starvation;energy homeostasis;regul…	GO:0048869	Cellular developmental process
ENSG00000254984	FTLP6	processed_pseudogene	Y	N	N	N	N	N	N	0.880313	0.0251978	0.85114	0.0619885	-0.0316105	0.982679	0.526286	0.163738	NA	NA	NA	None
ENSG00000168005	SPINDOC	protein_coding	Y	N	N	Y	N	N	N	0.59447	0.0251978	0.408048	0.231492	-0.186102	0.76205	0.499358	0.0387401	GO:0006974;GO:0045892;GO:0045892;GO:0010835	cellular response to DNA damage stimulus;negative regulation of DNA-templated transcription;negative regulation of DNA-templated transcription;regulation of protein ADP-ribosylation	GO:0006974	Cellular response to DNA damage stimulus
ENSG00000138658	ZGRF1	protein_coding	Y	N	N	N	N	N	N	0.527075	0.0252603	0.238671	0.473852	-0.287805	0.516306	0.224624	0.369164	GO:0006302	double-strand break repair	GO:0006974	Cellular response to DNA damage stimulus
ENSG00000286810	AL513128.3	lncRNA	Y	N	N	N	N	N	N	-1.22838	0.025278	0.232853	0.781567	1.45646	0.0717544	-0.513948	0.312765	NA	NA	NA	None
ENSG00000164241	C5orf63	protein_coding	Y	N	N	N	N	N	N	-1.82649	0.025278	-0.36247	0.765001	1.45982	0.264962	-0.974283	0.175863	NA	NA	NA	None
ENSG00000204071	TCEAL6	protein_coding	Y	Y	N	Y	Y	N	N	-3.56835	0.025278	-3.92436	0.0388632	-0.360559	0.946207	-2.56122	0.0396723	NA	NA	NA	None
ENSG00000166091	CMTM5	protein_coding	Y	N	N	N	N	N	N	-2.19697	0.0252939	-1.34404	0.265406	0.856876	0.693473	-1.25586	0.128017	NA	NA	NA	None
ENSG00000149743	TRPT1	protein_coding	Y	N	N	N	N	N	N	0.499417	0.0252939	0.337815	0.247462	-0.163085	0.754128	0.37072	0.0826999	GO:0006388	tRNA splicing, via endonucleolytic cleavage and ligation	NA	Other
ENSG00000163106	HPGDS	protein_coding	Y	N	N	Y	N	N	N	-1.27179	0.0252939	-1.21474	0.0684972	0.0546615	0.98088	-0.977462	0.0395981	GO:0006693;GO:0007165;GO:0007626	prostaglandin metabolic process;signal transduction;locomotory behavior	NA	Other
ENSG00000130559	CAMSAP1	protein_coding	Y	N	N	N	N	N	N	0.507808	0.0252939	0.409745	0.14203	-0.0958229	0.87277	0.337511	0.119386	GO:0007010;GO:0000226;GO:0022604;GO:0031175;GO:0031175;GO:0031113	cytoskeleton organization;microtubule cytoskeleton organization;regulation of cell morphogenesis;neuron projection development;neuron projection development;regulation of microtubule polymerization	GO:0048869	Cellular developmental process
ENSG00000163749	CCDC158	protein_coding	Y	N	N	N	N	N	N	-1.11465	0.0252939	-1.03284	0.0899889	0.0791194	0.964556	-0.670952	0.121826	NA	NA	NA	None
ENSG00000102225	CDK16	protein_coding	Y	N	N	N	N	N	N	0.459864	0.0252962	0.240371	0.373372	-0.216389	0.59926	0.253022	0.212186	GO:0006887;GO:0007283;GO:0006887;GO:0031175;GO:0006468;GO:0006468;GO:0031175;GO:0010508;GO:0000083;GO:0061178;GO:0030252;GO:0007283	exocytosis;spermatogenesis;exocytosis;neuron projection development;protein phosphorylation;protein phosphorylation;neuron projection development;positive regulation of autophagy;regulation of transcription involved in G1/S transition of mitotic cell cycle;regulation of insulin secretion involved in cellular response to glucose stimulus;growth hormone secretion;spermatogenesis	GO:0007049	Cell cycle/proliferation
ENSG00000196526	AFAP1	protein_coding	Y	N	N	N	N	N	N	0.747463	0.025392	0.689106	0.0794982	-0.056861	0.956682	0.580862	0.0541267	NA	NA	NA	None
ENSG00000175175	PPM1E	protein_coding	Y	Y	N	Y	N	N	N	0.643026	0.0253957	0.901302	0.00595064	0.26372	0.669176	0.575443	0.026951	GO:0006470;GO:0071222;GO:0071466;GO:0006469;GO:0051496;GO:0035970;GO:0006469	protein dephosphorylation;cellular response to lipopolysaccharide;cellular response to xenobiotic stimulus;negative regulation of protein kinase activity;positive regulation of stress fiber assembly;peptidyl-threonine dephosphorylation;negative regulation of protein kinase activity	NA	Other
ENSG00000152455	SUV39H2	protein_coding	Y	N	N	N	N	N	N	0.526208	0.0253957	0.39485	0.178689	-0.130015	0.821829	0.323315	0.173353	GO:0006325;GO:0007623;GO:0006338;GO:0045892;GO:0045814;GO:0000122;GO:0071456;GO:0034968	chromatin organization;circadian rhythm;chromatin remodeling;negative regulation of DNA-templated transcription;negative regulation of gene expression, epigenetic;negative regulation of transcription by RNA polymerase II;cellular response to hypoxia;histone lysine methylation	GO:0006325	Chromatin/chromosome organization
ENSG00000174738	NR1D2	protein_coding	Y	N	N	N	N	N	N	-0.597885	0.025422	0.0682964	0.887062	0.664363	0.105365	-0.155708	0.603426	GO:0006355;GO:0019216;GO:0045893;GO:0000122;GO:0030154;GO:0045944;GO:0048512;GO:0045892;GO:0009755;GO:0097009;GO:0055088;GO:0042752;GO:0050727;GO:2001014	regulation of DNA-templated transcription;regulation of lipid metabolic process;positive regulation of DNA-templated transcription;negative regulation of transcription by RNA polymerase II;cell differentiation;positive regulation of transcription by RNA polymerase II;circadian behavior;negative regulation of DNA-templated transcription;hormone-mediated signaling pathway;energy homeostasis;lipid h…	GO:0048869	Cellular developmental process
ENSG00000171757	LRRC34	protein_coding	Y	N	N	N	N	N	N	-0.714308	0.025422	-0.54823	0.136239	0.163678	0.844373	-0.386406	0.19573	NA	NA	NA	None
ENSG00000243234	AC010326.1	processed_pseudogene	Y	N	N	N	N	N	N	-1.24915	0.025422	0.166575	0.857691	1.4103	0.0884554	-0.304064	0.625466	NA	NA	NA	None
ENSG00000160917	CPSF4	protein_coding	Y	N	N	N	N	N	N	0.439446	0.025422	0.282746	0.250141	-0.153725	0.727262	0.30605	0.0989672	GO:0098789	pre-mRNA cleavage required for polyadenylation	NA	Other
ENSG00000164645	TEX47	protein_coding	Y	N	N	N	N	N	N	-2.16438	0.0254871	0.0572195	0.978011	2.21744	0.145796	-1.14833	0.216357	NA	NA	NA	None
ENSG00000131149	GSE1	protein_coding	Y	N	N	N	N	N	N	0.626695	0.0254871	0.444858	0.200958	-0.176809	0.790029	0.414563	0.126902	NA	NA	NA	None
ENSG00000251584	AC096751.2	lncRNA	Y	N	N	N	N	N	N	-2.3541	0.0255952	-2.1108	0.0984302	0.248673	0.938861	-1.62089	0.106121	NA	NA	NA	None
ENSG00000237797	MACORIS	lncRNA	Y	N	N	N	N	N	N	-1.68236	0.0256494	-1.31563	0.14228	0.35623	0.86281	-0.874938	0.192769	NA	NA	NA	None
ENSG00000196911	KPNA5	protein_coding	Y	N	N	N	N	N	N	-0.594913	0.0256494	-0.451611	0.184451	0.14574	0.832977	-0.463657	0.065181	GO:0006607;GO:0006606;GO:0006607	NLS-bearing protein import into nucleus;protein import into nucleus;NLS-bearing protein import into nucleus	NA	Other
ENSG00000234043	NUDT9P1	processed_pseudogene	Y	N	N	N	N	N	N	-0.890537	0.0256874	-0.60358	0.208596	0.283456	0.761657	-0.460662	0.227675	NA	NA	NA	None
ENSG00000257958	AC008125.1	lncRNA	Y	N	N	N	N	N	N	-2.3382	0.0257042	-2.00977	0.108641	0.330806	0.910414	-1.7603	0.062946	NA	NA	NA	None
ENSG00000130363	RSPH3	protein_coding	Y	N	N	N	N	N	N	-0.58372	0.0257042	-0.434861	0.180631	0.151495	0.822503	-0.297214	0.240072	NA	NA	NA	None
ENSG00000278129	ZNF8	protein_coding	Y	N	N	N	N	N	N	0.418136	0.0257042	0.184822	0.513671	-0.230433	0.543987	0.262025	0.161936	GO:0000122	negative regulation of transcription by RNA polymerase II	GO:0006355	Regulation of DNA-templated transcription
ENSG00000279518	AC083843.3	TEC	Y	N	N	N	N	N	N	-1.38152	0.0257258	-0.687334	0.398498	0.696092	0.581547	-0.74927	0.183089	NA	NA	NA	None
ENSG00000182985	CADM1	protein_coding	Y	N	N	N	N	N	N	-0.799744	0.0257402	-0.289371	0.552915	0.505153	0.430734	-0.390892	0.252674	GO:0001819;GO:0007156;GO:0045954;GO:0045954;GO:0007156;GO:0007157;GO:0008037;GO:0008037;GO:0008037;GO:0042271;GO:0042271;GO:0042271;GO:0051606;GO:0051606;GO:0051606	positive regulation of cytokine production;homophilic cell adhesion via plasma membrane adhesion molecules;positive regulation of natural killer cell mediated cytotoxicity;positive regulation of natural killer cell mediated cytotoxicity;homophilic cell adhesion via plasma membrane adhesion molecules;heterophilic cell-cell adhesion via plasma membrane cell adhesion molecules;cell recognition;cell …	GO:0007155	Cell adhesion
ENSG00000212978	AC016747.1	lncRNA	Y	N	N	N	N	N	N	0.640564	0.0257409	-0.215171	0.642174	-0.854647	0.0549776	0.176841	0.616084	NA	NA	NA	None
ENSG00000141570	CBX8	protein_coding	Y	N	N	N	N	N	N	0.852682	0.0257792	0.800995	0.0757978	-0.0534099	0.965803	0.609595	0.0937407	GO:0000122;GO:0000122	negative regulation of transcription by RNA polymerase II;negative regulation of transcription by RNA polymerase II	GO:0006355	Regulation of DNA-templated transcription
ENSG00000166833	NAV2	protein_coding	Y	N	N	N	N	N	N	1.07167	0.0257792	0.897468	0.141888	-0.181435	0.891986	0.737219	0.115806	NA	NA	NA	None
ENSG00000259768	AC004943.2	lncRNA	Y	Y	N	N	N	N	N	0.453539	0.025873	0.500103	0.0319859	0.0476532	0.936339	0.269491	0.170094	NA	NA	NA	None
ENSG00000267686	AC090771.2	lncRNA	Y	N	N	N	N	N	N	1.49462	0.0259379	1.04259	0.230612	-0.443469	0.781261	0.855906	0.193883	NA	NA	NA	None
ENSG00000162542	TMCO4	protein_coding	Y	N	N	N	N	N	N	-1.25773	0.0259888	0.0505728	0.962749	1.30189	0.131592	-0.22639	0.749347	NA	NA	NA	None
ENSG00000198538	ZNF28	protein_coding	Y	N	N	N	N	N	N	0.51752	0.0259954	-0.0123951	0.980868	-0.525505	0.165517	0.169223	0.51372	NA	NA	NA	None
ENSG00000034693	PEX3	protein_coding	Y	N	N	N	N	N	N	-0.530536	0.0260884	-0.482635	0.100039	0.0500274	0.946867	-0.413643	0.052638	GO:0007031;GO:0045046;GO:0045046	peroxisome organization;protein import into peroxisome membrane;protein import into peroxisome membrane	NA	Other
ENSG00000162302	RPS6KA4	protein_coding	Y	N	N	N	N	N	N	0.771606	0.0260884	0.300734	0.558514	-0.471375	0.452211	0.402965	0.246631	GO:0006355;GO:0035556;GO:0006468;GO:0006355;GO:0045944;GO:0051092;GO:0070498;GO:0043687;GO:0001818;GO:0032793	regulation of DNA-templated transcription;intracellular signal transduction;protein phosphorylation;regulation of DNA-templated transcription;positive regulation of transcription by RNA polymerase II;positive regulation of NF-kappaB transcription factor activity;interleukin-1-mediated signaling pathway;post-translational protein modification;negative regulation of cytokine production;positive reg…	GO:0006355	Regulation of DNA-templated transcription
ENSG00000277572	AP001347.2	misc_RNA	Y	N	N	N	N	N	N	1.67119	0.0260884	0.795813	0.455153	-0.87736	0.541491	0.774274	0.314755	NA	NA	NA	None
ENSG00000140950	MEAK7	protein_coding	Y	N	N	N	N	N	N	0.332069	0.0260884	0.267556	0.145867	-0.0652259	0.867877	0.236135	0.0912355	GO:0031929;GO:0030334;GO:0042127;GO:0032868;GO:0150032;GO:0031929;GO:0031667;GO:0043200	TOR signaling;regulation of cell migration;regulation of cell population proliferation;response to insulin;positive regulation of protein localization to lysosome;TOR signaling;response to nutrient levels;response to amino acid	GO:0008283	Cell cycle/proliferation
ENSG00000136824	SMC2	protein_coding	Y	N	N	N	N	N	N	0.620295	0.0260884	0.289096	0.458218	-0.33061	0.530561	0.263356	0.37942	GO:0007076;GO:0007076;GO:0007076;GO:0051984;GO:1905820;GO:1905821;GO:1905821	mitotic chromosome condensation;mitotic chromosome condensation;mitotic chromosome condensation;positive regulation of chromosome segregation;positive regulation of chromosome separation;positive regulation of chromosome condensation;positive regulation of chromosome condensation	GO:0007049	Cell cycle/proliferation
ENSG00000004142	POLDIP2	protein_coding	Y	N	N	N	N	N	N	0.39107	0.0260884	0.118684	0.664367	-0.26998	0.38042	0.233575	0.176591	GO:0070987;GO:0070987	error-free translesion synthesis;error-free translesion synthesis	GO:0006974	Cellular response to DNA damage stimulus
ENSG00000248309	MEF2C-AS1	lncRNA	Y	N	N	N	N	N	N	-1.27212	0.0260884	-0.0820214	0.940359	1.19083	0.183314	-0.572958	0.294787	NA	NA	NA	None
ENSG00000178567	EPM2AIP1	protein_coding	Y	N	N	N	N	N	N	-0.533468	0.0261695	0.0408116	0.930407	0.573586	0.122969	-0.171242	0.50485	GO:0045725	positive regulation of glycogen biosynthetic process	NA	Other
ENSG00000162944	RFTN2	protein_coding	Y	N	N	N	N	N	N	-0.802794	0.0262726	-0.645026	0.126744	0.153413	0.873478	-0.458102	0.158869	NA	NA	NA	None
ENSG00000154767	XPC	protein_coding	Y	N	N	N	N	N	N	-0.522902	0.0263879	0.0192841	0.9678	0.539982	0.136244	-0.0635247	0.846052	GO:0045893;GO:0006289;GO:0006289;GO:1901990;GO:0006281;GO:0006289;GO:0006298;GO:0006289;GO:0070914	positive regulation of DNA-templated transcription;nucleotide-excision repair;nucleotide-excision repair;regulation of mitotic cell cycle phase transition;DNA repair;nucleotide-excision repair;mismatch repair;nucleotide-excision repair;UV-damage excision repair	GO:0007049	Cell cycle/proliferation
ENSG00000096654	ZNF184	protein_coding	Y	N	N	N	N	N	N	0.520377	0.0263879	-0.164633	0.651296	-0.682579	0.0596143	0.0824429	0.80549	NA	NA	NA	None
ENSG00000101638	ST8SIA5	protein_coding	Y	Y	N	Y	Y	N	N	-1.70367	0.0263879	-2.83356	0.00677159	-1.13091	0.526506	-1.57856	0.0235055	GO:0006486;GO:0005975;GO:0006491;GO:0006688;GO:0006688;GO:0009311	protein glycosylation;carbohydrate metabolic process;N-glycan processing;glycosphingolipid biosynthetic process;glycosphingolipid biosynthetic process;oligosaccharide metabolic process	NA	Other
ENSG00000127663	KDM4B	protein_coding	Y	N	N	N	N	N	N	0.517672	0.0263879	0.395862	0.166363	-0.119726	0.837214	0.383073	0.0721225	GO:0006338;GO:0007420	chromatin remodeling;brain development	GO:0006325	Chromatin/chromosome organization
ENSG00000184305	CCSER1	protein_coding	Y	N	N	N	N	N	N	-1.01481	0.0263879	0.0362111	0.968127	1.06037	0.135215	-0.402586	0.376857	NA	NA	NA	None
ENSG00000255986	MT1JP	transcribed_unprocessed_pseudogene	Y	N	N	N	N	N	N	-2.40269	0.0263879	-1.22555	0.388324	1.18318	0.583697	-0.70956	0.531651	NA	NA	NA	None
ENSG00000232959	AL356475.1	lncRNA	Y	N	N	N	N	N	N	-1.26406	0.0264032	-0.179681	0.845772	1.09054	0.223816	-0.88553	0.0722164	NA	NA	NA	None
ENSG00000287500	AC009754.2	lncRNA	Y	N	N	N	N	N	N	-1.65763	0.0264032	-0.0754605	0.956377	1.57882	0.171827	-0.427284	0.584071	NA	NA	NA	None
ENSG00000186369	LINC00643	transcribed_unitary_pseudogene	Y	N	N	Y	N	N	N	-2.18766	0.0264243	-2.13165	0.0748628	0.0705855	0.985958	-1.77477	0.0354056	NA	NA	NA	None
ENSG00000197140	ADAM32	protein_coding	Y	N	N	N	N	N	N	-0.731555	0.0264316	0.00205925	0.998032	0.734613	0.157451	-0.224732	0.565507	GO:0006508;GO:0007155;GO:0008584;GO:0007339	proteolysis;cell adhesion;male gonad development;binding of sperm to zona pellucida	GO:0007155	Cell adhesion
ENSG00000232241	DYNLT3P1	processed_pseudogene	Y	N	N	Y	N	N	N	-2.06243	0.0264893	-1.65481	0.139141	0.398994	0.880207	-1.72093	0.0235055	NA	NA	NA	None
ENSG00000287744	AC005998.1	lncRNA	Y	N	N	N	N	N	N	-1.81906	0.0264893	-1.18115	0.251434	0.626239	0.740974	-1.24791	0.0950115	NA	NA	NA	None
ENSG00000197980	LEKR1	protein_coding	Y	N	N	N	N	N	N	-1.60874	0.0264893	-0.657524	0.464422	0.944305	0.484233	-0.552845	0.404718	NA	NA	NA	None
ENSG00000254226	LINC01933	lncRNA	Y	N	N	N	N	N	N	-1.70326	0.0264893	-0.75367	0.448496	0.948147	0.517892	-0.891979	0.173125	NA	NA	NA	None
ENSG00000205302	SNX2	protein_coding	Y	Y	N	Y	N	N	N	-0.405766	0.0264893	-0.688767	0.000938218	-0.282976	0.394135	-0.435742	0.00606356	GO:0042147;GO:0034498;GO:0042147;GO:0072673	retrograde transport, endosome to Golgi;early endosome to Golgi transport;retrograde transport, endosome to Golgi;lamellipodium morphogenesis	GO:0048869	Cellular developmental process
ENSG00000087088	BAX	protein_coding	Y	N	N	N	N	N	N	0.581922	0.0265026	-0.0655363	0.902573	-0.644343	0.14085	0.309832	0.252091	GO:0006915;GO:0042981;GO:0032469;GO:0098586;GO:0070059;GO:0043065;GO:0043065;GO:0001836;GO:0043065;GO:0043653;GO:0090200;GO:0090200;GO:2001244;GO:0031334;GO:0032091;GO:0070059;GO:0097191;GO:0097193;GO:1903896;GO:0034620;GO:0008053;GO:1900103;GO:0010917;GO:0097435;GO:0097192;GO:0006915;GO:0008630;GO:0009636;GO:0051881;GO:0043525;GO:0001783;GO:0001836;GO:0006915;GO:0006919;GO:0006919;GO:0008053;GO:…	apoptotic process;regulation of apoptotic process;endoplasmic reticulum calcium ion homeostasis;cellular response to virus;intrinsic apoptotic signaling pathway in response to endoplasmic reticulum stress;positive regulation of apoptotic process;positive regulation of apoptotic process;release of cytochrome c from mitochondria;positive regulation of apoptotic process;mitochondrial fragmentation i…	GO:0012501	Programmed cell death
ENSG00000145014	TMEM44	protein_coding	Y	N	N	N	N	N	N	0.721254	0.0265643	0.101111	0.867212	-0.62005	0.242397	0.388412	0.223936	NA	NA	NA	None
ENSG00000111412	SPRING1	protein_coding	Y	N	N	N	N	N	N	0.541694	0.0266318	0.300963	0.369413	-0.241344	0.642922	0.202463	0.486993	GO:2000640	positive regulation of SREBP signaling pathway	NA	Other
ENSG00000167766	ZNF83	protein_coding	Y	N	N	N	N	N	N	0.435244	0.026659	0.232767	0.385761	-0.197763	0.64267	0.307349	0.0946793	GO:0006357	regulation of transcription by RNA polymerase II	GO:0006355	Regulation of DNA-templated transcription
ENSG00000161036	LRWD1	protein_coding	Y	N	N	N	N	N	N	0.527677	0.0266755	0.171464	0.640432	-0.353344	0.404221	0.267384	0.274513	GO:0006325;GO:0006270;GO:0006325;GO:0071169;GO:0071169	chromatin organization;DNA replication initiation;chromatin organization;establishment of protein localization to chromatin;establishment of protein localization to chromatin	GO:0006260	DNA replication
ENSG00000232762	AL355483.2	lncRNA	Y	N	N	N	N	N	N	1.07539	0.0266786	0.630002	0.346618	-0.439311	0.670872	0.719746	0.119503	NA	NA	NA	None
ENSG00000188906	LRRK2	protein_coding	Y	N	N	N	N	N	N	-1.28469	0.0266786	-0.477888	0.53325	0.799959	0.438092	-0.673393	0.201229	GO:0006468;GO:0046777;GO:0046777;GO:0048812;GO:0070973;GO:0031398;GO:0010508;GO:0000165;GO:0031647;GO:0071356;GO:0042391;GO:0007005;GO:0045860;GO:0001934;GO:0007528;GO:0032436;GO:0060070;GO:0007029;GO:0007254;GO:0007030;GO:1901214;GO:0018105;GO:0018107;GO:0034599;GO:1902236;GO:0032092;GO:0060828;GO:0071287;GO:1902803;GO:1902803;GO:1903351;GO:0007005;GO:0032091;GO:0032088;GO:1903215;GO:0006979;GO:…	protein phosphorylation;protein autophosphorylation;protein autophosphorylation;neuron projection morphogenesis;protein localization to endoplasmic reticulum exit site;positive regulation of protein ubiquitination;positive regulation of autophagy;MAPK cascade;regulation of protein stability;cellular response to tumor necrosis factor;regulation of membrane potential;mitochondrion organization;posi…	GO:0008283	Cell cycle/proliferation
ENSG00000231688	RPL21P43	processed_pseudogene	Y	Y	N	Y	Y	N	N	2.16885	0.0266786	3.32677	0.000698839	1.13684	0.476943	2.18166	0.0102619	NA	NA	NA	None
ENSG00000074527	NTN4	protein_coding	Y	Y	N	Y	N	N	N	-0.921685	0.0266983	-1.22186	0.0118791	-0.301043	0.764254	-0.820748	0.037543	GO:0016477;GO:0034446;GO:0070831	cell migration;substrate adhesion-dependent cell spreading;basement membrane assembly	GO:0016477	Cell migration
ENSG00000165449	SLC16A9	protein_coding	Y	Y	N	Y	N	N	N	-1.18485	0.0267176	-1.23882	0.0494314	-0.0561689	0.978593	-0.903526	0.0459719	GO:0015718;GO:1902603;GO:0015881;GO:0046415	monocarboxylic acid transport;carnitine transmembrane transport;creatine transmembrane transport;urate metabolic process	NA	Other
ENSG00000224843	LINC00240	lncRNA	Y	N	N	N	N	N	N	-0.913634	0.0267916	-0.138228	0.861447	0.774665	0.311438	-0.370606	0.435919	NA	NA	NA	None
ENSG00000251867	AC009812.1	lncRNA	Y	N	N	N	N	N	N	-0.629903	0.0268013	-0.578924	0.0849764	0.0537288	0.953688	-0.450382	0.0803825	NA	NA	NA	None
ENSG00000187475	H1-6	protein_coding	Y	Y	N	N	N	N	N	1.87063	0.0268517	2.38266	0.00971158	0.515792	0.784376	1.43663	0.0592759	GO:0007283;GO:0007283;GO:0030261;GO:0045910	spermatogenesis;spermatogenesis;chromosome condensation;negative regulation of DNA recombination	GO:0051276	Chromatin/chromosome organization
ENSG00000221883	ARIH2OS	lncRNA	Y	N	N	N	N	N	N	-0.684596	0.0269367	-0.133683	0.795868	0.55017	0.281456	-0.255468	0.415978	NA	NA	NA	None
ENSG00000273669	AC015819.1	lncRNA	Y	N	N	N	N	N	N	-1.38877	0.0269367	-0.374084	0.678511	1.01025	0.336361	-0.61558	0.317573	NA	NA	NA	None
ENSG00000101306	MYLK2	protein_coding	Y	N	N	N	N	N	N	1.75073	0.0269367	1.47021	0.132457	-0.285746	0.888194	1.08582	0.181829	GO:0046777;GO:0010628;GO:0018107;GO:0055008;GO:0055008;GO:0035914;GO:0006941;GO:0006941;GO:0032971	protein autophosphorylation;positive regulation of gene expression;peptidyl-threonine phosphorylation;cardiac muscle tissue morphogenesis;cardiac muscle tissue morphogenesis;skeletal muscle cell differentiation;striated muscle contraction;striated muscle contraction;regulation of muscle filament sliding	GO:0048869	Cellular developmental process
ENSG00000128310	GALR3	protein_coding	Y	N	N	N	N	N	N	1.55396	0.0269367	1.06963	0.250298	-0.463902	0.775588	0.918282	0.228018	GO:0045944;GO:0007188;GO:0007218;GO:0007218;GO:0007631;GO:0007268;GO:0007611;GO:0090663;GO:0007187	positive regulation of transcription by RNA polymerase II;adenylate cyclase-modulating G protein-coupled receptor signaling pathway;neuropeptide signaling pathway;neuropeptide signaling pathway;feeding behavior;chemical synaptic transmission;learning or memory;galanin-activated signaling pathway;G protein-coupled receptor signaling pathway, coupled to cyclic nucleotide second messenger	GO:0006355	Regulation of DNA-templated transcription
ENSG00000188517	COL25A1	protein_coding	Y	N	N	N	N	N	N	-2.07859	0.0270919	-0.589976	0.657927	1.48536	0.350884	-0.875454	0.295256	NA	NA	NA	None
ENSG00000189241	TSPYL1	protein_coding	Y	N	N	N	N	N	N	-0.602007	0.0270963	-0.620615	0.0684351	-0.0183217	0.986789	-0.421527	0.0982921	NA	NA	NA	None
ENSG00000260231	KDM7A-DT	lncRNA	Y	N	N	N	N	N	N	0.98724	0.0272216	0.713793	0.18565	-0.26713	0.796265	0.62261	0.145004	NA	NA	NA	None
ENSG00000106689	LHX2	protein_coding	Y	N	N	N	N	N	N	2.48665	0.0272216	1.32367	0.399414	-1.15104	0.630075	1.4921	0.19535	GO:0045893;GO:0006357;GO:0030182	positive regulation of DNA-templated transcription;regulation of transcription by RNA polymerase II;neuron differentiation	GO:0048869	Cellular developmental process
ENSG00000121350	PYROXD1	protein_coding	Y	Y	N	Y	N	N	N	-0.490336	0.0272956	-0.943336	0.000213893	-0.453009	0.225626	-0.584777	0.00245113	GO:0034599	cellular response to oxidative stress	NA	Other
[truncated: 2,480 more rows]
