# Supplementary material for: Multi-omic analysis of SDHB-deficient pheochromocytomas and paragangliomas identifies metastasis and treatment-related molecular profiles
Source: Nat Commun. 2025 Mar 17;16:2632. doi: 10.1038/s41467-025-57595-y (PMC11914184; doi:10.1038/s41467-025-57595-y)
Supplement: Supplementary file 9 — Supplementary Data 7 [file 41467_2025_57595_MOESM9_ESM.xlsx]

## Sheet: Supplementary Data 7
Supplementary Data 7: Differential expression between TERT-altered, ATRX-altered, and non-metastatic primary PCPG from small RNA sequencing
Gene	(TERT-altered)_vs_(Non-metastatic Primary)_logFC	(TERT-altered)_vs_(Non-metastatic Primary)_adj.P.Val	(ATRX-altered)_vs_(Non-metastatic Primary)_logFC	(ATRX-altered)_vs_(Non-metastatic Primary)_adj.P.Val	(ATRX-altered)_vs_(TERT-altered)_logFC	(ATRX-altered)_vs_(TERT-altered)_adj.P.Val	(Metastatic Primary, Metastases)_vs_(Non-metastatic Primary)_logFC	(Metastatic Primary, Metastases)_vs_(Non-metastatic Primary)_adj.P.Val
hsa-miR-93-5p	1.16003	0.00132779	0.443243	0.316296	-0.716164	0.179532	0.55227	0.0974382
hsa-miR-454-3p	0.857511	0.00223265	0.313879	0.378673	-0.539003	0.186381	0.319547	0.199401
hsa-miR-29c-3p	-1.24426	0.0038096	-0.440544	0.409635	0.802222	0.202038	-0.662647	0.0596406
hsa-miR-126-3p	-1.01853	0.0038096	-0.428782	0.316296	0.589209	0.324016	-0.384401	0.194284
hsa-miR-485-5p	-1.95298	0.00629474	0.0771876	0.934197	2.01493	0.0650881	-0.515702	0.453663
hsa-miR-26a-5p	-0.647253	0.00629474	-0.405328	0.199292	0.237244	0.639812	-0.38263	0.0677877
hsa-miR-34a-5p	-1.40349	0.00629474	-0.849261	0.227937	0.545796	0.639812	-0.851677	0.0677877
hsa-miR-181a-5p	1.09679	0.00629474	1.13756	0.0195762	0.0487455	0.996596	0.898764	0.0565217
hsa-miR-362-5p	0.780396	0.00682248	0.695747	0.0643338	-0.0845966	0.977523	0.361475	0.194284
hsa-miR-96-5p	2.41005	0.00682248	2.71928	0.0195762	0.323975	0.93762	1.8193	0.0596406
hsa-miR-183-5p	3.05536	0.00682248	3.09722	0.0371067	0.0562977	0.996596	2.22797	0.0596406
hsa-miR-182-5p	2.93644	0.00688471	2.86984	0.0397363	-0.0462341	0.996596	2.12774	0.0596406
hsa-miR-532-5p	0.904335	0.00819908	0.440305	0.377518	-0.462212	0.500255	0.263749	0.523822
hsa-miR-433-3p	-2.34746	0.0154364	0.170169	0.913481	2.5025	0.0954647	-0.663792	0.523822
hsa-miR-501-5p	0.907429	0.0183584	1.12752	0.0195762	0.223854	0.87871	0.708667	0.0596406
hsa-miR-27b-5p	0.966091	0.0267564	0.370969	0.596129	-0.596042	0.427994	0.583802	0.154014
hsa-miR-7706	1.00568	0.0281023	0.886848	0.118309	-0.110461	0.991376	0.607116	0.188012
hsa-miR-181c-5p	-1.25597	0.0286638	-1.1995	0.134846	0.057757	0.996596	-0.974949	0.0677877
hsa-miR-539-3p	-1.74021	0.0288876	0.229551	0.837436	1.96441	0.111227	-0.402179	0.649606
hsa-miR-127-5p	-1.8953	0.0288876	0.488372	0.678893	2.37328	0.0650881	-0.352854	0.73077
hsa-miR-29a-3p	-0.626039	0.0389508	-0.621298	0.110992	0.00813259	0.996596	-0.319488	0.240989
hsa-miR-148a-3p	-1.29317	0.0588162	-1.75501	0.0397363	-0.475469	0.819091	-1.15216	0.0596406
hsa-miR-181d-5p	-1.01557	0.0588162	-0.826239	0.296935	0.190813	0.943461	-0.753112	0.136561
hsa-miR-127-3p	-1.42785	0.0588162	0.478064	0.673	1.89906	0.0954647	-0.133978	0.920635
hsa-miR-483-5p	0.686322	0.0588162	0.0348806	0.944061	-0.654103	0.327269	0.179664	0.73077
hsa-miR-146a-5p	-1.18998	0.0588162	-0.270581	0.761864	0.931015	0.367382	-0.516453	0.336966
hsa-miR-361-5p	-0.545499	0.0619092	-0.210794	0.660011	0.332355	0.602771	-0.34874	0.187972
hsa-miR-1224-5p	-1.22266	0.0619092	0.124133	0.913481	1.34494	0.184857	-0.274667	0.73077
hsa-miR-505-3p	0.535746	0.067307	0.825804	0.0222817	0.290751	0.627313	0.408479	0.148173
hsa-miR-887-3p	0.735841	0.0772609	0.379876	0.552124	-0.360296	0.71089	0.530201	0.181857
hsa-miR-30a-5p	-0.412233	0.0772609	-0.580969	0.0493886	-0.171135	0.797259	-0.353335	0.100152
hsa-miR-27b-3p	0.435877	0.0772609	0.228903	0.531323	-0.204566	0.71837	0.267634	0.240989
hsa-miR-196b-5p	2.1684	0.0780425	0.123933	0.944061	-2.03376	0.367382	0.822982	0.591491
hsa-miR-668-3p	-1.52739	0.0848206	0.228578	0.846061	1.74262	0.186381	-0.277825	0.812881
hsa-miR-431-3p	-1.60443	0.0848206	0.24025	0.846061	1.82845	0.186381	-0.291932	0.814902
hsa-miR-103a-3p	-0.450278	0.0848206	-0.343894	0.367747	0.101738	0.941055	-0.288002	0.247895
hsa-miR-539-5p	-1.41862	0.0889825	0.459387	0.684517	1.8801	0.137589	-0.0713401	0.981544
hsa-miR-218-5p	1.07116	0.0895481	1.10762	0.224796	0.035843	0.996596	0.451737	0.591334
hsa-miR-17-5p	0.542299	0.0895481	0.553223	0.199411	0.00738032	0.996596	0.332204	0.28279
hsa-miR-99b-3p	0.400774	0.0958235	0.035014	0.934197	-0.366357	0.407173	0.0720194	0.877095
hsa-miR-409-5p	-1.13701	0.0958235	0.666995	0.467348	1.79866	0.0954647	-0.0305454	0.985834
hsa-miR-485-3p	-1.28092	0.0958235	1.09888	0.199292	2.38819	0.0650881	-0.0436871	0.985834
hsa-miR-125b-5p	-0.560974	0.0958235	-0.141297	0.817719	0.421138	0.550714	-0.286213	0.420568
hsa-miR-140-3p	-0.509871	0.0958235	-0.534848	0.199292	-0.0264724	0.996596	-0.396109	0.184096
hsa-miR-502-5p	0.535565	0.105348	0.775402	0.0397363	0.236457	0.797259	0.348183	0.28279
hsa-miR-409-3p	-1.09204	0.106164	0.885561	0.316296	1.97371	0.0650881	-0.0275623	0.985834
hsa-miR-301a-3p	0.700335	0.106164	0.928556	0.101173	0.227077	0.890587	0.6197	0.154014
hsa-miR-9-5p	0.949267	0.106164	0.660893	0.462676	-0.291577	0.898297	0.37705	0.599997
hsa-miR-18a-5p	0.717971	0.106675	0.808689	0.199292	0.0975378	0.996516	0.442215	0.336966
hsa-miR-432-5p	-1.30417	0.107037	0.475411	0.705427	1.76817	0.184857	-0.124179	0.957922
hsa-miR-370-3p	-1.11273	0.107174	0.477015	0.597473	1.58328	0.15015	0.0240794	0.985834
hsa-miR-200c-3p	-0.96238	0.107174	0.0131393	0.985283	0.983459	0.327269	-0.362902	0.591491
hsa-miR-137-3p	-0.493394	0.109341	-0.545102	0.260692	-0.0594157	0.996596	-0.468684	0.145257
hsa-miR-874-3p	-0.581421	0.110636	-0.338629	0.559024	0.245006	0.853321	-0.504151	0.154014
hsa-miR-487b-3p	-1.30502	0.114518	0.394767	0.761864	1.68713	0.19018	-0.163993	0.920635
hsa-miR-495-3p	-0.922071	0.124302	0.911296	0.19985	1.83755	0.0650881	0.0709639	0.970606
hsa-miR-425-5p	0.438154	0.124302	0.689077	0.0813197	0.252889	0.71837	0.464113	0.101139
hsa-miR-143-3p	-0.475077	0.124302	-0.362405	0.426634	0.114109	0.943461	-0.251845	0.523822
hsa-miR-20a-5p	0.500061	0.124302	0.482529	0.316296	-0.0220656	0.996596	0.251087	0.523822
hsa-miR-181b-5p	0.555758	0.124302	0.84306	0.0810776	0.294083	0.784583	0.514728	0.161365
hsa-miR-101-3p	-0.347077	0.129087	-0.309458	0.391483	0.0367092	0.996596	-0.359775	0.136561
hsa-miR-3065-3p	-0.834852	0.129227	-1.94434	0.0195762	-1.10075	0.327269	-1.25177	0.0565217
hsa-miR-9-3p	0.971804	0.129661	0.949533	0.316296	-0.0137477	0.996596	0.465886	0.590328
hsa-miR-483-3p	0.651904	0.134174	-0.217955	0.819313	-0.879912	0.327269	0.00487007	0.994812
hsa-miR-196a-5p	0.93632	0.147946	0.66453	0.531323	-0.262941	0.939986	0.942074	0.154014
hsa-miR-16-5p	-0.397385	0.153317	-0.217796	0.673	0.174824	0.889002	-0.235378	0.453663
hsa-miR-194-5p	-0.601289	0.153317	0.230193	0.742843	0.829959	0.223923	-0.171727	0.769766
hsa-miR-24-3p	-0.29857	0.158678	-0.0968056	0.809772	0.201775	0.701637	-0.0935673	0.769766
hsa-miR-146b-5p	0.691656	0.190755	0.620419	0.409635	-0.0639537	0.996596	0.618925	0.226012
hsa-miR-199b-3p	-0.578514	0.199634	-0.443559	0.552124	0.124089	0.991376	-0.235645	0.73077
hsa-miR-92a-3p	-0.354153	0.247544	0.00989198	0.985283	0.358118	0.610528	-0.298263	0.32443
hsa-miR-7-5p	-0.485306	0.255669	0.135024	0.837436	0.618017	0.427902	-0.163323	0.775735
hsa-miR-138-5p	-1.11366	0.262722	-1.66238	0.305849	-0.530845	0.926186	-0.816248	0.446384
hsa-miR-145-5p	-0.331471	0.264771	0.0157376	0.97303	0.343535	0.602771	0.0146688	0.985834
hsa-miR-191-5p	0.302356	0.264771	0.840916	0.0195762	0.538346	0.209582	0.505354	0.0596406
hsa-miR-3065-5p	-0.6311	0.271405	-1.60498	0.0397363	-0.974691	0.385292	-0.860999	0.136526
hsa-miR-671-5p	-0.319746	0.273004	-0.0390397	0.934197	0.279898	0.668922	-0.146611	0.705927
hsa-miR-494-3p	-0.778483	0.285376	0.704004	0.467348	1.46778	0.186381	0.0720709	0.981544
hsa-miR-222-3p	-0.487763	0.285376	-0.380553	0.596129	0.110165	0.991376	-0.0993789	0.920635
hsa-miR-10b-5p	-0.324768	0.285376	-0.312918	0.505282	0.00714088	0.996596	-0.213074	0.551829
hsa-miR-107	-0.530561	0.298004	0.233268	0.791235	0.760016	0.407173	-0.142352	0.878382
hsa-miR-223-3p	-0.598232	0.323577	-0.0032171	0.994864	0.586194	0.656145	-0.0705933	0.971542
hsa-let-7b-5p	-0.360196	0.335269	-0.555475	0.305849	-0.198248	0.890587	-0.212518	0.64622
hsa-miR-199a-3p	-0.464454	0.337807	-0.554446	0.531323	-0.113216	0.996596	-0.264804	0.724636
hsa-miR-664a-3p	-0.281309	0.342496	-0.0935784	0.837436	0.178864	0.889002	-0.21109	0.523822
hsa-miR-375-3p	-0.937478	0.369022	-0.953796	0.559024	-0.00430059	0.996596	-0.914693	0.418432
hsa-miR-199a-5p	-0.47899	0.369824	-0.199261	0.820989	0.272062	0.890587	-0.105513	0.920635
hsa-miR-30e-5p	0.161424	0.382887	-0.246877	0.332964	-0.407978	0.184857	-0.0246372	0.970606
hsa-miR-10a-5p	-0.301377	0.389182	-0.765064	0.108234	-0.46738	0.499869	-0.506083	0.136561
hsa-miR-106b-5p	-0.342668	0.399174	0.162609	0.819313	0.500636	0.550714	-0.0781993	0.920635
hsa-miR-1248	0.667794	0.416615	1.40701	0.199292	0.731577	0.668922	0.624662	0.523822
hsa-miR-30c-5p	-0.205637	0.416615	-0.52229	0.118309	-0.318075	0.550714	-0.147869	0.628739
hsa-miR-342-3p	0.212545	0.419037	0.348733	0.316296	0.138683	0.890587	0.255848	0.336966
hsa-miR-484	-0.275523	0.419037	-0.156245	0.791235	0.118142	0.943461	-0.207301	0.5927
hsa-let-7g-5p	-0.200233	0.455777	-0.483824	0.199411	-0.284986	0.639812	-0.286139	0.247895
hsa-miR-30b-5p	-0.240861	0.474655	-0.489252	0.316296	-0.250521	0.809984	-0.21412	0.590328
hsa-miR-708-5p	0.49232	0.474655	-1.16071	0.426634	-1.65514	0.327269	-0.3192	0.797359
hsa-miR-214-3p	-0.323586	0.483939	-0.264738	0.742843	0.0502918	0.996596	0.0356949	0.985834
hsa-miR-4521	-0.778506	0.48428	-0.902452	0.597473	-0.134011	0.996596	-1.02039	0.336966
hsa-miR-24-2-5p	0.19894	0.510023	-0.0987466	0.837436	-0.29491	0.655894	0.0527288	0.928969
hsa-miR-23a-3p	-0.132792	0.534097	-0.0415503	0.913481	0.088235	0.93917	-4.01325e-05	0.999745
hsa-miR-21-5p	0.284006	0.534097	0.044458	0.944061	-0.234564	0.890587	0.209933	0.73077
hsa-let-7f-5p	-0.172456	0.534097	-0.642888	0.101319	-0.477004	0.327269	-0.366967	0.154014
hsa-miR-125b-2-3p	0.207949	0.557465	0.0632921	0.913666	-0.139787	0.939611	-0.137353	0.775735
hsa-miR-361-3p	0.124436	0.562737	-0.0829641	0.819313	-0.207388	0.655894	-0.064219	0.845596
hsa-miR-186-5p	0.201333	0.566673	0.2364	0.684775	0.0287234	0.996596	0.0674766	0.920635
hsa-miR-1291	0.276329	0.566697	0.272309	0.740918	-0.00390789	0.996596	0.0346614	0.985834
hsa-miR-139-5p	-0.340691	0.590682	-0.105673	0.913666	0.237789	0.939986	0.0685215	0.971542
hsa-miR-1296-5p	-0.254863	0.631213	-0.813481	0.277505	-0.563592	0.627313	-0.56054	0.240989
hsa-miR-543	-0.348412	0.644855	1.33389	0.118309	1.68031	0.137589	0.423853	0.591491
hsa-miR-199b-5p	0.519728	0.644855	0.764627	0.684517	0.191134	0.996596	0.780324	0.523822
hsa-miR-204-5p	0.463715	0.64914	0.665216	0.684517	0.226998	0.991376	0.315769	0.843345
hsa-miR-423-3p	0.101878	0.684781	-0.0712415	0.841398	-0.173367	0.797259	-0.0585691	0.901371
hsa-miR-509-3p	0.46961	0.69547	1.60562	0.227937	1.15874	0.602771	0.597049	0.645389
hsa-miR-133a-3p	-0.291943	0.709834	-0.818657	0.465481	-0.532231	0.819091	-0.292816	0.769766
hsa-miR-224-5p	0.150529	0.715838	-0.540355	0.323043	-0.695392	0.327072	-0.0230455	0.985834
hsa-let-7a-5p	-0.0942724	0.715838	-0.463842	0.199292	-0.373188	0.427994	-0.182251	0.523822
hsa-miR-330-5p	-0.238738	0.731981	0.33549	0.761864	0.565869	0.71837	-0.247211	0.775735
hsa-miR-155-5p	-0.179948	0.733269	-0.23865	0.79685	-0.058469	0.996596	-0.117549	0.920635
hsa-miR-335-5p	-0.21844	0.736954	-0.421379	0.705427	-0.210018	0.960992	-0.375132	0.599997
hsa-miR-23b-3p	0.078784	0.758909	-0.489278	0.134846	-0.564832	0.179532	-0.100808	0.769766
hsa-miR-3929	0.236649	0.774561	-0.327474	0.819313	-0.563073	0.819091	0.114224	0.962988
hsa-miR-452-5p	0.137228	0.789467	-0.436366	0.596129	-0.572671	0.610528	-0.0280444	0.985834
hsa-miR-3609	0.24179	0.789467	0.469176	0.742843	0.227933	0.986829	0.164031	0.920635
hsa-miR-125a-5p	-0.0743417	0.793902	0.0823747	0.837436	0.159789	0.889002	0.11258	0.769766
hsa-miR-330-3p	0.156519	0.826795	0.435587	0.698406	0.279619	0.93917	0.0255138	0.985834
hsa-miR-451a	0.211949	0.830704	1.19619	0.316296	0.97681	0.610528	0.540058	0.602915
hsa-miR-149-5p	0.0792149	0.899481	0.0770288	0.932632	-0.00348914	0.996596	-0.00666038	0.994812
hsa-let-7i-5p	0.0445133	0.91545	-0.817361	0.118213	-0.864434	0.179532	-0.434558	0.181857
hsa-miR-320a-3p	-0.0387886	0.930746	-0.224358	0.684775	-0.183853	0.890587	-0.147167	0.732029
hsa-miR-1301-3p	-0.0276705	0.942018	-0.173333	0.712335	-0.144386	0.890587	-0.0195683	0.985834
hsa-miR-423-5p	-0.0272636	0.944795	-0.0718113	0.89916	-0.0450366	0.996596	-0.082544	0.883373
hsa-miR-1-3p	-0.0448574	0.967187	-0.940911	0.377518	-0.892067	0.602771	-0.147207	0.920635
hsa-let-7e-5p	0.0176969	0.967187	-0.478782	0.305849	-0.49316	0.400829	-0.142461	0.73077
hsa-miR-30d-5p	0.00956357	0.973468	-0.4602	0.108234	-0.465947	0.186381	-0.165656	0.507167
hsa-let-7c-5p	0.018234	0.975684	-0.0486535	0.944061	-0.0561302	0.996596	-0.0115173	0.994042
hsa-miR-144-5p	0.0284325	0.976181	0.494018	0.742843	0.470535	0.890587	0.268311	0.875241
hsa-miR-15a-5p	-0.00494458	0.98075	0.104579	0.820989	0.105974	0.941055	-0.00558656	0.994042
