# Supplementary material for: Multi-omic analysis of SDHB-deficient pheochromocytomas and paragangliomas identifies metastasis and treatment-related molecular profiles
Source: Nat Commun. 2025 Mar 17;16:2632. doi: 10.1038/s41467-025-57595-y (PMC11914184; doi:10.1038/s41467-025-57595-y)
Supplement: Supplementary file 12 — Source data [file 41467_2025_57595_MOESM12_ESM.xlsx]

## Sheet: Fig1abc
TumourID	Clinical behaviour	Location of primary PCPG	Primary_Location_Simplified	WGS	WTS	Methylation	small-RNA	snATAC	snRNA-Seq	C-circle
E019-P1	Primary (short follow up)	Extraadrenal - abdominal - para-aortic/organ of zuckerkandl	Extraadrenal_abdominal	Y	Y	Y	Y	N	Y	Y
E120-P1	Primary (metastasis reported)	Extraadrenal - abdominal - para-aortic/organ of zuckerkandl	Extraadrenal_abdominal	Y	Y	Y	Y	N	N	Y
E121-M1	Metastasis	Multiple (Extraadrenal - abdominal - bladder, Extraadrenal - abdominal - para-aortic/organ of zuckerkandl) (Source of metastasis unknown)	Extraadrenal_abdominal	Y	Y	Y	Y	N	N	Y
E122-R1	Local recurrence (metastasis reported)	Extraadrenal - abdominal - bladder	Extraadrenal_bladder	Y	Y	Y	Y	N	N	Y
E122-R2	Local recurrence (metastasis reported)	Extraadrenal - abdominal - bladder	Extraadrenal_bladder	Y	Y	Y	Y	N	N	Y
E123-M1	Metastasis	Extraadrenal - abdominal - para-aortic/organ of zuckerkandl	Extraadrenal_abdominal	Y	Y	Y	Y	Y	Y	Y
E125-P1	Non-metastatic primary	Extraadrenal - abdominal - para-aortic/organ of zuckerkandl	Extraadrenal_abdominal	Y	Y	Y	Y	N	N	Y
E126-P1	Non-metastatic primary	Extraadrenal - abdominal - retroperitoneal	Extraadrenal_abdominal	Y	Y	Y	Y	N	N	Y
E127-P1	Non-metastatic primary	Extraadrenal - abdominal - retroperitoneal	Extraadrenal_abdominal	Y	Y	Y	Y	N	N	Y
E128-P1	Non-metastatic primary	Extraadrenal - thoracic - right ventricular PGL	Extraadrenal_thoracic	Y	Y	Y	Y	N	N	Y
E128-P2	Non-metastatic primary	Extraadrenal - abdominal - Aortocaval	Extraadrenal_abdominal	Y	Y	Y	Y	N	N	Y
E129-P1	Non-metastatic primary	Adrenal - right	Adrenal_right	Y	Y	Y	Y	N	N	Y
E130-P1	Non-metastatic primary	Extraadrenal - abdominal - para-aortic/organ of zuckerkandl	Extraadrenal_abdominal	Y	Y	Y	Y	N	N	Y
E131-P1	Non-metastatic primary	Extraadrenal - thoracic - right - Paraspinal	Extraadrenal_thoracic	Y	Y	Y	Y	N	N	Y
E132-M1	Metastasis	Extraadrenal - abdominal - bladder	Extraadrenal_bladder	Y	Y	Y	Y	N	N	N
E132-R1	Metastatic local recurrence	Extraadrenal - abdominal - bladder	Extraadrenal_bladder	Y	Y	Y	Y	N	N	N
E133-P1	Non-metastatic primary	Extraadrenal - abdominal - retroduodenal	Extraadrenal_abdominal	Y	Y	Y	Y	N	N	Y
E134-P1	Non-metastatic primary	Extraadrenal - head & neck - carotid - right	Head_neck	Y	Y	Y	Y	N	N	Y
E135-P1	Non-metastatic primary	Extraadrenal - head & neck - carotid - left	Head_neck	Y	Y	Y	Y	N	N	N
E136-P1	Non-metastatic primary	Extraadrenal - abdominal - retroperitoneal	Extraadrenal_abdominal	Y	Y	Y	Y	N	N	Y
E136-P2	Non-metastatic primary	Extraadrenal - abdominal - aortocaval	Extraadrenal_abdominal	Y	Y	Y	Y	N	N	Y
E138-P1	Non-metastatic primary	Extraadrenal - head & neck - carotid - left	Head_neck	Y	Y	Y	Y	N	N	Y
E140-P1	Primary (metastasis reported)	Adrenal - right	Adrenal	Y	Y	Y	Y	Y	Y	Y
E141-P1	Primary (short follow up)	Extraadrenal - abdominal - para-aortic/organ of zuckerkandl	Extraadrenal_abdominal	Y	Y	Y	Y	N	N	Y
E142-P1	Primary (metastasis reported)	Adrenal - left	Adrenal	Y	Y	Y	Y	N	N	Y
E143-M1	Metastasis	Extraadrenal - abdominal - renal artery - left	Extraadrenal_abdominal	Y	Y	Y	Y	N	Y	Y
E143-M2	Metastasis	Extraadrenal - abdominal - renal artery - left	Extraadrenal_abdominal	Y	Y	Y	Y	N	N	Y
E143-P1	Metastatic primary	Extraadrenal - abdominal - renal artery - left	Extraadrenal_abdominal	Y	Y	Y	Y	N	N	Y
E144-P1	Non-metastatic primary	Extraadrenal - abdominal - left renal mass	Extraadrenal_abdominal	Y	N	Y	N	N	N	Y
E146-M1	Metastasis	Extraadrenal - abdominal - retroperitoneal	Extraadrenal_abdominal	Y	Y	Y	Y	N	N	Y
E146-P1	Metastatic primary	Extraadrenal - abdominal - retroperitoneal	Extraadrenal_abdominal	Y	Y	Y	Y	Y	Y	Y
E147-P1	Non-metastatic primary	Extraadrenal - abdominal - aortocaval	Extraadrenal_abdominal	Y	Y	Y	Y	N	N	Y
E148-P1	Non-metastatic primary	Extraadrenal - thoracic - right innominate	Extraadrenal_thoracic	Y	Y	Y	Y	N	N	Y
E149-P1	Primary (metastasis reported)	Extraadrenal - head & neck - carotid - left	Head_neck	Y	Y	Y	N	N	N	Y
E150-P1	Primary (metastasis reported)	Extraadrenal - abdominal - retroperitoneal	Extraadrenal_abdominal	Y	Y	Y	Y	N	N	Y
E151-P1	Primary (metastasis reported)	Extraadrenal - abdominal - aortocaval	Extraadrenal_abdominal	Y	Y	Y	Y	N	N	Y
E152-P1	Primary (short follow up)	Extraadrenal - abdominal - retropancreatic	Extraadrenal_abdominal	Y	Y	Y	Y	N	N	Y
E153-P1	Primary (short follow up)	Extraadrenal - abdominal - periadrenal - right	Extraadrenal_abdominal	Y	Y	Y	Y	N	N	Y
E155-P1	Non-metastatic primary	Extraadrenal - thoracic - paraortic	Extraadrenal_thoracic	Y	Y	Y	Y	N	N	Y
E156-P1	Primary (short follow up)	Extraadrenal - abdominal - bladder	Extraadrenal_bladder	Y	Y	Y	Y	Y	Y	Y
E157-P1	Non-metastatic primary	Extraadrenal - abdominal - pelvic	Extraadrenal_abdominal	Y	Y	Y	Y	N	N	Y
E158-M1	Metastasis	Extraadrenal - abdominal - renal upper pole - right	Extraadrenal_abdominal	Y	Y	Y	Y	N	N	N
E158-P1	Metastatic primary	Extraadrenal - abdominal - renal upper pole - right	Extraadrenal_abdominal	Y	Y	Y	Y	N	N	Y
E159-M1	Metastasis	Extraadrenal - abdominal - bladder	Extraadrenal_bladder	Y	Y	Y	Y	N	N	Y
E159-M2	Metastasis	Extraadrenal - abdominal - bladder	Extraadrenal_bladder	Y	Y	Y	Y	N	N	Y
E159-P1	Metastatic primary	Extraadrenal - abdominal - bladder	Extraadrenal_bladder	Y	N	Y	N	N	N	Y
E159-P2	Primary (metastasis reported)	Extraadrenal - thoracic - paraspinal pleural	Extraadrenal_thoracic	Y	Y	Y	Y	N	N	N
E160-P1	Primary (metastasis reported)	Extraadrenal - head & neck - carotid - right	Head_neck	Y	Y	Y	Y	N	N	Y
E161-P1	Primary (metastasis reported)	Extraadrenal - abdominal - retroperitoneal - right	Extraadrenal_abdominal	Y	Y	Y	Y	N	N	Y
E162-P1	Non-metastatic primary	Extraadrenal - head & neck - carotid - right	Head_neck	Y	Y	Y	Y	N	N	Y
E163-P1	Non-metastatic primary	Extraadrenal - head & neck - nasopharyngeal	Head_neck	Y	Y	Y	Y	N	N	Y
E164-P1	Primary (metastasis reported)	Extraadrenal - abdominal - iliac bifurcation - Left	Extraadrenal_abdominal	Y	Y	Y	Y	N	N	Y
E165-P1	Non-metastatic primary	Extraadrenal - abdominal - retroperitoneal	Extraadrenal_abdominal	Y	Y	Y	Y	N	N	Y
E166-M1	Metastasis	Extraadrenal - abdominal - renal artery - left	Extraadrenal_abdominal	Y	Y	Y	Y	Y	Y	Y
E167-M1	Metastasis	Adrenal - left	Adrenal_left	Y	Y	Y	Y	N	N	Y
E167-M2	Metastasis	Adrenal - left	Adrenal_left	Y	Y	N	Y	N	N	Y
E168-P1	Primary (short follow up)	Adrenal - left	Adrenal_left	Y	Y	Y	Y	N	N	Y
E169-M1	Metastasis	Extraadrenal - abdominal - para-aortic	Extraadrenal_thoracic	Y	Y	Y	Y	N	N	Y
E169-M2	Metastasis	Extraadrenal - abdominal - para-aortic	Extraadrenal_thoracic	Y	Y	Y	Y	N	N	Y
E170-P1	Primary (metastasis reported)	Extraadrenal - abdominal - retroperitoneal	Extraadrenal_bladder	Y	Y	Y	Y	N	N	Y
E171-M1	Metastasis	Extraadrenal - abdominal - retroperitoneal - behind the neck of the pancreas	Extraadrenal_abdominal	Y	Y	Y	Y	Y	Y	Y
E179-P1	Primary (metastasis reported)	Extraadrenal - head & neck - vegus nerve - left	Head_neck	Y	Y	Y	Y	N	N	Y
E180-P1	Non-metastatic primary	Extraadrenal - abdominal - retroperitoneal	Extraadrenal_abdominal	Y	Y	Y	Y	N	N	Y
E182-P1	Non-metastatic primary	Extraadrenal - abdominal - retroperitoneal	Extraadrenal_abdominal	Y	Y	Y	Y	N	N	Y
E183-P1	Non-metastatic primary	Extraadrenal - abdominal - retroperitoneal	Extraadrenal_abdominal	Y	Y	Y	Y	N	N	Y
E184-P1	Non-metastatic primary	Extraadrenal - abdominal - retroperitoneal	Extraadrenal_abdominal	Y	Y	Y	Y	N	N	Y
E185-P1	Non-metastatic primary	Extraadrenal - head & neck - carotid	Head_neck	Y	Y	Y	Y	N	N	Y
E186-P1	Non-metastatic primary	Extraadrenal - head & neck - carotid	Head_neck	Y	Y	Y	Y	N	N	Y
E188-P1	Primary (metastasis reported)	Extraadrenal - abdominal - retroperitoneal	Extraadrenal_abdominal	Y	Y	Y	Y	Y	N	Y
E189-P1	Primary (metastasis reported)	Extraadrenal - abdominal - retroperitoneal	Extraadrenal_abdominal	Y	Y	Y	Y	N	N	Y
E190-P1	Non-metastatic primary	Extraadrenal - abdominal - retroperitoneal	Extraadrenal_abdominal	Y	Y	Y	Y	N	N	Y
E192-P1	Non-metastatic primary	Extraadrenal - abdominal - retroperitoneal	Extraadrenal_abdominal	Y	Y	Y	Y	N	N	Y
E193-R1	Local recurrence (metastasis reported)	Extraadrenal - abdominal - bladder	Extraadrenal_bladder	Y	Y	Y	Y	N	N	Y
E195-P1	Primary (metastasis reported)	Extraadrenal - head & neck - carotid	Head_neck	Y	Y	Y	Y	N	N	Y
E196-P1	Non-metastatic primary	Extraadrenal - head & neck - carotid	Head_neck	Y	Y	Y	Y	N	N	Y
E197-M1	Metastasis	Extraadrenal - abdominal	Extraadrenal_abdominal	Y	Y	Y	Y	Y	Y	Y
E198-P1	Non-metastatic primary	Extraadrenal - head & neck - carotid	Head_neck	Y	Y	Y	Y	N	N	Y
E199-R1	Local recurrence (metastasis reported)	Extraadrenal - abdominal - retroperitoneal	Extraadrenal_abdominal	Y	Y	Y	Y	N	N	Y
E200-P1	Primary (metastasis reported)	Extraadrenal - abdominal - retroperitoneal	Extraadrenal_abdominal	Y	Y	Y	Y	Y	N	Y
E201-P1	Primary (metastasis reported)	Extraadrenal - abdominal - retroperitoneal	Extraadrenal_abdominal	Y	Y	Y	Y	Y	N	Y
E202-P1	Primary (short follow up)	Extraadrenal - abdominal - bladder	Extraadrenal_bladder	Y	Y	Y	Y	N	N	Y
E203-P1	Primary (short follow up)	Extraadrenal - abdominal - retroperitoneal - aortocaval	Extraadrenal_abdominal	Y	Y	Y	Y	N	N	Y
E204-M1	Metastasis	Extraadrenal - abdominal - retroperitoneal - IVC involvement	Extraadrenal_abdominal	Y	Y	Y	Y	N	N	Y
E223-P1	Non-metastatic primary	Extraadrenal - abdominal - para-aortic/organ of zuckerkandl	Extraadrenal_abdominal	Y	Y	Y	Y	N	N	Y
E224-P1	Non-metastatic primary	Extraadrenal - abdominal - retroperitoneal	Extraadrenal_abdominal	Y	Y	Y	Y	N	N	Y
E225-M1	Metastasis	Extraadrenal - abdominal - retroperitoneal	Extraadrenal_abdominal	Y	Y	Y	Y	N	N	Y
E225-P1	Metastatic primary	Extraadrenal - abdominal - retroperitoneal	Extraadrenal_abdominal	Y	Y	Y	Y	Y	Y	Y
E226-P1	Non-metastatic primary	Extraadrenal - abdominal - para-adrenal	Extraadrenal_abdominal	Y	Y	Y	Y	N	N	Y
E228-P1	Non-metastatic primary	Extraadrenal - abdominal - retroperitoneal	Extraadrenal_abdominal	Y	Y	Y	Y	N	N	Y
E229-P1	Non-metastatic primary	Extraadrenal - abdominal - para-aortic/organ of zuckerkandl (Inter aortico-cave)	Extraadrenal_abdominal	Y	Y	Y	Y	N	N	Y
E229-P2	Non-metastatic primary	Extraadrenal - abdominal - retrohepatic	Extraadrenal_abdominal	Y	Y	Y	Y	N	N	Y
E230-P1	Non-metastatic primary	Extraadrenal - abdominal - para-aortic/organ of zuckerkandl	Extraadrenal_abdominal	Y	Y	Y	Y	N	N	Y
E231-P1	Primary (metastasis reported)	Extraadrenal - abdominal - retroperitoneal	Extraadrenal_abdominal	Y	Y	Y	Y	N	N	Y
E233-P1	Non-metastatic primary	Extraadrenal - abdominal - retroperitoneal	Extraadrenal_abdominal	Y	N	Y	N	N	N	Y

## Sheet: Fig1d
PatientID	AAold	AApos_Start	AApos_End	AAnew	Type	Age_dx	Clinvar	tumour_metastasised
E019	Val	140	140	Phe	Missense	76	Pathogenic/Likely pathogenic	Short follow-up/No Data
E120	Arg	90	90	*	Stop	33	Pathogenic	Yes
E121	Leu	65	65	His	Missense	47	Likely pathogenic	Yes
E121	Splice site	67	67	NA	Splice site	47	Likely pathogenic	Yes
E122	Splice donor	181	181	Start__214aa__Insert_22aa__Stop	Splice donor	30	Pathogenic	Yes
E123	Ile	127	127	Ser	Missense	62	Pathogenic/Likely pathogenic	Yes
E125	Splice donor	123	141	Start_123aa__Del_18aa_139aa_Stop	Splice donor	44	Pathogenic	No
E126	Arg	46	46	Gln	Missense	24	Pathogenic/Likely pathogenic	No
E127	Arg	46	46	Gln	Missense	19	Pathogenic/Likely pathogenic	No
E128	Arg	46	46	*	Stop	35	Pathogenic	No
E129	Ile	117	117	Hisfs*5	Frameshift	28	Likely pathogenic	No
E130	Ile	127	127	Ser	Missense	29	Pathogenic/Likely pathogenic	No
E131	Val	140	140	Phe	Missense	27	Pathogenic/Likely pathogenic	No
E132	Arg	115	115	*	Stop	33	Pathogenic	Yes
E133	Arg	46	46	*	Stop	59	Pathogenic	No
E134	Val	140	140	Phe	Missense	13	Pathogenic/Likely pathogenic	No
E135	Arg	46	46	Gln	Missense	35	Pathogenic/Likely pathogenic	No
E136	Ile	127	127	Ser	Missense	13	Pathogenic/Likely pathogenic	No
E138	Ile	127	127	Ser	Missense	54	Pathogenic/Likely pathogenic	No
E140	Ile	127	127	Ser	Missense	47	Pathogenic/Likely pathogenic	Yes
E141	Tyr	61	61	*	Stop	34	Pathogenic	Short follow-up/No Data
E142	Cys	196	196	Tyr	Missense	38	Pathogenic	Yes
E143	Arg	90	90	*	Stop	31	Pathogenic	Yes
E144	Arg	90	90	*	Stop	61	Pathogenic	No
E146	Arg	46	46	*	Stop	41	Pathogenic	Yes
E147	Arg	90	90	*	Stop	15	Pathogenic	No
E148	Val	140	140	Phe	Missense	49	Pathogenic/Likely pathogenic	No
E149	Val	140	140	Phe	Missense	17	Pathogenic/Likely pathogenic	Yes
E150	Val	140	140	Phe	Missense	NA	Pathogenic/Likely pathogenic	Yes
E151	del1_24	1	24	NA	Deletion	34	Pathogenic	Yes
E152	Exons 6 - 8 deletion confirmed -updated 03/03/2022	180	280	NA	Deletion	11	No record	Short follow-up/No Data
E153	Cys	192	192	Arg	Missense	14	Pathogenic	Short follow-up/No Data
E155	Arg	90	90	*	Stop	40	Pathogenic	No
E156	Glu	17	17	*	Stop	64	Pathogenic	Short follow-up/No Data
E157	Arg	46	46	Gln	Missense	30	Pathogenic/Likely pathogenic	No
E158	Val	140	140	Phe	Missense	11	Pathogenic/Likely pathogenic	Yes
E159	Val	140	140	Phe	Missense	12	Pathogenic/Likely pathogenic	Yes
E160	Arg	242	242	His	Missense	14	Pathogenic/Likely pathogenic	Yes
E161	Arg	230	230	His	Missense	52	Pathogenic/Likely pathogenic	Yes
E162	Glu	175	175	Lysfs*45	Frameshift	37	No record	No
E163	Arg	230	230	His	Missense	53	Pathogenic/Likely pathogenic	No
E164	del1_24	1	24	NA	Deletion	9	Pathogenic	Yes
E165	Arg	46	46	*	Stop	11	Pathogenic	No
E166	Splice donor	30	67	Start_24aa__Insert65aa__OutOfFrame_37aa__Stop	Splice donor	41	Pathogenic/Likely pathogenic	Yes
E167	Arg	46	46	*	Stop	18	Pathogenic	Yes
E168	Tyr	61	61	*	Stop	16	Pathogenic	Short follow-up/No Data
E169	Pro	197	197	Arg	Missense	37	Pathogenic/Likely pathogenic	Yes
E170	Ile	127	127	Ser	Missense	18	Pathogenic/Likely pathogenic	Yes
E171	Ile	246	246	Phe	Missense	12	Pathogenic	Yes
E171	Lys	259	259	Arg	Missense	12	Pathogenic	Yes
E179	Lys	167	167	*	Stop	21	Pathogenic	Yes
E180	Splice donor	30	67	Start_24aa__Insert65aa__OutOfFrame_37aa__Stop	Splice donor	22	Pathogenic/Likely pathogenic	No
E182	Arg	242	242	His	Missense	36	Pathogenic/Likely pathogenic	No
E183	Arg	46	46	*	Stop	20	Pathogenic	No
E184	Arg	46	46	*	Stop	23	Pathogenic	No
E185	Arg	90	90	*	Stop	18	Pathogenic	No
E186	Arg	242	242	Cys	Missense	70	Pathogenic	No
E188	Arg	230	230	His	Missense	35	Pathogenic/Likely pathogenic	Yes
E189	Pro	56	56	delYfs*5	Frameshift	38	Pathogenic	Yes
E190	Arg	46	46	*	Stop	13	Pathogenic	No
E192	del1_66	1	66	NA	Deletion	19	No record	No
E193	Gly	96	96	Asp	Missense	43	Conflicting interpretations of pathogenicity (VUS-Pathogenic)	Yes
E195	Arg	230	230	Cys	Missense	26	Pathogenic	Yes
E196	Trp	200	200	Cys	Missense	51	Pathogenic	No
E197	del1_24	1	24	NA	Deletion	47	Pathogenic	Yes
E198	Trp	200	200	Cys	Missense	57	Pathogenic	No
E199	Leu	207	207	Argfs*14	Frameshift	19	Pathogenic	Yes
E200	del1_24	1	24	NA	Deletion	65	Pathogenic	Yes
E201	del1_24	1	24	NA	Deletion	30	Pathogenic	Yes
E202	Ile	127	127	Ser	Missense	NA	Pathogenic/Likely pathogenic	Short follow-up/No Data
E203	Val	140	140	Phe	Missense	NA	Pathogenic/Likely pathogenic	Short follow-up/No Data
E204	Arg	242	242	His	Missense	NA	Pathogenic/Likely pathogenic	Yes
E223	Glu	228	228	Glyfs*27	Frameshift	15	Pathogenic	No
E224	Arg	90	90	*	Stop	35	Pathogenic	No
E225	Asp	64	64	Thrfs*13	Frameshift	59	Pathogenic	Yes
E226	Arg	90	90	*	Stop	14	Pathogenic	No
E228	Arg	230	230	His	Missense	43	Pathogenic/Likely pathogenic	No
E229	Arg	230	230	His	Missense	25	Pathogenic/Likely pathogenic	No
E230	Arg	46	46	Gln	Missense	61	Pathogenic/Likely pathogenic	No
E231	Arg	46	46	Gln	Missense	55	Pathogenic/Likely pathogenic	Yes
E233	Gly	69	69	Cys	Missense	40	Uncertain significance​	No

## Sheet: Fig2a
Sample	Alias	Dataset	Genotype	Subtype	UMAP1	UMAP2
TCGA-P7-A5NX-01	TCGA-P7-A5NX-01	TCGA	Unknown	C2B1 (MAX)	1.2312	2.43391
TCGA-P7-A5NY-01	TCGA-P7-A5NY-01	TCGA	RET	C2A (Kinase)	1.58701	4.44698
TCGA-P7-A5NY-05	TCGA-P7-A5NY-05	TCGA	RET	C2A (Kinase)	1.82048	5.02101
TCGA-P8-A5KC-01	TCGA-P8-A5KC-01	TCGA	MAML3	C2B2 (MAML3)	-1.58002	6.04064
TCGA-P8-A5KC-11	NA	TCGA	Normal	Normal	-1.17967	3.99026
TCGA-P8-A5KD-01	TCGA-P8-A5KD-01	TCGA	HRAS	C2A (Kinase)	2.23769	5.27501
TCGA-P8-A5KD-11	NA	TCGA	Normal	Normal	-1.1596	3.99753
TCGA-P8-A6RX-01	TCGA-P8-A6RX-01	TCGA	VHL	C1B1 (VHL)	-0.684664	0.565033
TCGA-P8-A6RY-01	TCGA-P8-A6RY-01	TCGA	Unknown	C2B1 (MAX)	1.10649	2.29832
TCGA-PR-A5PF-01	TCGA-PR-A5PF-01	TCGA	MAML3	C2B2 (MAML3)	-1.71023	6.03605
TCGA-PR-A5PG-01	TCGA-PR-A5PG-01	TCGA	HRAS	C2A (Kinase)	1.7764	4.7781
TCGA-PR-A5PH-01	TCGA-PR-A5PH-01	TCGA	MAML3	C2B2 (MAML3)	-1.63396	5.96939
TCGA-QR-A6GO-01	TCGA-QR-A6GO-01	TCGA	Unknown	C2A (Kinase)	0.776633	4.87125
TCGA-QR-A6GR-01	TCGA-QR-A6GR-01	TCGA	Unknown	C2C (Cortical admixture)	-0.335596	4.57887
TCGA-QR-A6GS-01	TCGA-QR-A6GS-01	TCGA	NF1	C2A (Kinase)	1.57363	5.16416
TCGA-QR-A6GT-01	TCGA-QR-A6GT-01	TCGA	SDHB	C1A2 (SDHx-HN)	-2.0607	-5.45116
TCGA-QR-A6GU-01	TCGA-QR-A6GU-01	TCGA	SDHD	C1A1 (SDHx)	-1.68846	-6.51095
TCGA-QR-A6GW-01	TCGA-QR-A6GW-01	TCGA	HRAS	C2A (Kinase)	2.49019	5.01804
TCGA-QR-A6GX-01	TCGA-QR-A6GX-01	TCGA	SDHB	C1A1 (SDHx)	-1.91478	-6.51919
TCGA-QR-A6GY-01	TCGA-QR-A6GY-01	TCGA	Unknown	C2B1 (MAX)	0.936119	3.40514
TCGA-QR-A6GZ-05	TCGA-QR-A6GZ-05	TCGA	VHL	C1B1 (VHL)	-0.693895	0.859804
TCGA-QR-A6H0-01	TCGA-QR-A6H0-01	TCGA	SDHB	C1A1 (SDHx)	-0.76937	-4.6899
TCGA-QR-A6H1-01	TCGA-QR-A6H1-01	TCGA	RET	C2A (Kinase)	1.11907	4.87083
TCGA-QR-A6H2-01	TCGA-QR-A6H2-01	TCGA	Unknown	C2B1 (MAX)	0.353562	4.93359
TCGA-QR-A6H3-01	TCGA-QR-A6H3-01	TCGA	SDHB	C1A1 (SDHx)	-0.694188	-4.67507
TCGA-QR-A6H4-01	TCGA-QR-A6H4-01	TCGA	Unknown	C2A (Kinase)	1.40651	5.83866
TCGA-QR-A6H5-01	TCGA-QR-A6H5-01	TCGA	VHL	C1B1 (VHL)	-0.869052	0.856963
TCGA-QR-A6H6-01	TCGA-QR-A6H6-01	TCGA	SDHB	C1A1 (SDHx)	-0.644504	-6.32431
TCGA-QR-A6ZZ-01	TCGA-QR-A6ZZ-01	TCGA	VHL	C1B1 (VHL)	-0.747205	1.00874
TCGA-QR-A700-01	TCGA-QR-A700-01	TCGA	Unknown	C2B1 (MAX)	1.33937	5.15813
TCGA-QR-A702-01	TCGA-QR-A702-01	TCGA	NF1	C2A (Kinase)	1.96188	3.4017
TCGA-QR-A703-01	TCGA-QR-A703-01	TCGA	VHL	C1B1 (VHL)	-0.626146	0.883341
TCGA-QR-A705-01	TCGA-QR-A705-01	TCGA	Unknown	C1A1 (SDHx)	-2.0879	-5.98677
TCGA-QR-A706-01	TCGA-QR-A706-01	TCGA	Unknown	C1B1 (VHL)	-0.597254	1.15219
TCGA-QR-A707-01	TCGA-QR-A707-01	TCGA	NF1	C2A (Kinase)	2.15766	3.49223
TCGA-QR-A708-01	TCGA-QR-A708-01	TCGA	Unknown	C2B1 (MAX)	0.956752	4.6153
TCGA-QR-A70A-01	TCGA-QR-A70A-01	TCGA	Unknown	C2B1 (MAX)	0.849067	2.01972
TCGA-QR-A70C-01	TCGA-QR-A70C-01	TCGA	Unknown	C2B2 (MAML3)	-1.6696	5.8718
TCGA-QR-A70D-01	TCGA-QR-A70D-01	TCGA	SDHB	C1A1 (SDHx)	-0.62655	-5.82389
TCGA-QR-A70E-01	TCGA-QR-A70E-01	TCGA	Unknown	C2B1 (MAX)	1.01664	1.41507
TCGA-QR-A70G-01	TCGA-QR-A70G-01	TCGA	Unknown	C2C (Cortical admixture)	-0.296718	3.67403
TCGA-QR-A70H-01	TCGA-QR-A70H-01	TCGA	MAML3	C2B2 (MAML3)	-1.70854	5.98028
TCGA-QR-A70I-01	TCGA-QR-A70I-01	TCGA	Unknown	C1A1 (SDHx)	-1.49497	-6.62192
TCGA-QR-A70J-01	TCGA-QR-A70J-01	TCGA	NF1	C1B1 (VHL)	-0.962579	0.756907
TCGA-QR-A70K-01	TCGA-QR-A70K-01	TCGA	Unknown	C2A (Kinase)	1.67288	4.34124
TCGA-QR-A70M-01	TCGA-QR-A70M-01	TCGA	HRAS	C2A (Kinase)	0.755852	4.62884
TCGA-QR-A70N-01	TCGA-QR-A70N-01	TCGA	VHL	C1B1 (VHL)	-0.826674	1.00845
TCGA-QR-A70O-01	TCGA-QR-A70O-01	TCGA	Unknown	C2A (Kinase)	1.10509	4.16451
TCGA-QR-A70P-01	TCGA-QR-A70P-01	TCGA	SDHB	C1A1 (SDHx)	-0.505125	-7.26274
TCGA-QR-A70Q-01	TCGA-QR-A70Q-01	TCGA	Unknown	C1A1 (SDHx)	-2.14859	-5.94984
TCGA-QR-A70R-01	TCGA-QR-A70R-01	TCGA	Unknown	C2B1 (MAX)	-1.28666	5.60137
TCGA-QR-A70T-01	TCGA-QR-A70T-01	TCGA	Unknown	C2B1 (MAX)	1.1768	2.32657
TCGA-QR-A70U-01	TCGA-QR-A70U-01	TCGA	Unknown	C2A (Kinase)	1.44285	4.16392
TCGA-QR-A70V-01	TCGA-QR-A70V-01	TCGA	NF1	C2A (Kinase)	2.11238	3.53856
TCGA-QR-A70W-01	TCGA-QR-A70W-01	TCGA	HRAS	C2A (Kinase)	1.42652	4.08075
TCGA-QR-A70X-01	TCGA-QR-A70X-01	TCGA	Unknown	C2C (Cortical admixture)	-0.30147	3.93262
TCGA-QR-A7IN-01	TCGA-QR-A7IN-01	TCGA	EPAS1	C1B2 (EPAS1)	0.0540942	1.46465
TCGA-QR-A7IP-01	TCGA-QR-A7IP-01	TCGA	SDHB	C1A1 (SDHx)	0.104084	-5.56133
TCGA-QT-A5XJ-01	TCGA-QT-A5XJ-01	TCGA	Unknown	C1A1 (SDHx)	-0.742477	-5.19033
TCGA-QT-A5XK-01	TCGA-QT-A5XK-01	TCGA	RET	C2A (Kinase)	2.18623	5.18963
TCGA-QT-A5XL-01	TCGA-QT-A5XL-01	TCGA	EPAS1	C1B1 (VHL)	-0.707447	0.686978
TCGA-QT-A5XM-01	TCGA-QT-A5XM-01	TCGA	RET	C2A (Kinase)	1.52358	5.2466
TCGA-QT-A5XN-01	TCGA-QT-A5XN-01	TCGA	NGFR	C2A (Kinase)	1.97636	4.2427
TCGA-QT-A5XO-01	TCGA-QT-A5XO-01	TCGA	Unknown	C2C (Cortical admixture)	1.11895	3.89031
TCGA-QT-A5XP-01	TCGA-QT-A5XP-01	TCGA	Unknown	C2A (Kinase)	1.33787	5.67932
TCGA-QT-A69Q-01	TCGA-QT-A69Q-01	TCGA	Unknown	C2B1 (MAX)	0.413583	3.15374
TCGA-QT-A7U0-01	TCGA-QT-A7U0-01	TCGA	EPAS1	C1B2 (EPAS1)	0.184472	1.70797
TCGA-RM-A68T-01	TCGA-RM-A68T-01	TCGA	Unknown	C1A2 (SDHx-HN)	-1.20362	-4.0794
TCGA-RM-A68W-01	TCGA-RM-A68W-01	TCGA	Unknown	C1A1 (SDHx)	-1.13116	-4.40573
TCGA-RT-A6Y9-01	TCGA-RT-A6Y9-01	TCGA	Unknown	C2B1 (MAX)	1.3804	2.41868
TCGA-RT-A6YA-01	TCGA-RT-A6YA-01	TCGA	NF1	C2A (Kinase)	1.09778	4.99621
TCGA-RT-A6YC-01	TCGA-RT-A6YC-01	TCGA	BRAF	C2A (Kinase)	2.02585	5.68532
TCGA-RW-A67V-01	TCGA-RW-A67V-01	TCGA	Unknown	C2B1 (MAX)	0.648155	4.31333
TCGA-RW-A67W-01	TCGA-RW-A67W-01	TCGA	Unknown	C2A (Kinase)	0.519743	4.8081
TCGA-RW-A67X-01	TCGA-RW-A67X-01	TCGA	VHL	C1B1 (VHL)	-1.16055	0.715103
TCGA-RW-A67Y-01	TCGA-RW-A67Y-01	TCGA	NF1	C2A (Kinase)	2.29308	3.63201
TCGA-RW-A680-01	TCGA-RW-A680-01	TCGA	SDHB	C1A1 (SDHx)	-0.966737	-6.939
TCGA-RW-A681-01	TCGA-RW-A681-01	TCGA	CSDE1	C2B1 (MAX)	1.98941	3.05013
TCGA-RW-A684-01	TCGA-RW-A684-01	TCGA	Unknown	C2A (Kinase)	0.620108	4.44566
TCGA-RW-A685-01	TCGA-RW-A685-01	TCGA	NF1	C2C (Cortical admixture)	-0.343277	3.75693
TCGA-RW-A686-01	TCGA-RW-A686-01	TCGA	MAML3	C2B2 (MAML3)	-1.63934	5.87986
TCGA-RW-A686-06	TCGA-RW-A686-06	TCGA	MAML3	C2B2 (MAML3)	-1.52691	5.85191
TCGA-RW-A688-01	TCGA-RW-A688-01	TCGA	NF1	C2A (Kinase)	2.38705	3.67393
TCGA-RW-A689-01	TCGA-RW-A689-01	TCGA	NF1	C2A (Kinase)	0.882326	5.0132
TCGA-RW-A68A-01	TCGA-RW-A68A-01	TCGA	RET	C2A (Kinase)	1.55949	4.38963
TCGA-RW-A68B-01	TCGA-RW-A68B-01	TCGA	RET	C2A (Kinase)	1.51765	4.41431
TCGA-RW-A68C-01	TCGA-RW-A68C-01	TCGA	Unknown	C1B1 (VHL)	-0.825039	0.675347
TCGA-RW-A68D-01	TCGA-RW-A68D-01	TCGA	EPAS1	C2B1 (MAX)	1.02309	1.69824
TCGA-RW-A68F-01	TCGA-RW-A68F-01	TCGA	SDHD	C2B1 (MAX)	-1.72574	-6.46064
TCGA-RW-A68G-01	TCGA-RW-A68G-01	TCGA	Unknown	C2C (Cortical admixture)	-0.463685	4.07636
TCGA-RW-A7CZ-01	TCGA-RW-A7CZ-01	TCGA	SDHD	C1A1 (SDHx)	-1.04164	-6.15454
TCGA-RW-A7D0-01	TCGA-RW-A7D0-01	TCGA	NF1	C2A (Kinase)	1.39611	5.82599
TCGA-RW-A8AZ-01	TCGA-RW-A8AZ-01	TCGA	MAML3	C2B2 (MAML3)	-1.65762	6.04841
TCGA-RX-A8JQ-01	TCGA-RX-A8JQ-01	TCGA	BRAF	C2A (Kinase)	2.12378	5.408
TCGA-S7-A7WL-01	TCGA-S7-A7WL-01	TCGA	NF1	C2A (Kinase)	0.979975	5.26624
TCGA-S7-A7WM-01	TCGA-S7-A7WM-01	TCGA	NF1	C2A (Kinase)	1.97021	5.80635
TCGA-S7-A7WN-01	TCGA-S7-A7WN-01	TCGA	HRAS	C2A (Kinase)	2.07587	5.52358
TCGA-S7-A7WO-01	TCGA-S7-A7WO-01	TCGA	Unknown	C2C (Cortical admixture)	-1.00406	4.10829
TCGA-S7-A7WP-01	TCGA-S7-A7WP-01	TCGA	Unknown	C1B1 (VHL)	-0.494235	0.749002
TCGA-S7-A7WQ-01	TCGA-S7-A7WQ-01	TCGA	VHL	C1B1 (VHL)	-0.840905	0.433337
TCGA-S7-A7WR-01	TCGA-S7-A7WR-01	TCGA	HRAS	C2A (Kinase)	2.18038	5.69496
TCGA-S7-A7WT-01	TCGA-S7-A7WT-01	TCGA	CSDE1	C2B1 (MAX)	1.05696	4.35579
TCGA-S7-A7WU-01	TCGA-S7-A7WU-01	TCGA	Unknown	C2B1 (MAX)	1.32216	2.23707
TCGA-S7-A7WV-01	TCGA-S7-A7WV-01	TCGA	MAX	C1A2 (SDHx-HN)	-1.39547	0.983531
TCGA-S7-A7WW-01	TCGA-S7-A7WW-01	TCGA	Unknown	C2C (Cortical admixture)	-0.306166	3.49139
TCGA-S7-A7WX-01	TCGA-S7-A7WX-01	TCGA	NF1	C2A (Kinase)	1.67833	5.98291
TCGA-S7-A7X0-01	TCGA-S7-A7X0-01	TCGA	EPAS1	C1B2 (EPAS1)	-0.0991306	1.29264
TCGA-S7-A7X1-01	TCGA-S7-A7X1-01	TCGA	VHL	C1B1 (VHL)	-0.775731	0.510239
TCGA-S7-A7X2-01	TCGA-S7-A7X2-01	TCGA	Unknown	C2A (Kinase)	1.40735	5.92381
TCGA-SA-A6C2-01	TCGA-SA-A6C2-01	TCGA	Unknown	C2B1 (MAX)	0.599407	1.84007
TCGA-SP-A6QC-01	TCGA-SP-A6QC-01	TCGA	TMEM127	C2A (Kinase)	0.347507	5.37105
TCGA-SP-A6QD-01	TCGA-SP-A6QD-01	TCGA	Unknown	C1A1 (SDHx)	-1.7323	-6.17973
TCGA-SP-A6QF-01	TCGA-SP-A6QF-01	TCGA	HRAS	C2A (Kinase)	0.628332	4.84334
TCGA-SP-A6QG-01	TCGA-SP-A6QG-01	TCGA	SDHB	C1A1 (SDHx)	-0.142918	-5.6078
TCGA-SP-A6QH-01	TCGA-SP-A6QH-01	TCGA	Unknown	C1A2 (SDHx-HN)	-0.397206	1.07397
TCGA-SP-A6QI-01	TCGA-SP-A6QI-01	TCGA	Unknown	C2A (Kinase)	1.00034	4.73032
TCGA-SP-A6QJ-01	TCGA-SP-A6QJ-01	TCGA	HRAS	C2A (Kinase)	0.807787	4.89024
TCGA-SP-A6QK-01	TCGA-SP-A6QK-01	TCGA	RET	C2C (Cortical admixture)	-0.541598	3.93072
TCGA-SQ-A6I4-01	TCGA-SQ-A6I4-01	TCGA	RET	C2A (Kinase)	1.74526	5.58198
TCGA-SQ-A6I4-11	NA	TCGA	Normal	Normal	-1.14553	4.02298
TCGA-SQ-A6I6-01	TCGA-SQ-A6I6-01	TCGA	NF1	C2A (Kinase)	2.22504	3.89958
TCGA-SR-A6MP-01	TCGA-SR-A6MP-01	TCGA	NF1	C2A (Kinase)	1.58755	4.92402
TCGA-SR-A6MQ-01	TCGA-SR-A6MQ-01	TCGA	HRAS	C2A (Kinase)	2.30113	5.15762
TCGA-SR-A6MR-01	TCGA-SR-A6MR-01	TCGA	Unknown	C1B2 (EPAS1)	0.355859	1.24006
TCGA-SR-A6MS-01	TCGA-SR-A6MS-01	TCGA	Unknown	C2B1 (MAX)	0.312792	3.77071
TCGA-SR-A6MT-01	TCGA-SR-A6MT-01	TCGA	Unknown	C2B1 (MAX)	1.58261	2.313
TCGA-SR-A6MU-01	TCGA-SR-A6MU-01	TCGA	Unknown	C2C (Cortical admixture)	-0.23348	4.16702
TCGA-SR-A6MV-01	TCGA-SR-A6MV-01	TCGA	EPAS1	C1B2 (EPAS1)	0.298876	4.45694
TCGA-SR-A6MX-01	TCGA-SR-A6MX-01	TCGA	SDHB	C1A1 (SDHx)	-0.310345	-6.71446
TCGA-SR-A6MX-05	TCGA-SR-A6MX-05	TCGA	SDHB	C1A1 (SDHx)	-0.780222	-5.70738
TCGA-SR-A6MX-06	TCGA-SR-A6MX-06	TCGA	SDHB	C1A1 (SDHx)	-0.231254	-6.66919
TCGA-SR-A6MY-01	TCGA-SR-A6MY-01	TCGA	HRAS	C2A (Kinase)	1.92941	5.72673
TCGA-SR-A6MZ-01	TCGA-SR-A6MZ-01	TCGA	RET	C2C (Cortical admixture)	-0.321311	3.78958
TCGA-SR-A6N0-01	TCGA-SR-A6N0-01	TCGA	Unknown	C2C (Cortical admixture)	-0.585651	3.83636
TCGA-TT-A6YJ-01	TCGA-TT-A6YJ-01	TCGA	NF1	C2A (Kinase)	2.36096	3.52933
TCGA-TT-A6YK-01	TCGA-TT-A6YK-01	TCGA	EGLN1	C1B2 (EPAS1)	-0.0228107	1.32795
TCGA-TT-A6YN-01	TCGA-TT-A6YN-01	TCGA	Unknown	C2A (Kinase)	1.85932	4.34292
TCGA-TT-A6YO-01	TCGA-TT-A6YO-01	TCGA	Unknown	C2C (Cortical admixture)	-1.19753	3.98828
TCGA-TT-A6YP-01	TCGA-TT-A6YP-01	TCGA	VHL	C1B1 (VHL)	-0.564692	0.743594
TCGA-W2-A7H5-01	TCGA-W2-A7H5-01	TCGA	RET	C2A (Kinase)	1.51155	4.33573
TCGA-W2-A7H7-01	TCGA-W2-A7H7-01	TCGA	Unknown	C1A1 (SDHx)	-1.80337	-6.01451
TCGA-W2-A7HA-01	TCGA-W2-A7HA-01	TCGA	RET	C2A (Kinase)	1.87796	4.90298
TCGA-W2-A7HB-01	TCGA-W2-A7HB-01	TCGA	RET	C2A (Kinase)	2.22612	4.12195
TCGA-W2-A7HC-01	TCGA-W2-A7HC-01	TCGA	HRAS	C2A (Kinase)	1.87101	5.93998
TCGA-W2-A7HD-01	TCGA-W2-A7HD-01	TCGA	HRAS	C2A (Kinase)	2.38193	4.70945
TCGA-W2-A7HE-01	TCGA-W2-A7HE-01	TCGA	RET	C2C (Cortical admixture)	-0.384476	3.80824
TCGA-W2-A7HF-01	TCGA-W2-A7HF-01	TCGA	RET	C2A (Kinase)	2.2608	4.39311
TCGA-W2-A7HH-01	TCGA-W2-A7HH-01	TCGA	IDH1	C1B2 (EPAS1)	0.749197	1.96801
TCGA-W2-A7UY-01	TCGA-W2-A7UY-01	TCGA	NF1	C1B2 (EPAS1)	-0.974348	0.860523
TCGA-WB-A80K-01	TCGA-WB-A80K-01	TCGA	MAML3	C2B2 (MAML3)	-1.65433	5.99812
TCGA-WB-A80L-01	TCGA-WB-A80L-01	TCGA	Unknown	C2B1 (MAX)	0.376194	3.39565
TCGA-WB-A80M-01	TCGA-WB-A80M-01	TCGA	CSDE1	C2B1 (MAX)	0.707348	4.18585
TCGA-WB-A80N-01	TCGA-WB-A80N-01	TCGA	HRAS	C2A (Kinase)	2.19058	5.51463
TCGA-WB-A80O-01	TCGA-WB-A80O-01	TCGA	HRAS	C2A (Kinase)	1.96311	6.03943
TCGA-WB-A80P-01	TCGA-WB-A80P-01	TCGA	SDHB	C1A1 (SDHx)	-1.41766	-6.61656
TCGA-WB-A80Q-01	TCGA-WB-A80Q-01	TCGA	MAML3	C2B2 (MAML3)	-1.61862	5.73396
TCGA-WB-A80V-01	TCGA-WB-A80V-01	TCGA	RET	C2A (Kinase)	1.97026	3.63507
TCGA-WB-A80Y-01	TCGA-WB-A80Y-01	TCGA	MAML3	C2B1 (MAX)	1.21272	3.14245
TCGA-WB-A814-01	TCGA-WB-A814-01	TCGA	EPAS1	C1B2 (EPAS1)	-0.161846	1.29662
TCGA-WB-A815-01	TCGA-WB-A815-01	TCGA	Unknown	C2B1 (MAX)	0.479232	3.23313
TCGA-WB-A816-01	TCGA-WB-A816-01	TCGA	Unknown	C2C (Cortical admixture)	-0.491011	3.86972
TCGA-WB-A817-01	TCGA-WB-A817-01	TCGA	MAX	C2C (Cortical admixture)	-0.197434	3.54932
TCGA-WB-A818-01	TCGA-WB-A818-01	TCGA	NF1	C2A (Kinase)	1.99952	5.30541
TCGA-WB-A819-01	TCGA-WB-A819-01	TCGA	RET	C2A (Kinase)	1.78518	5.87045
TCGA-WB-A81A-01	TCGA-WB-A81A-01	TCGA	Unknown	C2B1 (MAX)	1.67788	2.26859
TCGA-WB-A81D-01	TCGA-WB-A81D-01	TCGA	Unknown	C2A (Kinase)	1.97744	5.04232
TCGA-WB-A81E-01	TCGA-WB-A81E-01	TCGA	SDHB	C1A1 (SDHx)	-1.06499	-4.99337
TCGA-WB-A81F-01	TCGA-WB-A81F-01	TCGA	Unknown	C2A (Kinase)	1.83284	5.27206
TCGA-WB-A81G-01	TCGA-WB-A81G-01	TCGA	SDHB	C1A1 (SDHx)	-1.28183	-6.16412
TCGA-WB-A81H-01	TCGA-WB-A81H-01	TCGA	Unknown	C2C (Cortical admixture)	-0.38406	3.77277
TCGA-WB-A81I-01	TCGA-WB-A81I-01	TCGA	Unknown	C2B1 (MAX)	1.24655	2.86716
TCGA-WB-A81J-01	TCGA-WB-A81J-01	TCGA	Unknown	C2A (Kinase)	2.24461	4.25353
TCGA-WB-A81K-01	TCGA-WB-A81K-01	TCGA	Unknown	C2C (Cortical admixture)	-0.0333332	3.60476
TCGA-WB-A81M-01	TCGA-WB-A81M-01	TCGA	CSDE1	C2B1 (MAX)	1.29777	4.00527
TCGA-WB-A81N-01	TCGA-WB-A81N-01	TCGA	NF1	C2A (Kinase)	2.32039	4.7969
TCGA-WB-A81P-01	TCGA-WB-A81P-01	TCGA	NF1	C2A (Kinase)	1.48937	2.90653
TCGA-WB-A81Q-01	TCGA-WB-A81Q-01	TCGA	Unknown	C2A (Kinase)	2.16246	4.79158
TCGA-WB-A81R-01	TCGA-WB-A81R-01	TCGA	HRAS	C2A (Kinase)	2.44364	4.39294
TCGA-WB-A81S-01	TCGA-WB-A81S-01	TCGA	NF1	C2A (Kinase)	2.14318	5.39167
TCGA-WB-A81T-01	TCGA-WB-A81T-01	TCGA	HRAS	C2C (Cortical admixture)	1.58501	5.32642
TCGA-WB-A81V-01	TCGA-WB-A81V-01	TCGA	NF1	C2A (Kinase)	0.219693	4.80324
TCGA-WB-A81W-01	TCGA-WB-A81W-01	TCGA	Unknown	C2A (Kinase)	2.05955	4.6116
TCGA-WB-A820-01	TCGA-WB-A820-01	TCGA	Unknown	C2A (Kinase)	2.57537	5.47315
TCGA-WB-A821-01	TCGA-WB-A821-01	TCGA	EPAS1	C1B2 (EPAS1)	0.0946238	1.5615
TCGA-WB-A822-01	TCGA-WB-A822-01	TCGA	SDHB	C1A2 (SDHx-HN)	-1.8464	-5.74388
TCGA-XG-A823-01	TCGA-XG-A823-01	TCGA	Unknown	C2C (Cortical admixture)	-0.585153	4.54296
P010-RPH-RP	P010-RPH-RP	Flynn	RET	C2A (Kinase)	3.30718	4.9851
VCB-PH-01T	VCB-PH-01T	Flynn	RET	C2A (Kinase)	1.25308	3.41001
VCB-PH-02T	VCB-PH-02T	Flynn	Unknown	C2B1 (MAX)	1.33949	2.4013
VCB-PH-03T	VCB-PH-03T	Flynn	VHL	C1A2 (SDHx-HN)	-1.64792	0.80896
VCB-PH-04T	VCB-PH-04T	Flynn	VHL	C1B1 (VHL)	-0.858914	0.340605
VCB-PH-05T	VCB-PH-05T	Flynn	Unknown	C2B1 (MAX)	1.52926	2.32912
VCB-PH-06T	VCB-PH-06T	Flynn	RET	C2A (Kinase)	1.67397	4.60794
VCB-PH-07T	VCB-PH-07T	Flynn	HRAS	C2A (Kinase)	2.31834	4.05468
VCB-PH-08T	VCB-PH-08T	Flynn	Unknown	C2C (Cortical admixture)	-0.00566709	4.80156
VCB-PH-09T	VCB-PH-09T	Flynn	RET	C2C (Cortical admixture)	-0.822118	4.29387
VCB-PH-10T	VCB-PH-10T	Flynn	NF1	C2A (Kinase)	0.436053	5.07778
VCB-PH-12T	VCB-PH-12T	Flynn	Unknown	C2A (Kinase)	2.20902	3.48328
VCB-PH-13T	VCB-PH-13T	Flynn	VHL	C1B1 (VHL)	-1.1351	0.662117
VCB-PH-14T	VCB-PH-14T	Flynn	VHL	C1B1 (VHL)	3.44361	4.91605
V-PH-01T	V-PH-01T	Flynn	NF1	C2A (Kinase)	1.76059	4.15525
V-PH-03T	V-PH-03T	Flynn	Unknown	C1A2 (SDHx-HN)	-1.58308	0.826296
V-PH-04T	V-PH-04T	Flynn	VHL	C1B1 (VHL)	-0.590586	1.03816
V-PH-05T	V-PH-05T	Flynn	VHL	C1B1 (VHL)	-0.966085	0.891241
V-PH-07T	V-PH-07T	Flynn	Unknown	C2A (Kinase)	0.480962	5.5301
V-PH-08T	V-PH-08T	Flynn	TMEM127	C2A (Kinase)	0.913205	5.16124
V-PH-12T	V-PH-12T	Flynn	RET	C2A (Kinase)	0.52898	5.20144
V-PH-13T	V-PH-13T	Flynn	NF1	C2A (Kinase)	0.0104397	5.09055
V-PH-15T	V-PH-15T	Flynn	Unknown	C2B1 (MAX)	1.66795	2.25922
V-PH-16T	V-PH-16T	Flynn	NF1	C2C (Cortical admixture)	-0.751036	4.16773
V-PH-17T	V-PH-17T	Flynn	Unknown	C2B1 (MAX)	1.26931	2.80113
V-PH-18T	V-PH-18T	Flynn	NF1	C2A (Kinase)	2.18446	5.24
V-PH-19T	V-PH-19T	Flynn	Unknown	C2B1 (MAX)	0.894273	3.3378
V-PH-20T	V-PH-20T	Flynn	NF1	C2A (Kinase)	2.16961	3.68839
V-PH-22T	V-PH-22T	Flynn	RET	C2A (Kinase)	0.684774	5.26131
V-PH-26T	V-PH-26T	Flynn	VHL	C1B1 (VHL)	-1.0159	0.508013
V-PH-29T	V-PH-29T	Flynn	VHL	C1B1 (VHL)	-0.387866	0.795908
V-PH-33T	V-PH-33T	Flynn	VHL	C1B1 (VHL)	-1.23083	0.525278
V-PH-34T	V-PH-34T	Flynn	VHL	C1B1 (VHL)	-1.30604	0.784238
V-PH-35T	V-PH-35T	Flynn	VHL	C1B1 (VHL)	-1.40841	0.728158
V-PH-36T	V-PH-36T	Flynn	SDHA	C1A2 (SDHx-HN)	-1.36524	-5.80035
V-PH-38T	V-PH-38T	Flynn	HRAS	C2A (Kinase)	3.3672	4.9402
V-PH-39T	V-PH-39T	Flynn	NF1	C2A (Kinase)	3.41216	4.91005
V-PH-40T	V-PH-40T	Flynn	NF1	C2A (Kinase)	3.38107	4.87208
E019-1	NA	A5	SDHB	C1A1 (SDHx)	-0.939201	-6.37746
E120-1	NA	A5	SDHB	C1A1 (SDHx)	-1.00296	-6.09851
E121-1	NA	A5	SDHB	C1A1 (SDHx)	-2.28649	-6.47648
E122-1	NA	A5	SDHB	C1A1 (SDHx)	-2.31204	-6.17235
E122-2	NA	A5	SDHB	C1A1 (SDHx)	-2.13344	-5.54682
E123-1	NA	A5	SDHB	C1A1 (SDHx)	-1.46721	-7.05857
E125-1	NA	A5	SDHB	C1A1 (SDHx)	-0.325713	-5.98227
E126-1	NA	A5	SDHB	C1A1 (SDHx)	-0.0888404	-5.79185
E127-1	NA	A5	SDHB	C1A1 (SDHx)	-1.68164	-6.90582
E128-1	NA	A5	SDHB	C1A1 (SDHx)	-1.07243	-4.9413
E128-2	NA	A5	SDHB	C1A1 (SDHx)	-0.51946	-5.89505
E129-1	NA	A5	SDHB	C1A1 (SDHx)	-1.96537	-6.57461
E130-1	NA	A5	SDHB	C1A1 (SDHx)	-1.24853	-6.04863
E131-1	NA	A5	SDHB	C1A1 (SDHx)	-0.406095	-6.15503
E132-1	NA	A5	SDHB	C1A1 (SDHx)	-0.986557	-6.41263
E132-2	NA	A5	SDHB	C1A1 (SDHx)	-0.758125	-6.42331
E133-1	NA	A5	SDHB	C1A1 (SDHx)	0.10417	-5.80509
E134-1	NA	A5	SDHB	C1A2 (SDHx-HN)	-1.02991	-4.2238
E135-1	NA	A5	SDHB	C1A2 (SDHx-HN)	-1.24349	-4.0917
E136-1	NA	A5	SDHB	C1A1 (SDHx)	-1.99816	-6.58632
E138-1	NA	A5	SDHB	C1A2 (SDHx-HN)	-0.939525	-4.35137
E140-1	NA	A5	SDHB	C1A1 (SDHx)	-0.62781	-7.03658
E141-1	NA	A5	SDHB	C1A1 (SDHx)	0.00844462	-5.98198
E142-1	NA	A5	SDHB	C1A1 (SDHx)	-0.883044	-7.2166
E143-1	NA	A5	SDHB	C1A1 (SDHx)	-0.555253	-6.95198
E143-2	NA	A5	SDHB	C1A1 (SDHx)	-0.56204	-6.95092
E143-3	NA	A5	SDHB	C1A1 (SDHx)	-0.658667	-7.16529
E146-1	NA	A5	SDHB	C1A1 (SDHx)	-1.46936	-6.26646
E146-2	NA	A5	SDHB	C1A1 (SDHx)	-2.18964	-6.42883
E147-1	NA	A5	SDHB	C1A1 (SDHx)	-1.60363	-6.27559
E148-1	NA	A5	SDHB	C1A2 (SDHx-HN)	-0.747197	-4.77922
E149-1	NA	A5	SDHB	C1A2 (SDHx-HN)	-1.22881	-4.07613
E150-1	NA	A5	SDHB	C1A1 (SDHx)	-0.620971	-7.22888
E151-1	NA	A5	SDHB	C1A1 (SDHx)	-1.36152	-6.22656
E152-1	NA	A5	SDHB	C1A1 (SDHx)	-0.302816	-6.81298
E153-1	NA	A5	SDHB	C1A1 (SDHx)	-0.969671	-7.01067
E155-1	NA	A5	SDHB	C1A2 (SDHx-HN)	-0.918719	-4.37376
E156-1	NA	A5	SDHB	C1A1 (SDHx)	-2.453	-6.8579
E157-1	NA	A5	SDHB	C1A1 (SDHx)	-1.74376	-6.92259
E158-1	NA	A5	SDHB	C1A1 (SDHx)	-0.403078	-6.73332
E158-2	NA	A5	SDHB	C1A1 (SDHx)	-0.807303	-6.75823
E159-1	NA	A5	SDHB	C1A1 (SDHx)	-2.28539	-6.42973
E159-2	NA	A5	SDHB	C1A1 (SDHx)	-0.751702	-6.8016
E159-4	NA	A5	SDHB	C1A1 (SDHx)	-2.46339	-6.7629
E160-1	NA	A5	SDHB	C1A2 (SDHx-HN)	-1.28369	-4.10619
E161-1	NA	A5	SDHB	C1A1 (SDHx)	0.0744659	-5.74145
E162-1	NA	A5	SDHB	C1A2 (SDHx-HN)	-0.938296	-4.42403
E163-1	NA	A5	SDHB	C1A2 (SDHx-HN)	-0.801985	-4.53569
E164-1	NA	A5	SDHB	C1A1 (SDHx)	-2.39287	-6.79431
E165-1	NA	A5	SDHB	C1A1 (SDHx)	-1.93346	-6.1532
E166-1	NA	A5	SDHB	C1A1 (SDHx)	-0.343565	-6.8674
E167-1	NA	A5	SDHB	C1A1 (SDHx)	-1.53077	-7.26262
E167-2	NA	A5	SDHB	C1A1 (SDHx)	-1.51596	-7.25182
E168-1	NA	A5	SDHB	C1A1 (SDHx)	-0.929789	-7.25008
E169-1	NA	A5	SDHB	C1A1 (SDHx)	-1.63338	-5.53579
E169-2	NA	A5	SDHB	C1A1 (SDHx)	-1.4895	-5.56396
E170-1	NA	A5	SDHB	C1A1 (SDHx)	-2.40777	-6.6109
E171-1	NA	A5	SDHB	C1A1 (SDHx)	-2.46503	-6.85077
E179-1	NA	A5	SDHB	C1A2 (SDHx-HN)	-1.21385	-4.06062
E180-1	NA	A5	SDHB	C1A1 (SDHx)	-0.070625	-6.19576
E182-1	NA	A5	SDHB	C1A1 (SDHx)	-0.475796	-6.40618
E183-1	NA	A5	SDHB	C1A1 (SDHx)	-1.4921	-6.43481
E184-1	NA	A5	SDHB	C1A1 (SDHx)	-0.987853	-7.37308
E185-1	NA	A5	SDHB	C1A2 (SDHx-HN)	-1.84865	-6.97241
E186-1	NA	A5	SDHB	C1A2 (SDHx-HN)	-0.815362	-4.27539
E188-1	NA	A5	SDHB	C1A1 (SDHx)	-0.676399	-6.71174
E189-1	NA	A5	SDHB	C1A1 (SDHx)	-2.09359	-5.37088
E190-1	NA	A5	SDHB	C1A1 (SDHx)	-1.27713	-7.2956
E192-1	NA	A5	SDHB	C1A1 (SDHx)	-0.734166	-6.10239
E193-1	NA	A5	SDHB	C1A1 (SDHx)	-1.24921	-7.40122
E136-2	NA	A5	SDHB	C1A1 (SDHx)	-2.06199	-6.5333
E195-1	NA	A5	SDHB	C1A2 (SDHx-HN)	-0.87511	-4.30016
E196-1	NA	A5	SDHB	C1A2 (SDHx-HN)	-1.01061	-4.32512
E197-1	NA	A5	SDHB	C1A1 (SDHx)	-1.03871	-6.85617
E198-1	NA	A5	SDHB	C1A2 (SDHx-HN)	-0.838894	-4.07301
E199-1	NA	A5	SDHB	C1A1 (SDHx)	-1.36427	-5.79087
E200-1	NA	A5	SDHB	C1A1 (SDHx)	-1.06275	-7.52106
E201-1	NA	A5	SDHB	C1A1 (SDHx)	-1.02785	-6.69749
E202-1	NA	A5	SDHB	C1A1 (SDHx)	0.0661914	-5.84166
E203-1	NA	A5	SDHB	C1A1 (SDHx)	-0.683324	-7.17488
E204-1	NA	A5	SDHB	C1A1 (SDHx)	-1.55706	-6.5087
E223-1	NA	A5	SDHB	C1A1 (SDHx)	-0.316506	-6.74696
E224-1	NA	A5	SDHB	C1A1 (SDHx)	-0.906925	-6.03741
E225-1	NA	A5	SDHB	C1A1 (SDHx)	-0.087473	-6.63623
E225-2	NA	A5	SDHB	C1A1 (SDHx)	-0.0828753	-6.67165
E226-1	NA	A5	SDHB	C1A1 (SDHx)	-1.57297	-6.6906
E228-1	NA	A5	SDHB	C1A1 (SDHx)	-2.06138	-5.3423
E229-1	NA	A5	SDHB	C1A1 (SDHx)	-1.95516	-6.21148
E229-2	NA	A5	SDHB	C1A1 (SDHx)	0.177059	-5.90847
E230-1	NA	A5	SDHB	C1A1 (SDHx)	0.193557	-5.71337
E231-1	NA	A5	SDHB	C1A1 (SDHx)	-1.30462	-6.8279

## Sheet: Fig2b
Sample	Dataset	Genotype	Subtype	UMAP1	UMAP2
PHEO_AG_HS_001	E-MTAB-733	Unknown	C2A (Kinase)	-2.97662	0.162302
PHEO_AG_HS_002	E-MTAB-733	NF1	C2A (Kinase)	-1.85716	0.554405
PHEO_AG_HS_003	E-MTAB-733	NF1	C2A (Kinase)	-3.26904	0.396605
PHEO_AG_HS_004	E-MTAB-733	Unknown	C1B1 (VHL)	2.58123	-3.58539
PHEO_AG_HS_005	E-MTAB-733	VHL	C1B1 (VHL)	2.56285	-4.09497
PHEO_AG_HS_006	E-MTAB-733	NF1	C2A (Kinase)	-2.5328	-0.595576
PHEO_AG_HS_007	E-MTAB-733	Unknown	C2B1 (MAX)	-2.05107	-1.66747
PHEO_AG_HS_008	E-MTAB-733	Unknown	C1B2 (EPAS1)	2.59257	-4.37766
PHEO_AG_HS_009	E-MTAB-733	VHL	C1B1 (VHL)	2.64979	-4.07021
PHEO_AG_HS_011	E-MTAB-733	Unknown	C2A (Kinase)	-3.57191	-0.163487
PHEO_AG_HS_012	E-MTAB-733	NF1	C2C (Cortical admixture)	-2.36611	1.33664
PHEO_AG_HS_013	E-MTAB-733	HRAS	C2A (Kinase)	-3.25222	-0.424413
PHEO_AG_HS_016	E-MTAB-733	NF1	C2C (Cortical admixture)	-3.02413	0.764149
PHEO_AG_HS_017	E-MTAB-733	NF1	C2A (Kinase)	-1.45754	-0.696691
PHEO_AG_HS_018	E-MTAB-733	NF1	C1B1 (VHL)	2.74498	-4.19767
PHEO_AG_HS_019	E-MTAB-733	Unknown	C1B1 (VHL)	2.15617	-3.22532
PHEO_AG_HS_020	E-MTAB-733	Unknown	C2A (Kinase)	-3.14708	-0.0849089
PHEO_AG_HS_021	E-MTAB-733	Unknown	C2B1 (MAX)	0.31762	9.02818
PHEO_AG_HS_022	E-MTAB-733	VHL	C1B1 (VHL)	2.22914	-3.68801
PHEO_AG_HS_023	E-MTAB-733	Unknown	C1B2 (EPAS1)	-0.857197	-0.642652
PHEO_AG_HS_024	E-MTAB-733	VHL	C1B1 (VHL)	3.06558	-3.5437
PHEO_AG_HS_025	E-MTAB-733	VHL	C2C (Cortical admixture)	3.21999	-3.40734
PHEO_AG_HS_027	E-MTAB-733	HRAS	C2C (Cortical admixture)	3.4699	-2.8519
PHEO_AG_HS_029	E-MTAB-733	Unknown	C2A (Kinase)	-1.69785	1.05987
PHEO_AG_HS_030	E-MTAB-733	Unknown	C2A (Kinase)	-3.79489	-0.00229338
PHEO_AG_HS_031	E-MTAB-733	Unknown	C2A (Kinase)	-4.07641	-0.399834
PHEO_AG_HS_032	E-MTAB-733	VHL	C1B1 (VHL)	2.21912	-4.2088
PHEO_AG_HS_033	E-MTAB-733	NF1	C2A (Kinase)	-2.6972	0.670049
PHEO_AG_HS_034	E-MTAB-733	TMEM127	C2A (Kinase)	-3.72776	-0.129772
PHEO_AG_HS_036	E-MTAB-733	Unknown	C2A (Kinase)	-2.34787	0.488902
PHEO_AG_HS_037	E-MTAB-733	NF1	C2C (Cortical admixture)	-2.35859	1.31464
PHEO_AG_HS_038	E-MTAB-733	NF1	C2A (Kinase)	-3.25622	0.806106
PHEO_AG_HS_040	E-MTAB-733	NF1	C2A (Kinase)	-3.1561	0.942064
PHEO_AG_HS_041	E-MTAB-733	HRAS	C2A (Kinase)	-3.63444	-0.414
PHEO_AG_HS_042	E-MTAB-733	Unknown	C1A1 (SDHx)	3.25147	-1.24022
PHEO_AG_HS_043	E-MTAB-733	Unknown	C2C (Cortical admixture)	-2.13171	0.932429
PHEO_AG_HS_044	E-MTAB-733	RET	C2A (Kinase)	-3.55794	-0.57572
PHEO_AG_HS_045	E-MTAB-733	NF1	C2A (Kinase)	-2.46139	1.49033
PHEO_AG_HS_046	E-MTAB-733	VHL	C1B1 (VHL)	2.84061	-4.16486
PHEO_AG_HS_047	E-MTAB-733	Unknown	C2B1 (MAX)	0.435439	8.98627
PHEO_AG_HS_048	E-MTAB-733	SDHD	C1A1 (SDHx)	2.48005	-2.31894
PHEO_AG_HS_049	E-MTAB-733	NF1	C2C (Cortical admixture)	-2.71047	0.537264
PHEO_AG_HS_051	E-MTAB-733	Unknown	C2A (Kinase)	-3.27959	-0.525122
PHEO_AG_HS_052	E-MTAB-733	Unknown	C2A (Kinase)	-1.58453	-0.583899
PHEO_AG_HS_053	E-MTAB-733	NF1	C2A (Kinase)	-2.79286	-0.947048
PHEO_AG_HS_056	E-MTAB-733	NF1	C2A (Kinase)	-3.75171	-0.675372
PHEO_AG_HS_057	E-MTAB-733	Unknown	C2A (Kinase)	0.433488	9.02954
PHEO_AG_HS_058	E-MTAB-733	Unknown	C2A (Kinase)	-4.04955	-0.442174
PHEO_AG_HS_059	E-MTAB-733	MAX	C2A (Kinase)	-1.40733	-0.19983
PHEO_AG_HS_060	E-MTAB-733	RET	C2A (Kinase)	-2.45292	0.275851
PHEO_AG_HS_061	E-MTAB-733	NF1	C2C (Cortical admixture)	-2.69501	1.06256
PHEO_AG_HS_063	E-MTAB-733	Unknown	C2C (Cortical admixture)	-1.88017	2.18218
PHEO_AG_HS_064	E-MTAB-733	VHL	C1B1 (VHL)	2.3222	-4.13644
PHEO_AG_HS_065	E-MTAB-733	VHL	C1B1 (VHL)	2.22403	-4.04094
PHEO_AG_HS_066	E-MTAB-733	Unknown	C1B2 (EPAS1)	1.07385	-3.31866
PHEO_AG_HS_068	E-MTAB-733	NF1	C2A (Kinase)	-2.91322	0.0528731
PHEO_AG_HS_070	E-MTAB-733	RET	C2A (Kinase)	-3.28843	0.112746
PHEO_AG_HS_071	E-MTAB-733	RET	C2A (Kinase)	-2.99407	-0.0262598
PHEO_AG_HS_072	E-MTAB-733	NF1	C2C (Cortical admixture)	-3.18571	0.811484
PHEO_AG_HS_076	E-MTAB-733	NF1	C2A (Kinase)	-3.8613	-0.17592
PHEO_AG_HS_077	E-MTAB-733	NF1	C2A (Kinase)	-2.29894	-1.5206
PHEO_AG_HS_078	E-MTAB-733	VHL	C1B1 (VHL)	2.5284	-3.97
PHEO_AG_HS_079	E-MTAB-733	VHL	C1B1 (VHL)	2.72347	-4.14319
PHEO_AG_HS_080	E-MTAB-733	NF1	C2A (Kinase)	0.0883495	8.87105
PHEO_AG_HS_081	E-MTAB-733	RET	C2C (Cortical admixture)	-2.14716	1.77973
PHEO_AG_HS_082	E-MTAB-733	SDHB	C1A1 (SDHx)	2.56707	0.494489
PHEO_AG_HS_083	E-MTAB-733	SDHB	C1A1 (SDHx)	3.36821	-0.524034
PHEO_AG_HS_084	E-MTAB-733	VHL	C1B1 (VHL)	3.13068	-3.51929
PHEO_AG_HS_085	E-MTAB-733	SDHB	C1A1 (SDHx)	3.15382	-0.793761
PHEO_AG_HS_087	E-MTAB-733	SDHB	C1A1 (SDHx)	2.92173	-0.767141
PHEO_AG_HS_088	E-MTAB-733	SDHD	C1A1 (SDHx)	2.64064	-1.39022
PHEO_AG_HS_090	E-MTAB-733	Unknown	C2A (Kinase)	1.09473	-3.29804
PHEO_AG_HS_091	E-MTAB-733	Unknown	C2B1 (MAX)	-1.98012	-1.93829
PHEO_AG_HS_092	E-MTAB-733	HRAS	C2A (Kinase)	-3.62537	-0.468567
PHEO_AG_HS_093	E-MTAB-733	Unknown	C2B1 (MAX)	0.455143	8.98216
PHEO_AG_HS_094	E-MTAB-733	RET	C2A (Kinase)	-2.42008	0.744887
PHEO_AG_HS_095	E-MTAB-733	RET	C2C (Cortical admixture)	-2.14297	0.766856
PHEO_AG_HS_096	E-MTAB-733	VHL	C1B1 (VHL)	2.69984	-3.95609
PHEO_AG_HS_098	E-MTAB-733	Unknown	C2A (Kinase)	-2.98357	-0.279401
PHEO_AG_HS_099	E-MTAB-733	NF1	C2A (Kinase)	-3.80326	-0.568735
PHEO_AG_HS_100	E-MTAB-733	EPAS1	C1B2 (EPAS1)	2.0539	-4.10521
PHEO_AG_HS_101	E-MTAB-733	Unknown	C2B1 (MAX)	0.318459	9.09549
PHEO_AG_HS_102	E-MTAB-733	VHL	C1B1 (VHL)	0.537241	8.90658
PHEO_AG_HS_105	E-MTAB-733	VHL	C1B1 (VHL)	2.90058	-3.67322
PHEO_AG_HS_107	E-MTAB-733	Unknown	C2A (Kinase)	-3.87153	-0.581596
PHEO_AG_HS_108	E-MTAB-733	VHL	C1B1 (VHL)	2.41799	-3.47203
PHEO_AG_HS_110	E-MTAB-733	NF1	C2A (Kinase)	-2.78557	-0.306626
PHEO_AG_HS_111	E-MTAB-733	VHL	C1B1 (VHL)	2.13771	-3.7803
PHEO_AG_HS_112	E-MTAB-733	VHL	C1B1 (VHL)	3.13672	-3.3276
PHEO_AG_HS_113	E-MTAB-733	Unknown	C2B1 (MAX)	0.488585	8.96675
PHEO_AG_HS_115	E-MTAB-733	NF1	C2A (Kinase)	-1.31705	-1.11314
PHEO_AG_HS_116	E-MTAB-733	SDHB	C1A1 (SDHx)	3.12461	-0.96607
PHEO_AG_HS_119	E-MTAB-733	Unknown	C2C (Cortical admixture)	0.30276	9.05552
PHEO_AG_HS_120	E-MTAB-733	NF1	C2A (Kinase)	-1.95655	0.203236
PHEO_AG_HS_121	E-MTAB-733	FH	C1A1 (SDHx)	2.53806	-2.98663
PHEO_AG_HS_122	E-MTAB-733	Unknown	C2C (Cortical admixture)	-1.9624	0.898049
PHEO_AG_HS_123	E-MTAB-733	Unknown	C2A (Kinase)	-3.36465	0.0900615
PHEO_AG_HS_124	E-MTAB-733	VHL	C1B1 (VHL)	2.96505	-3.51344
PHEO_AG_HS_125	E-MTAB-733	Unknown	C2B1 (MAX)	0.355392	9.13008
PHEO_AG_HS_128	E-MTAB-733	Unknown	C1B1 (VHL)	2.11342	-3.55699
PHEO_AG_HS_129	E-MTAB-733	Unknown	C2B1 (MAX)	-1.77389	-1.59128
PHEO_AG_HS_130	E-MTAB-733	Unknown	C2B1 (MAX)	-1.9432	-1.88776
PHEO_AG_HS_131	E-MTAB-733	Unknown	C2A (Kinase)	-4.16493	-0.51846
PHEO_AG_HS_132	E-MTAB-733	MAX	C2B1 (MAX)	0.0961169	8.97466
PHEO_AG_HS_133	E-MTAB-733	RET	C2A (Kinase)	-2.95885	-0.451906
PHEO_AG_HS_136	E-MTAB-733	RET	C2A (Kinase)	-1.98239	-0.212049
PHEO_AG_HS_137	E-MTAB-733	VHL	C1B1 (VHL)	2.56387	-3.10957
PHEO_AG_HS_138	E-MTAB-733	SDHB	C1A1 (SDHx)	2.41836	-0.0650167
PHEO_AG_HS_139	E-MTAB-733	Unknown	C2A (Kinase)	-3.06496	-0.974741
PHEO_AG_HS_140	E-MTAB-733	VHL	C1B1 (VHL)	2.80718	-3.55194
PHEO_AG_HS_142	E-MTAB-733	SDHC	C1A1 (SDHx)	3.38735	-1.14286
PHEO_AG_HS_143	E-MTAB-733	VHL	C1B1 (VHL)	3.3434	-3.14254
PHEO_AG_HS_144	E-MTAB-733	SDHB	C1A1 (SDHx)	2.65818	0.529484
PHEO_AG_HS_146	E-MTAB-733	Unknown	C2A (Kinase)	-3.21476	-1.04161
PHEO_AG_HS_147	E-MTAB-733	NF1	C2A (Kinase)	-3.18453	-0.951769
PHEO_AG_HS_148	E-MTAB-733	NF1	C2A (Kinase)	-3.57142	-0.671578
PHEO_AG_HS_149	E-MTAB-733	SDHB	C1A1 (SDHx)	3.10293	-0.758937
PHEO_AG_HS_150	E-MTAB-733	VHL	C1B1 (VHL)	2.52144	-3.8607
PHEO_AG_HS_151	E-MTAB-733	Unknown	C2A (Kinase)	-1.8511	-0.312247
PHEO_AG_HS_152	E-MTAB-733	RET	C2A (Kinase)	-2.30603	-0.670014
PHEO_AG_HS_153	E-MTAB-733	VHL	C1B1 (VHL)	2.62002	-3.56309
PHEO_AG_HS_154	E-MTAB-733	NF1	C2A (Kinase)	-1.86119	-0.111855
PHEO_AG_HS_155	E-MTAB-733	VHL	C1B1 (VHL)	2.56415	-3.64657
PHEO_AG_HS_156	E-MTAB-733	HRAS	C2A (Kinase)	-1.59047	0.205052
PHEO_AG_HS_157	E-MTAB-733	VHL	C1B1 (VHL)	3.22627	-3.52668
PHEO_AG_HS_159	E-MTAB-733	VHL	C1B1 (VHL)	3.0359	-3.47627
PHEO_AG_HS_161	E-MTAB-733	NF1	C2C (Cortical admixture)	-2.28879	0.828524
PHEO_AG_HS_162	E-MTAB-733	NF1	C2A (Kinase)	-4.14519	-0.442791
PHEO_AG_HS_163	E-MTAB-733	VHL	C1B1 (VHL)	2.59409	-3.80993
PHEO_AG_HS_164	E-MTAB-733	Unknown	C2B1 (MAX)	-1.96121	-1.784
PHEO_AG_HS_165	E-MTAB-733	Unknown	C2B2 (MAML3)	-0.843902	0.511274
PHEO_AG_HS_168	E-MTAB-733	Unknown	C2B1 (MAX)	0.512765	9.00194
PHEO_AG_HS_169	E-MTAB-733	NF1	C2A (Kinase)	-2.76747	-1.08515
PHEO_AG_HS_170	E-MTAB-733	Unknown	C2C (Cortical admixture)	-2.86868	-0.493244
PHEO_AG_HS_171	E-MTAB-733	RET	C2C (Cortical admixture)	-2.39747	0.89348
PHEO_AG_HS_172	E-MTAB-733	Unknown	C2C (Cortical admixture)	-2.2879	1.67325
PHEO_AG_HS_173	E-MTAB-733	Unknown	C2A (Kinase)	-3.00325	-1.03425
PHEO_AG_HS_174	E-MTAB-733	NF1	C2C (Cortical admixture)	-2.08561	0.276526
PHEO_AG_HS_175	E-MTAB-733	Unknown	C2A (Kinase)	-2.43795	-0.0219743
PHEO_AG_HS_176	E-MTAB-733	Unknown	C2B2 (MAML3)	-0.871212	0.448191
TCGA-P7-A5NX-01	TCGA	Unknown	C2B1 (MAX)	-2.46235	-1.35513
TCGA-P7-A5NY-01	TCGA	RET	C2A (Kinase)	-2.79452	0.655682
TCGA-P7-A5NY-05	TCGA	RET	C2A (Kinase)	-1.92143	0.848441
TCGA-P8-A5KC-01	TCGA	MAML3	C2B2 (MAML3)	-0.656138	0.448378
TCGA-P8-A5KC-11	TCGA	Normal	Normal	-1.98599	2.05398
TCGA-P8-A5KD-01	TCGA	HRAS	C2A (Kinase)	-2.41701	-0.0604618
TCGA-P8-A5KD-11	TCGA	Normal	Normal	-2.03344	2.11851
TCGA-P8-A6RX-01	TCGA	VHL	C1B1 (VHL)	1.82357	-3.81016
TCGA-P8-A6RY-01	TCGA	Unknown	C2B1 (MAX)	-2.09504	-1.032
TCGA-PR-A5PF-01	TCGA	MAML3	C2B2 (MAML3)	-0.600535	0.408938
TCGA-PR-A5PG-01	TCGA	HRAS	C2A (Kinase)	-1.90828	-0.65274
TCGA-PR-A5PH-01	TCGA	MAML3	C2B2 (MAML3)	-0.602779	9.52685
TCGA-QR-A6GO-01	TCGA	Unknown	C2A (Kinase)	-2.57987	-0.102223
TCGA-QR-A6GR-01	TCGA	Unknown	C2C (Cortical admixture)	-2.239	0.668063
TCGA-QR-A6GS-01	TCGA	NF1	C2A (Kinase)	-1.80225	0.564338
TCGA-QR-A6GT-01	TCGA	SDHB	C1A2 (SDHx-HN)	1.58743	0.156955
TCGA-QR-A6GU-01	TCGA	SDHD	C1A1 (SDHx)	2.01486	-1.88058
TCGA-QR-A6GW-01	TCGA	HRAS	C2A (Kinase)	-3.43363	0.0793595
TCGA-QR-A6GX-01	TCGA	SDHB	C1A1 (SDHx)	1.11318	-0.176154
TCGA-QR-A6GY-01	TCGA	Unknown	C2B1 (MAX)	-0.618997	9.50229
TCGA-QR-A6GZ-05	TCGA	VHL	C1B1 (VHL)	2.68969	-3.71364
TCGA-QR-A6H0-01	TCGA	SDHB	C1A1 (SDHx)	2.97117	-2.62031
TCGA-QR-A6H1-01	TCGA	RET	C2A (Kinase)	-2.03809	-0.63751
TCGA-QR-A6H2-01	TCGA	Unknown	C2B1 (MAX)	-1.45321	-1.01507
TCGA-QR-A6H3-01	TCGA	SDHB	C1A1 (SDHx)	2.97545	-1.96685
TCGA-QR-A6H4-01	TCGA	Unknown	C2A (Kinase)	-2.08154	-0.991639
TCGA-QR-A6H5-01	TCGA	VHL	C1B1 (VHL)	1.66864	-3.6834
TCGA-QR-A6H6-01	TCGA	SDHB	C1A1 (SDHx)	2.03892	0.214376
TCGA-QR-A6ZZ-01	TCGA	VHL	C1B1 (VHL)	2.25624	-4.00199
TCGA-QR-A700-01	TCGA	Unknown	C2B1 (MAX)	1.22598	-1.21872
TCGA-QR-A702-01	TCGA	NF1	C2A (Kinase)	-3.15459	-0.847467
TCGA-QR-A703-01	TCGA	VHL	C1B1 (VHL)	2.18056	-4.10927
TCGA-QR-A705-01	TCGA	Unknown	C1A1 (SDHx)	2.11939	-1.89249
TCGA-QR-A706-01	TCGA	Unknown	C1B1 (VHL)	2.44559	-3.26461
TCGA-QR-A707-01	TCGA	NF1	C2A (Kinase)	-3.21819	-0.708175
TCGA-QR-A708-01	TCGA	Unknown	C2B1 (MAX)	1.25214	-1.16075
TCGA-QR-A70A-01	TCGA	Unknown	C2B1 (MAX)	-3.03598	-1.13084
TCGA-QR-A70C-01	TCGA	Unknown	C2B2 (MAML3)	-0.721823	0.537914
TCGA-QR-A70D-01	TCGA	SDHB	C1A1 (SDHx)	2.36746	0.36313
TCGA-QR-A70E-01	TCGA	Unknown	C2B1 (MAX)	-1.20579	-1.33295
TCGA-QR-A70G-01	TCGA	Unknown	C2C (Cortical admixture)	-0.530031	0.743077
TCGA-QR-A70H-01	TCGA	MAML3	C2B2 (MAML3)	-0.697761	9.53903
TCGA-QR-A70I-01	TCGA	Unknown	C1A1 (SDHx)	1.38898	-3.52798
TCGA-QR-A70J-01	TCGA	NF1	C1B1 (VHL)	3.32722	-3.36831
TCGA-QR-A70K-01	TCGA	Unknown	C2A (Kinase)	-1.68517	-0.472651
TCGA-QR-A70M-01	TCGA	HRAS	C2A (Kinase)	-3.31952	-0.598109
TCGA-QR-A70N-01	TCGA	VHL	C1B1 (VHL)	2.11613	-3.99456
TCGA-QR-A70O-01	TCGA	Unknown	C2A (Kinase)	-3.36503	0.216508
TCGA-QR-A70P-01	TCGA	SDHB	C1A1 (SDHx)	2.93731	0.375286
TCGA-QR-A70Q-01	TCGA	Unknown	C1A1 (SDHx)	2.0276	-1.85413
TCGA-QR-A70R-01	TCGA	Unknown	C2B1 (MAX)	-0.206428	9.38812
TCGA-QR-A70T-01	TCGA	Unknown	C2B1 (MAX)	-2.68298	-1.39805
TCGA-QR-A70U-01	TCGA	Unknown	C2A (Kinase)	-2.88147	-0.459272
TCGA-QR-A70V-01	TCGA	NF1	C2A (Kinase)	-4.12201	0.0270824
TCGA-QR-A70W-01	TCGA	HRAS	C2A (Kinase)	-4.09239	0.0472968
TCGA-QR-A70X-01	TCGA	Unknown	C2C (Cortical admixture)	-2.5433	0.436152
TCGA-QR-A7IN-01	TCGA	EPAS1	C1B2 (EPAS1)	1.83602	-3.53947
TCGA-QR-A7IP-01	TCGA	SDHB	C1A1 (SDHx)	-0.504449	-1.26978
TCGA-QT-A5XJ-01	TCGA	Unknown	C1A1 (SDHx)	2.48385	0.141493
TCGA-QT-A5XK-01	TCGA	RET	C2A (Kinase)	-2.93145	-0.0518643
TCGA-QT-A5XL-01	TCGA	EPAS1	C1B1 (VHL)	2.24371	-3.2427
TCGA-QT-A5XM-01	TCGA	RET	C2A (Kinase)	-0.419508	9.31857
TCGA-QT-A5XN-01	TCGA	NGFR	C2A (Kinase)	-3.68084	-0.0839724
TCGA-QT-A5XO-01	TCGA	Unknown	C2C (Cortical admixture)	-2.83406	-1.39221
TCGA-QT-A5XP-01	TCGA	Unknown	C2A (Kinase)	-0.727836	9.49446
TCGA-QT-A69Q-01	TCGA	Unknown	C2B1 (MAX)	-0.118865	9.44589
TCGA-QT-A7U0-01	TCGA	EPAS1	C1B2 (EPAS1)	1.26672	-3.60041
TCGA-RM-A68T-01	TCGA	Unknown	C1A2 (SDHx-HN)	2.79062	-2.26327
TCGA-RM-A68W-01	TCGA	Unknown	C1A1 (SDHx)	2.73024	-2.47029
TCGA-RT-A6Y9-01	TCGA	Unknown	C2B1 (MAX)	-2.50342	-1.23938
TCGA-RT-A6YA-01	TCGA	NF1	C2A (Kinase)	-2.23465	0.340988
TCGA-RT-A6YC-01	TCGA	BRAF	C2A (Kinase)	-3.38097	0.113417
TCGA-RW-A67V-01	TCGA	Unknown	C2B1 (MAX)	-0.345944	9.69324
TCGA-RW-A67W-01	TCGA	Unknown	C2A (Kinase)	-3.26613	-0.666055
TCGA-RW-A67X-01	TCGA	VHL	C1B1 (VHL)	1.76886	-3.73342
TCGA-RW-A67Y-01	TCGA	NF1	C2A (Kinase)	-4.23034	-0.268756
TCGA-RW-A680-01	TCGA	SDHB	C1A1 (SDHx)	2.6054	0.171213
TCGA-RW-A681-01	TCGA	CSDE1	C2B1 (MAX)	-2.06379	-1.74648
TCGA-RW-A684-01	TCGA	Unknown	C2A (Kinase)	-1.56334	-0.0473892
TCGA-RW-A685-01	TCGA	NF1	C2C (Cortical admixture)	-3.35814	0.408084
TCGA-RW-A686-01	TCGA	MAML3	C2B2 (MAML3)	-0.921831	0.541767
TCGA-RW-A686-06	TCGA	MAML3	C2B2 (MAML3)	-0.731275	0.448881
TCGA-RW-A688-01	TCGA	NF1	C2A (Kinase)	-4.26062	-0.583677
TCGA-RW-A689-01	TCGA	NF1	C2A (Kinase)	-1.5459	-0.0818754
TCGA-RW-A68A-01	TCGA	RET	C2A (Kinase)	-2.00531	-0.0775636
TCGA-RW-A68B-01	TCGA	RET	C2A (Kinase)	-1.66716	-0.475079
TCGA-RW-A68C-01	TCGA	Unknown	C1B1 (VHL)	2.35695	-3.53778
TCGA-RW-A68D-01	TCGA	EPAS1	C2B1 (MAX)	-1.37212	-1.38802
TCGA-RW-A68F-01	TCGA	SDHD	C2B1 (MAX)	1.74258	-1.78497
TCGA-RW-A68G-01	TCGA	Unknown	C2C (Cortical admixture)	-0.0313374	9.35375
TCGA-RW-A7CZ-01	TCGA	SDHD	C1A1 (SDHx)	2.48133	-0.711279
TCGA-RW-A7D0-01	TCGA	NF1	C2A (Kinase)	-1.82087	0.122818
TCGA-RW-A8AZ-01	TCGA	MAML3	C2B2 (MAML3)	-0.386784	0.49692
TCGA-RX-A8JQ-01	TCGA	BRAF	C2A (Kinase)	-1.58484	-0.492168
TCGA-S7-A7WL-01	TCGA	NF1	C2A (Kinase)	-3.79716	0.0451118
TCGA-S7-A7WM-01	TCGA	NF1	C2A (Kinase)	-2.39236	0.486134
TCGA-S7-A7WN-01	TCGA	HRAS	C2A (Kinase)	-1.67058	-0.212105
TCGA-S7-A7WO-01	TCGA	Unknown	C2C (Cortical admixture)	-1.94267	2.07996
TCGA-S7-A7WP-01	TCGA	Unknown	C1B1 (VHL)	1.98189	-3.71966
TCGA-S7-A7WQ-01	TCGA	VHL	C1B1 (VHL)	2.072	-4.05032
TCGA-S7-A7WR-01	TCGA	HRAS	C2A (Kinase)	-0.513224	9.39037
TCGA-S7-A7WT-01	TCGA	CSDE1	C2B1 (MAX)	-0.389155	9.21624
TCGA-S7-A7WU-01	TCGA	Unknown	C2B1 (MAX)	-2.64012	-1.40403
TCGA-S7-A7WV-01	TCGA	MAX	C1A2 (SDHx-HN)	-1.47784	1.38158
TCGA-S7-A7WW-01	TCGA	Unknown	C2C (Cortical admixture)	-1.77876	1.35754
TCGA-S7-A7WX-01	TCGA	NF1	C2A (Kinase)	-1.7726	0.521773
TCGA-S7-A7X0-01	TCGA	EPAS1	C1B2 (EPAS1)	2.06191	-3.07007
TCGA-S7-A7X1-01	TCGA	VHL	C1B1 (VHL)	2.3079	-3.7397
TCGA-S7-A7X2-01	TCGA	Unknown	C2A (Kinase)	-1.82375	0.0364833
TCGA-SA-A6C2-01	TCGA	Unknown	C2B1 (MAX)	-1.94573	-0.813819
TCGA-SP-A6QC-01	TCGA	TMEM127	C2A (Kinase)	-2.21627	0.870592
TCGA-SP-A6QD-01	TCGA	Unknown	C1A1 (SDHx)	1.85521	-1.79353
TCGA-SP-A6QF-01	TCGA	HRAS	C2A (Kinase)	-2.97861	0.350763
TCGA-SP-A6QG-01	TCGA	SDHB	C1A1 (SDHx)	1.43398	-0.277225
TCGA-SP-A6QH-01	TCGA	Unknown	C1A2 (SDHx-HN)	2.73258	-3.85845
TCGA-SP-A6QI-01	TCGA	Unknown	C2A (Kinase)	-2.19904	-0.74768
TCGA-SP-A6QJ-01	TCGA	HRAS	C2A (Kinase)	-3.44091	-0.553301
TCGA-SP-A6QK-01	TCGA	RET	C2C (Cortical admixture)	-2.60891	0.645382
TCGA-SQ-A6I4-01	TCGA	RET	C2A (Kinase)	-2.6106	0.179481
TCGA-SQ-A6I4-11	TCGA	Normal	Normal	-1.9967	2.14192
TCGA-SQ-A6I6-01	TCGA	NF1	C2A (Kinase)	-2.50483	-0.603499
TCGA-SR-A6MP-01	TCGA	NF1	C2A (Kinase)	-1.79554	-0.48109
TCGA-SR-A6MQ-01	TCGA	HRAS	C2A (Kinase)	-2.26208	-0.285796
TCGA-SR-A6MR-01	TCGA	Unknown	C1B2 (EPAS1)	-2.7255	-1.12775
TCGA-SR-A6MS-01	TCGA	Unknown	C2B1 (MAX)	-0.186452	9.49224
TCGA-SR-A6MT-01	TCGA	Unknown	C2B1 (MAX)	-1.94097	-1.55588
TCGA-SR-A6MU-01	TCGA	Unknown	C2C (Cortical admixture)	-2.61309	0.0352819
TCGA-SR-A6MV-01	TCGA	EPAS1	C1B2 (EPAS1)	-1.34306	-0.605733
TCGA-SR-A6MX-01	TCGA	SDHB	C1A1 (SDHx)	3.1578	0.0350695
TCGA-SR-A6MX-05	TCGA	SDHB	C1A1 (SDHx)	3.36047	0.114833
TCGA-SR-A6MX-06	TCGA	SDHB	C1A1 (SDHx)	2.92021	-0.318197
TCGA-SR-A6MY-01	TCGA	HRAS	C2A (Kinase)	-3.11503	0.156582
TCGA-SR-A6MZ-01	TCGA	RET	C2C (Cortical admixture)	-2.34982	0.799787
TCGA-SR-A6N0-01	TCGA	Unknown	C2C (Cortical admixture)	-1.80681	1.48547
TCGA-TT-A6YJ-01	TCGA	NF1	C2A (Kinase)	-4.01739	0.0820327
TCGA-TT-A6YK-01	TCGA	EGLN1	C1B2 (EPAS1)	-1.26003	-0.575689
TCGA-TT-A6YN-01	TCGA	Unknown	C2A (Kinase)	-2.82694	-0.582293
TCGA-TT-A6YO-01	TCGA	Unknown	C2C (Cortical admixture)	-1.93645	2.05124
TCGA-TT-A6YP-01	TCGA	VHL	C1B1 (VHL)	2.14802	-3.6432
TCGA-W2-A7H5-01	TCGA	RET	C2A (Kinase)	-2.81745	-0.152601
TCGA-W2-A7H7-01	TCGA	Unknown	C1A1 (SDHx)	2.28058	-1.64075
TCGA-W2-A7HA-01	TCGA	RET	C2A (Kinase)	-1.66113	-0.32913
TCGA-W2-A7HB-01	TCGA	RET	C2A (Kinase)	-3.17747	-0.352464
TCGA-W2-A7HC-01	TCGA	HRAS	C2A (Kinase)	-1.63348	0.226458
TCGA-W2-A7HD-01	TCGA	HRAS	C2A (Kinase)	-3.34663	-0.512497
TCGA-W2-A7HE-01	TCGA	RET	C2C (Cortical admixture)	-2.10818	1.73355
TCGA-W2-A7HF-01	TCGA	RET	C2A (Kinase)	-2.27238	-0.77122
TCGA-W2-A7HH-01	TCGA	IDH1	C1B2 (EPAS1)	-1.7142	-1.21097
TCGA-W2-A7UY-01	TCGA	NF1	C1B2 (EPAS1)	2.31992	-3.45913
TCGA-WB-A80K-01	TCGA	MAML3	C2B2 (MAML3)	-0.945138	0.467746
TCGA-WB-A80L-01	TCGA	Unknown	C2B1 (MAX)	0.0143365	9.36644
TCGA-WB-A80M-01	TCGA	CSDE1	C2B1 (MAX)	-0.496912	9.69194
TCGA-WB-A80N-01	TCGA	HRAS	C2A (Kinase)	-3.34299	0.274925
TCGA-WB-A80O-01	TCGA	HRAS	C2A (Kinase)	-2.1835	0.773028
TCGA-WB-A80P-01	TCGA	SDHB	C1A1 (SDHx)	1.50564	-0.564908
TCGA-WB-A80Q-01	TCGA	MAML3	C2B2 (MAML3)	-0.96687	0.677205
TCGA-WB-A80V-01	TCGA	RET	C2A (Kinase)	-3.25462	-0.8557
TCGA-WB-A80Y-01	TCGA	MAML3	C2B1 (MAX)	-1.63942	-1.65955
TCGA-WB-A814-01	TCGA	EPAS1	C1B2 (EPAS1)	1.88218	-3.37003
TCGA-WB-A815-01	TCGA	Unknown	C2B1 (MAX)	-0.270351	9.57507
TCGA-WB-A816-01	TCGA	Unknown	C2C (Cortical admixture)	-0.0304622	9.0378
TCGA-WB-A817-01	TCGA	MAX	C2C (Cortical admixture)	0.00374599	9.10389
TCGA-WB-A818-01	TCGA	NF1	C2A (Kinase)	-2.31208	-0.456318
TCGA-WB-A819-01	TCGA	RET	C2A (Kinase)	-2.01031	0.189121
TCGA-WB-A81A-01	TCGA	Unknown	C2B1 (MAX)	-0.287518	9.81517
TCGA-WB-A81D-01	TCGA	Unknown	C2A (Kinase)	-3.16958	-0.0292395
TCGA-WB-A81E-01	TCGA	SDHB	C1A1 (SDHx)	2.40721	-2.65548
TCGA-WB-A81F-01	TCGA	Unknown	C2A (Kinase)	-2.49062	-0.732033
TCGA-WB-A81G-01	TCGA	SDHB	C1A1 (SDHx)	1.87377	-0.246315
TCGA-WB-A81H-01	TCGA	Unknown	C2C (Cortical admixture)	-1.89812	0.96337
TCGA-WB-A81I-01	TCGA	Unknown	C2B1 (MAX)	-1.58886	-1.40219
TCGA-WB-A81J-01	TCGA	Unknown	C2A (Kinase)	-2.58033	-0.822196
TCGA-WB-A81K-01	TCGA	Unknown	C2C (Cortical admixture)	-0.106328	9.39424
TCGA-WB-A81M-01	TCGA	CSDE1	C2B1 (MAX)	-0.457279	9.48628
TCGA-WB-A81N-01	TCGA	NF1	C2A (Kinase)	-2.69015	-1.09548
TCGA-WB-A81P-01	TCGA	NF1	C2A (Kinase)	-2.44739	-1.30441
TCGA-WB-A81Q-01	TCGA	Unknown	C2A (Kinase)	-1.79654	-0.462534
TCGA-WB-A81R-01	TCGA	HRAS	C2A (Kinase)	-3.58348	-0.317031
TCGA-WB-A81S-01	TCGA	NF1	C2A (Kinase)	-2.97849	0.593094
TCGA-WB-A81T-01	TCGA	HRAS	C2C (Cortical admixture)	-2.03564	0.0887686
TCGA-WB-A81V-01	TCGA	NF1	C2A (Kinase)	-2.42405	-0.350839
TCGA-WB-A81W-01	TCGA	Unknown	C2A (Kinase)	-2.29628	-0.760498
TCGA-WB-A820-01	TCGA	Unknown	C2A (Kinase)	-2.14499	0.00065365
TCGA-WB-A821-01	TCGA	EPAS1	C1B2 (EPAS1)	1.76322	-3.4528
TCGA-WB-A822-01	TCGA	SDHB	C1A2 (SDHx-HN)	2.80883	-0.995041
TCGA-XG-A823-01	TCGA	Unknown	C2C (Cortical admixture)	1.32593	-0.346764
E019-P1	A5	SDHB	C1A1 (SDHx)	2.61316	0.146139
E120-P1	A5	SDHB	C1A1 (SDHx)	2.91556	-0.884267
E121-M1	A5	SDHB	C1A1 (SDHx)	3.25863	-0.969614
E122-R1	A5	SDHB	C1A1 (SDHx)	3.28675	-1.74741
E122-R2	A5	SDHB	C1A1 (SDHx)	3.39355	-1.63069
E123-M1	A5	SDHB	C1A1 (SDHx)	2.39557	-2.97665
E125-P1	A5	SDHB	C1A1 (SDHx)	2.38975	0.578141
E126-P1	A5	SDHB	C1A1 (SDHx)	1.65971	-0.267116
E127-P1	A5	SDHB	C1A1 (SDHx)	2.04139	-0.468697
E128-P2	A5	SDHB	C1A1 (SDHx)	2.60993	-1.62054
E128-P1	A5	SDHB	C1A1 (SDHx)	2.1479	0.115626
E129-P1	A5	SDHB	C1A1 (SDHx)	1.21282	-0.126592
E130-P1	A5	SDHB	C1A1 (SDHx)	-0.478948	-1.19775
E131-P1	A5	SDHB	C1A1 (SDHx)	2.13034	0.26714
E132-M1	A5	SDHB	C1A1 (SDHx)	3.2536	-0.0837629
E132-R1	A5	SDHB	C1A1 (SDHx)	3.03846	-0.101529
E133-P1	A5	SDHB	C1A1 (SDHx)	2.07777	0.107265
E134-P1	A5	SDHB	C1A2 (SDHx-HN)	2.78656	-2.29349
E135-P1	A5	SDHB	C1A2 (SDHx-HN)	3.12848	-1.95951
E136-P2	A5	SDHB	C1A1 (SDHx)	1.99058	-2.17176
E138-P1	A5	SDHB	C1A2 (SDHx-HN)	2.70962	-2.27706
E140-P1	A5	SDHB	C1A1 (SDHx)	2.89468	-0.971937
E141-P1	A5	SDHB	C1A1 (SDHx)	2.16794	-0.7218
E142-P1	A5	SDHB	C1A1 (SDHx)	2.31909	0.0148241
E143-M1	A5	SDHB	C1A1 (SDHx)	-0.0246547	8.60047
E143-M2	A5	SDHB	C1A1 (SDHx)	-0.0436133	8.63922
E143-P1	A5	SDHB	C1A1 (SDHx)	-0.0336694	8.38967
E146-P1	A5	SDHB	C1A1 (SDHx)	1.6796	0.541971
E146-M1	A5	SDHB	C1A1 (SDHx)	3.18897	-0.801381
E147-P1	A5	SDHB	C1A1 (SDHx)	2.67735	-0.364198
E148-P1	A5	SDHB	C1A2 (SDHx-HN)	2.95276	-2.39317
E150-P1	A5	SDHB	C1A1 (SDHx)	2.86989	0.392157
E151-P1	A5	SDHB	C1A1 (SDHx)	2.05742	-0.13214
E152-P1	A5	SDHB	C1A1 (SDHx)	2.49386	0.145483
E153-P1	A5	SDHB	C1A1 (SDHx)	2.65906	-0.260684
E155-P1	A5	SDHB	C1A2 (SDHx-HN)	3.08026	-2.0122
E156-P1	A5	SDHB	C1A1 (SDHx)	3.32998	-0.589193
E157-P1	A5	SDHB	C1A1 (SDHx)	3.5628	-0.306302
E158-P1	A5	SDHB	C1A1 (SDHx)	2.89479	0.0616606
E158-M1	A5	SDHB	C1A1 (SDHx)	3.19406	0.218956
E159-M1	A5	SDHB	C1A1 (SDHx)	3.40063	-0.639616
E159-P2	A5	SDHB	C1A1 (SDHx)	3.23784	0.0581516
E159-M2	A5	SDHB	C1A1 (SDHx)	3.22825	-0.654884
E160-P1	A5	SDHB	C1A2 (SDHx-HN)	2.89809	-2.3693
E161-P1	A5	SDHB	C1A1 (SDHx)	1.77682	-0.203561
E162-P1	A5	SDHB	C1A2 (SDHx-HN)	3.19227	-1.9542
E163-P1	A5	SDHB	C1A2 (SDHx-HN)	2.19457	-0.686617
E164-P1	A5	SDHB	C1A1 (SDHx)	3.63768	-0.535652
E165-P1	A5	SDHB	C1A1 (SDHx)	3.39449	-0.347763
E166-M1	A5	SDHB	C1A1 (SDHx)	3.56984	-0.374613
E167-M2	A5	SDHB	C1A1 (SDHx)	3.2971	-0.937107
E167-M1	A5	SDHB	C1A1 (SDHx)	3.01231	0.483625
E168-P1	A5	SDHB	C1A1 (SDHx)	2.28144	0.549969
E169-M1	A5	SDHB	C1A1 (SDHx)	3.55288	-0.968191
E169-M2	A5	SDHB	C1A1 (SDHx)	3.59794	-1.32247
E170-P1	A5	SDHB	C1A1 (SDHx)	3.29274	-0.656853
E171-M1	A5	SDHB	C1A1 (SDHx)	3.64581	-0.606141
E179-P1	A5	SDHB	C1A2 (SDHx-HN)	2.89917	-2.41165
E180-P1	A5	SDHB	C1A1 (SDHx)	2.19719	0.248346
E182-P1	A5	SDHB	C1A1 (SDHx)	2.1492	-0.282727
E183-P1	A5	SDHB	C1A1 (SDHx)	2.65217	-0.35354
E184-P1	A5	SDHB	C1A1 (SDHx)	2.79273	0.10627
E185-P1	A5	SDHB	C1A2 (SDHx-HN)	2.31152	-0.328156
E186-P1	A5	SDHB	C1A2 (SDHx-HN)	3.10544	-2.32257
E188-P1	A5	SDHB	C1A1 (SDHx)	0.0346197	8.64121
E189-P1	A5	SDHB	C1A1 (SDHx)	2.5491	-0.491012
E190-P1	A5	SDHB	C1A1 (SDHx)	2.02924	0.0173644
E192-P1	A5	SDHB	C1A1 (SDHx)	2.32069	-0.340541
E193-R1	A5	SDHB	C1A1 (SDHx)	2.81109	0.627464
E136-P1	A5	SDHB	C1A1 (SDHx)	1.99641	-0.929259
E195-P1	A5	SDHB	C1A2 (SDHx-HN)	3.15469	-2.32214
E196-P1	A5	SDHB	C1A2 (SDHx-HN)	2.69972	-2.27321
E197-M1	A5	SDHB	C1A1 (SDHx)	2.95396	-0.662073
E198-P1	A5	SDHB	C1A2 (SDHx-HN)	2.89122	-1.99254
E199-R1	A5	SDHB	C1A1 (SDHx)	2.62074	-1.2662
E200-P1	A5	SDHB	C1A1 (SDHx)	2.94319	0.616786
E201-P1	A5	SDHB	C1A1 (SDHx)	2.72273	-1.12447
E202-P1	A5	SDHB	C1A1 (SDHx)	2.4629	0.608056
E203-P1	A5	SDHB	C1A1 (SDHx)	2.60205	-0.701473
E204-M1	A5	SDHB	C1A1 (SDHx)	2.72635	-0.293064
E223-P1	A5	SDHB	C1A1 (SDHx)	2.39596	0.31773
E224-P1	A5	SDHB	C1A1 (SDHx)	2.40914	-0.0412952
E225-P1	A5	SDHB	C1A1 (SDHx)	2.96263	0.0853483
E225-M1	A5	SDHB	C1A1 (SDHx)	2.9034	0.357332
E226-P1	A5	SDHB	C1A1 (SDHx)	2.86943	-0.749747
E228-P1	A5	SDHB	C1A1 (SDHx)	1.41583	0.00546137
E229-P1	A5	SDHB	C1A1 (SDHx)	2.45614	-0.769431
E229-P2	A5	SDHB	C1A1 (SDHx)	1.77117	-0.362534
E230-P1	A5	SDHB	C1A1 (SDHx)	1.69788	-2.4995
E231-P1	A5	SDHB	C1A1 (SDHx)	3.57435	-0.20132

## Sheet: Fig2c
Sample	Dataset	Genotype	Subtype	UMAP1	UMAP2
PHEO_AG_HS_001	E-MTAB-733	Unknown	C2A (Kinase)	-1.25028	-4.00318
PHEO_AG_HS_002	E-MTAB-733	NF1	C2A (Kinase)	2.08628	-3.16548
PHEO_AG_HS_003	E-MTAB-733	NF1	C2A (Kinase)	1.35602	-2.91163
PHEO_AG_HS_005	E-MTAB-733	VHL	C1B1 (VHL)	-0.993995	-4.38477
PHEO_AG_HS_007	E-MTAB-733	Unknown	C2B1 (MAX)	1.62515	-2.79702
PHEO_AG_HS_008	E-MTAB-733	Unknown	C1B2 (EPAS1)	-1.745	-3.13576
PHEO_AG_HS_009	E-MTAB-733	VHL	C1B1 (VHL)	-1.66912	-2.92865
PHEO_AG_HS_011	E-MTAB-733	Unknown	C2A (Kinase)	-0.39986	-2.97471
PHEO_AG_HS_013	E-MTAB-733	HRAS	C2A (Kinase)	1.93081	-4.66662
PHEO_AG_HS_017	E-MTAB-733	NF1	C2A (Kinase)	0.88915	-4.11643
PHEO_AG_HS_019	E-MTAB-733	Unknown	C1B1 (VHL)	-1.79575	-2.46906
PHEO_AG_HS_020	E-MTAB-733	Unknown	C2A (Kinase)	1.45123	-4.59389
PHEO_AG_HS_022	E-MTAB-733	VHL	C1B1 (VHL)	-1.61871	-2.59994
PHEO_AG_HS_029	E-MTAB-733	Unknown	C2A (Kinase)	-0.937474	-4.29634
PHEO_AG_HS_031	E-MTAB-733	Unknown	C2A (Kinase)	2.68126	-4.21236
PHEO_AG_HS_032	E-MTAB-733	VHL	C1B1 (VHL)	-0.747439	-3.32472
PHEO_AG_HS_034	E-MTAB-733	TMEM127	C2A (Kinase)	0.28497	-3.11592
PHEO_AG_HS_035	E-MTAB-733	Unknown	C2B1 (MAX)	1.52024	-3.62574
PHEO_AG_HS_036	E-MTAB-733	Unknown	C2A (Kinase)	2.08108	-4.23434
PHEO_AG_HS_040	E-MTAB-733	NF1	C2A (Kinase)	2.10953	-3.3894
PHEO_AG_HS_041	E-MTAB-733	HRAS	C2A (Kinase)	3.73858	-3.84121
PHEO_AG_HS_047	E-MTAB-733	Unknown	C2B1 (MAX)	1.138	-3.82965
PHEO_AG_HS_048	E-MTAB-733	SDHD	C1A1 (SDHx)	-0.771576	6.37937
PHEO_AG_HS_049	E-MTAB-733	NF1	C2C (Cortical admixture)	-0.757751	-4.01557
PHEO_AG_HS_052	E-MTAB-733	Unknown	C2A (Kinase)	-0.821644	-2.76607
PHEO_AG_HS_053	E-MTAB-733	NF1	C2A (Kinase)	-1.08521	-3.25378
PHEO_AG_HS_056	E-MTAB-733	NF1	C2A (Kinase)	3.69831	-3.73398
PHEO_AG_HS_057	E-MTAB-733	Unknown	C2A (Kinase)	3.50884	-4.0843
PHEO_AG_HS_058	E-MTAB-733	Unknown	C2A (Kinase)	3.28311	-4.0415
PHEO_AG_HS_059	E-MTAB-733	MAX	C2A (Kinase)	1.19954	-3.76473
PHEO_AG_HS_061	E-MTAB-733	NF1	C2C (Cortical admixture)	2.20814	-3.27621
PHEO_AG_HS_066	E-MTAB-733	Unknown	C1B2 (EPAS1)	-0.935255	-3.1335
PHEO_AG_HS_068	E-MTAB-733	NF1	C2A (Kinase)	2.19888	-3.81056
PHEO_AG_HS_072	E-MTAB-733	NF1	C2C (Cortical admixture)	0.986118	-4.26248
PHEO_AG_HS_076	E-MTAB-733	NF1	C2A (Kinase)	2.86527	-3.96242
PHEO_AG_HS_077	E-MTAB-733	NF1	C2A (Kinase)	2.19408	-3.20508
PHEO_AG_HS_078	E-MTAB-733	VHL	C1B1 (VHL)	-0.523252	-3.53566
PHEO_AG_HS_079	E-MTAB-733	VHL	C1B1 (VHL)	-1.49736	-2.87246
PHEO_AG_HS_080	E-MTAB-733	NF1	C2A (Kinase)	1.40641	-4.37076
PHEO_AG_HS_081	E-MTAB-733	RET	C2C (Cortical admixture)	0.478744	-4.00706
PHEO_AG_HS_084	E-MTAB-733	VHL	C1B1 (VHL)	-1.12254	-3.05533
PHEO_AG_HS_090	E-MTAB-733	Unknown	C2A (Kinase)	-0.567494	-2.95064
PHEO_AG_HS_091	E-MTAB-733	Unknown	C2B1 (MAX)	2.49041	-2.66151
PHEO_AG_HS_092	E-MTAB-733	HRAS	C2A (Kinase)	1.74839	-3.84382
PHEO_AG_HS_093	E-MTAB-733	Unknown	C2B1 (MAX)	1.08228	-3.22005
PHEO_AG_HS_094	E-MTAB-733	RET	C2A (Kinase)	-0.252983	-3.04474
PHEO_AG_HS_095	E-MTAB-733	RET	C2C (Cortical admixture)	-0.625588	-3.92514
PHEO_AG_HS_098	E-MTAB-733	Unknown	C2A (Kinase)	1.79254	-3.97169
PHEO_AG_HS_099	E-MTAB-733	NF1	C2A (Kinase)	2.47681	-3.49204
PHEO_AG_HS_101	E-MTAB-733	Unknown	C2B1 (MAX)	1.5707	-3.5513
PHEO_AG_HS_105	E-MTAB-733	VHL	C1B1 (VHL)	-0.205628	-3.54409
PHEO_AG_HS_107	E-MTAB-733	Unknown	C2A (Kinase)	0.542323	-3.78345
PHEO_AG_HS_108	E-MTAB-733	VHL	C1B1 (VHL)	-1.72728	-2.76734
PHEO_AG_HS_109	E-MTAB-733	RET	C2A (Kinase)	2.49748	-4.12681
PHEO_AG_HS_110	E-MTAB-733	NF1	C2A (Kinase)	0.239596	-3.48886
PHEO_AG_HS_113	E-MTAB-733	Unknown	C2B1 (MAX)	0.599475	-3.38996
PHEO_AG_HS_115	E-MTAB-733	NF1	C2A (Kinase)	-0.0266315	-3.69684
PHEO_AG_HS_116	E-MTAB-733	SDHB	C1A1 (SDHx)	-1.0352	8.58563
PHEO_AG_HS_119	E-MTAB-733	Unknown	C2C (Cortical admixture)	1.28615	-4.51821
PHEO_AG_HS_120	E-MTAB-733	NF1	C2A (Kinase)	1.84107	-4.7913
PHEO_AG_HS_121	E-MTAB-733	FH	C1A1 (SDHx)	-2.05781	-2.32691
PHEO_AG_HS_122	E-MTAB-733	Unknown	C2C (Cortical admixture)	1.91984	-4.80183
PHEO_AG_HS_123	E-MTAB-733	Unknown	C2A (Kinase)	1.87636	-4.83226
PHEO_AG_HS_124	E-MTAB-733	VHL	C1B1 (VHL)	-1.82048	-2.3103
PHEO_AG_HS_125	E-MTAB-733	Unknown	C2B1 (MAX)	0.309583	-3.53181
PHEO_AG_HS_130	E-MTAB-733	Unknown	C2B1 (MAX)	0.0948465	-3.52869
PHEO_AG_HS_131	E-MTAB-733	Unknown	C2A (Kinase)	2.2051	-4.48534
PHEO_AG_HS_133	E-MTAB-733	RET	C2A (Kinase)	0.840735	-4.23745
PHEO_AG_HS_136	E-MTAB-733	RET	C2A (Kinase)	0.247367	-3.38088
PHEO_AG_HS_137	E-MTAB-733	VHL	C1B1 (VHL)	-1.98282	-2.34571
PHEO_AG_HS_138	E-MTAB-733	SDHB	C1A1 (SDHx)	-1.32694	8.78312
PHEO_AG_HS_139	E-MTAB-733	Unknown	C2A (Kinase)	1.09876	-4.34828
PHEO_AG_HS_146	E-MTAB-733	Unknown	C2A (Kinase)	0.105886	-3.19599
PHEO_AG_HS_147	E-MTAB-733	NF1	C2A (Kinase)	2.62916	-4.36171
PHEO_AG_HS_148	E-MTAB-733	NF1	C2A (Kinase)	3.15413	-4.25009
PHEO_AG_HS_150	E-MTAB-733	VHL	C1B1 (VHL)	-0.904724	-2.67193
PHEO_AG_HS_151	E-MTAB-733	Unknown	C2A (Kinase)	0.152482	-2.70879
PHEO_AG_HS_152	E-MTAB-733	RET	C2A (Kinase)	2.12813	-3.1957
PHEO_AG_HS_154	E-MTAB-733	NF1	C2A (Kinase)	-0.347728	-5.42261
PHEO_AG_HS_155	E-MTAB-733	VHL	C1B1 (VHL)	-0.619881	-5.5396
PHEO_AG_HS_161	E-MTAB-733	NF1	C2C (Cortical admixture)	-0.690145	-5.57453
PHEO_AG_HS_162	E-MTAB-733	NF1	C2A (Kinase)	0.0303051	-5.24048
PHEO_AG_HS_163	E-MTAB-733	VHL	C1B1 (VHL)	-0.40837	-5.34831
PHEO_AG_HS_167	E-MTAB-733	NF1	C2A (Kinase)	-0.66225	-5.56381
PHEO_AG_HS_169	E-MTAB-733	NF1	C2A (Kinase)	-0.37467	-5.45426
PHEO_AG_HS_170	E-MTAB-733	Unknown	C2C (Cortical admixture)	-0.192511	-5.37713
PHEO_AG_HS_171	E-MTAB-733	RET	C2C (Cortical admixture)	-0.626128	-5.26536
PHEO_AG_HS_172	E-MTAB-733	Unknown	C2C (Cortical admixture)	-0.827684	-4.6381
PHEO_AG_HS_173	E-MTAB-733	Unknown	C2A (Kinase)	-0.521701	-4.70836
PHEO_AG_HS_174	E-MTAB-733	NF1	C2C (Cortical admixture)	-0.681684	-5.58763
PHEO_AG_HS_175	E-MTAB-733	Unknown	C2A (Kinase)	-0.107928	-5.28849
PHEO_AG_HS_176	E-MTAB-733	Unknown	C2B2 (MAML3)	-0.685418	-4.70051
PHEO_AG_HS_177	E-MTAB-733	VHL	C1B1 (VHL)	-0.158284	-3.4992
PHEO_AG_HS_179	E-MTAB-733	Unknown	C2B1 (MAX)	-1.37645	-2.69773
PHEO_AG_HS_180	E-MTAB-733	NF1	C2A (Kinase)	-1.33743	-2.44429
PHEO_AG_HS_181	E-MTAB-733	Unknown	C2B1 (MAX)	1.29505	-3.51218
PHEO_AG_HS_182	E-MTAB-733	Unknown	C2A (Kinase)	1.62155	-4.54427
PHEO_AG_HS_184	E-MTAB-733	VHL	C1B1 (VHL)	-1.55951	-2.77435
PHEO_AG_HS_187	E-MTAB-733	Unknown	C2A (Kinase)	3.11315	-4.33987
PHEO_AG_HS_188	E-MTAB-733	Unknown	C2C (Cortical admixture)	1.57035	-4.40496
PHEO_AG_HS_189	E-MTAB-733	VHL	C1B1 (VHL)	0.262427	-3.91782
PHEO_AG_HS_192	E-MTAB-733	NF1	C2A (Kinase)	-0.354891	-3.40832
PHEO_AG_HS_193	E-MTAB-733	RET	C2A (Kinase)	2.18877	-4.58243
PHEO_AG_HS_194	E-MTAB-733	Unknown	C2C (Cortical admixture)	0.434863	-4.59195
PHEO_AG_HS_195	E-MTAB-733	MAX	C2C (Cortical admixture)	0.507923	-4.18254
PHEO_AG_HS_196	E-MTAB-733	SDHB	C1A1 (SDHx)	-1.27096	8.81008
PHEO_AG_HS_197	E-MTAB-733	HRAS	C2A (Kinase)	1.78776	-4.40734
PHEO_AG_HS_198	E-MTAB-733	HRAS	C2A (Kinase)	1.01347	-4.12675
PHEO_AG_HS_199	E-MTAB-733	NF1	C2A (Kinase)	-0.0930079	-4.49056
PHEO_AG_HS_200	E-MTAB-733	SDHB	C1A1 (SDHx)	-1.35133	7.29714
PHEO_AG_HS_202	E-MTAB-733	VHL	C1B1 (VHL)	-1.77184	-2.39055
PHEO_AG_HS_204	E-MTAB-733	VHL	C1B1 (VHL)	-0.807598	-3.35341
PHEO_AG_HS_021	E-MTAB-733	Unknown	C2B1 (MAX)	3.05669	-3.13438
PHEO_AG_HS_033	E-MTAB-733	NF1	C2A (Kinase)	1.69102	-4.52067
PHEO_AG_HS_045	E-MTAB-733	NF1	C2A (Kinase)	0.691929	-3.87109
PHEO_AG_HS_060	E-MTAB-733	RET	C2A (Kinase)	2.05911	-3.81897
PHEO_AG_HS_082	E-MTAB-733	SDHB	C1A1 (SDHx)	-2.28336	7.55519
PHEO_AG_HS_083	E-MTAB-733	SDHB	C1A1 (SDHx)	-1.08719	8.80617
PHEO_AG_HS_085	E-MTAB-733	SDHB	C1A1 (SDHx)	-1.76485	7.84524
PHEO_AG_HS_088	E-MTAB-733	SDHD	C1A1 (SDHx)	-2.40895	7.40892
PHEO_AG_HS_111	E-MTAB-733	VHL	C1B1 (VHL)	-1.98953	-2.21168
PHEO_AG_HS_129	E-MTAB-733	Unknown	C2B1 (MAX)	0.0344519	-3.6949
PHEO_AG_HS_132	E-MTAB-733	MAX	C2B1 (MAX)	-0.272767	-3.91207
PHEO_AG_HS_144	E-MTAB-733	SDHB	C1A1 (SDHx)	-0.680562	8.16106
PHEO_AG_HS_149	E-MTAB-733	SDHB	C1A1 (SDHx)	-1.53234	6.62741
PHEO_AG_HS_164	E-MTAB-733	Unknown	C2B1 (MAX)	0.741739	-3.79778
PHEO_AG_HS_165	E-MTAB-733	Unknown	C2B2 (MAML3)	0.923065	-3.61023
PHEO_AG_HS_168	E-MTAB-733	Unknown	C2B1 (MAX)	2.9754	-3.95756
PHEO_AG_HS_178	E-MTAB-733	Unknown	C2B1 (MAX)	-0.261016	-3.0682
PHEO_AG_HS_186	E-MTAB-733	SDHA	C1A2 (SDHx-HN)	-1.39974	6.94282
PHEO_AG_HS_191	E-MTAB-733	SDHB	C1A1 (SDHx)	-1.13435	6.93592
PHEO_AG_HS_201	E-MTAB-733	SDHB	C1A1 (SDHx)	-2.16141	7.85196
PHEO_AG_HS_205	E-MTAB-733	VHL	C1B1 (VHL)	-2.17448	-2.40031
PHEO_AG_HS_207	E-MTAB-733	SDHC	C1A1 (SDHx)	-2.31997	7.23942
TCGA-P7-A5NX-01	TCGA	Unknown	C2B1 (MAX)	-2.2382	-1.83275
TCGA-P7-A5NY-01	TCGA	RET	C2A (Kinase)	0.194856	-3.87142
TCGA-P7-A5NY-05	TCGA	RET	C2A (Kinase)	-0.994398	-3.40412
TCGA-P8-A5KC-01	TCGA	MAML3	C2B2 (MAML3)	-0.263784	-2.60188
TCGA-P8-A5KC-11	TCGA	Normal	Normal	-3.00579	-5.95641
TCGA-P8-A5KD-01	TCGA	HRAS	C2A (Kinase)	1.72266	-4.22051
TCGA-P8-A5KD-11	TCGA	Normal	Normal	-3.03507	-5.986
TCGA-P8-A6RX-01	TCGA	VHL	C1B1 (VHL)	-2.29208	-2.28925
TCGA-P8-A6RY-01	TCGA	Unknown	C2B1 (MAX)	-1.86655	-2.49839
TCGA-PR-A5PF-01	TCGA	MAML3	C2B2 (MAML3)	0.989853	-2.44072
TCGA-PR-A5PG-01	TCGA	HRAS	C2A (Kinase)	2.9245	-4.20086
TCGA-PR-A5PH-01	TCGA	MAML3	C2B2 (MAML3)	-0.478406	-2.93335
TCGA-QR-A6GO-01	TCGA	Unknown	C2A (Kinase)	2.04348	-4.21533
TCGA-QR-A6GR-01	TCGA	Unknown	C2C (Cortical admixture)	1.67159	-3.40929
TCGA-QR-A6GS-01	TCGA	NF1	C2A (Kinase)	2.84963	-2.91738
TCGA-QR-A6GT-01	TCGA	SDHB	C1A2 (SDHx-HN)	-1.11958	8.47666
TCGA-QR-A6GU-01	TCGA	SDHD	C1A1 (SDHx)	-1.56069	7.04108
TCGA-QR-A6GW-01	TCGA	HRAS	C2A (Kinase)	2.23206	-3.66401
TCGA-QR-A6GX-01	TCGA	SDHB	C1A1 (SDHx)	-0.830952	-3.399
TCGA-QR-A6GY-01	TCGA	Unknown	C2B1 (MAX)	3.336	-3.23255
TCGA-QR-A6GZ-05	TCGA	VHL	C1B1 (VHL)	-1.23918	-3.12693
TCGA-QR-A6H0-01	TCGA	SDHB	C1A1 (SDHx)	-2.22372	7.21434
TCGA-QR-A6H1-01	TCGA	RET	C2A (Kinase)	3.5061	-3.62782
TCGA-QR-A6H2-01	TCGA	Unknown	C2B1 (MAX)	3.53392	-3.42989
TCGA-QR-A6H3-01	TCGA	SDHB	C1A1 (SDHx)	-0.717385	6.73338
TCGA-QR-A6H4-01	TCGA	Unknown	C2A (Kinase)	3.71192	-3.59961
TCGA-QR-A6H5-01	TCGA	VHL	C1B1 (VHL)	-0.960828	-3.13488
TCGA-QR-A6H6-01	TCGA	SDHB	C1A1 (SDHx)	-2.20319	7.63974
TCGA-QR-A6ZZ-01	TCGA	VHL	C1B1 (VHL)	-2.12835	-2.58631
TCGA-QR-A700-01	TCGA	Unknown	C2B1 (MAX)	0.755983	-3.27811
TCGA-QR-A702-01	TCGA	NF1	C2A (Kinase)	2.48986	-3.88569
TCGA-QR-A703-01	TCGA	VHL	C1B1 (VHL)	-2.09162	-2.47911
TCGA-QR-A705-01	TCGA	Unknown	C1A1 (SDHx)	-1.02112	6.09543
TCGA-QR-A706-01	TCGA	Unknown	C1B1 (VHL)	-1.22001	-3.7745
TCGA-QR-A707-01	TCGA	NF1	C2A (Kinase)	2.30165	-3.11766
TCGA-QR-A708-01	TCGA	Unknown	C2B1 (MAX)	-0.239591	-3.14431
TCGA-QR-A70A-01	TCGA	Unknown	C2B1 (MAX)	1.17076	-3.2088
TCGA-QR-A70C-01	TCGA	Unknown	C2B2 (MAML3)	0.575747	-2.51262
TCGA-QR-A70D-01	TCGA	SDHB	C1A1 (SDHx)	-1.68749	8.77576
TCGA-QR-A70E-01	TCGA	Unknown	C2B1 (MAX)	-0.710024	-2.91208
TCGA-QR-A70G-01	TCGA	Unknown	C2C (Cortical admixture)	1.8967	-2.70704
TCGA-QR-A70H-01	TCGA	MAML3	C2B2 (MAML3)	3.55059	-3.81258
TCGA-QR-A70I-01	TCGA	Unknown	C1A1 (SDHx)	-2.19654	-2.07722
TCGA-QR-A70J-01	TCGA	NF1	C1B1 (VHL)	-1.57578	-3.10937
TCGA-QR-A70K-01	TCGA	Unknown	C2A (Kinase)	2.69734	-2.97077
TCGA-QR-A70M-01	TCGA	HRAS	C2A (Kinase)	1.85524	-3.87216
TCGA-QR-A70N-01	TCGA	VHL	C1B1 (VHL)	-1.25636	-3.38311
TCGA-QR-A70O-01	TCGA	Unknown	C2A (Kinase)	1.40355	-3.24615
TCGA-QR-A70P-01	TCGA	SDHB	C1A1 (SDHx)	-1.30175	9.32345
TCGA-QR-A70Q-01	TCGA	Unknown	C1A1 (SDHx)	-1.01006	6.16504
TCGA-QR-A70R-01	TCGA	Unknown	C2B1 (MAX)	2.90486	-2.86894
TCGA-QR-A70T-01	TCGA	Unknown	C2B1 (MAX)	-1.09924	-2.53727
TCGA-QR-A70U-01	TCGA	Unknown	C2A (Kinase)	0.421883	-3.70045
TCGA-QR-A70V-01	TCGA	NF1	C2A (Kinase)	2.28722	-3.30102
TCGA-QR-A70W-01	TCGA	HRAS	C2A (Kinase)	2.77935	-3.54944
TCGA-QR-A70X-01	TCGA	Unknown	C2C (Cortical admixture)	-0.616534	-4.50109
TCGA-QR-A7IN-01	TCGA	EPAS1	C1B2 (EPAS1)	-1.52385	-3.4009
TCGA-QR-A7IP-01	TCGA	SDHB	C1A1 (SDHx)	-2.27143	6.70619
TCGA-QT-A5XJ-01	TCGA	Unknown	C1A1 (SDHx)	-1.97655	-3.1127
TCGA-QT-A5XK-01	TCGA	RET	C2A (Kinase)	1.78749	-4.21666
TCGA-QT-A5XL-01	TCGA	EPAS1	C1B1 (VHL)	-1.45513	-3.19782
TCGA-QT-A5XM-01	TCGA	RET	C2A (Kinase)	1.99641	-4.30759
TCGA-QT-A5XN-01	TCGA	NGFR	C2A (Kinase)	1.96016	-3.71152
TCGA-QT-A5XO-01	TCGA	Unknown	C2C (Cortical admixture)	3.16079	-3.98069
TCGA-QT-A5XP-01	TCGA	Unknown	C2A (Kinase)	3.01808	-3.0698
TCGA-QT-A69Q-01	TCGA	Unknown	C2B1 (MAX)	1.37263	-3.36321
TCGA-QT-A7U0-01	TCGA	EPAS1	C1B2 (EPAS1)	-0.786391	-3.51307
TCGA-RM-A68T-01	TCGA	Unknown	C1A2 (SDHx-HN)	-0.55995	6.59747
TCGA-RM-A68W-01	TCGA	Unknown	C1A1 (SDHx)	-0.850663	6.3093
TCGA-RT-A6Y9-01	TCGA	Unknown	C2B1 (MAX)	-1.55549	-2.59784
TCGA-RT-A6YA-01	TCGA	NF1	C2A (Kinase)	2.28332	-3.08419
TCGA-RT-A6YC-01	TCGA	BRAF	C2A (Kinase)	2.90757	-2.861
TCGA-RW-A67V-01	TCGA	Unknown	C2B1 (MAX)	3.19162	-3.9416
TCGA-RW-A67W-01	TCGA	Unknown	C2A (Kinase)	1.86293	-4.56109
TCGA-RW-A67X-01	TCGA	VHL	C1B1 (VHL)	-1.0458	-4.30443
TCGA-RW-A67Y-01	TCGA	NF1	C2A (Kinase)	2.19789	-3.01378
TCGA-RW-A680-01	TCGA	SDHB	C1A1 (SDHx)	-0.674572	8.10811
TCGA-RW-A681-01	TCGA	CSDE1	C2B1 (MAX)	2.54947	-2.64018
TCGA-RW-A684-01	TCGA	Unknown	C2A (Kinase)	-0.381462	-3.97757
TCGA-RW-A685-01	TCGA	NF1	C2C (Cortical admixture)	1.45628	-4.13505
TCGA-RW-A686-01	TCGA	MAML3	C2B2 (MAML3)	0.542343	-2.86097
TCGA-RW-A686-06	TCGA	MAML3	C2B2 (MAML3)	0.679843	-2.65063
TCGA-RW-A688-01	TCGA	NF1	C2A (Kinase)	3.41024	-3.21174
TCGA-RW-A689-01	TCGA	NF1	C2A (Kinase)	2.8079	-4.01834
TCGA-RW-A68A-01	TCGA	RET	C2A (Kinase)	-0.0590074	-3.00556
TCGA-RW-A68B-01	TCGA	RET	C2A (Kinase)	2.02206	-3.76742
TCGA-RW-A68C-01	TCGA	Unknown	C1B1 (VHL)	-1.48854	-3.25415
TCGA-RW-A68D-01	TCGA	EPAS1	C2B1 (MAX)	-1.90138	-2.32381
TCGA-RW-A68F-01	TCGA	SDHD	C2B1 (MAX)	-1.48021	8.2402
TCGA-RW-A68G-01	TCGA	Unknown	C2C (Cortical admixture)	3.51791	-3.56981
TCGA-RW-A7CZ-01	TCGA	SDHD	C1A1 (SDHx)	-1.32472	7.11691
TCGA-RW-A7D0-01	TCGA	NF1	C2A (Kinase)	1.93847	-4.12277
TCGA-RW-A8AZ-01	TCGA	MAML3	C2B2 (MAML3)	0.803702	-2.66535
TCGA-RX-A8JQ-01	TCGA	BRAF	C2A (Kinase)	0.483062	-3.27042
TCGA-S7-A7WL-01	TCGA	NF1	C2A (Kinase)	1.63786	-3.53917
TCGA-S7-A7WM-01	TCGA	NF1	C2A (Kinase)	2.17133	-3.62167
TCGA-S7-A7WN-01	TCGA	HRAS	C2A (Kinase)	1.29154	-3.31924
TCGA-S7-A7WO-01	TCGA	Unknown	C2C (Cortical admixture)	-3.02317	-5.94454
TCGA-S7-A7WP-01	TCGA	Unknown	C1B1 (VHL)	-1.92845	-2.56422
TCGA-S7-A7WQ-01	TCGA	VHL	C1B1 (VHL)	-1.34367	-3.02563
TCGA-S7-A7WR-01	TCGA	HRAS	C2A (Kinase)	2.266	-4.21954
TCGA-S7-A7WT-01	TCGA	CSDE1	C2B1 (MAX)	3.20291	-3.45768
TCGA-S7-A7WU-01	TCGA	Unknown	C2B1 (MAX)	0.859198	-3.76002
TCGA-S7-A7WV-01	TCGA	MAX	C1A2 (SDHx-HN)	-0.679127	-4.52696
TCGA-S7-A7WW-01	TCGA	Unknown	C2C (Cortical admixture)	-0.600364	-3.22763
TCGA-S7-A7WX-01	TCGA	NF1	C2A (Kinase)	2.57203	-3.23466
TCGA-S7-A7X0-01	TCGA	EPAS1	C1B2 (EPAS1)	-1.20043	-3.46977
TCGA-S7-A7X1-01	TCGA	VHL	C1B1 (VHL)	-0.995248	-3.21855
TCGA-S7-A7X2-01	TCGA	Unknown	C2A (Kinase)	1.62675	-4.02201
TCGA-SA-A6C2-01	TCGA	Unknown	C2B1 (MAX)	-2.03982	-2.33806
TCGA-SP-A6QC-01	TCGA	TMEM127	C2A (Kinase)	1.19809	-4.46577
TCGA-SP-A6QD-01	TCGA	Unknown	C1A1 (SDHx)	-1.75046	7.28725
TCGA-SP-A6QF-01	TCGA	HRAS	C2A (Kinase)	2.56078	-3.98215
TCGA-SP-A6QG-01	TCGA	SDHB	C1A1 (SDHx)	-2.36499	6.59875
TCGA-SP-A6QH-01	TCGA	Unknown	C1A2 (SDHx-HN)	-1.45203	-3.25596
TCGA-SP-A6QI-01	TCGA	Unknown	C2A (Kinase)	0.0484516	-3.0478
TCGA-SP-A6QJ-01	TCGA	HRAS	C2A (Kinase)	1.99716	-4.18253
TCGA-SP-A6QK-01	TCGA	RET	C2C (Cortical admixture)	0.237766	-4.14198
TCGA-SQ-A6I4-01	TCGA	RET	C2A (Kinase)	0.672816	-4.66934
TCGA-SQ-A6I4-11	TCGA	Normal	Normal	-2.97513	-5.99423
TCGA-SQ-A6I6-01	TCGA	NF1	C2A (Kinase)	1.88178	-3.20111
TCGA-SR-A6MP-01	TCGA	NF1	C2A (Kinase)	2.00177	-2.96898
TCGA-SR-A6MQ-01	TCGA	HRAS	C2A (Kinase)	-1.13197	-2.84739
TCGA-SR-A6MR-01	TCGA	Unknown	C1B2 (EPAS1)	-1.12366	-3.85827
TCGA-SR-A6MS-01	TCGA	Unknown	C2B1 (MAX)	1.11791	-3.53011
TCGA-SR-A6MT-01	TCGA	Unknown	C2B1 (MAX)	-2.06403	-2.30314
TCGA-SR-A6MU-01	TCGA	Unknown	C2C (Cortical admixture)	-0.258081	-3.92694
TCGA-SR-A6MV-01	TCGA	EPAS1	C1B2 (EPAS1)	-1.02114	-3.6805
TCGA-SR-A6MX-01	TCGA	SDHB	C1A1 (SDHx)	-1.68837	8.86209
TCGA-SR-A6MX-05	TCGA	SDHB	C1A1 (SDHx)	-1.66628	8.85679
TCGA-SR-A6MX-06	TCGA	SDHB	C1A1 (SDHx)	-1.6686	8.90668
TCGA-SR-A6MY-01	TCGA	HRAS	C2A (Kinase)	1.79867	-4.02053
TCGA-SR-A6MZ-01	TCGA	RET	C2C (Cortical admixture)	-0.168552	-3.95505
TCGA-SR-A6N0-01	TCGA	Unknown	C2C (Cortical admixture)	0.646668	-4.08391
TCGA-TT-A6YJ-01	TCGA	NF1	C2A (Kinase)	2.22615	-3.21518
TCGA-TT-A6YK-01	TCGA	EGLN1	C1B2 (EPAS1)	-1.39996	-3.33047
TCGA-TT-A6YN-01	TCGA	Unknown	C2A (Kinase)	1.68381	-3.72273
TCGA-TT-A6YO-01	TCGA	Unknown	C2C (Cortical admixture)	-3.02114	-5.93807
TCGA-TT-A6YP-01	TCGA	VHL	C1B1 (VHL)	-1.10889	-3.59763
TCGA-W2-A7H5-01	TCGA	RET	C2A (Kinase)	-0.383222	-3.55017
TCGA-W2-A7H7-01	TCGA	Unknown	C1A1 (SDHx)	-1.62302	7.20013
TCGA-W2-A7HA-01	TCGA	RET	C2A (Kinase)	3.01419	-3.50265
TCGA-W2-A7HB-01	TCGA	RET	C2A (Kinase)	3.10727	-3.90059
TCGA-W2-A7HC-01	TCGA	HRAS	C2A (Kinase)	2.41752	-3.75025
TCGA-W2-A7HD-01	TCGA	HRAS	C2A (Kinase)	3.51382	-4.10924
TCGA-W2-A7HE-01	TCGA	RET	C2C (Cortical admixture)	-0.227632	-4.0563
TCGA-W2-A7HF-01	TCGA	RET	C2A (Kinase)	2.34292	-4.18063
TCGA-W2-A7HH-01	TCGA	IDH1	C1B2 (EPAS1)	-1.51886	-2.60171
TCGA-W2-A7UY-01	TCGA	NF1	C1B2 (EPAS1)	-1.38261	-2.99562
TCGA-WB-A80K-01	TCGA	MAML3	C2B2 (MAML3)	1.63059	-4.90493
TCGA-WB-A80L-01	TCGA	Unknown	C2B1 (MAX)	2.28868	-4.20442
TCGA-WB-A80M-01	TCGA	CSDE1	C2B1 (MAX)	3.04972	-4.24051
TCGA-WB-A80N-01	TCGA	HRAS	C2A (Kinase)	2.6526	-3.88413
TCGA-WB-A80O-01	TCGA	HRAS	C2A (Kinase)	1.921	-4.17776
TCGA-WB-A80P-01	TCGA	SDHB	C1A1 (SDHx)	-0.988471	7.14455
TCGA-WB-A80Q-01	TCGA	MAML3	C2B2 (MAML3)	0.0819456	-2.52448
TCGA-WB-A80V-01	TCGA	RET	C2A (Kinase)	2.1932	-3.50868
TCGA-WB-A80Y-01	TCGA	MAML3	C2B1 (MAX)	3.70398	-3.66233
TCGA-WB-A814-01	TCGA	EPAS1	C1B2 (EPAS1)	-1.90917	-2.69743
TCGA-WB-A815-01	TCGA	Unknown	C2B1 (MAX)	1.39565	-4.44103
TCGA-WB-A816-01	TCGA	Unknown	C2C (Cortical admixture)	0.392511	-4.10649
TCGA-WB-A817-01	TCGA	MAX	C2C (Cortical admixture)	0.419399	-3.20638
TCGA-WB-A818-01	TCGA	NF1	C2A (Kinase)	3.75963	-3.84103
TCGA-WB-A819-01	TCGA	RET	C2A (Kinase)	2.39326	-3.79464
TCGA-WB-A81A-01	TCGA	Unknown	C2B1 (MAX)	-0.337001	-2.99501
TCGA-WB-A81D-01	TCGA	Unknown	C2A (Kinase)	1.35524	-4.18145
TCGA-WB-A81E-01	TCGA	SDHB	C1A1 (SDHx)	-0.948896	6.13608
TCGA-WB-A81F-01	TCGA	Unknown	C2A (Kinase)	2.37051	-4.61595
TCGA-WB-A81G-01	TCGA	SDHB	C1A1 (SDHx)	-1.39612	6.93641
TCGA-WB-A81H-01	TCGA	Unknown	C2C (Cortical admixture)	1.27663	-3.93518
TCGA-WB-A81I-01	TCGA	Unknown	C2B1 (MAX)	0.937502	-2.96404
TCGA-WB-A81J-01	TCGA	Unknown	C2A (Kinase)	3.13554	-3.90845
TCGA-WB-A81K-01	TCGA	Unknown	C2C (Cortical admixture)	1.37634	-3.52882
TCGA-WB-A81M-01	TCGA	CSDE1	C2B1 (MAX)	3.15472	-3.08227
TCGA-WB-A81N-01	TCGA	NF1	C2A (Kinase)	0.932899	-3.46278
TCGA-WB-A81P-01	TCGA	NF1	C2A (Kinase)	1.15069	-3.72557
TCGA-WB-A81Q-01	TCGA	Unknown	C2A (Kinase)	0.87861	-2.54149
TCGA-WB-A81R-01	TCGA	HRAS	C2A (Kinase)	3.9207	-3.8584
TCGA-WB-A81S-01	TCGA	NF1	C2A (Kinase)	2.95501	-4.34834
TCGA-WB-A81T-01	TCGA	HRAS	C2C (Cortical admixture)	1.3892	-4.21715
TCGA-WB-A81V-01	TCGA	NF1	C2A (Kinase)	0.606585	-3.25307
TCGA-WB-A81W-01	TCGA	Unknown	C2A (Kinase)	3.71781	-4.15695
TCGA-WB-A820-01	TCGA	Unknown	C2A (Kinase)	1.83881	-4.55632
TCGA-WB-A821-01	TCGA	EPAS1	C1B2 (EPAS1)	-0.982057	-3.24362
TCGA-WB-A822-01	TCGA	SDHB	C1A2 (SDHx-HN)	-1.5892	7.94771
TCGA-XG-A823-01	TCGA	Unknown	C2C (Cortical admixture)	-1.46414	6.65652
E120-P1	A5	SDHB	C1A1 (SDHx)	-1.64303	7.40381
E164-P1	A5	SDHB	C1A1 (SDHx)	-1.74582	8.03271
E159-P2	A5	SDHB	C1A1 (SDHx)	-2.14334	8.16646
E132-M1	A5	SDHB	C1A1 (SDHx)	-1.9241	8.09438
E143-M2	A5	SDHB	C1A1 (SDHx)	-0.66468	8.8583
E197-M1	A5	SDHB	C1A1 (SDHx)	-0.908334	8.33897
E182-P1	A5	SDHB	C1A1 (SDHx)	-1.4749	7.06509
E223-P1	A5	SDHB	C1A1 (SDHx)	-1.71699	7.63343
E121-M1	A5	SDHB	C1A1 (SDHx)	-1.74074	7.19222
E146-P1	A5	SDHB	C1A1 (SDHx)	-2.23157	6.83711
E169-M1	A5	SDHB	C1A1 (SDHx)	-0.649127	8.14854
E143-P1	A5	SDHB	C1A1 (SDHx)	-0.839411	9.13314
E192-P1	A5	SDHB	C1A1 (SDHx)	-1.38253	9.04573
E180-P1	A5	SDHB	C1A1 (SDHx)	-1.54499	8.78936
E224-P1	A5	SDHB	C1A1 (SDHx)	-1.65639	6.15159
E123-M1	A5	SDHB	C1A1 (SDHx)	-1.5622	6.85455
E144-P1	A5	SDHB	C1A1 (SDHx)	-1.39817	7.00077
E169-M2	A5	SDHB	C1A1 (SDHx)	-0.732966	7.75412
E150-P1	A5	SDHB	C1A1 (SDHx)	-1.52749	9.24485
E167-M1	A5	SDHB	C1A1 (SDHx)	-0.937034	9.22241
E186-P1	A5	SDHB	C1A2 (SDHx-HN)	-0.950726	6.46677
E183-P1	A5	SDHB	C1A1 (SDHx)	-2.27731	6.79963
E225-P1	A5	SDHB	C1A1 (SDHx)	-1.17402	8.91736
E125-P1	A5	SDHB	C1A1 (SDHx)	-1.71931	7.35988
E156-P1	A5	SDHB	C1A1 (SDHx)	-2.07265	7.02379
E129-P1	A5	SDHB	C1A1 (SDHx)	-1.70865	6.40962
E171-M1	A5	SDHB	C1A1 (SDHx)	-1.22532	8.87131
E138-P1	A5	SDHB	C1A2 (SDHx-HN)	-1.37237	6.51553
E184-P1	A5	SDHB	C1A1 (SDHx)	-1.37066	9.25597
E198-P1	A5	SDHB	C1A2 (SDHx-HN)	-0.661359	6.81666
E225-M1	A5	SDHB	C1A1 (SDHx)	-0.831544	8.77735
E122-R1	A5	SDHB	C1A1 (SDHx)	-0.704207	8.8941
E158-P1	A5	SDHB	C1A1 (SDHx)	-1.53708	8.75147
E170-P1	A5	SDHB	C1A1 (SDHx)	-2.06488	7.891
E157-P1	A5	SDHB	C1A1 (SDHx)	-1.28922	7.47822
E148-P1	A5	SDHB	C1A2 (SDHx-HN)	-2.13849	7.58867
E195-P1	A5	SDHB	C1A2 (SDHx-HN)	-1.23678	6.48983
E201-P1	A5	SDHB	C1A1 (SDHx)	-1.07636	8.4614
E226-P1	A5	SDHB	C1A1 (SDHx)	-1.41864	6.49013
E122-R2	A5	SDHB	C1A1 (SDHx)	-0.632459	8.62777
E162-P1	A5	SDHB	C1A2 (SDHx-HN)	-0.73229	6.7618
E146-M1	A5	SDHB	C1A1 (SDHx)	-2.10127	8.02422
E135-P1	A5	SDHB	C1A2 (SDHx-HN)	-0.711159	7.4865
E132-R1	A5	SDHB	C1A1 (SDHx)	-1.91407	8.34252
E179-P1	A5	SDHB	C1A2 (SDHx-HN)	-1.39267	6.18923
E199-R1	A5	SDHB	C1A1 (SDHx)	-1.49242	7.39301
E019-P1	A5	SDHB	C1A1 (SDHx)	-1.51926	7.36044
E134-P1	A5	SDHB	C1A2 (SDHx-HN)	-0.570542	6.66556
E153-P1	A5	SDHB	C1A1 (SDHx)	-2.03051	8.03225
E151-P1	A5	SDHB	C1A1 (SDHx)	-1.28959	7.04459
E147-P1	A5	SDHB	C1A1 (SDHx)	-1.39167	6.51245
E193-R1	A5	SDHB	C1A1 (SDHx)	-1.44128	8.85475
E200-P1	A5	SDHB	C1A1 (SDHx)	-1.3041	9.24661
E228-P1	A5	SDHB	C1A1 (SDHx)	-1.69373	6.86562
E143-M1	A5	SDHB	C1A1 (SDHx)	-0.646388	8.90015
E142-P1	A5	SDHB	C1A1 (SDHx)	-1.37306	9.25814
E131-P1	A5	SDHB	C1A1 (SDHx)	-2.42293	7.25231
E166-M1	A5	SDHB	C1A1 (SDHx)	-0.750937	8.31547
E149-P1	A5	SDHB	C1A2 (SDHx-HN)	-0.649528	6.87916
E190-P1	A5	SDHB	C1A1 (SDHx)	-1.25267	8.08665
E158-M1	A5	SDHB	C1A1 (SDHx)	-2.14775	7.55985
E229-P1	A5	SDHB	C1A1 (SDHx)	-2.03111	-2.59924
E133-P1	A5	SDHB	C1A1 (SDHx)	-1.61626	7.4803
E165-P1	A5	SDHB	C1A1 (SDHx)	-1.62686	8.44514
E155-P1	A5	SDHB	C1A2 (SDHx-HN)	-0.878804	8.82716
E128-P2	A5	SDHB	C1A1 (SDHx)	-1.06041	8.21389
E161-P1	A5	SDHB	C1A1 (SDHx)	-2.11488	7.5916
E185-P1	A5	SDHB	C1A2 (SDHx-HN)	-0.748595	7.28478
E202-P1	A5	SDHB	C1A1 (SDHx)	-1.47972	6.75437
E229-P2	A5	SDHB	C1A1 (SDHx)	-1.62035	8.8459
E141-P1	A5	SDHB	C1A1 (SDHx)	-1.72117	7.50813
E163-P1	A5	SDHB	C1A2 (SDHx-HN)	-0.777783	6.52027
E159-P1	A5	SDHB	C1A1 (SDHx)	-2.46958	6.99584
E128-P1	A5	SDHB	C1A1 (SDHx)	-1.78066	8.62939
E160-P1	A5	SDHB	C1A2 (SDHx-HN)	-1.19853	9.06177
E188-P1	A5	SDHB	C1A1 (SDHx)	-0.62353	8.15733
E203-P1	A5	SDHB	C1A1 (SDHx)	-1.10073	8.77848
E230-P1	A5	SDHB	C1A1 (SDHx)	-1.82995	6.38774
E130-P1	A5	SDHB	C1A1 (SDHx)	-1.96702	6.3406
E168-P1	A5	SDHB	C1A1 (SDHx)	-1.087	8.68748
E159-M2	A5	SDHB	C1A1 (SDHx)	-2.31891	7.27994
E136-P2	A5	SDHB	C1A1 (SDHx)	-1.50411	6.11145
E127-P1	A5	SDHB	C1A1 (SDHx)	-2.05588	6.76395
E189-P1	A5	SDHB	C1A1 (SDHx)	-0.784814	8.6755
E204-M1	A5	SDHB	C1A1 (SDHx)	-1.42047	9.26419
E231-P1	A5	SDHB	C1A1 (SDHx)	-0.736759	9.05626
E140-P1	A5	SDHB	C1A1 (SDHx)	-1.48282	8.59252
E159-M1	A5	SDHB	C1A1 (SDHx)	-2.34103	7.54051
E126-P1	A5	SDHB	C1A1 (SDHx)	-1.62264	7.49368
E152-P1	A5	SDHB	C1A1 (SDHx)	-0.861146	9.33337
E136-P1	A5	SDHB	C1A1 (SDHx)	-1.61154	6.80149
E196-P1	A5	SDHB	C1A2 (SDHx-HN)	-0.70094	6.44666
E233-P1	A5	SDHB	C1A1 (SDHx)	-1.24513	7.02925

## Sheet: Fig2d
Sample	Primary_Location_Simplified	UMAP1	UMAP2
E019-P1	Extraadrenal	0.716285	-0.966254
E120-P1	Extraadrenal	0.963887	-0.513781
E121-M1	Extraadrenal	0.795641	0.268905
E122-R1	Extraadrenal	0.90326	1.46032
E122-R2	Extraadrenal	0.809364	2.12694
E123-M1	Extraadrenal	-0.718957	-0.369263
E125-P1	Extraadrenal	0.873369	-1.77618
E126-P1	Extraadrenal	0.440837	-1.97773
E127-P1	Extraadrenal	0.0545798	-0.272453
E128-P2	Extraadrenal	1.57033	2.13771
E128-P1	Extraadrenal	0.562891	-1.47725
E129-P1	Adrenal	-0.27172	0.0388774
E130-P1	Extraadrenal	-0.955614	0.394635
E131-P1	Extraadrenal	0.574545	-1.31391
E132-M1	Extraadrenal	-0.243826	-1.2483
E132-R1	Extraadrenal	0.117099	-1.33559
E133-P1	Extraadrenal	0.735448	-2.24208
E134-P1	Head_neck	1.82256	3.04265
E135-P1	Head_neck	1.16525	2.88479
E136-P2	Extraadrenal	0.444496	-0.516221
E136-P1	Extraadrenal	0.446063	-0.212464
E138-P1	Head_neck	1.82764	2.67357
E140-P1	Adrenal	-2.16953	0.0710408
E141-P1	Extraadrenal	0.878286	-2.24452
E142-P1	Adrenal	-1.32909	-2.08515
E143-M1	Extraadrenal	-2.03004	-1.14998
E143-M2	Extraadrenal	-2.10845	-1.15898
E143-P1	Extraadrenal	-1.99127	-1.46899
E146-P1	Extraadrenal	-1.56668	0.486323
E146-M1	Extraadrenal	-0.0163275	0.743977
E147-P1	Extraadrenal	-1.43869	0.524511
E148-P1	Extraadrenal	2.06863	2.26365
E149-P1	Head_neck	1.46473	3.11146
E150-P1	Extraadrenal	-0.707141	-1.86499
E151-P1	Extraadrenal	-1.21442	0.393935
E152-P1	Extraadrenal	-0.70728	-2.24865
E153-P1	Extraadrenal	-1.88621	0.510349
E155-P1	Extraadrenal	2.31468	2.24428
E156-P1	Extraadrenal	0.473117	0.659686
E157-P1	Extraadrenal	-0.194816	0.258263
E158-P1	Extraadrenal	-0.470469	-1.63778
E158-M1	Extraadrenal	-1.78304	-0.0710463
E159-M1	Extraadrenal	0.0904883	0.329819
E159-P2	Extraadrenal	-0.285076	-0.961428
E159-M2	Extraadrenal	0.529265	0.48858
E160-P1	Head_neck	1.30188	2.88673
E161-P1	Extraadrenal	0.470817	-2.24874
E162-P1	Head_neck	2.2982	2.35237
E163-P1	Head_neck	1.87203	2.31027
E164-P1	Extraadrenal	0.410027	0.517929
E165-P1	Extraadrenal	-0.423635	0.911221
E166-M1	Extraadrenal	-0.320008	-1.71956
E167-M2	Adrenal	-0.739837	-0.788052
E167-M1	Adrenal	-0.819528	-0.881529
E168-P1	Adrenal	-1.56303	-2.09804
E169-M1	Extraadrenal	0.14777	1.68942
E169-M2	Extraadrenal	0.240502	1.58563
E170-P1	Extraadrenal	0.778369	0.765711
E171-M1	Extraadrenal	0.414799	0.833548
E179-P1	Head_neck	1.38413	2.99373
E180-P1	Extraadrenal	0.0332412	-2.17181
E182-P1	Extraadrenal	0.196735	-1.33003
E183-P1	Extraadrenal	-1.47416	0.247144
E184-P1	Extraadrenal	-1.18965	-1.63063
E185-P1	Head_neck	-0.458594	-0.0853532
E186-P1	Head_neck	2.25193	2.9891
E188-P1	Extraadrenal	-1.61889	-1.48397
E189-P1	Extraadrenal	0.718065	2.45042
E190-P1	Extraadrenal	-0.968012	-1.18612
E192-P1	Extraadrenal	1.0083	-0.844862
E193-R1	Extraadrenal	-1.13029	-1.07812
E195-P1	Head_neck	1.93747	3.05149
E196-P1	Head_neck	2.1275	2.76685
E197-M1	Extraadrenal	-1.42455	-0.789011
E198-P1	Head_neck	2.04092	3.16088
E199-R1	Extraadrenal	-0.942468	1.12318
E200-P1	Extraadrenal	-1.22906	-1.19249
E201-P1	Extraadrenal	-1.26984	-0.309399
E202-P1	Extraadrenal	0.875962	-1.99641
E203-P1	Extraadrenal	-1.99206	0.0206865
E204-M1	Extraadrenal	-0.980419	0.976131
E223-P1	Extraadrenal	-0.816234	-2.42743
E224-P1	Extraadrenal	1.14939	-1.32783
E225-P1	Extraadrenal	-0.416367	-2.64925
E225-M1	Extraadrenal	-0.518866	-2.56247
E226-P1	Extraadrenal	-0.640106	0.889257
E228-P1	Extraadrenal	0.400197	2.46665
E229-P1	Extraadrenal	-0.965996	0.563626
E229-P2	Extraadrenal	0.251412	-2.57332
E230-P1	Extraadrenal	0.619241	-2.31627
E231-P1	Extraadrenal	-1.58137	0.137416

## Sheet: Fig2e
Sample	Primary_Location_Simplified	UMAP1	UMAP2
E019-P1	Extraadrenal	0.797324	2.01124
E120-P1	Extraadrenal	1.6631	-0.218386
E121-M1	Extraadrenal	1.89862	-1.0235
E122-R1	Extraadrenal	2.40535	-0.267437
E122-R2	Extraadrenal	2.40286	-0.253136
E123-M1	Extraadrenal	-2.03088	-1.05957
E125-P1	Extraadrenal	0.779669	0.86774
E126-P1	Extraadrenal	0.232462	-1.77358
E127-P1	Extraadrenal	1.48907	-0.837723
E128-P2	Extraadrenal	-1.24695	-0.950863
E128-P1	Extraadrenal	0.698676	0.600405
E129-P1	Adrenal	0.359003	-1.90559
E130-P1	Extraadrenal	0.501921	-2.01657
E131-P1	Extraadrenal	-0.875104	0.615037
E132-M1	Extraadrenal	0.928366	2.05056
E132-R1	Extraadrenal	0.949781	1.4332
E133-P1	Extraadrenal	-0.696121	0.935195
E134-P1	Head_neck	-2.68176	-1.01085
E135-P1	Head_neck	-2.45642	-1.39243
E136-P2	Extraadrenal	1.30513	-1.8214
E138-P1	Head_neck	-3.08345	-1.37269
E140-P1	Adrenal	-0.400272	-0.53855
E141-P1	Extraadrenal	0.866319	-1.12395
E142-P1	Adrenal	-0.580864	0.816732
E143-M1	Extraadrenal	-0.589531	3.28933
E143-M2	Extraadrenal	-0.618363	3.33244
E143-P1	Extraadrenal	-0.324881	2.9411
E146-P1	Extraadrenal	0.228876	-0.848336
E146-M1	Extraadrenal	0.42227	-0.336508
E147-P1	Extraadrenal	0.772171	0.235033
E148-P1	Extraadrenal	-2.43518	-1.71351
E150-P1	Extraadrenal	0.107967	1.44832
E151-P1	Extraadrenal	0.343584	-0.275445
E152-P1	Extraadrenal	-0.168831	1.01494
E153-P1	Extraadrenal	0.336249	0.757481
E155-P1	Extraadrenal	-1.83456	-1.59832
E156-P1	Extraadrenal	2.10226	-0.587547
E157-P1	Extraadrenal	1.35879	0.257045
E158-P1	Extraadrenal	-0.175936	1.24348
E158-M1	Extraadrenal	-0.4839	1.25082
E159-M1	Extraadrenal	1.65472	-1.54962
E159-P2	Extraadrenal	0.0353928	0.685596
E159-M2	Extraadrenal	1.42676	-1.23267
E160-P1	Head_neck	-2.75082	-1.08827
E161-P1	Extraadrenal	0.411946	-2.26293
E162-P1	Head_neck	-1.66114	-0.846191
E163-P1	Head_neck	-2.34915	-1.10296
E164-P1	Extraadrenal	1.46889	0.01133
E165-P1	Extraadrenal	0.877857	-0.566649
E166-M1	Extraadrenal	0.963055	2.05701
E167-M2	Adrenal	0.526359	-0.0061923
E167-M1	Adrenal	0.83837	2.49018
E168-P1	Adrenal	-0.456104	2.74159
E169-M1	Extraadrenal	2.098	0.43621
E169-M2	Extraadrenal	2.2756	0.19942
E170-P1	Extraadrenal	1.89664	-0.8112
E171-M1	Extraadrenal	1.41324	-0.593993
E179-P1	Head_neck	-2.84618	-1.48247
E180-P1	Extraadrenal	-0.574439	1.25029
E182-P1	Extraadrenal	-0.769525	-0.111472
E183-P1	Extraadrenal	0.187057	-0.415025
E184-P1	Extraadrenal	1.04864	1.94315
E185-P1	Head_neck	-0.392338	-0.22053
E186-P1	Head_neck	-2.8164	-1.82765
E188-P1	Extraadrenal	-0.457131	3.1431
E189-P1	Extraadrenal	2.12364	0.00472302
E190-P1	Extraadrenal	-1.12962	-0.340609
E192-P1	Extraadrenal	1.57642	0.197282
E193-R1	Extraadrenal	0.699362	2.59785
E136-P1	Extraadrenal	1.20891	-1.66643
E195-P1	Head_neck	-2.98923	-1.5802
E196-P1	Head_neck	-2.85267	-1.02948
E197-M1	Extraadrenal	0.0958908	0.557804
E198-P1	Head_neck	-1.5905	-1.70177
E199-R1	Extraadrenal	-1.02355	-1.15935
E200-P1	Extraadrenal	0.87312	2.56945
E201-P1	Extraadrenal	-0.932506	-1.1182
E202-P1	Extraadrenal	0.0340174	2.56614
E203-P1	Extraadrenal	-0.0896918	0.00544145
E204-M1	Extraadrenal	0.0282877	0.393216
E223-P1	Extraadrenal	-0.206401	1.77426
E224-P1	Extraadrenal	0.0537475	-1.47117
E225-P1	Extraadrenal	0.255591	1.61156
E225-M1	Extraadrenal	0.145477	1.61098
E226-P1	Extraadrenal	-0.0991846	-0.0771202
E228-P1	Extraadrenal	-3.25491	-1.70308
E229-P1	Extraadrenal	0.391796	-0.804694
E229-P2	Extraadrenal	0.670253	-2.25089
E230-P1	Extraadrenal	0.647971	-2.2101
E231-P1	Extraadrenal	1.04767	0.210103

## Sheet: Fig2f
Sample	Primary_Location_Simplified	UMAP1	UMAP2
E120-P1	Extraadrenal	0.51677	-0.541905
E164-P1	Extraadrenal	-0.483603	-0.366546
E159-P2	Extraadrenal	-0.150237	-1.0504
E132-M1	Extraadrenal	-1.15384	0.075792
E143-M2	Extraadrenal	-0.847687	-2.40884
E197-M1	Extraadrenal	-1.41179	-2.22805
E182-P1	Extraadrenal	-0.957404	0.26277
E223-P1	Extraadrenal	-0.557709	-0.94777
E121-M1	Extraadrenal	-0.406238	0.203324
E146-P1	Extraadrenal	1.22611	0.0811903
E169-M1	Extraadrenal	-1.90912	-1.80728
E143-P1	Extraadrenal	-0.455837	-2.49346
E192-P1	Extraadrenal	0.156311	-1.35603
E180-P1	Extraadrenal	-0.0778319	-1.83907
E224-P1	Extraadrenal	0.379549	0.79686
E123-M1	Extraadrenal	-0.602773	0.373201
E144-P1	Extraadrenal	0.322616	-0.10409
E169-M2	Extraadrenal	-1.87101	-1.61227
E150-P1	Extraadrenal	0.170952	-2.12883
E167-M1	Adrenal	-0.149739	-2.21649
E186-P1	Head_neck	1.89151	1.21379
E183-P1	Extraadrenal	0.918804	-0.289465
E225-P1	Extraadrenal	-0.895237	-2.59256
E125-P1	Extraadrenal	0.756645	0.137289
E156-P1	Extraadrenal	-0.319979	1.73656
E129-P1	Adrenal	0.285516	2.43262
E171-M1	Extraadrenal	1.11355	0.98502
E138-P1	Head_neck	1.2632	2.33452
E184-P1	Extraadrenal	0.452985	-1.86357
E198-P1	Head_neck	1.57553	1.9961
E225-M1	Extraadrenal	-1.29532	-2.56313
E122-R1	Extraadrenal	-0.617387	-1.46532
E158-P1	Extraadrenal	-1.05052	-1.10055
E170-P1	Extraadrenal	-0.114735	1.97334
E157-P1	Extraadrenal	-0.98244	0.82913
E148-P1	Extraadrenal	1.68274	0.743589
E195-P1	Head_neck	0.824061	2.44558
E201-P1	Extraadrenal	0.133494	-0.817373
E226-P1	Extraadrenal	-0.410598	0.908553
E122-R2	Extraadrenal	-0.873279	-1.85786
E162-P1	Head_neck	1.32218	1.69095
E146-M1	Extraadrenal	1.01606	-0.795238
E135-P1	Head_neck	1.79896	1.3661
E132-R1	Extraadrenal	-1.28546	-0.15729
E179-P1	Head_neck	1.32471	2.47121
E199-R1	Extraadrenal	0.470572	-0.221641
E019-P1	Extraadrenal	-0.241599	-0.121066
E134-P1	Head_neck	1.80132	1.9878
E153-P1	Extraadrenal	0.624747	-1.22791
E151-P1	Extraadrenal	-0.0108785	0.375806
E147-P1	Extraadrenal	-0.359541	0.818511
E193-R1	Extraadrenal	-0.214442	-1.71214
E200-P1	Extraadrenal	0.310391	-2.06569
E228-P1	Extraadrenal	-1.05117	1.51663
E143-M1	Extraadrenal	-1.13049	-2.22816
E142-P1	Adrenal	0.311009	-2.51773
E131-P1	Extraadrenal	0.841713	-1.07207
E166-M1	Extraadrenal	-1.45172	-1.94812
E149-P1	Head_neck	1.92424	1.92005
E190-P1	Extraadrenal	-1.62978	-1.0105
E158-M1	Extraadrenal	-1.0408	-0.711883
E229-P1	Extraadrenal	0.521702	0.624664
E133-P1	Extraadrenal	0.770568	0.252419
E165-P1	Extraadrenal	0.966831	-0.280503
E155-P1	Extraadrenal	2.09698	1.67541
E128-P2	Extraadrenal	0.45783	2.08541
E161-P1	Extraadrenal	1.32042	-0.221257
E185-P1	Head_neck	0.787801	1.63319
E202-P1	Extraadrenal	0.0131153	0.777458
E229-P2	Extraadrenal	0.801571	-1.0833
E141-P1	Extraadrenal	-0.0563513	0.618394
E163-P1	Head_neck	0.892534	1.73563
E159-P1	Extraadrenal	-0.687236	2.30648
E128-P1	Extraadrenal	-1.20942	0.460711
E160-P1	Head_neck	1.94493	0.540129
E188-P1	Extraadrenal	-2.0378	-1.62918
E203-P1	Extraadrenal	-1.37607	-1.56894
E230-P1	Extraadrenal	-0.576989	2.44124
E130-P1	Extraadrenal	0.515141	0.296011
E168-P1	Adrenal	-1.56266	-1.24005
E159-M2	Extraadrenal	-0.7241	2.56361
E136-P2	Extraadrenal	-0.199364	2.59384
E127-P1	Extraadrenal	-0.966015	2.20756
E189-P1	Extraadrenal	-0.423042	-1.56599
E204-M1	Extraadrenal	0.708985	-1.72168
E231-P1	Extraadrenal	0.0829304	-2.64166
E140-P1	Adrenal	-0.589131	-0.449776
E159-M1	Extraadrenal	-0.937621	2.28704
E126-P1	Extraadrenal	-1.04803	2.12545
E152-P1	Extraadrenal	0.00321402	-2.61337
E136-P1	Extraadrenal	-0.499393	2.65693
E196-P1	Head_neck	1.39674	2.47363
E233-P1	Extraadrenal	0.205864	0.424492

## Sheet: Fig2g
		cell_of_origin	Chromaffin	Chromaffin	Chromaffin	Chromaffin	Chromaffin	Chromaffin	Chromaffin	Chromaffin	Chromaffin	Chromaffin	Chromaffin	Chromaffin	Chromaffin	Chromaffin	Chromaffin	Chromaffin	Chromaffin	Chromaffin	Chromaffin	Chromaffin	Chromaffin	Chromaffin	Chromaffin	Chromaffin	Chromaffin	Chromaffin	Chromaffin	Chromaffin	Chromaffin	Chromaffin	Chromaffin	Chromaffin	Chromaffin	Chromaffin	Chromaffin	Chromaffin	Chromaffin	Chromaffin	Chromaffin	Chromaffin	Chromaffin	Chromaffin	Chromaffin	Chromaffin	Chromaffin	Chromaffin	Chromaffin
		Primary_Location_Simplified	Extraadrenal_abdominal	Extraadrenal_abdominal	Extraadrenal_abdominal	Extraadrenal_bladder	Extraadrenal_bladder	Extraadrenal_abdominal	Extraadrenal_abdominal	Extraadrenal_abdominal	Extraadrenal_abdominal	Extraadrenal_thoracic	Adrenal_right	Extraadrenal_abdominal	Extraadrenal_thoracic	Extraadrenal_bladder	Extraadrenal_bladder	Extraadrenal_abdominal	Extraadrenal_abdominal	Adrenal	Extraadrenal_abdominal	Adrenal	Extraadrenal_abdominal	Extraadrenal_abdominal	Extraadrenal_abdominal	Extraadrenal_abdominal	Extraadrenal_abdominal	Extraadrenal_abdominal	Extraadrenal_abdominal	Extraadrenal_abdominal	Extraadrenal_abdominal	Extraadrenal_abdominal	Extraadrenal_bladder	Extraadrenal_abdominal	Extraadrenal_abdominal	Extraadrenal_abdominal	Extraadrenal_bladder	Extraadrenal_thoracic	Extraadrenal_bladder	Extraadrenal_abdominal	Extraadrenal_abdominal	Extraadrenal_abdominal	Extraadrenal_abdominal	Adrenal_left	Adrenal_left	Adrenal_left	Extraadrenal_thoracic	Extraadrenal_thoracic	Extraadrenal_bladder
Gene	Symbol	In_DMR	E019-P1	E120-P1	E121-M1	E122-R1	E122-R2	E123-M1	E125-P1	E126-P1	E127-P1	E128-P1	E129-P1	E130-P1	E131-P1	E132-M1	E132-R1	E133-P1	E136-P2	E140-P1	E141-P1	E142-P1	E143-M1	E143-M2	E143-P1	E146-P1	E146-M1	E147-P1	E150-P1	E151-P1	E152-P1	E153-P1	E156-P1	E157-P1	E158-P1	E158-M1	E159-M1	E159-P2	E159-M2	E161-P1	E164-P1	E165-P1	E166-M1	E167-M2	E167-M1	E168-P1	E169-M1	E169-M2	E170-P1
ENSG00000123454.12_DBH	DBH	Yes	10.1239	10.6411	10.9684	6.15986	9.16178	11.6743	9.81063	11.8167	11.6625	11.8996	11.2977	11.4967	12.1981	12.9132	12.556	11.1532	11.8542	11.9274	11.151	11.2125	-0.35981	-0.49758	1.5255	11.4363	10.8703	10.7892	12.3076	11.9975	11.3076	12.481	13.3185	12.5287	11.8501	11.8716	13.2292	11.356	12.7113	12.2625	11.3854	9.50628	10.3439	10.263	12.8326	9.79826	12.2257	11.3518	12.2232
ENSG00000180818.5_HOXC10	HOXC10	Yes	3.23834	3.03982	4.82498	3.91667	4.46713	1.13581	3.7561	4.72584	4.16177	4.95707	2.21857	3.13286	2.1581	5.76158	5.7576	3.38631	2.18351	0.293386	4.18632	2.22189	3.57806	4.43041	4.41206	3.44159	2.68311	3.74271	5.68247	3.64161	3.03869	3.52394	4.75787	5.63722	3.278	3.57361	6.07811	2.07353	6.19888	3.75922	5.09692	3.49512	4.17524	2.99979	4.11829	2.83246	3.30512	2.39332	5.14457
ENSG00000168418.7_KCNG4	KCNG4	Yes	5.83938	3.52211	5.37512	4.31088	4.66968	2.14688	5.2369	5.06698	4.82473	5.57401	0.583216	2.8863	3.7997	5.49986	5.53053	5.47938	2.26272	5.55576	3.90941	4.72209	-3.78151	-3.89221	1.11346	5.23162	6.15295	4.31146	4.20983	4.36427	3.82286	6.25574	5.36772	6.76082	5.24478	5.23383	5.70399	4.60825	6.25162	6.03809	6.93353	3.58052	5.97867	2.60379	5.12785	3.01505	5.25891	5.7	5.56127
ENSG00000181234.9_TMEM132C	TMEM132C	Yes	5.67043	2.74012	7.19836	5.22494	5.90985	4.36426	5.63368	7.60399	2.64491	6.27177	4.559	5.91288	5.68284	7.50235	7.60922	6.47428	7.38299	5.99948	6.02311	6.58565	3.48645	-1.99726	6.15319	5.68297	6.48928	6.84948	4.44363	7.0457	6.56793	6.85733	5.72034	7.90936	5.72564	5.44792	6.95714	5.81212	7.65274	7.7035	7.43152	6.8722	7.05537	-1.16702	6.23766	2.64909	-2.91283	2.46879	6.39621
ENSG00000106006.6_HOXA6	HOXA6	Yes	1.82287	2.32053	3.42708	3.00258	2.62072	1.23512	2.804	2.51424	2.43314	2.87124	2.71945	2.6428	0.306116	4.04662	3.62653	2.76668	3.15771	2.80869	2.88664	2.63496	2.41398	3.22667	2.88921	2.74878	2.89005	3.60568	3.67685	2.77223	2.57432	2.49659	2.82894	3.61451	2.89729	2.64203	3.03526	3.14582	3.91311	2.73075	3.18539	3.58512	4.40791	2.08515	1.7631	2.59275	2.37929	2.04439	3.39514
ENSG00000164326.5_CARTPT	CARTPT	Yes	9.43077	9.23203	10.6839	9.8235	9.63837	9.11033	8.52576	8.24714	11.0253	9.31752	6.60877	5.94781	9.03245	11.3258	11.3563	7.56224	9.46489	10.5692	6.68805	8.24834	6.70815	8.20129	9.84289	7.61012	10.1103	8.49735	9.31327	8.73232	8.21521	9.74557	10.5016	11.4389	9.59283	10.2319	11.1318	9.34416	10.3243	6.85629	10.4306	9.60675	9.8622	-0.20536	9.4713	7.79614	7.13355	6.56595	11.179
ENSG00000036565.15_SLC18A1	SLC18A1	Yes	8.56057	9.39857	9.21225	9.19786	8.66433	9.70537	8.37918	9.87552	9.80324	8.57847	8.35567	9.37755	9.23451	9.29272	9.25958	10.1008	9.7838	9.42986	8.60997	9.6809	8.09095	8.46614	9.46195	9.16648	9.47251	8.90045	9.97977	9.05629	9.03795	9.17143	9.47513	9.21128	9.37544	9.04714	9.53102	8.54882	9.67444	10.1199	9.53187	9.23904	9.95219	7.27117	9.14992	9.03168	9.15818	9.01321	9.0492
ENSG00000008196.13_TFAP2B	TFAP2B	Yes	4.79155	4.83254	5.68427	3.04574	4.28695	5.60008	1.68709	6.90126	5.92662	6.81804	6.12247	5.21536	6.37325	7.19564	6.88862	6.50768	4.57391	4.42976	6.05049	5.81636	5.22958	4.22854	5.61464	4.9549	5.35224	6.17204	6.51592	6.24611	6.07848	4.64363	5.04667	5.55227	6.28752	5.70448	6.55056	6.16145	6.42351	7.0292	5.57849	4.44245	5.76495	6.95642	7.10355	5.26834	6.59718	6.56396	6.87526
ENSG00000120068.7_HOXB8	HOXB8	Yes	3.67047	2.37143	4.42631	4.00679	3.74197	2.78551	3.76237	4.145	2.89122	2.03728	1.01052	0.886722	3.58758	3.36485	3.81644	3.71817	3.60451	3.12365	3.59707	4.6002	3.78448	3.27182	4.38487	3.72136	3.49677	4.47313	4.33676	2.7633	4.57708	4.53032	4.52838	4.89848	3.64529	3.34009	3.27915	3.30158	4.00814	5.04042	4.38802	4.94019	1.9314	3.15137	4.55417	5.09429	4.45961	2.55124	4.3662
ENSG00000197757.8_HOXC6	HOXC6	Yes	4.12751	4.57467	4.72031	4.7101	3.99471	3.54479	4.19642	4.92792	4.1555	4.65991	5.06853	4.11834	4.21885	5.15877	5.07274	4.43826	3.88271	4.01294	4.24942	4.10832	4.61085	4.60748	4.57645	3.93605	4.56238	4.87619	4.86038	4.29934	3.95162	3.78127	4.35749	5.26424	4.64489	4.3059	4.70214	4.36535	5.07214	4.9833	4.4484	4.51414	4.88252	3.37615	4.13722	4.45217	3.50243	3.89843	5.00335
ENSG00000172789.3_HOXC5	HOXC5	Yes	1.76809	1.64601	1.5945	2.05348	0.347895	-1.19791	0.901101	1.2743	0.273643	1.79172	1.465	0.724313	1.06624	1.99175	2.5194	1.61982	0.457243	0.179221	1.61887	0.669947	2.34343	1.25056	1.48512	-0.00242751	1.48936	0.625516	1.3562	0.521667	0.606266	0.28256	0.877938	1.21493	1.35434	0.299367	1.2706	0.867171	2.05211	2.15507	1.29506	1.12678	1.9314	0.243436	1.2258	-0.073923	1.00384	1.2297	2.46495
ENSG00000143355.16_LHX9	LHX9	Yes	3.09546	-2.71708	-1.4148	-3.24747	-1.47276	4.44166	-0.359284	6.65649	3.17158	2.62306	2.91872	3.10563	1.63084	-0.969426	-2.41675	4.2624	2.83381	2.29072	2.94974	4.68937	-0.929857	-3.89221	-4.49142	-1.11475	-1.35097	2.99351	-1.55463	4.22323	0.162548	-3.42218	2.49786	5.12903	0.47962	-1.37529	-4.05047	2.91964	-4.49142	4.83392	2.4275	-1.2295	4.17912	-3.21417	-1.64482	2.61903	5.04399	4.6788	-0.997568
ENSG00000180806.5_HOXC9	HOXC9	Yes	3.43579	3.4529	3.90572	3.37248	2.58742	1.51747	2.83999	3.06443	3.52286	3.80454	2.45334	3.89156	1.86185	4.48701	4.09488	3.68518	1.90695	1.47484	3.29826	3.97629	4.0413	4.20366	4.18297	3.35598	3.98089	3.50652	4.58488	3.71291	2.36451	2.37963	2.67288	4.79105	3.9915	3.8698	3.854	2.38862	4.31281	3.8913	3.7404	3.68277	4.43412	2.65784	3.63358	2.44389	3.40715	2.73178	4.4091
ENSG00000037965.6_HOXC8	HOXC8	Yes	3.06169	3.35514	3.52562	3.33383	2.21462	0.375282	2.83406	2.98481	2.36955	3.10033	3.23236	3.22686	2.51066	3.43684	3.5582	3.46967	2.1153	1.92797	3.24893	3.05517	4.08039	3.41492	3.46437	2.86549	3.46079	2.3194	3.03594	2.572	2.46739	2.21237	2.39402	3.3112	3.56985	2.86099	3.11946	2.93703	3.53326	3.13437	3.12974	3.11097	3.8835	2.52665	2.97185	2.80982	2.56302	2.85375	3.73565
ENSG00000078399.19_HOXA9	HOXA9	Yes	2.97968	3.75844	5.03012	4.88811	4.82957	-0.0233662	3.18133	-1.95253	3.90943	3.73106	-1.86779	3.66029	-0.321373	5.78352	5.74869	2.47545	2.85256	-1.26042	-0.610608	-1.0481	4.98888	4.21793	5.08202	3.33056	4.40796	4.95353	3.21904	1.37568	-1.5754	3.06939	4.39256	4.97149	-1.07193	0.0117843	5.02657	-1.28142	4.94447	4.51177	4.68106	6.4143	6.30229	5.32443	3.35496	-0.317968	3.67197	3.91098	5.60251
ENSG00000198353.8_HOXC4	HOXC4	Yes	3.9543	3.79619	4.05666	4.10951	3.46316	2.197	3.36546	3.94312	3.53257	4.50035	3.59635	3.48115	2.99128	4.2813	4.62949	4.09897	2.16863	2.24416	3.78981	3.94622	4.3836	3.65667	4.13375	2.95139	3.47439	3.34708	4.17184	3.74729	2.92419	2.75842	3.60942	4.05088	3.6125	3.29067	3.88847	3.26074	4.20105	4.31075	4.02903	3.91605	3.85711	3.05942	3.5456	3.12611	3.46137	3.27522	4.70941
ENSG00000274588.2_DGKK	DGKK	No	6.71304	4.46176	6.01077	-4.49142	-2.73951	9.11919	5.68488	7.54572	7.91008	7.94717	7.86267	4.8571	6.72269	6.58787	6.54389	6.79554	5.02488	6.65679	7.28274	7.55487	3.22383	6.15637	5.97692	6.78027	6.69275	7.57541	7.40671	5.33435	7.81071	7.44771	6.58979	6.81871	7.71652	8.80446	7.3166	7.78606	7.00541	7.74622	5.26519	6.75029	4.28371	6.30296	6.39107	8.3866	4.60284	3.6164	4.16736
ENSG00000075891.22_PAX2	PAX2	Yes	-4.49142	-4.49142	3.09998	2.50387	1.9909	-3.58031	0.141423	3.57226	-4.49142	3.42767	-1.22763	-2.05102	2.97804	2.88813	3.58707	-0.528012	-2.43991	-1.49305	3.01475	5.37888	-4.49142	-3.14394	-0.396531	0.160341	-3.37193	0.12551	1.7062	2.83323	3.53588	0.140671	-1.19515	-0.329495	2.69912	2.31666	-1.46462	-0.889457	-0.369926	1.47763	1.31516	-2.34182	1.75551	-0.703376	-4.49142	1.15398	-0.989184	-3.19004	5.20424
ENSG00000180176.15_TH	TH	Yes	10.7579	-2.41153	11.0974	8.9389	8.69836	1.89688	11.2845	10.1407	9.58708	10.549	11.5124	10.8844	11.0976	10.9068	11.2651	10.264	10.7771	12.5938	-2.34319	-1.16677	9.80472	10.9983	11.9071	3.20561	-0.694435	-0.312041	11.657	11.4562	-0.781256	11.2901	12.6578	12.3313	11.4668	11.6952	11.5553	11.2853	11.2529	10.8065	11.7922	10.5161	11.5064	10.9217	10.6352	7.49273	10.0043	9.9447	10.6205
ENSG00000122592.8_HOXA7	HOXA7	Yes	2.34676	1.9438	2.58384	0.4028	1.21753	-1.33366	1.73884	0.897362	2.39106	1.86479	0.0553532	0.604903	0.0262211	2.9386	3.15369	1.99742	2.85256	1.26698	0.554708	-0.652108	0.79923	-0.322185	0.480719	1.89175	1.88517	1.72364	2.42538	-0.172047	-1.89768	2.69094	2.17877	0.156491	-0.765683	-1.07572	2.86631	-1.10026	2.91082	2.00021	1.07702	2.64874	1.35024	2.07795	1.77282	0.906218	-1.96328	0.119414	2.12412
ENSG00000106004.5_HOXA5	HOXA5	Yes	3.25835	3.60951	4.47645	3.45083	3.79764	2.22143	3.6919	3.29886	3.8171	3.59041	3.56638	3.71178	2.37575	5.36444	4.90636	3.70626	4.02788	3.1339	3.62112	3.43725	3.31678	3.87497	3.31877	3.33483	3.51662	5.36999	4.44853	3.82873	3.5247	3.38024	3.49934	3.99016	3.75153	3.32736	3.9054	4.13015	4.48569	3.5594	3.57524	4.19563	4.80305	2.19559	2.74377	3.22637	3.51363	2.85375	4.13195
ENSG00000104722.14_NEFM	NEFM	Yes	6.00992	2.46813	4.65176	5.50171	5.49517	5.9315	3.84144	6.79021	6.66702	6.07465	4.1962	3.55146	2.50328	7.28836	5.76646	6.19213	3.77876	5.55956	6.47233	5.61582	4.04377	4.93348	6.45275	5.18155	5.88374	7.53935	2.32243	2.92017	5.38406	6.85693	5.04177	6.81463	2.63525	2.03809	5.94599	5.42175	5.97566	6.62709	7.77064	6.52795	8.5517	3.87442	7.03957	6.30946	6.64074	6.37392	6.245
ENSG00000103460.17_TOX3	TOX3	Yes	5.00944	3.34498	5.08876	5.35823	5.2788	4.78877	3.99831	5.09434	3.59877	4.35393	4.68342	4.43735	3.94838	5.21812	6.11106	3.04242	5.52151	4.65291	5.0756	4.39293	4.74462	2.68505	4.39944	3.1726	3.94227	5.85746	5.92444	4.79286	4.68651	4.28139	4.85046	6.10635	5.35331	5.56821	5.8379	4.43797	5.19572	4.34772	5.64451	5.00685	4.41286	1.92604	5.10398	4.33816	0.965204	-3.91784	1.11132
ENSG00000152192.8_POU4F1	POU4F1	Yes	1.49201	-0.969091	-3.68932	2.35741	2.1012	-3.02623	-4.49142	0.81205	-4.49142	-2.33174	-3.97515	-2.50885	0.0262211	-2.99372	-2.24413	-3.80588	-3.45687	1.04592	-1.62481	1.50186	-0.8542	-1.06074	1.88755	-3.75115	0.0973333	-2.84075	3.01958	-2.95713	3.94115	-1.79285	-0.480073	-1.65436	-0.633923	-1.16883	-3.71321	0.10013	-2.46424	-2.12091	-3.1418	-1.97391	3.17297	5.27419	2.53118	2.74766	3.4866	2.77817	-3.93893
ENSG00000181585.7_TMIE	TMIE	Yes	4.0805	1.29164	2.06247	1.68171	1.95217	1.59429	4.02461	3.79759	3.29652	3.88954	2.83611	0.985651	3.50317	3.78965	4.25452	3.57491	2.64245	3.90931	3.61515	3.66061	3.71787	4.40258	4.71094	4.37788	2.87646	2.60531	4.24544	3.63428	4.51486	5.90509	2.67288	2.22935	5.27862	6.50414	1.97178	4.69868	2.92388	3.41079	1.31516	2.04682	3.04702	0.136733	2.75362	4.23715	0.119989	-0.822718	2.93302
ENSG00000178403.4_NEUROG2	NEUROG2	No	2.15725	0.117458	-3.17685	0.299612	0.56877	2.62999	0.102442	2.18157	-3.03405	2.50393	-2.65085	0.29348	-0.0585947	1.97697	2.01557	-0.772667	-3.88334	-0.586263	2.55319	2.1051	2.34343	1.73025	2.53425	-1.54566	-0.777952	0.0279256	2.2401	1.94845	2.8766	0.755626	-1.39328	1.00183	-0.201895	0.153143	-3.01245	2.11077	-2.88227	2.66196	1.19015	-0.991751	2.52605	4.12351	3.36784	3.22352	1.19408	-0.032434	-2.39843
ENSG00000171004.18_HS6ST2	HS6ST2	Yes	5.43024	4.37712	4.33473	5.40352	6.00436	3.06735	5.42243	5.89714	5.55008	7.26655	6.00062	6.48671	6.00526	7.50975	7.26392	6.43379	6.94616	4.87545	5.35653	5.83433	-0.929857	5.03568	4.43521	4.47583	4.48835	5.9913	3.63235	6.17172	5.56281	6.34222	4.84765	6.85718	6.12805	5.96121	6.20848	6.42931	6.05989	7.4813	6.43534	5.42181	7.04903	8.82739	6.59897	5.53133	5.02063	4.01536	4.23408
ENSG00000040731.10_CDH10	CDH10	Yes	5.40802	4.20259	0.922842	3.54407	3.13464	3.98009	3.06449	4.29716	4.7968	3.78853	4.38237	2.43967	4.58053	4.39964	2.99044	4.24192	3.5962	5.02479	4.76876	3.99368	2.82984	2.77946	4.86445	4.53639	4.0791	5.24798	5.05677	4.16509	2.19143	5.73387	4.19484	4.4694	3.35139	4.34957	4.13024	2.02232	3.09142	5.35634	3.32572	4.81461	6.14458	2.558	4.44291	5.78835	0.842657	-2.06008	4.90189
ENSG00000145198.14_VWA5B2	VWA5B2	Yes	8.32454	8.79451	4.60549	6.28107	6.28837	5.42186	8.00548	9.34448	8.70369	8.81638	9.34903	10.0184	8.73926	6.98484	8.32721	9.92461	9.54057	12.0278	7.73949	9.79214	5.75555	8.64466	9.55999	11.0799	10.2532	8.84265	10.0143	8.96053	10.6291	10.7712	6.42173	8.53186	10.6597	10.0933	7.67248	8.50133	7.7201	9.28892	9.66524	8.6537	9.48477	9.08981	6.36721	11.4922	4.31602	6.3614	8.45722
ENSG00000170689.10_HOXB9	HOXB9	Yes	-0.892163	-0.392232	0.450885	2.46465	0.84727	-1.33366	-0.156552	0.313049	0.319236	0.543833	-0.143664	-0.812469	-1.10163	-1.08876	-0.0755466	0.615293	-0.620554	-2.86041	1.46786	0.465701	-1.0097	1.86328	1.70032	4.08031	0.572288	2.29863	-0.49337	-0.0727612	1.72842	1.11128	1.12034	0.214261	-0.633923	0.246254	-0.0259339	1.08245	0.0977817	1.20851	2.18698	0.362871	-1.68042	-1.96889	-1.54486	3.70249	3.5619	0.0902965	0.820712
ENSG00000056291.17_NPFFR2	NPFFR2	No	-4.49142	-4.49142	-2.50063	-4.49142	-3.12478	-0.662847	-4.49142	-3.92471	-2.32401	-3.8333	-3.97515	-4.49142	-2.51228	-0.859214	1.67197	-2.27424	-4.49142	-4.49142	-0.922098	-3.59694	-4.49142	-4.49142	-4.49142	-3.75115	-4.0154	-4.49142	-4.49142	-3.52926	-4.49142	-4.04135	-3.31476	-3.47402	-4.49142	-4.49142	-4.49142	-4.49142	-2.88227	-2.57272	-4.49142	-4.49142	-4.49142	-2.73741	-4.49142	-3.98989	-3.64767	-3.19004	-4.49142
ENSG00000156395.13_SORCS3	SORCS3	Yes	-2.80261	4.85596	5.23271	2.36595	2.28902	6.84221	6.31862	4.25738	4.024	-1.30676	-1.86779	2.30248	0.289055	-3.55637	-3.44121	0.395631	7.11284	1.00182	4.78749	-0.652108	-0.525991	-1.2838	-3.01243	1.47861	6.18604	4.40836	-1.40579	2.2074	0.0104985	-2.27076	-1.39328	6.78007	0.678625	-1.32084	6.09967	0.506355	6.03554	4.2019	-1.80895	6.38327	2.27374	-3.21417	-1.99451	-2.68644	-3.64767	-3.19004	2.69033
ENSG00000188620.11_HMX3	HMX3	Yes	-1.4188	-2.71708	-3.68932	-4.49142	-3.12478	-1.83997	-2.9141	0.262492	-0.15465	0.734155	-1.36304	4.283	-0.0369187	-1.60708	-3.44121	-0.707505	3.72383	-2.11441	-3.83869	-1.36536	-4.49142	-1.75508	-4.49142	-2.90096	-2.74924	0.0279256	-1.55463	-0.476022	-1.23407	1.65683	-0.597494	-2.65927	-1.46121	-0.0756806	-1.99381	-1.91802	-2.65816	-0.63936	-3.1418	-1.97391	-3.09023	-3.93111	-3.89107	5.8118	1.59085	-2.51715	-3.22847
ENSG00000129167.9_TPH1	TPH1	Yes	3.15004	3.21725	3.30692	4.21489	3.25619	1.53706	1.54894	1.18211	1.75805	1.28354	1.19057	1.3249	1.2538	0.488174	0.304069	1.5281	2.19089	-0.339368	1.31401	1.97801	3.18401	1.2083	1.38624	2.66989	1.86466	7.19708	1.79347	1.21468	1.7669	0.593904	2.21405	2.21527	1.78942	1.4479	3.23842	1.21378	2.68401	1.44524	2.61749	3.03904	3.26709	0.0215027	0.410688	0.772133	0.0723057	0.429485	3.85627
ENSG00000108684.15_ASIC2	ASIC2	Yes	-2.50403	-3.10523	-1.85788	-1.95795	-2.18494	-0.142983	2.35104	-2.72346	-0.587554	-0.541819	-1.77043	-0.989111	-2.92499	-2.13985	-0.444669	-0.2247	-1.84933	-2.11441	-2.16806	-3.04894	-2.95184	-3.89221	-3.01243	-2.61096	-3.37193	-1.40578	-3.07768	-1.23833	-3.90294	-0.593012	-0.0875765	-2.29451	-3.06548	-2.75394	-2.08815	-1.4162	-2.00236	-1.34103	1.39285	0.599496	-3.42507	-3.52856	-0.31903	-2.86917	-0.0809999	-2.70856	-0.677351
ENSG00000181215.15_C4orf50	C4orf50	No	-1.18463	1.67871	-2.25319	0.926029	0.307556	-1.65076	-2.17866	-1.73147	-3.03405	-1.30676	-1.67923	0.665843	-0.931999	-3.55637	-1.70701	-0.528012	-2.86058	-3.72665	-1.23108	-1.51478	-0.929857	-0.0935668	-2.73296	-2.61096	-3.65808	-0.700777	-0.49337	-0.206722	-2.16106	-2.27076	3.44841	-2.65927	-2.22974	-0.988248	0.268669	0.631228	1.32542	1.36673	-0.834543	4.03345	-3.09023	0.757183	-0.541852	-2.24611	5.67818	5.51859	-1.12232
ENSG00000167749.11_KLK4	KLK4	Yes	-4.49142	-3.10523	-4.49142	-4.49142	-3.12478	-1.83997	-2.9141	-3.51888	-4.49142	-0.340631	-3.59573	-3.18342	-3.76554	-3.24779	-4.49142	-3.80588	-4.49142	-4.49142	-1.62481	-1.97435	-3.30784	-2.87809	0.336843	-3.75115	-4.49142	-3.11022	-2.86833	-4.49142	-4.49142	-4.49142	0.288422	-4.49142	-2.36254	-2.90597	-4.49142	-4.49142	-4.49142	-3.94203	-4.49142	-1.36489	-4.49142	-2.37968	-4.49142	-3.32334	-3.64767	-3.91784	-4.49142
ENSG00000150556.17_LYPD6B	LYPD6B	Yes	-3.69126	-4.49142	1.99228	0.559901	0.534227	0.189684	-3.27557	-3.20251	-2.32401	-3.8333	-3.59573	-3.18342	-4.49142	-3.94943	-3.87279	-2.71186	0.128611	-3.72665	-1.41456	-1.22998	-2.95184	-2.28846	-0.939885	-4.49142	0.120581	1.07967	-2.37754	-4.49142	-3.48614	-0.394761	-0.865594	0.899895	-3.3118	-3.75416	0.324669	-3.62325	1.75368	-2.9785	0.791645	-0.567531	-1.37724	-1.74833	-3.89107	-1.55571	-3.35913	-3.91784	1.71398
ENSG00000123901.9_GPR83	GPR83	Yes	5.03577	6.47944	2.62308	-2.347	-1.47276	3.5302	4.08835	2.95328	5.01858	4.02096	1.09045	6.37309	4.35522	1.05077	-1.95072	5.37889	5.24655	5.00537	4.4271	5.29015	4.3319	2.89939	4.76254	1.22631	4.48835	1.53524	-1.14752	4.35983	4.98874	4.82605	0.921274	2.00222	2.49835	2.1338	4.00587	4.33681	3.63998	0.971374	3.07775	1.39122	-1.28885	-1.74833	-2.87585	1.22414	1.42042	-0.768369	4.78192
ENSG00000179242.16_CDH4	CDH4	Yes	-4.49142	0.933525	-1.85788	-1.7968	-3.12478	-3.02623	0.179379	0.477226	-2.32401	-1.13409	-1.36304	0.508377	-2.77392	-0.369143	-1.40467	-0.0529724	0.764859	1.61318	-0.78933	1.79167	-3.30784	-3.4701	-3.8171	-1.677	0.294196	-1.70808	-0.283935	0.826081	1.16276	-0.953242	1.04398	-0.936237	0.609394	-0.7903	-1.17854	1.08245	-0.703046	-1.19777	-1.99436	2.44116	-1.68042	-3.21417	-3.4684	-1.0907	1.04148	0.966793	-0.882748
ENSG00000187416.12_LHFPL3	LHFPL3	Yes	-2.80261	-3.63787	-4.49142	-2.347	-3.65198	-3.58031	-3.75903	-2.94319	-4.49142	0.711694	-3.04728	-4.49142	-3.76554	-4.49142	-3.87279	-0.912546	-4.49142	-4.49142	1.86034	-2.65274	-4.49142	-3.89221	-2.73296	-4.49142	-4.49142	-4.49142	0.517791	-4.49142	-4.49142	-3.6988	-4.49142	-2.65927	-3.98378	-4.49142	-3.21046	-2.8763	-3.89431	-2.57272	-3.66423	-0.376559	-4.49142	-3.93111	-4.49142	-4.49142	-2.06625	-4.49142	-4.49142
ENSG00000082293.13_COL19A1	COL19A1	Yes	0.446488	0.730153	1.71562	-0.684026	-1.6206	0.0329177	0.216362	1.31207	-0.428378	1.49561	0.583216	1.95723	0.322979	-3.55637	-2.61286	1.45882	-0.5207	0.648371	1.91974	-1.0481	-0.164375	0.924952	-1.4646	-0.0461602	-1.88694	0.216909	-1.40579	1.81654	-2.48351	-2.16167	1.83794	0.374867	-1.46121	-3.07592	-1.59709	0.0498775	-1.87628	1.00138	-3.66423	-0.527261	-3.42507	0.268923	-2.28584	2.05219	-0.555506	-0.479331	-1.76908
ENSG00000104044.16_OCA2	OCA2	Yes	-0.378004	-3.10523	1.25807	-2.88134	-1.33867	-3.02623	-3.27557	-3.20251	-2.63578	-3.8333	-4.49142	-1.70401	-2.63718	-4.49142	-4.49142	-1.7966	-0.47325	-4.49142	-0.78933	-3.59694	-3.30784	-4.49142	-3.8171	-1.98214	0.0496824	1.03012	-4.49142	-1.97008	-4.49142	-3.42218	-3.31476	1.51991	-3.06548	-4.0762	0.854918	-3.99299	1.86619	-3.94203	1.5195	1.74365	-3.86189	-2.95619	-4.49142	-3.32334	-1.77707	-0.822718	-1.57826
ENSG00000198010.13_DLGAP2	DLGAP2	Yes	-2.25677	-1.94505	-1.85788	-3.24747	-2.43574	-1.48351	0.2876	2.22182	-4.49142	-0.0445666	0.940356	-2.26185	-1.34626	-3.55637	-4.49142	0.063613	0.528906	-2.86041	1.74465	-0.99224	-3.30784	-4.49142	-3.8171	-0.576843	-4.0154	-1.70808	-2.12386	1.04821	-1.78206	-3.42218	-1.19515	0.732065	-3.98378	-3.75416	-0.660808	-3.99299	1.15869	1.08783	-1.99436	0.879623	-3.86189	-2.37968	-3.89107	-2.68644	-3.64767	-3.91784	-1.25889
ENSG00000231213.6_PLSCR5	PLSCR5	No	-4.49142	-3.10523	-4.49142	-4.49142	-4.49142	-4.49142	-4.49142	-4.49142	-4.49142	-4.49142	-4.49142	-4.49142	-4.49142	-4.49142	-4.49142	-4.49142	-4.49142	-4.49142	-4.49142	-4.49142	0.571255	-4.49142	-3.8171	-3.26432	-4.49142	-4.49142	-4.49142	-4.49142	-3.90294	-4.49142	-4.49142	-4.49142	-4.49142	-4.49142	-4.49142	-4.49142	-4.49142	-4.49142	-4.49142	-3.97578	-4.49142	-0.860305	-4.49142	-4.49142	-4.00872	-2.06008	-4.49142
ENSG00000141750.7_STAC2	STAC2	Yes	-0.507196	1.03804	2.06247	-0.997842	-0.0636081	-1.07385	0.626719	2.71558	1.33829	2.62306	-1.59345	2.6949	1.6709	0.310914	0.558419	3.24531	5.14853	0.399176	1.8502	0.543359	-1.88602	1.42057	1.1655	2.32838	-1.06214	2.2198	-0.570531	0.843132	-0.394043	4.06977	0.531534	5.20669	2.55468	1.39195	4.98951	-0.112323	4.81144	2.45526	5.78802	4.51052	-1.37724	1.26757	-4.49142	2.96129	2.46487	1.25616	1.48724
ENSG00000152969.20_JAKMIP1	JAKMIP1	Yes	-4.49142	-2.71708	-3.17685	-3.24747	-1.47276	-3.58031	-3.75903	-3.51888	-4.49142	-3.8333	-3.97515	-4.49142	-3.5053	-4.49142	-3.44121	-2.27424	-4.49142	-4.49142	-3.83869	-2.83728	-3.78151	-1.36654	-3.8171	-4.49142	-4.0154	-1.95176	-1.14752	-3.52926	-2.3133	-4.49142	-1.19515	-4.49142	-4.49142	-4.49142	-3.44005	-0.705561	-2.29331	-3.23416	-4.49142	-1.04762	-4.49142	-0.860305	-3.4684	-3.98989	2.41796	2.77359	-4.49142
ENSG00000177519.4_RPRM	RPRM	Yes	-0.203617	-2.41153	-1.29292	-1.95795	-2.18494	5.29814	-1.99836	0.0701352	1.31597	1.08813	2.61071	-0.0058871	0.404454	-1.90267	-2.08998	-0.912546	0.457243	-4.49142	-0.854187	-1.43814	-3.30784	-3.14394	1.78038	2.61479	1.69694	0.732639	1.68145	-0.518951	-3.16316	1.11128	1.12034	-0.759015	-0.4751	-1.21774	0.842184	1.61037	1.23052	-0.465107	-1.12816	-0.176455	-4.49142	-3.21417	-0.926095	-3.32334	-4.49142	-2.70856	-0.0321314
ENSG00000100346.18_CACNA1I	CACNA1I	Yes	-1.29697	-1.07414	1.42723	-1.39946	-1.47276	1.08348	-1.83811	-1.63247	1.98718	-0.908558	-0.304759	-0.447223	-0.610539	-1.69904	-2.61286	0.0257884	-1.03719	-0.969554	1.65427	-1.36536	-0.58593	-2.28846	-0.735178	1.15085	2.41817	-0.542482	-1.72061	-0.172047	-1.89768	-1.71369	2.17877	-1.76165	-0.633923	-1.61631	-0.122476	-0.621716	0.7917	-0.947949	-0.7486	3.3594	-4.49142	-3.52856	-1.12832	-2.52427	3.29217	-1.93508	0.0568732
ENSG00000071991.9_CDH19	CDH19	Yes	3.83609	5.08212	1.62575	-3.24747	-0.29248	-1.48351	6.618	6.06418	5.60518	3.18837	0.50759	6.66707	5.73259	-3.94943	-3.10945	5.42139	2.70567	2.76977	5.86776	6.06042	-2.95184	5.85752	4.02057	4.99726	-0.777952	5.4616	1.51403	6.4442	6.00594	3.65647	0.877938	4.07056	3.36983	4.47414	2.05138	6.25764	1.893	1.80985	3.25985	-1.51431	-2.39301	-3.93111	-3.89107	3.36998	0.784661	1.34513	-1.98904
ENSG00000006116.4_CACNG3	CACNG3	Yes	-0.149877	-0.693267	-2.79948	-4.49142	-4.49142	-0.755148	-0.877469	2.76636	2.67152	1.93434	0.182379	-0.989111	1.28855	3.88379	4.74541	2.67191	2.40917	2.28153	2.831	1.64084	-4.49142	-4.49142	-4.49142	2.07642	-4.49142	4.22236	-0.101084	1.82514	1.04245	-4.49142	-2.67541	4.31294	-3.60901	-4.49142	0.230091	2.87344	-1.28933	2.89161	4.50417	1.13934	-0.369419	-4.49142	-4.49142	-1.0907	-4.49142	-4.49142	-0.00184893
ENSG00000175497.17_DPP10	DPP10	Yes	-4.49142	2.33085	-4.49142	-4.49142	-2.43574	-4.49142	1.97297	1.90498	0.406315	-0.775681	-3.97515	-0.0058871	-0.102949	4.57798	4.70253	0.48197	-3.88334	-1.37205	2.48927	1.10079	4.00874	3.76995	3.19904	-3.75115	-3.65808	-0.593342	1.52334	-2.54855	2.22637	-3.6988	-1.623	-2.14175	1.70897	-3.26861	-1.90525	-0.939342	-3.89431	-2.9785	-4.49142	3.17033	-2.39301	-3.93111	5.14291	-3.07846	-0.447298	-2.70856	3.15421
ENSG00000142515.15_KLK3	KLK3	No	2.2798	0.0187372	-2.50063	-2.88134	-1.97135	-1.83997	5.16068	-3.92471	-4.49142	-0.654016	-3.59573	-0.054215	-2.29089	-3.55637	-4.49142	-4.49142	-3.45687	-2.86041	-3.39093	0.130389	-2.22412	2.32532	0.243084	-4.49142	-4.49142	-2.41771	-1.55463	-1.23833	-0.527369	-1.14763	5.16181	-2.46539	0.760739	-1.32084	-3.21046	-0.889457	-0.999104	-4.49142	-3.66423	2.913	-4.49142	-4.49142	-4.49142	-0.160675	-3.35913	-2.92931	-1.98904
ENSG00000166426.8_CRABP1	CRABP1	Yes	-4.49142	-4.49142	-2.25319	-4.49142	-4.49142	-4.49142	-3.27557	-3.51888	-4.49142	-4.49142	-4.49142	-3.694	2.13442	-4.49142	-2.24413	-1.66705	2.40282	-4.49142	-3.04972	-3.97594	-2.66653	-4.49142	-3.8171	-4.49142	-4.49142	-1.70808	-4.49142	-4.49142	-4.49142	-4.49142	-4.49142	-4.49142	-4.49142	-4.0762	-0.984576	-3.99299	-1.55316	-2.4059	-4.49142	-3.97578	-3.86189	-0.916652	-3.89107	-4.49142	-3.64767	-3.50852	-1.57826
ENSG00000147481.17_SNTG1	SNTG1	Yes	-2.25677	-0.871172	-1.54792	-2.88134	-1.33867	3.59239	-3.75903	-0.636226	0.447959	0.438345	-1.29375	-0.447223	-1.77812	1.62538	-0.541311	-1.43837	0.457243	-4.49142	1.81933	-1.97435	-4.49142	-3.4701	2.25085	0.501447	0.861617	0.851496	1.2592	-1.5583	-3.48614	-1.79285	-1.89637	0.519371	-1.38859	-1.49078	-0.253014	0.328075	0.298277	3.16783	0.0118152	-0.567531	-3.86189	-1.96889	2.92903	0.0341834	2.93036	1.25616	-0.415458
ENSG00000136698.10_CFC1	CFC1	No	-3.17957	-4.49142	-3.17685	-4.49142	-3.12478	-3.58031	-4.49142	-0.957214	-2.63578	-4.49142	0.836009	-0.156017	-2.51228	-4.49142	-4.49142	-1.24103	-0.104548	-1.15681	-1.74266	1.90634	-3.78151	-4.49142	0.142806	-4.49142	-0.186673	-4.49142	0.207019	-2.54855	-2.89943	-3.6988	-3.31476	-3.47402	-3.60901	-2.75394	-3.21046	-3.99299	-0.703046	-2.12091	-3.66423	-0.449943	-3.09023	-2.54749	-4.49142	-2.68644	-0.518527	-2.06008	-3.93893
ENSG00000002746.15_HECW1	HECW1	Yes	-3.17957	-1.44485	-0.887992	-0.549484	-0.998088	-3.02623	4.50929	-2.07721	-2.06779	-1.50295	0.321376	-2.26185	-3.09375	-2.77777	-3.10945	-0.2247	-0.843743	-3.72665	1.88041	1.188	0.0866295	0.924952	-2.49894	-2.61096	-4.0154	-0.878606	-2.68555	2.33944	-3.16316	-0.822913	3.72399	-1.65436	-2.85515	-4.49142	-2.41503	-1.56489	-3.1477	0.131331	-2.45689	-1.36489	-2.39301	-0.806076	-3.89107	-2.68644	0.396575	0.664944	-1.98904
ENSG00000169181.13_GSG1L	GSG1L	No	-0.0480533	-0.534912	-1.85788	-4.49142	-3.65198	3.66542	4.16129	-1.29301	-0.970817	3.97454	0.564678	1.88217	2.83842	2.33674	1.68271	1.71796	-1.62534	-2.86041	1.61887	1.50186	-3.30784	-3.89221	0.0718601	3.21952	0.993391	1.78466	-1.03388	0.456679	3.09649	1.61144	0.288422	-0.136605	0.440292	-0.866252	1.86252	1.85681	2.71939	-0.506737	1.37382	0.384142	-3.86189	-2.37968	-4.49142	1.11758	0.166147	-2.34819	0.389447
ENSG00000113327.17_GABRG2	GABRG2	Yes	5.05449	-2.15952	0.379352	-4.49142	-4.49142	-0.85376	5.35251	4.5966	0.709998	0.756273	3.59863	-0.209744	2.61018	-4.49142	-4.49142	4.65508	1.55308	-4.49142	5.68154	2.07272	-3.78151	-3.14394	-3.8171	5.03709	-4.0154	4.80434	-3.98953	-2.54855	-0.574697	-3.19017	-4.49142	1.34992	4.25074	4.25751	-0.625005	4.54616	-1.21112	5.47872	-3.66423	3.49756	-3.86189	-4.49142	-3.4684	4.5419	-3.64767	-4.49142	-0.30042
ENSG00000198216.12_CACNA1E	CACNA1E	Yes	-3.69126	-2.15952	-0.199304	0.467707	1.17332	3.06735	-0.0212511	2.21519	2.67152	1.03484	2.18254	2.42212	-0.78023	-2.77777	1.22007	0.974214	0.619234	-1.62513	2.86161	4.81407	-1.88602	0.249752	0.177013	2.84768	-0.777952	0.156624	4.06429	1.52051	5.28728	3.00064	-2.67541	2.61974	-2.50881	-1.98831	1.07768	2.39367	2.35818	2.4279	-0.258214	2.7789	-2.59019	-2.09327	-3.89107	3.29318	3.39266	5.66278	-0.455937
		PublicationID	cell_of_origin	Primary_Location_Simplified
		E019-P1	Chromaffin	Extraadrenal_abdominal
		E120-P1	Chromaffin	Extraadrenal_abdominal
		E121-M1	Chromaffin	Extraadrenal_abdominal
		E122-R1	Chromaffin	Extraadrenal_bladder
		E122-R2	Chromaffin	Extraadrenal_bladder
		E123-M1	Chromaffin	Extraadrenal_abdominal
		E125-P1	Chromaffin	Extraadrenal_abdominal
		E126-P1	Chromaffin	Extraadrenal_abdominal
		E127-P1	Chromaffin	Extraadrenal_abdominal
		E128-P1	Chromaffin	Extraadrenal_thoracic
		E129-P1	Chromaffin	Adrenal_right
		E130-P1	Chromaffin	Extraadrenal_abdominal
		E131-P1	Chromaffin	Extraadrenal_thoracic
		E132-M1	Chromaffin	Extraadrenal_bladder
		E132-R1	Chromaffin	Extraadrenal_bladder
		E133-P1	Chromaffin	Extraadrenal_abdominal
		E136-P2	Chromaffin	Extraadrenal_abdominal
		E140-P1	Chromaffin	Adrenal
		E141-P1	Chromaffin	Extraadrenal_abdominal
		E142-P1	Chromaffin	Adrenal
		E143-M1	Chromaffin	Extraadrenal_abdominal
		E143-M2	Chromaffin	Extraadrenal_abdominal
		E143-P1	Chromaffin	Extraadrenal_abdominal
		E146-P1	Chromaffin	Extraadrenal_abdominal
		E146-M1	Chromaffin	Extraadrenal_abdominal
		E147-P1	Chromaffin	Extraadrenal_abdominal
		E150-P1	Chromaffin	Extraadrenal_abdominal
		E151-P1	Chromaffin	Extraadrenal_abdominal
		E152-P1	Chromaffin	Extraadrenal_abdominal
		E153-P1	Chromaffin	Extraadrenal_abdominal
		E156-P1	Chromaffin	Extraadrenal_bladder
		E157-P1	Chromaffin	Extraadrenal_abdominal
		E158-P1	Chromaffin	Extraadrenal_abdominal
		E158-M1	Chromaffin	Extraadrenal_abdominal
		E159-M1	Chromaffin	Extraadrenal_bladder
		E159-P2	Chromaffin	Extraadrenal_thoracic
		E159-M2	Chromaffin	Extraadrenal_bladder
		E161-P1	Chromaffin	Extraadrenal_abdominal
		E164-P1	Chromaffin	Extraadrenal_abdominal
		E165-P1	Chromaffin	Extraadrenal_abdominal
		E166-M1	Chromaffin	Extraadrenal_abdominal
		E167-M2	Chromaffin	Adrenal_left
		E167-M1	Chromaffin	Adrenal_left
		E168-P1	Chromaffin	Adrenal_left
		E169-M1	Chromaffin	Extraadrenal_thoracic
		E169-M2	Chromaffin	Extraadrenal_thoracic
		E170-P1	Chromaffin	Extraadrenal_bladder
		E171-M1	Chromaffin	Extraadrenal_abdominal
		E180-P1	Chromaffin	Extraadrenal_abdominal
		E182-P1	Chromaffin	Extraadrenal_abdominal
		E183-P1	Chromaffin	Extraadrenal_abdominal
		E184-P1	Chromaffin	Extraadrenal_abdominal
		E188-P1	Chromaffin	Extraadrenal_abdominal
		E189-P1	Chromaffin	Extraadrenal_abdominal
		E190-P1	Chromaffin	Extraadrenal_abdominal
		E192-P1	Chromaffin	Extraadrenal_abdominal
		E193-R1	Chromaffin	Extraadrenal_bladder
		E136-P1	Chromaffin	Extraadrenal_abdominal
		E197-M1	Chromaffin	Extraadrenal_abdominal
		E199-R1	Chromaffin	Extraadrenal_abdominal
		E200-P1	Chromaffin	Extraadrenal_abdominal
		E201-P1	Chromaffin	Extraadrenal_abdominal
		E202-P1	Chromaffin	Extraadrenal_bladder
		E203-P1	Chromaffin	Extraadrenal_abdominal
		E204-M1	Chromaffin	Extraadrenal_abdominal
		E223-P1	Chromaffin	Extraadrenal_abdominal
		E224-P1	Chromaffin	Extraadrenal_abdominal
		E225-P1	Chromaffin	Extraadrenal_abdominal
		E225-M1	Chromaffin	Extraadrenal_abdominal
		E226-P1	Chromaffin	Extraadrenal_abdominal
		E228-P1	Chromaffin	Extraadrenal_abdominal
		E229-P1	Chromaffin	Extraadrenal_abdominal
		E229-P2	Chromaffin	Extraadrenal_abdominal
		E230-P1	Chromaffin	Extraadrenal_abdominal
		E231-P1	Chromaffin	Extraadrenal_abdominal
		E128-P2	Ambiguous	Extraadrenal_abdominal
		E185-P1	Ambiguous	Head_neck
		E134-P1	Non_chromaffin	Head_neck
		E135-P1	Non_chromaffin	Head_neck
		E138-P1	Non_chromaffin	Head_neck
		E149-P1	Non_chromaffin	Head_neck
		E160-P1	Non_chromaffin	Head_neck
		E162-P1	Non_chromaffin	Head_neck
		E163-P1	Non_chromaffin	Head_neck
		E179-P1	Non_chromaffin	Head_neck
		E186-P1	Non_chromaffin	Head_neck
		E195-P1	Non_chromaffin	Head_neck
		E196-P1	Non_chromaffin	Head_neck
		E198-P1	Non_chromaffin	Head_neck
		E148-P1	Non_chromaffin	Extraadrenal_thoracic
		E155-P1	Non_chromaffin	Extraadrenal_thoracic
[truncated: 44 more columns]

## Sheet: Fig2h
Gene	chromosome_name	start_position	end_position	adj.P.Val	logFC	gene_biotype
ENSG00000226210.3_WASH8P	chr12	14522	32015	0.962406	-0.0232731	unprocessed_pseudogene
ENSG00000120645.12_IQSEC3	chr12	66767	178455	0.886951	0.076604	protein_coding
ENSG00000249695.6_AC026369.1	chr12	137411	149169	0.371963	-0.48641	lncRNA
ENSG00000256694.1_AC026369.2	chr12	164664	166321	0.317933	0.544793	lncRNA
ENSG00000256540.1_AC007406.3	chr12	166856	182399	0.0779526	-0.783993	lncRNA
ENSG00000111181.12_SLC6A12	chr12	190077	214570	0.00530935	-1.05482	protein_coding
ENSG00000255671.1_AC007406.1	chr12	193036	194130	0.0798187	-0.920047	lncRNA
ENSG00000256577.2_SLC6A12-AS1	chr12	203642	205094	0.00866814	-1.38664	lncRNA
ENSG00000010379.16_SLC6A13	chr12	220621	262873	0.000451915	-1.56161	protein_coding
ENSG00000255746.1_AC007406.2	chr12	253442	257299	0.00668389	-1.54818	lncRNA
ENSG00000261799.1_AC007406.4	chr12	273954	277123	0.784022	-0.0695137	lncRNA
ENSG00000073614.13_KDM5A	chr12	280057	389320	0.645447	-0.0584099	protein_coding
ENSG00000120647.10_CCDC77	chr12	389273	442642	0.684254	0.0969942	protein_coding
ENSG00000139044.12_B4GALNT3	chr12	459939	563509	0.0361767	-0.627651	protein_coding
ENSG00000171840.12_NINJ2	chr12	564296	663589	0.000825096	-1.48545	protein_coding
ENSG00000256020.1_AC006205.2	chr12	585693	587946	0.573953	-0.390334	lncRNA
ENSG00000255825.1_AC006205.1	chr12	590633	591269	0.244309	-0.646202	lncRNA
ENSG00000177406.5_NINJ2-AS1	chr12	630858	664196	0.0165862	-0.925121	lncRNA
ENSG00000060237.18_WNK1	chr12	752579	911452	0.141518	0.176741	protein_coding
ENSG00000221439.1_RNU4ATAC16P	chr12	781133	781258	0.646718	-0.207878	snRNA
ENSG00000285704.1_AC004765.1	chr12	865288	867139	0.635067	0.116604	lncRNA
ENSG00000002016.18_RAD52	chr12	911736	990053	0.694242	-0.0620288	protein_coding
ENSG00000250132.6_AC004803.1	chr12	974133	991190	0.0272973	0.400121	lncRNA
ENSG00000082805.20_ERC1	chr12	990509	1495933	0.0352405	0.299753	protein_coding
ENSG00000275811.1_HTR1DP1	chr12	1151810	1153059	0.673058	-0.13423	processed_pseudogene
ENSG00000249028.2_AC004672.1	chr12	1380060	1391502	0.930529	-0.0239817	lncRNA
ENSG00000267285.1_AC004672.2	chr12	1385833	1386987	0.986229	-0.00476633	lncRNA
ENSG00000249628.3_LINC00942	chr12	1500525	1504424	0.475658	-0.331534	lncRNA
ENSG00000111186.13_WNT5B	chr12	1529891	1647212	0.111362	0.797123	protein_coding
ENSG00000171823.7_FBXL14	chr12	1565993	1594581	0.980104	-0.00821711	protein_coding
ENSG00000006831.10_ADIPOR2	chr12	1688574	1788674	0.501235	0.104192	protein_coding
ENSG00000271500.1_AC005183.1	chr12	1695830	1698044	0.246156	-0.306655	processed_pseudogene
ENSG00000285627.1_AC005343.4	chr12	1741197	1747099	0.0914976	-0.474468	lncRNA
ENSG00000243663.1_RPS4XP14	chr12	1757231	1758011	0.382651	-0.25195	processed_pseudogene
ENSG00000151062.15_CACNA2D4	chr12	1791963	1918666	0.0248634	-0.713693	protein_coding
ENSG00000287698.1_AC005343.7	chr12	1800862	1807486	0.291436	-0.621271	lncRNA
ENSG00000166159.11_LRTM2	chr12	1820267	1836753	0.211575	-1.15682	protein_coding
ENSG00000256706.1_AC005342.2	chr12	1917858	1923812	0.702973	-0.248927	lncRNA
ENSG00000235049.1_LINC00940	chr12	1929202	1936574	0.40985	-0.667433	lncRNA
ENSG00000151065.14_DCP1B	chr12	1946053	2004535	0.188101	0.212299	protein_coding
ENSG00000151067.22_CACNA1C	chr12	1970772	2697950	0.433398	-0.268192	protein_coding
ENSG00000203593.3_AC005342.1	chr12	2004666	2011392	0.756482	-0.178923	lncRNA
ENSG00000256837.1_CACNA1C-IT1	chr12	2018213	2020532	0.749592	-0.188573	lncRNA
ENSG00000278255.1_AC005344.1	chr12	2217462	2217920	0.547426	-0.265152	lncRNA
ENSG00000256025.2_CACNA1C-AS4	chr12	2219485	2223479	0.45963	-0.285428	lncRNA
ENSG00000256721.1_CACNA1C-IT3	chr12	2269776	2288937	0.541507	-0.260665	lncRNA
ENSG00000285555.1_AC005293.1	chr12	2332861	2335702	0.503154	-0.286473	lncRNA
ENSG00000285734.1_AC005414.1	chr12	2440189	2457392	0.651625	-0.216209	lncRNA
ENSG00000256769.1_CACNA1C-AS3	chr12	2603350	2607440	0.75125	-0.124306	lncRNA
ENSG00000203648.3_AC007618.1	chr12	2659937	2660969	0.174535	-0.457364	processed_pseudogene
ENSG00000256271.1_CACNA1C-AS2	chr12	2668500	2672220	0.576186	-0.184194	lncRNA
ENSG00000246627.6_CACNA1C-AS1	chr12	2676001	2691200	0.262843	-0.401076	lncRNA
ENSG00000256150.2_ITFG2-AS1	chr12	2695765	2812902	0.0546125	-0.827749	lncRNA
ENSG00000274659.2_LINC02371	chr12	2740032	2746665	0.371189	-0.299557	lncRNA
ENSG00000256902.1_IQSEC3P1	chr12	2752597	2753132	0.259411	-0.428774	processed_pseudogene
ENSG00000255669.2_AC092471.1	chr12	2761200	2775658	0.183592	-0.398234	transcribed_unitary_pseudogene
ENSG00000224438.3_RPL23AP14	chr12	2781904	2782371	0.328108	-0.394374	processed_pseudogene
ENSG00000256030.1_CBX3P4	chr12	2786931	2794295	0.116809	-0.391518	transcribed_processed_pseudogene
ENSG00000004478.8_FKBP4	chr12	2794970	2805423	0.772611	0.0864601	protein_coding
ENSG00000258325.2_ITFG2-AS1	chr12	2796877	2812902	0.920778	0.0472395	lncRNA
ENSG00000258092.1_AC005841.1	chr12	2797136	2803938	0.770626	-0.161139	lncRNA
ENSG00000111203.13_ITFG2	chr12	2812622	2859791	0.606831	-0.0904258	protein_coding
ENSG00000053702.15_NRIP2	chr12	2825348	2835544	0.644986	-0.146343	protein_coding
ENSG00000283297.2_TEX52	chr12	2849046	2857039	0.502316	-0.2391	protein_coding
ENSG00000111206.13_FOXM1	chr12	2857680	2877174	0.00749531	0.88442	protein_coding
ENSG00000171792.11_RHNO1	chr12	2876258	2889524	0.00378263	0.571841	protein_coding
ENSG00000078246.17_TULP3	chr12	2877223	2941138	0.80906	-0.0402903	protein_coding
ENSG00000278356.1_AC005911.1	chr12	2885819	2886329	0.241845	0.37948	lncRNA
ENSG00000197905.10_TEAD4	chr12	2959330	3040676	0.00253492	-1.05369	protein_coding
ENSG00000250899.3_AC125807.2	chr12	3041437	3044950	0.000451915	-1.19757	lncRNA
ENSG00000234589.4_AC125807.1	chr12	3071532	3072145	0.335933	0.626037	processed_pseudogene
ENSG00000011105.14_TSPAN9	chr12	3077355	3286564	0.640675	0.120478	protein_coding
ENSG00000278469.1_Metazoa_SRP	chr12	3124777	3125063	0.609599	-0.218023	misc_RNA
ENSG00000256197.1_TSPAN9-IT1	chr12	3149797	3151476	0.297061	-0.325112	lncRNA
ENSG00000275850.1_AC005912.2	chr12	3171657	3174056	0.379275	-0.28631	lncRNA
ENSG00000227081.5_AC005912.1	chr12	3211663	3211917	0.0881275	0.514009	processed_pseudogene
ENSG00000250770.3_AC005865.1	chr12	3298210	3337202	0.188101	-0.611084	transcribed_unprocessed_pseudogene
ENSG00000287712.1_AC005865.2	chr12	3300698	3318677	0.726334	-0.244624	lncRNA
ENSG00000236908.2_LINC02827	chr12	3318718	3325343	0.150231	-0.834034	lncRNA
ENSG00000111218.12_PRMT8	chr12	3381349	3593973	0.000195494	-2.91958	protein_coding
ENSG00000287243.2_THCAT155	chr12	3483714	3492819	0.0131891	-2.43457	lncRNA
ENSG00000130038.10_CRACR2A	chr12	3606633	3764819	0.00183023	-0.895118	protein_coding
ENSG00000280202.1_AC005831.1	chr12	3610307	3612003	0.000805285	-1.03019	TEC
ENSG00000283138.1_AC006207.1	chr12	3752518	3757842	0.213249	-0.64994	lncRNA
ENSG00000111224.14_PARP11	chr12	3791047	3873448	0.140183	-0.283056	protein_coding
ENSG00000118976.5_OTUD4P1	chr12	3839459	3842525	0.22781	-0.345053	processed_pseudogene
ENSG00000256862.3_PARP11-AS1	chr12	3871579	3910385	0.835416	-0.0585782	lncRNA
ENSG00000256356.1_HSPA8P5	chr12	4097451	4099519	0.0629592	1.0205	processed_pseudogene
ENSG00000255920.3_CCND2-AS1	chr12	4247981	4276252	0.831534	0.132981	lncRNA
ENSG00000118971.9_CCND2	chr12	4269771	4305353	0.246107	-0.496336	protein_coding
ENSG00000285901.2_AC008012.1	chr12	4273762	4405490	0.80688	-0.189982	protein_coding
ENSG00000078237.7_TIGAR	chr12	4307763	4360028	0.303275	-0.271181	protein_coding
ENSG00000213970.4_AC006122.1	chr12	4323724	4324811	0.570769	-0.199063	transcribed_processed_pseudogene
ENSG00000118972.3_FGF23	chr12	4368227	4379712	0.0699339	-1.02647	protein_coding
ENSG00000111241.2_FGF6	chr12	4428155	4445815	0.0153905	-1.55155	protein_coding
ENSG00000047621.12_C12orf4	chr12	4487735	4538508	0.975076	-0.00636652	protein_coding
ENSG00000111247.15_RAD51AP1	chr12	4538798	4560047	0.0434931	0.763611	protein_coding
ENSG00000010219.13_DYRK4	chr12	4562208	4615302	0.354116	-0.143567	protein_coding
ENSG00000272921.1_AC005832.4	chr12	4604944	4662643	0.854588	-0.0648532	protein_coding
ENSG00000111254.8_AKAP3	chr12	4615508	4649051	0.152978	-0.425276	protein_coding
ENSG00000256799.1_AC005832.3	chr12	4635349	4636140	0.480314	-0.459634	processed_pseudogene
ENSG00000256381.1_AC005832.1	chr12	4645496	4648027	0.848858	-0.112365	lncRNA
ENSG00000139180.11_NDUFA9	chr12	4649095	4694317	0.277338	0.173907	protein_coding
ENSG00000255639.3_AC005833.1	chr12	4649101	4774184	0.177485	-0.670135	protein_coding
ENSG00000255474.1_GAU1	chr12	4700417	4720102	0.146156	-0.615105	lncRNA
ENSG00000130035.9_GALNT8	chr12	4720400	4851927	0.0336118	-1.01503	protein_coding
ENSG00000256988.2_AC005833.2	chr12	4804499	4830747	0.158293	-0.81051	lncRNA
ENSG00000151079.7_KCNA6	chr12	4809334	4813318	0.0219442	-1.5962	protein_coding
ENSG00000255608.1_AC006063.1	chr12	4838955	4842675	0.306719	-0.80848	lncRNA
ENSG00000256654.4_AC005906.2	chr12	4909867	5026012	0.768716	-0.228443	lncRNA
ENSG00000111262.6_KCNA1	chr12	4909905	4918256	0.664235	-0.434857	protein_coding
ENSG00000284513.1_AC006063.2	chr12	4960113	4963450	0.143521	0.586401	lncRNA
ENSG00000130037.5_KCNA5	chr12	5043879	5046788	0.945324	0.0582037	protein_coding
ENSG00000256115.6_LINC02443	chr12	5226196	5244199	0.154188	-0.800371	lncRNA
ENSG00000256417.1_AC006206.2	chr12	5290480	5383653	0.0187355	-1.44169	lncRNA
ENSG00000256146.1_AC006206.1	chr12	5315961	5319347	0.384986	-0.533099	lncRNA
ENSG00000256218.1_AC007848.2	chr12	5366048	5367774	0.383246	-0.390436	lncRNA
ENSG00000255983.1_AC007848.1	chr12	5388589	5406651	0.309099	-0.633924	lncRNA
ENSG00000185652.12_NTF3	chr12	5432108	5521536	0.738811	0.297514	protein_coding
ENSG00000047617.15_ANO2	chr12	5531869	5946232	0.376705	-0.36099	protein_coding
ENSG00000255973.1_AC137627.1	chr12	5583797	5584085	0.149514	-0.817461	processed_pseudogene
ENSG00000110799.14_VWF	chr12	5948877	6124770	0.546193	-0.225193	protein_coding
ENSG00000240533.3_RN7SL69P	chr12	6095699	6095970	0.361663	-0.457749	misc_RNA
ENSG00000255775.1_AC005845.1	chr12	6155035	6160719	0.00758758	-1.09238	lncRNA
ENSG00000010278.15_CD9	chr12	6199715	6238271	0.000856392	-1.06898	protein_coding
ENSG00000202318.1_Y_RNA	chr12	6234345	6234455	0.00403953	-1.1028	misc_RNA
ENSG00000008323.15_PLEKHG6	chr12	6310436	6328506	0.00702529	-0.931416	protein_coding
ENSG00000067182.8_TNFRSF1A	chr12	6328757	6342114	0.0578583	-0.453305	protein_coding
ENSG00000111319.13_SCNN1A	chr12	6346843	6377730	0.404015	-0.49469	protein_coding
ENSG00000111321.11_LTBR	chr12	6375045	6391571	0.196978	-0.501366	protein_coding
ENSG00000256433.3_AC005840.2	chr12	6393879	6396148	0.0547067	-0.80635	lncRNA
ENSG00000213942.3_AC005840.1	chr12	6409637	6410013	0.715199	-0.244947	processed_pseudogene
ENSG00000215039.7_CD27-AS1	chr12	6439001	6451607	0.890842	-0.024757	lncRNA
ENSG00000139193.4_CD27	chr12	6444955	6451718	0.251125	-0.317386	protein_coding
ENSG00000139192.12_TAPBPL	chr12	6451690	6466517	0.661046	-0.0921156	protein_coding
ENSG00000139190.17_VAMP1	chr12	6462237	6470677	0.564951	-0.111235	protein_coding
ENSG00000276718.1_AC005840.4	chr12	6466537	6467135	0.907739	0.041765	lncRNA
ENSG00000256913.1_AC005840.3	chr12	6477714	6480207	0.587649	-0.252451	processed_pseudogene
ENSG00000111639.8_MRPL51	chr12	6491886	6493841	0.912886	-0.0271883	protein_coding
ENSG00000010292.13_NCAPD2	chr12	6493356	6531955	0.00751048	0.408576	protein_coding
ENSG00000239002.3_SCARNA10	chr12	6510222	6510551	0.0275198	-0.432911	snoRNA
ENSG00000255966.1_AC006064.3	chr12	6532290	6533498	0.13082	0.382983	lncRNA
ENSG00000111640.15_GAPDH	chr12	6534512	6538374	0.0129257	0.430945	protein_coding
ENSG00000010295.20_IFFO1	chr12	6538961	6556073	0.139712	-0.235506	protein_coding
ENSG00000245667.2_AC006064.1	chr12	6543504	6544931	0.969296	-0.0143666	lncRNA
ENSG00000111641.12_NOP2	chr12	6556863	6568691	0.881434	0.0331524	protein_coding
ENSG00000285238.2_AC006064.6	chr12	6556886	6607367	0.139328	0.795263	protein_coding
ENSG00000111642.16_CHD4	chr12	6570082	6614524	7.36416e-07	0.608709	protein_coding
ENSG00000247853.2_AC006064.2	chr12	6578622	6584739	0.0108859	0.426716	lncRNA
ENSG00000251898.1_SCARNA11	chr12	6581474	6581609	0.731456	-0.236845	scaRNA
ENSG00000184574.10_LPAR5	chr12	6618835	6635960	0.103601	-0.582444	protein_coding
ENSG00000111644.8_ACRBP	chr12	6638075	6647433	0.0362817	-0.533958	protein_coding
ENSG00000111653.20_ING4	chr12	6650301	6663142	0.174963	-0.205725	protein_coding
ENSG00000219410.6_AC125494.1	chr12	6663260	6672069	0.759281	0.0746148	lncRNA
ENSG00000126746.17_ZNF384	chr12	6666477	6689572	0.248999	0.123287	protein_coding
ENSG00000139200.14_PIANP	chr12	6693791	6700815	0.912225	0.0503949	protein_coding
ENSG00000252186.1_RNU6-781P	chr12	6709452	6709552	0.554918	0.402628	snRNA
ENSG00000270068.1_AC125494.3	chr12	6723233	6723687	0.654744	0.278506	lncRNA
ENSG00000111652.10_COPS7A	chr12	6724014	6731875	0.773328	0.054052	protein_coding
ENSG00000269892.1_AC125494.2	chr12	6742985	6743641	0.134354	-0.495837	lncRNA
ENSG00000089693.11_MLF2	chr12	6747996	6767475	0.928251	0.0232369	protein_coding
ENSG00000159335.18_PTMS	chr12	6765516	6770952	0.71745	0.102481	protein_coding
ENSG00000089692.9_LAG3	chr12	6772512	6778455	0.821853	0.0924185	protein_coding
ENSG00000244532.1_RN7SL380P	chr12	6783854	6784161	0.268305	-0.596125	misc_RNA
ENSG00000010610.10_CD4	chr12	6786858	6820799	0.295769	-0.413007	protein_coding
ENSG00000250510.8_GPR162	chr12	6821624	6829972	0.87664	0.0531831	protein_coding
ENSG00000110811.20_P3H3	chr12	6828407	6839847	0.0154929	0.609152	protein_coding
ENSG00000111664.11_GNB3	chr12	6839954	6847393	0.985488	0.00633099	protein_coding
ENSG00000111665.12_CDCA3	chr12	6844793	6851292	0.022302	0.597201	protein_coding
ENSG00000111667.14_USP5	chr12	6852148	6866632	0.0762337	0.327534	protein_coding
ENSG00000111669.15_TPI1	chr12	6867119	6870948	0.2476	0.250266	protein_coding
ENSG00000111671.10_SPSB2	chr12	6870935	6889358	0.911614	0.0285163	protein_coding
ENSG00000240370.6_RPL13P5	chr12	6873389	6884741	0.877111	0.0659884	transcribed_processed_pseudogene
ENSG00000010626.15_LRRC23	chr12	6873569	6914241	0.935695	-0.0196312	protein_coding
ENSG00000248593.3_DSTNP2	chr12	6884898	6885684	0.97913	0.0115259	transcribed_unprocessed_pseudogene
ENSG00000275703.1_U47924.3	chr12	6899752	6900212	0.649911	-0.274158	lncRNA
ENSG00000111674.9_ENO2	chr12	6913745	6923698	0.249189	0.329555	protein_coding
ENSG00000111676.15_ATN1	chr12	6924463	6942321	0.539552	0.147395	protein_coding
ENSG00000111678.11_C12orf57	chr12	6942978	6946003	0.694588	0.0987571	protein_coding
ENSG00000272173.1_U47924.2	chr12	6943508	6944630	0.967644	0.0146867	lncRNA
ENSG00000111679.17_PTPN6	chr12	6946468	6961316	0.171707	-0.339671	protein_coding
ENSG00000215021.10_PHB2	chr12	6965327	6970780	0.0999039	0.223425	protein_coding
ENSG00000126749.16_EMG1	chr12	6970913	6979936	0.302857	0.110607	protein_coding
ENSG00000111684.11_LPCAT3	chr12	6976185	7018477	0.00182083	0.457071	protein_coding
ENSG00000182326.15_C1S	chr12	6988259	7071032	0.041291	-1.28295	protein_coding
ENSG00000159403.18_C1R	chr12	7080214	7092540	0.0387608	-1.16997	protein_coding
ENSG00000139178.11_C1RL	chr12	7089587	7109238	0.0415459	0.861985	protein_coding
ENSG00000205885.7_C1RL-AS1	chr12	7108052	7122524	0.0177711	0.965187	lncRNA
ENSG00000139194.8_RBP5	chr12	7115736	7128889	0.000444997	1.01098	protein_coding
ENSG00000256967.1_AC018653.3	chr12	7129079	7131198	0.018894	0.730286	lncRNA
ENSG00000139182.15_CLSTN3	chr12	7129698	7158945	0.0325706	0.755617	protein_coding
ENSG00000285770.1_AC018653.4	chr12	7146482	7147817	0.156957	0.573713	lncRNA
ENSG00000255572.1_AC018653.1	chr12	7166674	7189069	0.391635	0.504825	lncRNA
ENSG00000139197.11_PEX5	chr12	7188685	7218574	0.00887614	0.587591	protein_coding
ENSG00000215009.5_ACSM4	chr12	7304072	7328719	0.000671207	2.10788	protein_coding
ENSG00000177675.9_CD163L1	chr12	7346685	7479897	0.985894	-0.00770275	protein_coding
ENSG00000255836.1_AC131206.1	chr12	7438780	7439990	0.171481	-0.705691	processed_pseudogene
ENSG00000177575.13_CD163	chr12	7470811	7503893	0.00350926	-1.29358	protein_coding
ENSG00000235868.3_GAPDHP31	chr12	7566369	7567382	0.529269	-0.377585	processed_pseudogene
ENSG00000184344.4_GDF3	chr12	7689784	7695775	0.0251685	-1.36449	protein_coding
ENSG00000198178.11_CLEC4C	chr12	7729383	7751605	0.959638	-0.049824	protein_coding
ENSG00000111704.11_NANOG	chr12	7787794	7799146	0.443403	-0.410828	protein_coding
ENSG00000173262.12_SLC2A14	chr12	7812512	7891148	0.805703	-0.268973	protein_coding
ENSG00000287713.1_AC006517.2	chr12	7838914	7844395	0.0691029	-0.915155	lncRNA
ENSG00000201663.1_Y_RNA	chr12	7850717	7850818	0.65937	-0.295998	misc_RNA
ENSG00000278459.1_Metazoa_SRP	chr12	7856169	7856471	0.460647	-0.540477	misc_RNA
ENSG00000241828.2_AC006517.1	chr12	7860437	7860764	0.390623	-0.672656	processed_pseudogene
ENSG00000255885.1_AC124891.1	chr12	7870852	7871370	0.981728	0.0210205	processed_pseudogene
ENSG00000176654.12_NANOGP1	chr12	7892576	7898903	0.902369	-0.11585	transcribed_unprocessed_pseudogene
ENSG00000059804.16_SLC2A3	chr12	7919230	7936187	0.246554	-0.535232	protein_coding
ENSG00000288043.1_AC006511.6	chr12	7954216	7972759	0.0300719	-1.17397	lncRNA
ENSG00000282080.1_AC006511.4	chr12	8014093	8019007	0.11811	-0.91187	lncRNA
ENSG00000255964.1_HSPD1P12	chr12	8015024	8016406	0.0844275	-1.00601	processed_pseudogene
ENSG00000255581.1_AC006511.2	chr12	8017201	8017860	0.127861	-0.926301	processed_pseudogene
ENSG00000065970.9_FOXJ2	chr12	8032716	8055517	0.21193	0.1683	protein_coding
ENSG00000171860.5_C3AR1	chr12	8056844	8066359	0.0105107	-0.923144	protein_coding
ENSG00000089818.18_NECAP1	chr12	8076939	8097881	0.110888	0.288627	protein_coding
ENSG00000279865.1_AC006511.3	chr12	8080381	8082163	0.850576	0.0577	TEC
ENSG00000284697.1_AC006511.5	chr12	8082269	8138548	0.526674	-0.162859	lncRNA
ENSG00000111729.14_CLEC4A	chr12	8123617	8138607	0.424227	-0.209273	protein_coding
ENSG00000235602.5_POU5F1P3	chr12	8133772	8134849	0.795724	0.0762952	processed_pseudogene
ENSG00000256171.1_GCSHP4	chr12	8141168	8142697	0.790314	-0.162103	processed_pseudogene
ENSG00000196946.10_ZNF705A	chr12	8157015	8188537	0.454899	-0.469794	protein_coding
ENSG00000226711.7_FAM66C	chr12	8180207	8216151	0.815174	-0.0617463	lncRNA
ENSG00000244050.2_DEFB109F	chr12	8199599	8206710	0.551854	-0.229231	transcribed_unprocessed_pseudogene
ENSG00000276417.1_AC092111.2	chr12	8205984	8207397	0.374156	-0.257579	lncRNA
ENSG00000275367.1_AC092111.1	chr12	8217758	8221115	0.281584	-0.297792	lncRNA
ENSG00000171847.11_FAM90A1	chr12	8221260	8227618	0.0737019	-0.564466	protein_coding
ENSG00000254016.3_ALG1L10P	chr12	8227734	8231764	0.129227	-0.483279	unprocessed_pseudogene
ENSG00000164845.16_FAM86FP	chr12	8232512	8242948	0.349035	-0.250506	transcribed_unprocessed_pseudogene
ENSG00000215241.4_LINC02449	chr12	8235415	8242564	0.230799	-0.361033	lncRNA
ENSG00000286895.1_AC092745.5	chr12	8243147	8342048	0.400127	-0.45962	lncRNA
ENSG00000256589.2_ENPP7P5	chr12	8254527	8308855	0.528268	-0.352724	unprocessed_pseudogene
ENSG00000286504.1_AC092745.4	chr12	8282677	8286518	0.12711	-0.8717	lncRNA
ENSG00000226091.7_LINC00937	chr12	8295986	8396803	0.0489491	-1.01509	lncRNA
ENSG00000256552.2_AC092745.2	chr12	8320263	8369597	0.36948	-0.660597	transcribed_processed_pseudogene
ENSG00000256101.5_AC092745.1	chr12	8321876	8329614	0.284162	-0.665599	lncRNA
ENSG00000277952.1_AC092745.3	chr12	8340182	8340397	0.768462	-0.21384	processed_pseudogene
ENSG00000242661.1_RPS3AP43	chr12	8359054	8359834	0.225142	-0.734528	processed_pseudogene
ENSG00000205846.4_CLEC6A	chr12	8455962	8478330	0.157824	-0.852621	protein_coding
ENSG00000166527.8_CLEC4D	chr12	8509475	8522366	0.0194825	-1.56564	protein_coding
ENSG00000166523.8_CLEC4E	chr12	8533305	8540905	0.0259709	-1.404	protein_coding
ENSG00000255801.1_AC092746.1	chr12	8548361	8567939	0.0399461	-1.47466	lncRNA
ENSG00000111732.11_AICDA	chr12	8602155	8613242	0.752323	-0.177541	protein_coding
ENSG00000255967.1_HADHAP2	chr12	8634367	8637608	0.641644	0.347969	processed_pseudogene
ENSG00000197614.11_MFAP5	chr12	8637346	8662888	0.0735702	-2.1515	protein_coding
ENSG00000255829.1_AC092490.2	chr12	8664011	8669011	0.00443825	-1.23009	lncRNA
ENSG00000256004.1_AC092490.3	chr12	8678773	8679670	0.019435	-1.21765	processed_pseudogene
ENSG00000166532.16_RIMKLB	chr12	8681600	8783095	0.781092	-0.0665025	protein_coding
ENSG00000244131.2_RPSAP51	chr12	8742428	8743072	0.890487	-0.0575292	processed_pseudogene
ENSG00000256661.1_A2ML1-AS1	chr12	8776219	8830947	0.529676	-0.360087	lncRNA
ENSG00000249790.3_AC092490.1	chr12	8788253	8795789	0.826512	-0.207711	lncRNA
ENSG00000166535.20_A2ML1	chr12	8822621	8887001	0.00267851	-1.09597	protein_coding
ENSG00000282022.1_AC006581.2	chr12	8858143	8915276	0.0705267	-0.566418	lncRNA
ENSG00000111752.11_PHC1	chr12	8913896	8941467	0.815233	0.0389349	protein_coding
ENSG00000003056.8_M6PR	chr12	8940361	8949761	0.23869	0.162006	protein_coding
ENSG00000139187.10_KLRG1	chr12	8950044	9010760	0.00155325	-0.9834	protein_coding
ENSG00000257105.1_AC006581.1	chr12	8987175	8996566	0.0813055	-0.98074	lncRNA
ENSG00000213049.3_HNRNPA1P34	chr12	9027532	9029089	0.148837	-0.871432	processed_pseudogene
ENSG00000255776.1_VDAC2P2	chr12	9036344	9037244	0.176098	-0.860318	processed_pseudogene
ENSG00000214851.5_LINC00612	chr12	9055589	9065070	0.0155481	-1.00261	lncRNA
ENSG00000245105.4_A2M-AS1	chr12	9065163	9068689	0.00775288	-1.27364	lncRNA
ENSG00000175899.15_A2M	chr12	9067664	9116229	0.00196823	-0.800444	protein_coding
ENSG00000256937.1_KRT17P8	chr12	9127783	9128645	0.000848537	-1.63638	processed_pseudogene
ENSG00000256720.1_BTG1P1	chr12	9135084	9135591	0.349879	-0.545623	processed_pseudogene
ENSG00000126838.10_PZP	chr12	9148840	9208395	0.0263388	-0.920983	protein_coding
ENSG00000256817.1_TPT1P12	chr12	9155881	9156372	0.52905	-0.440766	processed_pseudogene
ENSG00000256069.7_A2MP1	chr12	9229376	9275817	0.0392169	-0.795185	transcribed_unprocessed_pseudogene
ENSG00000283429.1_MIR1244-3	chr12	9239467	9239551	0.772405	-0.179096	miRNA
ENSG00000231503.4_PTMAP4	chr12	9239986	9240331	0.580657	-0.251778	processed_pseudogene
ENSG00000237248.5_LINC00987	chr12	9240003	9261050	0.0107726	-0.76268	lncRNA
ENSG00000111788.10_AC009533.1	chr12	9277235	9313241	0.240292	-0.366646	unprocessed_pseudogene
ENSG00000212440.1_SNORA75	chr12	9286673	9286822	0.916544	0.109064	snoRNA
ENSG00000255753.1_AC009533.2	chr12	9314402	9316173	0.803834	-0.13725	processed_pseudogene
ENSG00000286911.1_AC009533.3	chr12	9347028	9350947	0.642789	-0.294031	lncRNA
ENSG00000260423.2_LINC02367	chr12	9347056	9400387	0.455177	-0.353959	lncRNA
ENSG00000287577.1_AC009533.4	chr12	9348030	9349268	0.598635	-0.375201	lncRNA
ENSG00000256673.1_AC141557.1	chr12	9398355	9414851	0.56949	-0.251779	unprocessed_pseudogene
ENSG00000278635.1_AC141557.2	chr12	9415641	9416718	0.807364	-0.144314	unprocessed_pseudogene
ENSG00000214826.5_DDX12P	chr12	9418673	9448229	0.136396	-0.398268	unprocessed_pseudogene
ENSG00000212432.1_SNORA75	chr12	9445058	9445205	0.483473	0.372949	snoRNA
ENSG00000284634.1_AC092821.3	chr12	9448295	9658392	0.0707243	-0.424765	lncRNA
ENSG00000214776.12_AC092821.1	chr12	9480608	9575695	0.157592	-2.09513	transcribed_unprocessed_pseudogene
ENSG00000256975.1_AC092821.2	chr12	9506347	9508440	0.0816301	-1.40204	processed_pseudogene
ENSG00000111796.4_KLRB1	chr12	9594551	9607916	0.0976446	-0.532776	protein_coding
ENSG00000233719.4_GOT2P3	chr12	9641723	9643011	0.108346	-0.805114	transcribed_processed_pseudogene
ENSG00000256442.2_AC010186.1	chr12	9647014	9648084	0.312892	-0.696208	lncRNA
ENSG00000256594.8_AC010186.2	chr12	9653683	9657043	0.69834	-0.108288	transcribed_unprocessed_pseudogene
ENSG00000257027.1_AC010186.3	chr12	9658567	9662085	0.55306	-0.174406	lncRNA
ENSG00000069493.15_CLEC2D	chr12	9664969	9699553	0.311525	-0.288384	protein_coding
ENSG00000184293.7_CLECL1	chr12	9702182	9733299	0.354033	-0.537787	transcribed_unitary_pseudogene
ENSG00000256582.1_LINC02390	chr12	9704077	9709350	0.522347	-0.402218	lncRNA
ENSG00000110848.8_CD69	chr12	9752486	9760901	0.0110847	-1.52485	protein_coding
ENSG00000256912.1_GCNAP1	chr12	9817350	9818025	0.33678	-0.696124	processed_pseudogene
ENSG00000150045.12_KLRF1	chr12	9827481	9845007	0.0540716	-1.09458	protein_coding
ENSG00000110852.4_CLEC2B	chr12	9852369	9869386	0.00429418	-0.929433	protein_coding
ENSG00000255882.1_AC091814.1	chr12	9867027	9869808	0.141364	-0.679272	lncRNA
ENSG00000256797.1_KLRF2	chr12	9881489	9895833	0.415916	0.50264	protein_coding
ENSG00000225231.2_LINC02470	chr12	9936504	9943495	0.827096	0.365165	lncRNA
ENSG00000231560.1_CLEC12A-AS1	chr12	9948137	9953336	0.121522	-0.953447	lncRNA
ENSG00000172322.14_CLEC12A	chr12	9951316	9995694	0.0281555	-1.18552	protein_coding
ENSG00000165682.14_CLEC1B	chr12	9985642	10013424	0.0577774	-1.23791	protein_coding
ENSG00000256660.6_CLEC12B	chr12	10010627	10018796	0.327584	-0.687754	protein_coding
ENSG00000197992.7_CLEC9A	chr12	10030678	10066031	0.00142813	-1.20315	protein_coding
ENSG00000150048.10_CLEC1A	chr12	10069554	10111627	0.0252619	-0.6715	protein_coding
ENSG00000223042.1_RN7SKP161	chr12	10084186	10084490	0.168644	-0.635309	misc_RNA
ENSG00000172243.18_CLEC7A	chr12	10116777	10130258	0.063998	-0.762588	protein_coding
ENSG00000173391.9_OLR1	chr12	10158301	10172138	0.294965	-1.01324	protein_coding
ENSG00000165685.8_TMEM52B	chr12	10170542	10191804	0.0855412	-1.22451	protein_coding
ENSG00000139112.11_GABARAPL1	chr12	10212458	10223128	0.411135	-0.205855	protein_coding
ENSG00000134539.17_KLRD1	chr12	10226058	10329608	0.000134008	-1.3935	protein_coding
ENSG00000245648.2_KLRK1-AS1	chr12	10363638	10398506	0.699474	0.233445	lncRNA
ENSG00000255819.7_KLRC4-KLRK1	chr12	10372353	10410146	0.568659	-0.506321	protein_coding
ENSG00000213809.9_KLRK1	chr12	10372353	10391874	0.933308	-0.0661445	protein_coding
ENSG00000183542.5_KLRC4	chr12	10407384	10409757	0.464281	-0.556346	protein_coding
ENSG00000255641.1_AC068775.1	chr12	10412312	10436001	0.919	0.085361	protein_coding
ENSG00000205810.9_KLRC3	chr12	10412315	10420595	0.492393	-0.576235	protein_coding
ENSG00000205809.9_KLRC2	chr12	10426854	10442300	0.161639	-1.06005	protein_coding
ENSG00000134545.14_KLRC1	chr12	10442264	10454685	0.641011	-0.411254	protein_coding
ENSG00000180574.3_EIF2S3B	chr12	10505602	10523135	0.331631	0.728482	protein_coding
ENSG00000257016.1_SLC25A39P2	chr12	10551266	10551535	0.686355	0.339229	processed_pseudogene
ENSG00000256039.2_LINC02446	chr12	10553362	10572761	0.45709	-0.504616	lncRNA
ENSG00000256667.6_KLRA1P	chr12	10589386	10598209	0.694354	-0.138571	transcribed_unprocessed_pseudogene
ENSG00000111196.10_MAGOHB	chr12	10604193	10613609	0.821656	-0.0511595	protein_coding
ENSG00000060140.9_STYK1	chr12	10618923	10674318	0.166144	-0.996944	protein_coding
ENSG00000060138.13_YBX3	chr12	10699089	10723323	0.287243	-0.39571	protein_coding
ENSG00000256888.6_LINC02366	chr12	10750188	10777446	0.311003	-0.627009	lncRNA
ENSG00000231887.7_PRH1	chr12	10824960	11171608	0.506752	0.532484	protein_coding
ENSG00000111215.12_PRR4	chr12	10845849	10849475	0.520782	0.347076	protein_coding
ENSG00000275778.2_AC018630.4	chr12	10845849	11171600	0.752883	0.107634	protein_coding
ENSG00000134551.13_PRH2	chr12	10929236	10934845	0.772611	0.1798	protein_coding
ENSG00000212127.6_TAS2R14	chr12	10937408	11171573	0.680806	-0.189546	protein_coding
ENSG00000255374.3_TAS2R43	chr12	11091287	11092313	0.0446289	2.15949	protein_coding
ENSG00000256537.5_SMIM10L1	chr12	11171194	11176016	0.377263	0.485415	protein_coding
ENSG00000197870.12_PRB3	chr12	11265914	11269707	0.936418	-0.067364	protein_coding
ENSG00000121335.12_PRB2	chr12	11391540	11501041	0.334117	0.444329	protein_coding
ENSG00000255790.6_AC078950.1	chr12	11399381	11486708	0.975076	0.0190992	lncRNA
ENSG00000237303.2_HIGD1AP8	chr12	11481383	11481656	0.434075	0.472046	processed_pseudogene
ENSG00000278654.1_AC007450.4	chr12	11500499	11501022	0.250676	0.56815	processed_pseudogene
ENSG00000277705.1_AC007450.3	chr12	11507162	11507408	0.822679	0.155115	processed_pseudogene
ENSG00000270863.1_DDX55P1	chr12	11512723	11514136	0.579865	0.293128	processed_pseudogene
ENSG00000274551.1_AC007450.2	chr12	11516425	11521686	0.836913	0.143288	unprocessed_pseudogene
ENSG00000256237.1_AC007450.1	chr12	11541395	11555838	0.72368	0.258791	lncRNA
ENSG00000247157.7_LINC01252	chr12	11548030	11590369	0.717215	0.192754	lncRNA
ENSG00000139083.11_ETV6	chr12	11649674	11895377	0.259192	-0.253076	protein_coding
ENSG00000121380.12_BCL2L14	chr12	12049844	12211084	0.0305478	0.584471	protein_coding
ENSG00000198134.3_PTMAP9	chr12	12111163	12111489	0.772534	0.207806	processed_pseudogene
ENSG00000283475.1_MIR1244-4	chr12	12111952	12112036	0.369506	0.542835	miRNA
ENSG00000070018.9_LRP6	chr12	12116025	12267044	0.0027599	0.524586	protein_coding
ENSG00000242405.2_AC007537.1	chr12	12155262	12155772	0.161228	0.408335	processed_pseudogene
ENSG00000199551.1_RNU6-545P	chr12	12226674	12226777	0.558684	0.2971	snRNA
ENSG00000270857.1_AC007621.3	chr12	12248991	12249427	0.172186	0.604139	processed_pseudogene
ENSG00000111261.14_MANSC1	chr12	12326056	12350242	0.482281	0.153812	protein_coding
ENSG00000243141.2_RPL23AP66	chr12	12338776	12339254	0.134569	-0.511569	processed_pseudogene
ENSG00000205791.3_LOH12CR2	chr12	12355403	12357067	0.181213	-0.371484	lncRNA
ENSG00000165714.11_BORCS5	chr12	12357078	12471233	0.13572	-0.210046	protein_coding
ENSG00000271370.1_AC007619.2	chr12	12452103	12452481	0.57199	-0.161341	processed_pseudogene
ENSG00000111266.9_DUSP16	chr12	12473282	12562863	0.316304	0.190656	protein_coding
ENSG00000255670.1_AC007619.1	chr12	12485353	12491581	0.790666	-0.0686499	lncRNA
ENSG00000111269.3_CREBL2	chr12	12611827	12645108	0.401752	-0.187547	protein_coding
ENSG00000271215.1_RPL21P136	chr12	12614359	12615907	0.960396	0.016284	processed_pseudogene
ENSG00000275963.1_AC008115.4	chr12	12648939	12649713	0.0386783	0.627231	lncRNA
ENSG00000183150.8_GPR19	chr12	12660890	12696207	0.00115233	1.51611	protein_coding
ENSG00000257004.1_AC008115.2	chr12	12668982	12685075	0.00867407	1.51377	lncRNA
ENSG00000111276.11_CDKN1B	chr12	12685498	12722369	0.879602	0.0316754	protein_coding
ENSG00000256658.1_AC008115.1	chr12	12723297	12724011	0.251531	0.600133	lncRNA
ENSG00000178878.13_APOLD1	chr12	12725917	12829975	0.212253	-0.608455	protein_coding
ENSG00000207983.1_MIR613	chr12	12764649	12764743	0.377664	0.635642	miRNA
ENSG00000270296.1_STX8P1	chr12	12771351	12771705	0.0962402	1.09017	processed_pseudogene
ENSG00000213782.7_DDX47	chr12	12813316	12829981	0.727442	0.0787994	protein_coding
ENSG00000241352.3_AC007688.2	chr12	12850982	12851740	0.631103	-0.282436	processed_pseudogene
ENSG00000234498.3_RPL13AP20	chr12	12875499	12876107	0.406424	0.401893	processed_pseudogene
ENSG00000013588.9_GPRC5A	chr12	12891559	12917937	0.346315	-0.780838	protein_coding
ENSG00000247498.10_GPRC5D-AS1	chr12	12927712	12984645	0.363094	-0.640217	lncRNA
ENSG00000111291.8_GPRC5D	chr12	12940575	12952170	0.71975	-0.418939	protein_coding
ENSG00000256011.1_AC007688.3	chr12	12962300	12963539	0.171732	-1.14932	lncRNA
ENSG00000013583.10_HEBP1	chr12	12974870	13000265	0.00417453	-0.893469	protein_coding
ENSG00000183935.5_HTR7P1	chr12	13000420	13004830	0.588213	-0.207384	transcribed_processed_pseudogene
ENSG00000255621.1_AC023790.2	chr12	13000451	13040679	0.498426	0.522833	lncRNA
ENSG00000084444.14_FAM234B	chr12	13044381	13142521	0.380676	-0.241761	protein_coding
ENSG00000111305.19_GSG1	chr12	13083532	13103683	0.0148379	-0.637068	protein_coding
ENSG00000134531.10_EMP1	chr12	13196723	13219941	0.00486271	-1.38543	protein_coding
ENSG00000286869.1_AC022276.1	chr12	13238582	13278376	0.0109806	-1.27515	lncRNA
ENSG00000180861.9_LINC01559	chr12	13371089	13387167	0.531283	-0.423637	lncRNA
ENSG00000273079.6_GRIN2B	chr12	13437942	13982002	0.117653	-1.00974	protein_coding
ENSG00000171681.12_ATF7IP	chr12	14365676	14502931	0.326081	0.17031	protein_coding
ENSG00000121316.11_PLBD1	chr12	14503661	14567883	0.0151794	-0.920016	protein_coding
ENSG00000255649.2_AC008114.1	chr12	14530124	14543575	0.13145	-0.896813	lncRNA
ENSG00000200830.1_RN7SKP134	chr12	14553702	14553970	0.541847	-0.356977	misc_RNA
ENSG00000256751.6_PLBD1-AS1	chr12	14567393	14624191	0.0252804	-0.954238	lncRNA
ENSG00000070019.5_GUCY2C	chr12	14612632	14696599	0.956209	-0.0363905	protein_coding
ENSG00000214772.2_AC010168.1	chr12	14665655	14757963	0.406441	-0.369059	lncRNA
ENSG00000261324.2_AC010168.2	chr12	14762504	14767931	0.202159	-0.379381	lncRNA
ENSG00000197837.3_H4-16	chr12	14767999	14771131	0.318839	-0.244116	protein_coding
ENSG00000246705.4_H2AJ	chr12	14774405	14778002	0.0800112	-0.504671	protein_coding
ENSG00000084463.8_WBP11	chr12	14784582	14803486	0.0814819	0.266746	protein_coding
ENSG00000182993.5_C12orf60	chr12	14803666	14906586	0.318742	0.32033	protein_coding
ENSG00000179256.2_SMCO3	chr12	14804650	14814182	0.584593	0.251816	protein_coding
ENSG00000286107.1_AC007655.2	chr12	14805108	14808177	0.35255	0.440418	lncRNA
ENSG00000111339.12_ART4	chr12	14825569	14843526	0.451832	-0.470239	protein_coding
ENSG00000256339.1_AC007655.1	chr12	14841092	14844708	0.839548	0.165294	lncRNA
ENSG00000111341.10_MGP	chr12	14880864	14885857	8.95823e-05	-1.51939	protein_coding
ENSG00000139055.7_ERP27	chr12	14914039	14938537	0.0177711	-1.07518	protein_coding
ENSG00000111348.9_ARHGDIB	chr12	14942031	14961728	0.00105028	-0.941759	protein_coding
ENSG00000139053.3_PDE6H	chr12	14973042	14981865	0.0271453	-1.09848	protein_coding
ENSG00000255727.2_LINC01489	chr12	15001787	15006999	3.58168e-08	-2.82053	lncRNA
ENSG00000134533.6_RERG	chr12	15107783	15348675	2.73968e-09	-2.25237	protein_coding
ENSG00000256650.1_RERG-IT1	chr12	15112363	15114698	1.31595e-06	-2.6118	lncRNA
ENSG00000255660.1_RERG-AS1	chr12	15151923	15155283	3.02593e-06	-2.06445	lncRNA
ENSG00000151490.15_PTPRO	chr12	15322257	15602175	0.673244	0.303272	protein_coding
ENSG00000243916.1_AC092183.1	chr12	15439527	15440401	0.542769	0.467124	processed_pseudogene
ENSG00000151491.14_EPS8	chr12	15620134	15882329	0.0175913	-0.509784	protein_coding
ENSG00000200105.1_RNU6-251P	chr12	15671707	15671810	0.592324	-0.276733	snRNA
ENSG00000255565.1_AC073651.1	chr12	15780068	15782120	0.113355	-0.482259	lncRNA
ENSG00000023734.11_STRAP	chr12	15882387	15903478	0.185392	0.236802	protein_coding
ENSG00000023697.13_DERA	chr12	15911302	16037381	0.591636	-0.117862	protein_coding
ENSG00000256134.1_EGLN3P1	chr12	15971890	15972609	0.936503	-0.0281383	processed_pseudogene
ENSG00000188991.3_SLC15A5	chr12	16188485	16277685	9.13893e-05	-1.96314	protein_coding
ENSG00000008394.13_MGST1	chr12	16347142	16609259	0.0826836	-1.29847	protein_coding
ENSG00000256238.1_SUPT16HP1	chr12	16399274	16402406	0.194977	0.489476	processed_pseudogene
ENSG00000048540.15_LMO3	chr12	16548372	16610594	0.0333678	-1.98052	protein_coding
ENSG00000256564.1_AC007552.2	chr12	16567411	16573940	0.0143117	-1.89379	lncRNA
ENSG00000213235.3_EEF1A1P16	chr12	16990670	16992083	0.0933251	0.938907	processed_pseudogene
ENSG00000111404.7_RERGL	chr12	18080869	18320107	0.508336	0.678801	protein_coding
ENSG00000139144.11_PIK3C2G	chr12	18242961	18648416	0.646718	0.360273	protein_coding
ENSG00000255892.1_NDFIP1P1	chr12	18358443	18358967	0.657815	0.304579	processed_pseudogene
ENSG00000255960.1_AC092851.1	chr12	18424663	18425140	0.290352	0.694673	processed_pseudogene
ENSG00000256138.1_ZKSCAN7P1	chr12	18493051	18493723	0.311221	0.734022	processed_pseudogene
ENSG00000139151.16_PLCZ1	chr12	18683169	18738100	0.0448103	1.68952	protein_coding
ENSG00000255993.1_PSMC1P9	chr12	18692762	18694096	0.0333513	1.12259	processed_pseudogene
ENSG00000255648.1_AC087242.1	chr12	18714795	18737878	0.20815	0.690139	lncRNA
ENSG00000177938.5_CAPZA3	chr12	18738119	18739188	0.0870382	1.03828	protein_coding
ENSG00000227525.4_RPL7P6	chr12	19089151	19089888	0.185972	0.785847	processed_pseudogene
ENSG00000052126.14_PLEKHA5	chr12	19129733	19376400	0.0214403	0.45778	protein_coding
ENSG00000253284.2_AC092828.1	chr12	19147074	19154659	0.298252	0.331248	lncRNA
ENSG00000240993.3_RN7SL459P	chr12	19176288	19176589	0.206727	0.396985	misc_RNA
ENSG00000243854.3_RN7SL67P	chr12	19303480	19303775	0.453617	0.21183	misc_RNA
ENSG00000139154.16_AEBP2	chr12	19404045	19720801	0.50814	0.10277	protein_coding
ENSG00000200247.1_RNU6-254P	chr12	19445949	19446055	0.577571	-0.187942	snRNA
ENSG00000245205.3_EEF1A1P4	chr12	19456244	19457648	0.936507	-0.0206152	processed_pseudogene
ENSG00000240328.1_AC091805.1	chr12	19508904	19509245	0.859735	0.0573722	processed_pseudogene
ENSG00000287074.1_AC137561.1	chr12	19582317	19583274	0.29021	-0.363735	lncRNA
ENSG00000200885.1_RNU1-146P	chr12	19724435	19724599	0.354705	-0.534442	snRNA
ENSG00000255910.2_AC024901.1	chr12	19775451	20012261	0.0129814	-1.18478	lncRNA
ENSG00000256849.1_TCP1P3	chr12	19941521	19943018	0.964009	0.0367264	processed_pseudogene
ENSG00000256287.1_LINC02398	chr12	20014780	20098868	0.00627767	-1.65578	lncRNA
ENSG00000287075.1_AC126468.1	chr12	20104393	20109938	0.0321501	-1.3926	lncRNA
ENSG00000256499.2_LINC02468	chr12	20120980	20136163	0.000616139	-1.95929	lncRNA
ENSG00000256879.1_AC129102.1	chr12	20361732	20370262	0.170897	-0.620384	lncRNA
ENSG00000172572.7_PDE3A	chr12	20368537	20688583	0.116553	-0.510451	protein_coding
ENSG00000131982.5_UBE2L2	chr12	20449655	20450083	0.266819	-0.543288	processed_pseudogene
ENSG00000256663.1_AC112777.1	chr12	20551590	20553012	0.646308	-0.305098	processed_pseudogene
ENSG00000139155.9_SLCO1C1	chr12	20695332	20753386	1.27371e-06	-1.80965	protein_coding
ENSG00000111700.13_SLCO1B3	chr12	20810702	20916911	0.625487	-0.385631	protein_coding
ENSG00000134538.3_SLCO1B1	chr12	21131194	21239796	0.978581	0.0187422	protein_coding
ENSG00000084453.16_SLCO1A2	chr12	21264600	21419594	0.91729	0.0923451	protein_coding
ENSG00000121350.16_PYROXD1	chr12	21437615	21471250	0.696595	0.0757617	protein_coding
ENSG00000256021.1_ELOCP31	chr12	21447545	21448314	0.834401	-0.06899	processed_pseudogene
ENSG00000004700.16_RECQL	chr12	21468910	21501669	0.00940342	-0.395663	protein_coding
ENSG00000111711.10_GOLT1B	chr12	21501781	21518408	0.506068	0.156473	protein_coding
ENSG00000134548.11_SPX	chr12	21526296	21541249	0.98691	-0.0109892	protein_coding
ENSG00000285854.1_AC010197.2	chr12	21536203	21657798	0.940772	0.0382119	protein_coding
ENSG00000111716.14_LDHB	chr12	21635342	21757857	0.67823	-0.0981011	protein_coding
ENSG00000255644.1_AC010185.1	chr12	21759980	21766705	0.922972	0.0655338	lncRNA
ENSG00000121361.5_KCNJ8	chr12	21764955	21775600	0.930629	0.0529411	protein_coding
ENSG00000069431.11_ABCC9	chr12	21797389	21942543	0.00750136	-1.0816	protein_coding
ENSG00000257022.1_AC008250.1	chr12	21827210	21887957	0.234348	-0.583036	lncRNA
ENSG00000275567.1_AC008250.2	chr12	21828360	21828564	0.130563	-0.813115	lncRNA
ENSG00000111726.13_CMAS	chr12	22046218	22065674	0.32965	0.174152	protein_coding
ENSG00000111728.10_ST8SIA1	chr12	22063773	22437041	0.893216	-0.0717731	protein_coding
ENSG00000274624.1_AC007671.1	chr12	22104491	22105320	0.982339	-0.0154776	lncRNA
ENSG00000283582.1_SULT6B2P	chr12	22116629	22134851	0.881714	-0.0998625	unitary_pseudogene
ENSG00000250166.3_AC053513.1	chr12	22409237	22618868	0.615385	0.311155	lncRNA
ENSG00000111731.12_C2CD5	chr12	22448583	22544546	0.906118	0.0234002	protein_coding
ENSG00000256973.1_AC053513.2	chr12	22460519	22463914	0.732814	-0.097112	lncRNA
ENSG00000256371.1_LRRC34P1	chr12	22573425	22575105	0.283922	0.48163	processed_pseudogene
ENSG00000256774.1_AC087241.1	chr12	22596228	22596551	0.552975	0.31676	processed_pseudogene
ENSG00000257023.1_AC087241.2	chr12	22609228	22625015	0.403446	-0.52301	lncRNA
ENSG00000139163.16_ETNK1	chr12	22625075	22690665	0.16962	-0.207879	protein_coding
ENSG00000256995.8_AC084816.1	chr12	22699859	23188807	0.168409	0.625962	lncRNA
ENSG00000256321.6_AC087235.2	chr12	23175648	23191587	0.0588738	1.42937	lncRNA
ENSG00000115934.11_AC087235.1	chr12	23181334	23251499	0.349937	0.498216	lncRNA
ENSG00000134532.19_SOX5	chr12	23529504	24562544	0.437833	-0.282679	protein_coding
ENSG00000256473.1_AC087260.1	chr12	23637973	23638487	0.472316	-0.342334	lncRNA
ENSG00000216192.1_MIR920	chr12	24212421	24212495	0.395895	-0.539603	miRNA
ENSG00000256120.2_SOX5-AS1	chr12	24223233	24260056	0.539745	-0.299139	lncRNA
ENSG00000240481.3_RN7SL38P	chr12	24706788	24707083	0.42941	-0.346251	misc_RNA
ENSG00000060982.15_BCAT1	chr12	24810024	24949101	0.89657	0.139888	protein_coding
ENSG00000256482.1_AC023796.2	chr12	24830421	24836558	0.940061	-0.0806038	lncRNA
ENSG00000278969.1_AC026310.2	chr12	24902309	24904681	0.914555	0.127466	TEC
ENSG00000255921.1_AC026310.1	chr12	24949163	24960158	0.856271	0.137427	lncRNA
ENSG00000226397.8_C12orf77	chr12	24993424	25006403	0.0834817	0.867955	lncRNA
ENSG00000118308.15_IRAG2	chr12	25004342	25108335	0.646669	-0.168703	protein_coding
ENSG00000258546.1_CENPUP2	chr12	25092715	25093900	0.901956	-0.0857484	processed_pseudogene
ENSG00000258449.1_AC023510.1	chr12	25096868	25100980	0.656755	-0.29934	lncRNA
ENSG00000276842.1_AC023510.2	chr12	25103124	25103869	0.303462	-0.449132	lncRNA
ENSG00000118307.20_CFAP94	chr12	25108289	25195162	0.0183837	-0.836994	protein_coding
ENSG00000205707.11_ETFRF1	chr12	25195216	25209645	0.783125	-0.0651273	protein_coding
ENSG00000133703.13_KRAS	chr12	25205246	25250936	0.804915	0.057641	protein_coding
ENSG00000274987.1_AC092794.1	chr12	25210652	25211233	0.407728	-0.213474	lncRNA
ENSG00000275197.1_AC092794.2	chr12	25225103	25225665	0.466984	-0.317509	lncRNA
ENSG00000278743.1_AC087239.1	chr12	25385508	25386241	0.516517	-0.297866	lncRNA
ENSG00000152936.10_LMNTD1	chr12	25409307	25648579	0.268075	-1.05543	protein_coding
ENSG00000279173.1_AC092451.2	chr12	25423600	25424942	0.338303	0.481871	TEC
ENSG00000256079.1_FAM133GP	chr12	25435581	25436238	0.818498	0.146759	processed_pseudogene
ENSG00000255988.1_TUBB4BP1	chr12	25440875	25441052	0.374513	0.385692	processed_pseudogene
ENSG00000257009.1_AC022367.1	chr12	25585994	25592928	0.487183	-0.504122	lncRNA
ENSG00000246695.8_RASSF8-AS1	chr12	25936683	25959765	0.173372	-0.157165	lncRNA
ENSG00000123094.15_RASSF8	chr12	25958232	26079892	0.336604	-0.240515	protein_coding
ENSG00000123095.6_BHLHE41	chr12	26120030	26125037	0.576951	0.351437	protein_coding
ENSG00000123096.12_SSPN	chr12	26121991	26299290	0.0597544	-0.666075	protein_coding
ENSG00000256894.1_AC022509.3	chr12	26125155	26126617	0.667383	0.164845	lncRNA
ENSG00000286752.1_AC022509.5	chr12	26139249	26167741	0.992445	-0.00838484	lncRNA
ENSG00000256234.1_AC022509.2	chr12	26211164	26335856	0.454061	-0.436934	lncRNA
ENSG00000255750.6_AC022509.1	chr12	26229548	26319720	0.129122	-0.837124	lncRNA
ENSG00000278095.1_AC022509.4	chr12	26273329	26273900	0.270818	-0.64642	lncRNA
ENSG00000255858.3_AC055720.1	chr12	26301098	26304645	0.0591676	-1.19425	lncRNA
ENSG00000288532.1_AC055720.3	chr12	26315715	26317813	0.105845	-1.19029	lncRNA
ENSG00000255968.1_AC024145.1	chr12	26318953	26421462	0.0828607	-0.513786	lncRNA
ENSG00000123104.12_ITPR2	chr12	26335352	26833194	0.206281	-0.321276	protein_coding
ENSG00000212549.1_RNA5SP354	chr12	26373598	26373733	0.00477863	-0.846311	rRNA_pseudogene
ENSG00000234428.2_AC023051.1	chr12	26623369	26649479	0.0815292	-0.538775	lncRNA
ENSG00000256640.1_AC023051.2	chr12	26800843	26801302	0.544323	-0.233967	processed_pseudogene
ENSG00000064102.15_INTS13	chr12	26905181	26938326	0.479687	0.110249	protein_coding
ENSG00000111790.14_FGFR1OP2	chr12	26938470	26966650	0.807542	-0.0455798	protein_coding
ENSG00000064115.11_TM7SF3	chr12	26971579	27014434	0.00138181	0.511492	protein_coding
ENSG00000247903.1_AC024896.1	chr12	26971586	26979582	0.76854	0.072022	lncRNA
ENSG00000152944.9_MED21	chr12	27022546	27066343	0.889699	-0.0332435	protein_coding
ENSG00000275764.1_AC092747.4	chr12	27037100	27038960	0.573225	-0.129983	lncRNA
ENSG00000214700.5_C12orf71	chr12	27081057	27082578	0.200614	-0.502563	protein_coding
ENSG00000271418.1_AC092747.3	chr12	27093923	27094223	0.992528	0.00789596	processed_pseudogene
ENSG00000256226.1_AC092747.1	chr12	27105151	27161393	0.867078	-0.128413	lncRNA
ENSG00000256625.1_AC092747.2	chr12	27121910	27147664	0.492851	-0.24138	unprocessed_pseudogene
ENSG00000211455.8_STK38L	chr12	27243968	27325959	0.14604	-0.350293	protein_coding
ENSG00000029153.14_ARNTL2	chr12	27332836	27425289	0.868491	0.0535388	protein_coding
ENSG00000245311.2_ARNTL2-AS1	chr12	27389789	27446625	0.79043	-0.114387	lncRNA
ENSG00000165935.9_SMCO2	chr12	27446736	27502185	0.00784639	-0.998233	protein_coding
ENSG00000257037.1_RARS1P1	chr12	27496937	27498589	0.268481	-0.705165	processed_pseudogene
ENSG00000110841.14_PPFIBP1	chr12	27523431	27695564	0.0548614	-0.406218	protein_coding
ENSG00000248100.2_AC087257.1	chr12	27547050	27552773	0.0725311	-0.554786	lncRNA
ENSG00000256056.1_AC087257.2	chr12	27592461	27594039	0.0801402	-0.500751	unprocessed_pseudogene
ENSG00000256557.1_AC009509.3	chr12	27608733	27609046	0.035346	-0.686167	processed_pseudogene
ENSG00000256377.6_AC009509.1	chr12	27696388	27710803	0.0335781	-1.07009	lncRNA
ENSG00000174236.4_REP15	chr12	27696447	27697596	0.0199752	-0.944218	protein_coding
ENSG00000276261.1_AC009509.4	chr12	27700066	27700574	0.106245	-0.676747	lncRNA
ENSG00000230519.2_HMGB1P49	chr12	27702338	27702906	0.294984	-0.67597	processed_pseudogene
ENSG00000061794.13_MRPS35	chr12	27710822	27756295	0.13121	0.232663	protein_coding
ENSG00000252585.1_Y_RNA	chr12	27752874	27752986	0.513183	-0.278772	misc_RNA
ENSG00000205693.4_MANSC4	chr12	27762427	27780236	0.702582	0.156344	protein_coding
ENSG00000256747.1_AC009511.2	chr12	27779821	27781067	0.616745	-0.239219	lncRNA
ENSG00000087448.11_KLHL42	chr12	27780048	27803040	0.373518	0.161096	protein_coding
ENSG00000087494.16_PTHLH	chr12	27958084	27972733	0.252694	-0.877247	protein_coding
ENSG00000257042.1_AC008011.2	chr12	27958517	27969813	0.449566	-0.635871	lncRNA
ENSG00000123106.10_CCDC91	chr12	28133249	28581511	0.717086	0.106086	protein_coding
ENSG00000247934.4_AC022364.1	chr12	28163298	28190738	0.439448	-0.216559	lncRNA
ENSG00000255951.1_AC022364.2	chr12	28164958	28165662	0.505943	-0.515212	processed_pseudogene
ENSG00000278733.1_AC022079.2	chr12	28185625	28186190	0.577115	-0.209149	lncRNA
ENSG00000273989.1_AC022079.1	chr12	28236227	28236828	0.702217	0.183898	lncRNA
ENSG00000252237.1_RNU4-54P	chr12	28319335	28319463	0.741625	-0.146741	snRNA
ENSG00000202187.1_RNA5SP355	chr12	28505394	28505528	0.829378	-0.168349	rRNA_pseudogene
ENSG00000244712.1_AC084754.1	chr12	28564678	28565141	0.367663	-0.43792	processed_pseudogene
ENSG00000257258.2_AC012150.1	chr12	29142969	29158537	7.11262e-06	1.36588	lncRNA
ENSG00000064763.11_FAR2	chr12	29149016	29341121	1.48034e-09	1.32306	protein_coding
ENSG00000275278.1_AC012150.2	chr12	29156448	29156991	0.0117197	1.00341	lncRNA
ENSG00000275476.1_AC009318.4	chr12	29277397	29277882	0.0442214	0.656852	lncRNA
ENSG00000257176.3_AC009318.1	chr12	29277955	29317848	0.00949391	0.579455	lncRNA
ENSG00000274315.1_AC009318.3	chr12	29331434	29331936	0.196997	0.30573	lncRNA
ENSG00000273680.1_AC009318.2	chr12	29332733	29333383	0.254793	0.241604	lncRNA
ENSG00000087502.18_ERGIC2	chr12	29337352	29381189	0.236318	0.211977	protein_coding
ENSG00000257599.3_OVCH1-AS1	chr12	29389289	29487488	0.0884898	-0.762619	lncRNA
ENSG00000187950.8_OVCH1	chr12	29412474	29497686	0.00365528	-1.15446	protein_coding
ENSG00000133687.16_TMTC1	chr12	29500840	29784759	0.105892	-0.661021	protein_coding
ENSG00000257456.1_AC009320.1	chr12	29519731	29529974	0.0322152	-0.908504	lncRNA
ENSG00000242986.2_RPL21P99	chr12	29658376	29658798	0.0217375	-0.929827	processed_pseudogene
ENSG00000257932.1_AC078776.1	chr12	30320834	30321617	0.0295294	0.975777	lncRNA
ENSG00000133704.10_IPO8	chr12	30628988	30695869	0.540033	0.0779381	protein_coding
ENSG00000285870.1_AC012673.1	chr12	30696121	30700220	0.00320638	-1.19029	lncRNA
ENSG00000110888.17_CAPRIN2	chr12	30709552	30823302	0.111541	-0.17885	protein_coding
ENSG00000246331.2_AC010198.1	chr12	30755074	30780739	0.507252	-0.407967	lncRNA
ENSG00000285517.1_AC010198.2	chr12	30795458	30879268	0.0479261	-1.02452	lncRNA
ENSG00000110900.16_TSPAN11	chr12	30926428	30996602	3.01411e-05	-2.13087	protein_coding
ENSG00000226472.8_AC008013.1	chr12	31005777	31005848	0.0298369	-0.788511	transcribed_unprocessed_pseudogene
ENSG00000256984.2_AC008013.2	chr12	31012503	31015806	0.0851477	-0.889311	transcribed_processed_pseudogene
ENSG00000245614.4_DDX11-AS1	chr12	31019434	31073847	0.817218	0.0857215	lncRNA
ENSG00000013573.17_DDX11	chr12	31073860	31104799	0.230508	-0.344034	protein_coding
ENSG00000212533.1_SNORA75	chr12	31076867	31077016	0.521941	-0.312805	snoRNA
ENSG00000270926.1_AC008013.3	chr12	31105105	31106830	0.0726027	-0.915321	unprocessed_pseudogene
ENSG00000177359.20_AC024940.1	chr12	31112236	31201235	0.00068919	-1.29743	transcribed_unprocessed_pseudogene
ENSG00000243517.1_AC024940.2	chr12	31251992	31252597	0.81025	0.173358	processed_pseudogene
ENSG00000139146.14_SINHCAF	chr12	31280584	31327058	0.178239	0.320898	protein_coding
ENSG00000170456.16_DENND5B	chr12	31382226	31591136	0.00671594	0.515924	protein_coding
ENSG00000200388.1_RNU6-618P	chr12	31396390	31396501	0.925296	-0.049339	snRNA
ENSG00000275769.1_AC068792.1	chr12	31443792	31444208	0.607816	0.107268	lncRNA
ENSG00000203437.3_AC022080.1	chr12	31465062	31465842	0.831534	0.069209	processed_pseudogene
ENSG00000256159.1_AC022080.2	chr12	31477506	31477987	0.688114	0.115992	processed_pseudogene
ENSG00000201228.1_Y_RNA	chr12	31506303	31506404	0.387183	0.338787	misc_RNA
ENSG00000225349.2_ANKRD49P2	chr12	31534715	31535247	0.998938	-0.000558796	processed_pseudogene
ENSG00000255867.1_DENND5B-AS1	chr12	31589923	31615666	0.372437	-0.225997	lncRNA
ENSG00000252390.1_RNU5F-4P	chr12	31594093	31594206	0.611359	-0.371706	snRNA
ENSG00000231788.4_RPL31P50	chr12	31597114	31597409	0.879898	-0.119273	processed_pseudogene
ENSG00000233381.3_AK4P3	chr12	31615023	31652095	0.916423	0.0782745	protein_coding
ENSG00000139160.13_ETFBKMT	chr12	31647160	31673114	0.312547	-0.167466	protein_coding
ENSG00000151743.11_AMN1	chr12	31671142	31729121	0.874935	0.0395007	protein_coding
ENSG00000276058.1_STMN1P1	chr12	31715342	31715781	0.51317	-0.155966	processed_pseudogene
ENSG00000276900.1_AC023157.2	chr12	31729117	31731204	0.166165	0.286157	lncRNA
ENSG00000188375.5_H3-5	chr12	31791185	31792298	0.526692	0.355815	protein_coding
ENSG00000255760.2_LINC02422	chr12	31876969	31959333	0.879131	0.107732	lncRNA
ENSG00000242314.1_RPL12P32	chr12	31948334	31948827	0.245976	-0.609387	processed_pseudogene
ENSG00000256987.1_AC023050.5	chr12	31953889	31955268	0.596413	-0.366878	processed_pseudogene
ENSG00000174718.12_RESF1	chr12	31959370	31993107	0.0188462	-0.387962	protein_coding
ENSG00000276136.1_AC016957.2	chr12	32000375	32001222	0.00731163	-0.849593	lncRNA
ENSG00000257094.1_AC016957.1	chr12	32007127	32007435	0.424935	-0.50195	processed_pseudogene
ENSG00000151746.15_BICD1	chr12	32106835	32383633	5.87711e-06	0.951356	protein_coding
ENSG00000277342.1_AC048344.4	chr12	32109076	32109602	0.00249841	0.850434	lncRNA
ENSG00000258134.1_AC016954.1	chr12	32227410	32228154	0.00528247	0.703447	processed_pseudogene
ENSG00000274964.1_AC026356.1	chr12	32339368	32340724	0.000216565	0.973904	lncRNA
ENSG00000276115.1_AC026356.2	chr12	32352349	32354144	0.000365104	0.926516	lncRNA
ENSG00000139132.14_FGD4	chr12	32399558	32646050	0.574294	-0.183746	protein_coding
ENSG00000253063.1_RNU6-494P	chr12	32477382	32477471	0.960396	0.0446441	snRNA
ENSG00000087470.18_DNM1L	chr12	32679200	32745650	0.303368	0.150658	protein_coding
ENSG00000257643.1_AC084824.2	chr12	32692504	32692848	0.576576	0.156499	processed_pseudogene
ENSG00000201563.1_Y_RNA	chr12	32705403	32705506	0.92522	-0.0287022	misc_RNA
ENSG00000276148.1_AC084824.5	chr12	32725248	32725660	0.171252	-0.224156	lncRNA
ENSG00000257511.1_AC084824.1	chr12	32726383	32727387	0.674747	-0.0804432	processed_pseudogene
ENSG00000139131.13_YARS2	chr12	32727490	32755897	0.653401	-0.0628634	protein_coding
ENSG00000274105.1_AC084824.3	chr12	32728169	32729024	0.261591	-0.214674	lncRNA
ENSG00000275854.1_AC084824.4	chr12	32736930	32737660	0.579098	-0.118548	lncRNA
ENSG00000286950.1_AC087588.2	chr12	32755510	32756463	0.114408	-0.555674	lncRNA
ENSG00000057294.15_PKP2	chr12	32790745	32896777	0.0462805	-0.669668	protein_coding
ENSG00000274976.1_AC087588.1	chr12	32820142	32820567	0.0191135	-0.917232	lncRNA
ENSG00000244743.1_RPL35AP27	chr12	32863118	32863433	0.0330497	-0.996144	processed_pseudogene
ENSG00000257316.1_ASS1P14	chr12	32985838	32987070	0.00537086	-1.7574	processed_pseudogene
ENSG00000110975.8_SYT10	chr12	33374238	33439819	0.033834	-1.81683	protein_coding
ENSG00000259937.2_AC023158.1	chr12	33404872	33405896	0.949173	-0.0631908	lncRNA
ENSG00000273853.1_AC023158.2	chr12	33432311	33432853	0.665725	-0.364473	lncRNA
ENSG00000256070.1_AC016956.1	chr12	33454345	33455452	0.911432	-0.0739812	processed_pseudogene
ENSG00000139133.7_ALG10	chr12	34022468	34029694	0.962889	-0.0128691	protein_coding
ENSG00000256538.2_AC046130.2	chr12	34037232	34058745	0.529187	-0.23643	lncRNA
ENSG00000255652.4_AC140847.2	chr12	34190471	34219246	0.0295031	-1.38267	lncRNA
ENSG00000272435.1_RNA5SP357	chr12	34205699	34205817	0.148864	-0.88256	rRNA_pseudogene
ENSG00000258794.3_DUX4L27	chr12	34208415	34209675	0.0234526	-1.50147	processed_pseudogene
ENSG00000199843.1_RNA5SP358	chr12	38161466	38161582	0.971142	-0.0212163	rRNA_pseudogene
ENSG00000175548.9_ALG10B	chr12	38316762	38329721	0.510674	0.134389	protein_coding
ENSG00000139117.14_CPNE8	chr12	38646822	38907430	0.000445252	1.12494	protein_coding
ENSG00000257718.1_CPNE8-AS1	chr12	38906451	38909592	0.0133895	1.40164	lncRNA
ENSG00000257586.1_AC018448.2	chr12	38994803	38996882	0.645735	0.295672	unprocessed_pseudogene
ENSG00000257237.1_AC018448.1	chr12	39058028	39059933	0.223117	0.806753	unprocessed_pseudogene
ENSG00000258144.2_LINC02406	chr12	39087347	39145482	0.441486	0.817308	lncRNA
ENSG00000139116.19_KIF21A	chr12	39293228	39443390	1.9802e-05	1.12631	protein_coding
ENSG00000173208.4_ABCD2	chr12	39550033	39619803	0.6728	0.224678	protein_coding
ENSG00000285732.1_AC121334.3	chr12	39611819	39614648	0.429655	0.486205	lncRNA
ENSG00000180116.15_C12orf40	chr12	39626167	39908300	0.886276	0.0806245	protein_coding
ENSG00000151229.13_SLC2A13	chr12	39755025	40106089	0.425865	0.298356	protein_coding
ENSG00000199571.1_AC121336.1	chr12	39819750	39819883	0.944871	0.0547233	snoRNA
ENSG00000229014.3_RPL30P13	chr12	40068243	40068590	0.642527	-0.241889	processed_pseudogene
ENSG00000223914.4_LINC02471	chr12	40156113	40211419	0.0026528	-2.19559	lncRNA
ENSG00000225342.2_LRRK2-DT	chr12	40186009	40224915	0.127412	-0.774481	lncRNA
ENSG00000188906.16_LRRK2	chr12	40196744	40369285	0.0586989	-0.698167	protein_coding
ENSG00000229899.1_AC084290.1	chr12	40286289	40286662	0.834395	-0.168738	processed_pseudogene
ENSG00000205592.15_MUC19	chr12	40393395	40570832	0.200862	0.894163	protein_coding
ENSG00000018236.15_CNTN1	chr12	40692439	41072415	0.0553726	0.572586	protein_coding
ENSG00000257680.1_AC016144.1	chr12	40728811	40729897	0.971094	-0.0156914	processed_pseudogene
ENSG00000274682.1_AC015540.1	chr12	40978744	40979244	0.856598	-0.0865928	lncRNA
ENSG00000165966.16_PDZRN4	chr12	41188320	41574745	0.190498	-0.871014	protein_coding
ENSG00000257228.5_AC090531.1	chr12	41409467	41473510	0.163284	0.886833	lncRNA
ENSG00000258239.1_MTND2P17	chr12	41698495	41699182	0.422447	-0.522833	unprocessed_pseudogene
ENSG00000257858.1_MTND1P24	chr12	41699391	41700251	0.348261	-0.577679	unprocessed_pseudogene
ENSG00000257784.2_LINC02400	chr12	41764144	41774671	0.0216185	-1.58882	lncRNA
ENSG00000257239.1_AC090630.1	chr12	41829898	41932592	0.0690397	-1.14443	lncRNA
ENSG00000257128.1_AC006197.1	chr12	41911256	41912212	0.0531892	-1.35112	processed_pseudogene
ENSG00000286591.1_AC006197.2	chr12	41951493	42024329	0.0758018	-0.959406	lncRNA
ENSG00000271379.1_AC023513.1	chr12	42069935	42070625	0.435013	-0.486996	processed_pseudogene
ENSG00000151233.11_GXYLT1	chr12	42081845	42144874	0.0948476	0.273822	protein_coding
ENSG00000015153.15_YAF2	chr12	42157104	42238349	0.884653	-0.0240913	protein_coding
ENSG00000134283.18_PPHLN1	chr12	42238447	42459715	0.865131	-0.0233994	protein_coding
ENSG00000257674.1_AC020629.1	chr12	42286911	42288560	0.542979	-0.406462	processed_pseudogene
ENSG00000139168.9_ZCRB1	chr12	42312086	42326257	0.201059	0.196462	protein_coding
ENSG00000252917.1_SNORA74	chr12	42347061	42347214	0.602347	-0.181813	snoRNA
ENSG00000274943.1_AC079684.1	chr12	42361267	42361703	0.692533	0.126168	lncRNA
ENSG00000199886.1_RNU6-249P	chr12	42398550	42398651	0.992178	-0.00562874	snRNA
ENSG00000257376.1_AC079601.2	chr12	42431665	42433357	0.143666	-0.372695	processed_pseudogene
ENSG00000207142.1_Y_RNA	chr12	42454720	42454821	0.845135	0.127417	misc_RNA
ENSG00000139174.12_PRICKLE1	chr12	42456757	42590355	0.0549866	-0.770946	protein_coding
ENSG00000257225.1_AC079601.1	chr12	42459366	42466128	0.0256628	-0.781885	lncRNA
ENSG00000258068.2_AC079600.3	chr12	42485353	42498979	0.00968899	-1.52309	lncRNA
ENSG00000257114.3_LINC02450	chr12	42687195	42717120	0.93844	0.0616902	lncRNA
ENSG00000258331.1_LINC02461	chr12	43155315	43163110	0.924942	0.0870541	lncRNA
ENSG00000173157.17_ADAMTS20	chr12	43353866	43552203	0.845434	-0.241187	protein_coding
ENSG00000257813.2_AC090525.2	chr12	43569769	43572038	0.7322	0.166644	processed_pseudogene
ENSG00000129317.15_PUS7L	chr12	43718992	43758793	0.751854	0.0745901	protein_coding
ENSG00000257896.1_AC093012.1	chr12	43738829	43739854	0.0414901	-0.473892	transcribed_unprocessed_pseudogene
ENSG00000198001.14_IRAK4	chr12	43758944	43798307	0.00609447	-0.379655	protein_coding
ENSG00000151239.14_TWF1	chr12	43793723	43806328	0.873442	0.0395657	protein_coding
ENSG00000139173.10_TMEM117	chr12	43835967	44389762	0.0260996	0.520106	protein_coding
ENSG00000258212.1_ZNF75BP	chr12	44008620	44010143	0.234238	0.398605	processed_pseudogene
ENSG00000257947.1_AC025030.2	chr12	44244394	44263982	0.28177	0.428236	lncRNA
ENSG00000257864.1_AC025030.1	chr12	44248432	44249004	0.688451	0.181517	processed_pseudogene
ENSG00000275286.1_AC025253.1	chr12	44498616	44499158	0.274099	0.663975	lncRNA
ENSG00000286671.1_AC025253.2	chr12	44499961	44503596	0.381405	0.58158	lncRNA
ENSG00000184613.11_NELL2	chr12	44508275	44921848	0.00200301	1.2921	protein_coding
ENSG00000185610.6_DBX2	chr12	45014672	45051099	0.323798	0.675368	protein_coding
ENSG00000134297.6_PLEKHA8P1	chr12	45139782	45216047	0.0116906	0.84097	transcribed_processed_pseudogene
ENSG00000287386.1_AC009248.3	chr12	45164186	45170809	0.136515	0.866365	lncRNA
ENSG00000257738.2_AC009248.1	chr12	45200817	45201551	0.0924601	0.851317	processed_pseudogene
ENSG00000177119.16_ANO6	chr12	45215987	45482280	0.00164292	0.737377	protein_coding
ENSG00000278351.1_AC009248.2	chr12	45256473	45256726	0.335434	0.46982	lncRNA
ENSG00000257368.2_AC063924.1	chr12	45444766	45445438	0.997212	0.00270217	processed_pseudogene
ENSG00000257657.3_AC079950.1	chr12	45475520	45610620	0.567608	0.317421	lncRNA
ENSG00000273015.2_AC008124.1	chr12	45718046	45727860	0.0516895	0.333227	lncRNA
ENSG00000189079.17_ARID2	chr12	45729706	45908040	0.00418816	0.379892	protein_coding
ENSG00000278475.1_AC009464.1	chr12	45789189	45789657	0.95722	0.0257929	lncRNA
ENSG00000265093.2_RN7SL246P	chr12	45874035	45874330	0.815174	0.0702007	misc_RNA
ENSG00000270429.1_KNOP1P2	chr12	45880950	45882266	0.352418	0.230109	processed_pseudogene
ENSG00000139218.18_SCAF11	chr12	45919131	45992120	0.936259	-0.0109349	protein_coding
ENSG00000111371.16_SLC38A1	chr12	46183063	46270017	0.00330528	0.902507	protein_coding
ENSG00000274591.1_AC025031.3	chr12	46239106	46239473	0.558703	0.316724	lncRNA
ENSG00000134294.14_SLC38A2	chr12	46358188	46372773	0.797084	-0.0582534	protein_coding
ENSG00000258096.1_AC025031.2	chr12	46371463	46373778	0.964914	0.0162368	lncRNA
ENSG00000257261.6_AC008014.1	chr12	46383433	46876784	0.905353	-0.0353553	lncRNA
ENSG00000257496.1_AC025031.1	chr12	46384233	46494474	0.759376	0.145795	lncRNA
ENSG00000275481.1_AC025031.4	chr12	46388856	46392126	0.655698	0.126101	lncRNA
ENSG00000278896.1_AC025031.5	chr12	46404644	46407166	0.50409	-0.204306	TEC
ENSG00000272369.1_AC008035.1	chr12	46537502	46652550	0.698346	-0.126428	lncRNA
ENSG00000272963.1_OR7A19P	chr12	46592573	46593305	0.569869	-0.225917	unprocessed_pseudogene
ENSG00000271642.1_MARK3P1	chr12	46682071	46682713	0.752827	-0.135215	processed_pseudogene
ENSG00000139209.16_SLC38A4	chr12	46764761	46832408	0.743034	-0.148778	protein_coding
ENSG00000274723.1_AC079906.1	chr12	46970504	46972155	0.454899	-0.432143	lncRNA
ENSG00000139211.7_AMIGO2	chr12	47075707	47079959	0.797985	-0.215865	protein_coding
ENSG00000179715.13_PCED1B	chr12	47079603	47236662	0.104891	-0.641938	protein_coding
ENSG00000258352.1_IFITM3P6	chr12	47135498	47138370	0.147142	-0.7123	transcribed_processed_pseudogene
ENSG00000263838.1_MIR4698	chr12	47187812	47187891	0.630869	-0.336497	miRNA
ENSG00000247774.7_PCED1B-AS1	chr12	47205893	47216487	0.00473788	-1.08665	lncRNA
ENSG00000257925.1_AC008083.2	chr12	47237734	47279021	0.133459	-0.861193	lncRNA
ENSG00000258181.1_AC008083.3	chr12	47248124	47257539	0.0184239	-1.16501	lncRNA
ENSG00000258116.1_PPIAP45	chr12	47341614	47342089	0.72859	0.233564	processed_pseudogene
ENSG00000257924.1_LINC02416	chr12	47353754	47369935	0.233218	0.70936	lncRNA
ENSG00000257906.3_LINC02156	chr12	47377638	47420192	0.665132	-0.324728	lncRNA
ENSG00000257807.1_AC003686.1	chr12	47484689	47485722	0.933915	-0.0404633	processed_pseudogene
ENSG00000257905.1_AC004486.1	chr12	47593208	47593440	0.256099	-0.682088	processed_pseudogene
ENSG00000005175.10_RPAP3	chr12	47661249	47706030	0.278236	0.181962	protein_coding
ENSG00000276390.1_AC004241.3	chr12	47699401	47699917	0.657552	0.161312	lncRNA
ENSG00000257433.6_AC004241.1	chr12	47706058	47742294	0.127525	-0.463365	lncRNA
ENSG00000111405.9_ENDOU	chr12	47709734	47725567	0.853385	-0.112473	protein_coding
ENSG00000280054.1_AC004241.5	chr12	47728151	47730598	0.513183	-0.294224	TEC
ENSG00000274902.1_AC004241.2	chr12	47731908	47732351	0.579384	-0.287499	lncRNA
ENSG00000079337.16_RAPGEF3	chr12	47734363	47771040	0.011022	-0.867975	protein_coding
ENSG00000211584.14_SLC48A1	chr12	47753916	47782751	0.226158	0.310849	protein_coding
ENSG00000277173.1_AC004241.4	chr12	47768529	47769648	0.795987	-0.145736	lncRNA
ENSG00000061273.18_HDAC7	chr12	47782722	47833132	0.000482797	-0.703009	protein_coding
ENSG00000268069.2_AC004466.1	chr12	47784923	47786002	0.321042	-0.292554	lncRNA
ENSG00000276691.1_AC004466.3	chr12	47788426	47788971	0.0740145	-0.539522	lncRNA
ENSG00000274737.1_AC004466.2	chr12	47817451	47817966	0.00122519	-0.899652	lncRNA
ENSG00000111424.12_VDR	chr12	47841537	47943048	0.659551	-0.342246	protein_coding
ENSG00000205537.2_AC121338.1	chr12	47882649	47901525	0.535904	-0.452999	lncRNA
ENSG00000278385.1_AC121338.2	chr12	47905122	47906865	0.857537	0.191949	lncRNA
ENSG00000134291.12_TMEM106C	chr12	47963569	47968878	0.00182147	0.639877	protein_coding
ENSG00000139219.19_COL2A1	chr12	47972967	48004554	0.442314	-0.57032	protein_coding
ENSG00000257985.1_AC004801.4	chr12	48011304	48025469	0.628836	-0.278514	lncRNA
ENSG00000276814.1_AC004801.6	chr12	48039784	48040761	0.179656	0.346519	lncRNA
ENSG00000079387.14_SENP1	chr12	48042897	48106079	0.335835	0.122401	protein_coding
ENSG00000240399.1_AC004801.2	chr12	48054813	48055591	0.619525	-0.121341	transcribed_processed_pseudogene
ENSG00000222635.1_RNU6-1203P	chr12	48081319	48081428	0.90972	-0.0607435	snRNA
ENSG00000226138.4_AC004801.1	chr12	48085062	48085421	0.229705	-0.289841	processed_pseudogene
ENSG00000152556.17_PFKM	chr12	48105139	48146404	0.947443	-0.0169277	protein_coding
ENSG00000275770.1_MIR6505	chr12	48132797	48132867	0.435785	-0.366788	miRNA
ENSG00000177981.11_ASB8	chr12	48147789	48181213	0.0452602	0.228707	protein_coding
ENSG00000274124.1_AC074029.3	chr12	48152817	48153128	0.816357	0.0775967	lncRNA
ENSG00000257885.1_PHBP18	chr12	48168847	48169659	0.0643413	-1.05517	processed_pseudogene
ENSG00000257848.1_AC074029.1	chr12	48171590	48173353	0.293541	-0.604039	processed_pseudogene
ENSG00000177875.5_CCDC184	chr12	48183644	48185926	0.155757	-0.666755	protein_coding
ENSG00000279875.1_AC074029.4	chr12	48189349	48191207	0.601158	-0.354895	TEC
ENSG00000269514.3_AC024257.3	chr12	48198357	48230275	0.0939037	-0.472293	lncRNA
ENSG00000172640.3_OR10AD1	chr12	48202339	48203292	0.336451	-0.36069	protein_coding
ENSG00000258234.1_AC024257.1	chr12	48231098	48284210	0.125014	-0.983404	lncRNA
ENSG00000275228.1_AC024257.5	chr12	48327942	48328472	0.184882	-0.77309	lncRNA
ENSG00000187166.1_H1-7	chr12	48328980	48330279	0.0512	-1.04252	protein_coding
ENSG00000258273.1_AC024257.2	chr12	48333755	48333901	0.845636	0.148162	unprocessed_pseudogene
ENSG00000167528.13_ZNF641	chr12	48337180	48351414	0.343599	-0.128296	protein_coding
ENSG00000257735.1_AC090115.1	chr12	48350945	48442411	0.820074	-0.0853773	lncRNA
ENSG00000257763.1_OR5BK1P	chr12	48355792	48356614	0.511871	-0.227694	unprocessed_pseudogene
ENSG00000273765.1_AC024257.4	chr12	48360920	48361377	0.233884	-0.422642	lncRNA
ENSG00000258024.1_OR5BT1P	chr12	48385417	48386265	0.0286956	-1.13263	unprocessed_pseudogene
ENSG00000257792.1_OR5BJ1P	chr12	48394510	48395392	0.0394829	-1.10309	unprocessed_pseudogene
ENSG00000273434.1_OR8S21P	chr12	48417150	48417337	0.270061	-0.67821	unprocessed_pseudogene
ENSG00000226413.2_OR8T1P	chr12	48442030	48442947	0.000161953	-1.24404	unprocessed_pseudogene
ENSG00000139223.4_ANP32D	chr12	48472559	48473622	0.000462321	-1.84043	protein_coding
ENSG00000177627.11_C12orf54	chr12	48482498	48496524	5.44903e-05	-1.72455	protein_coding
ENSG00000258121.1_AC089987.2	chr12	48483287	48500961	0.10216	-0.92584	lncRNA
ENSG00000197376.3_AC089987.1	chr12	48507354	48529897	0.823055	0.181664	transcribed_processed_pseudogene
ENSG00000224709.2_OR11M1P	chr12	48627879	48628836	0.277429	0.665192	unitary_pseudogene
ENSG00000139620.13_KANSL2	chr12	48653211	48682238	0.037358	0.186888	protein_coding
ENSG00000221491.2_SNORA2C	chr12	48654382	48654518	0.121219	-0.790354	snoRNA
ENSG00000206612.1_SNORA2A	chr12	48656648	48656782	0.529337	0.159454	snoRNA
ENSG00000207313.1_SNORA2B	chr12	48667457	48667593	0.685519	-0.14868	snoRNA
ENSG00000129315.11_CCNT1	chr12	48688458	48716998	0.288899	0.187235	protein_coding
ENSG00000257987.6_TEX49	chr12	48727435	48765790	0.88799	-0.112102	protein_coding
ENSG00000174233.11_ADCY6	chr12	48766194	48789089	0.326546	-0.173662	protein_coding
ENSG00000264201.1_MIR4701	chr12	48771975	48772037	0.991719	0.00603176	miRNA
ENSG00000257660.5_ADCY6-DT	chr12	48789147	48790535	0.499002	0.411652	lncRNA
ENSG00000271547.1_AC117498.2	chr12	48800576	48801086	0.926073	0.0702073	processed_pseudogene
ENSG00000207467.1_Y_RNA	chr12	48809911	48810016	0.545124	0.394506	misc_RNA
ENSG00000167535.8_CACNB3	chr12	48813794	48828941	0.0197412	0.426911	protein_coding
ENSG00000174243.10_DDX23	chr12	48829756	48852842	0.329609	0.108539	protein_coding
ENSG00000172602.11_RND1	chr12	48857145	48865870	0.378628	-0.52434	protein_coding
ENSG00000239617.1_AC073610.1	chr12	48903418	48903813	0.754532	-0.198569	processed_pseudogene
ENSG00000272822.2_AC073610.2	chr12	48903503	48957365	0.797046	0.155902	protein_coding
ENSG00000139537.11_CCDC65	chr12	48904110	48931840	0.493975	0.12238	protein_coding
ENSG00000134285.11_FKBP11	chr12	48921518	48926474	0.200254	0.222094	protein_coding
ENSG00000134287.10_ARF3	chr12	48935723	48957487	0.957144	0.0119002	protein_coding
ENSG00000169884.14_WNT10B	chr12	48965340	48971735	0.881714	0.13457	protein_coding
ENSG00000125084.12_WNT1	chr12	48978322	48982620	0.516231	-0.4154	protein_coding
ENSG00000181418.8_DDN	chr12	48995149	48999375	0.960643	-0.0583909	protein_coding
ENSG00000257913.2_DDN-AS1	chr12	48998367	49019241	0.241714	-0.250663	lncRNA
ENSG00000181929.13_PRKAG1	chr12	49002274	49018807	0.225142	0.145888	protein_coding
ENSG00000167548.16_KMT2D	chr12	49018975	49060794	0.661516	0.0779657	protein_coding
ENSG00000167550.11_RHEBL1	chr12	49064676	49070025	0.77552	-0.105054	protein_coding
ENSG00000139549.4_DHH	chr12	49086656	49094801	0.658793	-0.211586	protein_coding
ENSG00000257346.1_AC011603.1	chr12	49090208	49093312	0.189805	-0.69113	lncRNA
ENSG00000139636.15_LMBR1L	chr12	49097136	49110900	0.987682	-0.00420057	protein_coding
ENSG00000258017.2_AC011603.2	chr12	49127782	49188484	0.0392391	0.399946	lncRNA
ENSG00000123416.15_TUBA1B	chr12	49127782	49131397	0.0527136	0.414859	protein_coding
ENSG00000200309.1_Y_RNA	chr12	49132853	49132947	0.549359	0.29715	misc_RNA
ENSG00000167552.14_TUBA1A	chr12	49184686	49189080	0.212937	0.310189	protein_coding
ENSG00000167553.16_TUBA1C	chr12	49188736	49274600	0.47552	0.334705	protein_coding
ENSG00000274017.1_Metazoa_SRP	chr12	49196784	49197062	0.91864	0.0731804	misc_RNA
ENSG00000258101.2_AC010173.1	chr12	49232790	49264756	0.0208683	-0.725074	lncRNA
ENSG00000258334.1_AC125611.4	chr12	49292631	49324576	0.462032	-0.38599	lncRNA
ENSG00000135406.14_PRPH	chr12	49295147	49298686	0.120801	-1.05714	protein_coding
ENSG00000135451.13_TROAP	chr12	49323236	49331731	0.00283308	1.59647	protein_coding
ENSG00000186897.5_C1QL4	chr12	49332409	49337188	0.659679	0.373121	protein_coding
ENSG00000178401.16_DNAJC22	chr12	49346888	49357546	0.375299	0.843609	protein_coding
ENSG00000123352.18_SPATS2	chr12	49366584	49527425	0.391477	0.14037	protein_coding
ENSG00000257954.1_AC125611.2	chr12	49389516	49390162	0.551478	-0.177359	processed_pseudogene
ENSG00000257464.1_AC125611.1	chr12	49442424	49442652	0.761572	-0.146107	processed_pseudogene
ENSG00000287537.1_AC020612.4	chr12	49536677	49538894	0.138104	-0.860863	lncRNA
ENSG00000135519.8_KCNH3	chr12	49539030	49558337	0.900217	0.0538304	protein_coding
ENSG00000187778.14_MCRS1	chr12	49556544	49568145	0.955124	0.0100217	protein_coding
ENSG00000110844.14_PRPF40B	chr12	49568218	49644666	0.154251	0.20887	protein_coding
ENSG00000257964.1_AC020612.3	chr12	49576840	49577505	0.748355	-0.0968968	lncRNA
ENSG00000135436.8_FAM186B	chr12	49582885	49605639	0.69399	0.109059	protein_coding
ENSG00000199237.1_RNU6-834P	chr12	49593104	49593213	0.395534	0.443998	snRNA
ENSG00000258284.1_POLR2KP1	chr12	49594091	49594258	0.986053	-0.00924907	processed_pseudogene
ENSG00000257243.1_AC020612.1	chr12	49595148	49595688	0.887942	0.0531686	processed_pseudogene
ENSG00000258104.1_HIGD1AP9	chr12	49619334	49619612	0.979764	0.019468	processed_pseudogene
ENSG00000161791.14_FMNL3	chr12	49636499	49708165	0.0719821	-0.431077	protein_coding
ENSG00000139644.13_TMBIM6	chr12	49707725	49764934	0.5786	0.0893986	protein_coding
ENSG00000167566.17_NCKAP5L	chr12	49791146	49828750	0.46923	0.135828	protein_coding
ENSG00000258057.6_BCDIN3D-AS1	chr12	49827913	49841143	0.0580782	0.308913	lncRNA
ENSG00000186666.6_BCDIN3D	chr12	49836043	49843106	0.0117197	0.417348	protein_coding
ENSG00000257253.2_AC131157.1	chr12	49861207	49865802	0.00235838	1.47116	lncRNA
ENSG00000242041.1_RPL35AP28	chr12	49863173	49863503	0.311114	0.580552	processed_pseudogene
ENSG00000135472.9_FAIM2	chr12	49866896	49904217	0.00867386	0.992679	protein_coding
ENSG00000257771.6_LINC02395	chr12	49900311	49932764	0.22649	0.455507	lncRNA
ENSG00000258135.5_LINC02396	chr12	49908882	49911863	0.412247	0.448315	lncRNA
ENSG00000167580.8_AQP2	chr12	49950737	49958878	0.0831956	1.86985	protein_coding
ENSG00000257588.1_AC025154.2	chr12	49951512	49962924	0.0768863	1.14992	lncRNA
ENSG00000161798.7_AQP5	chr12	49961872	49965682	0.510674	-0.498018	protein_coding
ENSG00000086159.13_AQP6	chr12	49967194	49977139	0.920847	-0.0873298	protein_coding
ENSG00000161800.13_RACGAP1	chr12	49976923	50033136	0.00244804	0.882016	protein_coding
ENSG00000110881.12_ASIC1	chr12	50057548	50083611	0.00554788	1.10781	protein_coding
ENSG00000066117.15_SMARCD1	chr12	50085200	50100707	0.0425156	0.182866	protein_coding
ENSG00000167588.13_GPD1	chr12	50103982	50111313	0.204748	0.710213	protein_coding
ENSG00000178449.9_COX14	chr12	50112082	50120457	0.731443	-0.0608601	protein_coding
ENSG00000272368.2_AC074032.1	chr12	50112197	50165618	0.954896	-0.0125799	lncRNA
ENSG00000139624.14_CERS5	chr12	50129289	50167533	0.0943318	0.139735	protein_coding
ENSG00000050405.13_LIMA1	chr12	50175788	50283520	0.414954	-0.209573	protein_coding
ENSG00000257298.1_AC008147.2	chr12	50185580	50191363	0.675903	-0.15069	lncRNA
ENSG00000257531.2_AC008147.3	chr12	50217662	50218343	0.972079	0.0161494	transcribed_processed_pseudogene
ENSG00000257256.1_AC008147.1	chr12	50219604	50229984	0.559625	-0.231726	lncRNA
ENSG00000221604.1_MIR1293	chr12	50234142	50234212	0.539296	-0.383195	miRNA
ENSG00000212496.1_RNU6-1093P	chr12	50256238	50256344	0.757525	-0.217641	snRNA
ENSG00000278842.1_AC008147.4	chr12	50286244	50289231	0.172186	-0.427869	processed_pseudogene
ENSG00000185958.10_FAM186A	chr12	50326230	50396622	0.00133567	-1.02488	protein_coding
ENSG00000161813.22_LARP4	chr12	50392383	50480004	0.533977	0.129776	protein_coding
ENSG00000066084.13_DIP2B	chr12	50504985	50748657	0.367336	0.125281	protein_coding
ENSG00000207136.1_RNU6-769P	chr12	50633273	50633376	0.719163	-0.156034	snRNA
ENSG00000200183.1_RNU6-238P	chr12	50656973	50657078	0.974354	-0.0194923	snRNA
ENSG00000200428.1_Y_RNA	chr12	50743568	50743684	0.201345	-0.363241	misc_RNA
ENSG00000271018.1_AC013244.1	chr12	50756892	50757433	0.7953	-0.170282	processed_pseudogene
ENSG00000123268.9_ATF1	chr12	50763710	50821162	0.532538	0.100081	protein_coding
ENSG00000271490.1_AC013244.2	chr12	50806335	50806437	0.333419	-0.304751	processed_pseudogene
ENSG00000243075.3_RN7SL519P	chr12	50841498	50841785	0.00569769	-1.58051	misc_RNA
ENSG00000186452.11_TMPRSS12	chr12	50842920	50887884	5.45608e-06	-3.0009	protein_coding
ENSG00000271621.1_AC013244.3	chr12	50847925	50848312	0.017217	-1.434	processed_pseudogene
ENSG00000185432.12_METTL7A	chr12	50923472	50932510	0.91772	0.0523898	protein_coding
ENSG00000274156.1_AC008121.2	chr12	50934942	50935464	0.00241746	-1.21017	lncRNA
ENSG00000199740.1_Y_RNA	chr12	50939927	50940026	0.00850752	-1.42758	misc_RNA
ENSG00000271596.1_AC008121.1	chr12	50949117	50949384	0.0160896	-1.33815	processed_pseudogene
ENSG00000214511.3_HIGD1C	chr12	50952538	50970607	0.000241978	-2.1087	protein_coding
ENSG00000274797.1_AC008121.3	chr12	50953924	50954356	0.0210939	-1.08769	lncRNA
ENSG00000110911.16_SLC11A2	chr12	50979401	51028566	0.0146008	0.403019	protein_coding
ENSG00000272028.1_RNU6-87P	chr12	51014134	51014241	0.404012	0.313891	snRNA
ENSG00000050426.16_LETMD1	chr12	51047962	51060424	0.00186695	0.442199	protein_coding
ENSG00000110925.7_CSRNP2	chr12	51061205	51083664	0.752711	0.0637607	protein_coding
ENSG00000135457.10_TFCP2	chr12	51093656	51173135	0.215472	-0.130876	protein_coding
ENSG00000244540.2_RPL35AP29	chr12	51106817	51107144	0.0420018	-0.63015	processed_pseudogene
ENSG00000257246.1_PHBP19	chr12	51124099	51125385	0.0149846	-0.481975	transcribed_processed_pseudogene
ENSG00000200953.1_Y_RNA	chr12	51156868	51156977	0.168716	-0.297877	misc_RNA
ENSG00000199824.1_RNU6-199P	chr12	51162901	51163007	0.329326	-0.282887	snRNA
ENSG00000184271.17_POU6F1	chr12	51186936	51218062	0.00498045	-0.397229	protein_coding
ENSG00000278126.1_AC139768.1	chr12	51201684	51202581	0.393661	-0.187075	lncRNA
ENSG00000183283.16_DAZAP2	chr12	51238724	51271362	0.516086	-0.104844	protein_coding
ENSG00000170545.17_SMAGP	chr12	51244558	51270415	0.0145296	-0.491749	protein_coding
ENSG00000110934.13_BIN2	chr12	51281038	51324668	0.00568994	-1.00124	protein_coding
ENSG00000139629.16_GALNT6	chr12	51351247	51392867	0.936271	-0.0879396	protein_coding
ENSG00000050438.17_SLC4A8	chr12	51391317	51515763	0.00271415	0.721202	protein_coding
ENSG00000271065.1_AC107031.1	chr12	51421956	51424611	0.0290745	0.839293	lncRNA
ENSG00000196876.18_SCN8A	chr12	51590266	51812864	0.228215	0.248629	protein_coding
ENSG00000257851.2_HNRNPA3P10	chr12	51712469	51713606	0.49159	0.241755	processed_pseudogene
ENSG00000284730.1_TMDD1	chr12	51813921	51814925	0.233796	-0.445885	protein_coding
ENSG00000260473.2_AC068987.2	chr12	51815043	51842106	7.3171e-06	-1.7281	lncRNA
ENSG00000261308.3_FIGNL2	chr12	51817899	51848718	1.71739e-09	-1.93483	protein_coding
ENSG00000259887.1_FIGNL2-DT	chr12	51848223	51852729	0.916326	0.0822472	lncRNA
ENSG00000167612.13_ANKRD33	chr12	51888009	51891727	0.551324	0.357913	protein_coding
ENSG00000139567.13_ACVRL1	chr12	51906908	51923361	0.0288496	-0.584814	protein_coding
ENSG00000135503.13_ACVR1B	chr12	51951699	51997078	0.0235676	0.436654	protein_coding
ENSG00000206992.1_RNU6-574P	chr12	51987657	51987763	0.544909	0.239133	snRNA
ENSG00000161835.11_TAMALIN	chr12	52006946	52015889	0.0010055	-1.03148	protein_coding
ENSG00000123358.20_NR4A1	chr12	52022832	52059507	0.941612	0.0645056	protein_coding
ENSG00000259884.1_NR4A1AS	chr12	52058459	52059503	0.989255	-0.0123172	lncRNA
ENSG00000123395.14_ATG101	chr12	52069246	52077495	0.741577	-0.0916956	protein_coding
ENSG00000284791.2_SMIM41	chr12	52079704	52108255	0.807542	-0.214398	protein_coding
ENSG00000257542.5_OR7E47P	chr12	52107278	52108261	0.383617	0.531123	transcribed_unprocessed_pseudogene
ENSG00000258279.4_LINC00592	chr12	52164115	52223813	0.257953	0.636672	lncRNA
ENSG00000167767.14_KRT80	chr12	52168996	52192014	0.676697	0.323278	protein_coding
ENSG00000257137.7_LINC02874	chr12	52205392	52213583	0.554687	0.355237	lncRNA
ENSG00000135480.16_KRT7	chr12	52232520	52252186	0.105636	-1.40306	protein_coding
ENSG00000257671.1_KRT7-AS	chr12	52245048	52247448	0.951254	-0.0479679	lncRNA
ENSG00000170442.12_KRT86	chr12	52249300	52309163	0.000182424	-2.33457	protein_coding
ENSG00000135477.11_KRT87P	chr12	52250466	52258553	0.0554236	-1.18016	transcribed_unprocessed_pseudogene
ENSG00000205426.10_KRT81	chr12	52285913	52291534	0.15087	-0.958776	protein_coding
ENSG00000287051.1_AC121757.2	chr12	52298856	52306287	2.97164e-06	-2.96629	lncRNA
ENSG00000257829.1_AC121757.1	chr12	52306616	52308371	0.00339778	-1.88852	lncRNA
ENSG00000170523.3_KRT83	chr12	52314301	52321398	0.651125	0.268513	protein_coding
ENSG00000161849.3_KRT84	chr12	52377812	52385652	0.0105469	-1.45678	protein_coding
ENSG00000185479.6_KRT6B	chr12	52446651	52452146	0.0188949	-1.13645	protein_coding
ENSG00000186081.12_KRT5	chr12	52514575	52520530	0.815222	-0.172845	protein_coding
ENSG00000139648.7_KRT71	chr12	52543909	52553145	0.267447	0.956122	protein_coding
ENSG00000170486.11_KRT72	chr12	52585589	52601538	0.905441	0.104489	protein_coding
ENSG00000257495.5_KRT73-AS1	chr12	52601467	52615305	0.993782	-0.00507615	lncRNA
ENSG00000186049.8_KRT73	chr12	52607570	52618559	0.971039	-0.0305393	protein_coding
ENSG00000172867.4_KRT2	chr12	52644558	52652211	0.0846009	0.964728	protein_coding
ENSG00000167768.4_KRT1	chr12	52674736	52680407	0.643439	-0.426912	protein_coding
ENSG00000257343.1_AC055716.1	chr12	52746596	52748308	0.178632	0.709874	unprocessed_pseudogene
ENSG00000257675.1_BTBD10P1	chr12	52748776	52750127	0.385653	0.534817	processed_pseudogene
ENSG00000257125.1_KRT127P	chr12	52751978	52753821	0.198683	0.710247	unprocessed_pseudogene
ENSG00000170477.13_KRT4	chr12	52806549	52814116	0.929073	0.054849	protein_coding
ENSG00000185640.6_KRT79	chr12	52821408	52834311	0.635165	-0.302196	protein_coding
ENSG00000170421.12_KRT8	chr12	52897187	52949954	0.014314	-1.29461	protein_coding
ENSG00000111057.11_KRT18	chr12	52948871	52952906	0.0297841	-1.26305	protein_coding
ENSG00000063046.18_EIF4B	chr12	53006282	53042215	0.00850005	0.45675	protein_coding
ENSG00000257475.2_AC068888.2	chr12	53012104	53013921	0.246313	0.256561	lncRNA
ENSG00000257337.7_AC068888.1	chr12	53012884	53054450	0.430241	0.1475	lncRNA
ENSG00000111077.18_TNS2	chr12	53046969	53064379	0.0246671	-0.49132	protein_coding
ENSG00000278108.1_MIR6757	chr12	53056944	53057012	0.548799	-0.359808	miRNA
ENSG00000167778.9_SPRYD3	chr12	53064316	53079404	0.914282	0.0344215	protein_coding
ENSG00000167779.9_IGFBP6	chr12	53097436	53102345	0.0497785	-0.965515	protein_coding
ENSG00000167780.12_SOAT2	chr12	53103486	53124535	0.599141	-0.387918	protein_coding
ENSG00000139631.19_CSAD	chr12	53157663	53180925	0.104572	-0.290913	protein_coding
ENSG00000139651.11_ZNF740	chr12	53180704	53195142	0.981294	0.00419719	protein_coding
ENSG00000139626.16_ITGB7	chr12	53191323	53207282	0.722891	-0.186434	protein_coding
ENSG00000172819.17_RARG	chr12	53210567	53232980	0.764296	0.0859342	protein_coding
ENSG00000182544.9_MFSD5	chr12	53251251	53254406	0.0594936	0.292718	protein_coding
ENSG00000135476.12_ESPL1	chr12	53268299	53293638	0.00233744	1.515	protein_coding
ENSG00000123349.15_PFDN5	chr12	53295291	53299452	0.762216	-0.0571093	protein_coding
ENSG00000288663.1_AC073611.1	chr12	53295492	53307174	0.839272	-0.0515369	lncRNA
ENSG00000257605.2_MYG1-AS1	chr12	53298655	53300375	0.0292755	-0.790344	lncRNA
ENSG00000139637.14_MYG1	chr12	53299695	53307177	0.0577172	-0.421057	protein_coding
ENSG00000094914.14_AAAS	chr12	53307456	53324864	0.515491	0.0843882	protein_coding
ENSG00000170374.6_SP7	chr12	53326575	53345315	0.918449	0.0662107	protein_coding
ENSG00000185591.10_SP1	chr12	53380176	53416446	0.0368345	0.262653	protein_coding
ENSG00000135409.11_AMHR2	chr12	53423855	53431672	0.770578	0.222227	protein_coding
ENSG00000205352.11_PRR13	chr12	53441678	53446645	0.230928	0.208601	protein_coding
ENSG00000257379.1_AC023509.1	chr12	53441741	53467528	0.822659	0.121968	lncRNA
ENSG00000197111.16_PCBP2	chr12	53452102	53481162	0.00850752	0.428094	protein_coding
ENSG00000282977.1_PCBP2-OT1	chr12	53464468	53465057	0.810327	0.0537059	lncRNA
ENSG00000139625.13_MAP3K12	chr12	53479669	53500063	0.740186	0.0555058	protein_coding
ENSG00000270175.1_AC023509.3	chr12	53500151	53501575	0.950919	0.0184535	lncRNA
ENSG00000139546.11_TARBP2	chr12	53500921	53506431	0.1828	0.222081	protein_coding
ENSG00000267281.2_ATF7-NPFF	chr12	53506691	53625979	0.07926	-0.457446	protein_coding
ENSG00000170653.19_ATF7	chr12	53507856	53626410	0.68405	0.0570973	protein_coding
ENSG00000257550.2_AC023509.2	chr12	53513891	53517608	0.844218	-0.0946849	lncRNA
ENSG00000285692.1_AC023509.6	chr12	53531752	53621218	0.812739	0.0688167	lncRNA
ENSG00000275488.1_AC023509.5	chr12	53574632	53576103	0.867138	0.0481048	processed_pseudogene
ENSG00000135390.21_ATP5MC2	chr12	53632726	53677408	0.0239252	0.363846	protein_coding
ENSG00000213470.4_AC073594.1	chr12	53632788	53633151	0.482549	0.365137	processed_pseudogene
ENSG00000012822.16_CALCOCO1	chr12	53708517	53727745	0.0569443	-0.27414	protein_coding
ENSG00000286069.2_AC076968.2	chr12	53739611	53898976	0.219418	0.80692	lncRNA
ENSG00000249641.2_HOXC13-AS	chr12	53935328	53939643	0.00952445	1.47476	lncRNA
ENSG00000123364.5_HOXC13	chr12	53938831	53946544	0.00013049	3.78875	protein_coding
ENSG00000123407.4_HOXC12	chr12	53954903	53958956	0.000922819	3.44884	protein_coding
ENSG00000228630.5_HOTAIR	chr12	53962308	53974956	0.000704963	5.12569	lncRNA
ENSG00000274817.1_AC012531.4	chr12	53968002	53968178	0.00323448	2.12424	misc_RNA
ENSG00000277129.1_AC012531.6	chr12	53968351	53968501	0.0307917	1.54737	misc_RNA
ENSG00000123388.4_HOXC11	chr12	53973126	53977643	0.000284407	4.22033	protein_coding
ENSG00000251151.2_HOXC-AS3	chr12	53981509	53985519	1.66585e-07	4.07521	lncRNA
ENSG00000180818.5_HOXC10	chr12	53985065	53990279	3.56781e-15	8.39901	protein_coding
ENSG00000197757.8_HOXC6	chr12	53990624	54030823	1.33765e-28	6.56142	protein_coding
ENSG00000207924.3_MIR196A2	chr12	53991738	53991847	7.80527e-07	3.71194	miRNA
ENSG00000250133.2_HOXC-AS2	chr12	53993810	53996785	6.07462e-07	5.88124	lncRNA
ENSG00000180806.5_HOXC9	chr12	53994895	54003337	5.33917e-19	6.11755	protein_coding
ENSG00000250451.5_HOXC-AS1	chr12	53999022	54000010	1.13199e-11	5.76181	lncRNA
ENSG00000037965.6_HOXC8	chr12	54008985	54012769	1.15162e-23	6.09852	protein_coding
ENSG00000198353.8_HOXC4	chr12	54016931	54056030	1.46206e-24	5.55712	protein_coding
ENSG00000273046.1_AC012531.2	chr12	54017110	54035361	5.02187e-26	5.2931	lncRNA
ENSG00000260597.1_AC012531.1	chr12	54019910	54022589	1.46485e-26	7.0308	lncRNA
ENSG00000172789.3_HOXC5	chr12	54033050	54035361	2.08306e-22	6.24696	protein_coding
ENSG00000207571.1_MIR615	chr12	54033950	54034045	1.16581e-14	5.03693	miRNA
ENSG00000248265.2_FLJ12825	chr12	54058254	54122235	1.66585e-07	2.54784	lncRNA
ENSG00000250654.7_AC023794.3	chr12	54079267	54080288	3.90516e-05	3.01884	transcribed_unprocessed_pseudogene
ENSG00000249388.3_AC023794.2	chr12	54081736	54102699	5.30649e-08	3.80207	lncRNA
ENSG00000250432.5_FAM242C	chr12	54085132	54125992	0.000273366	2.04179	lncRNA
ENSG00000202146.1_Y_RNA	chr12	54099191	54099302	0.00270018	1.90035	misc_RNA
ENSG00000123415.15_SMUG1	chr12	54121277	54189008	0.0229114	0.294648	protein_coding
ENSG00000250742.4_LINC02381	chr12	54126019	54147485	3.53629e-05	1.58129	lncRNA
ENSG00000260470.1_AC023794.5	chr12	54145069	54147225	0.0480869	0.789465	lncRNA
ENSG00000257534.1_AC023794.4	chr12	54162065	54164452	0.465733	0.365273	lncRNA
ENSG00000248576.1_AC023794.1	chr12	54163139	54168595	0.273204	0.46187	lncRNA
ENSG00000094916.16_CBX5	chr12	54230942	54280133	0.00503774	0.57099	protein_coding
ENSG00000241785.3_RN7SL390P	chr12	54255627	54255910	0.55918	-0.169231	misc_RNA
ENSG00000257596.1_SCAT2	chr12	54262615	54279063	0.278889	0.272548	lncRNA
ENSG00000258344.1_AC078778.1	chr12	54276631	54345083	0.337943	0.266849	lncRNA
ENSG00000135486.19_HNRNPA1	chr12	54280193	54287088	0.0360016	0.351425	protein_coding
ENSG00000123405.14_NFE2	chr12	54292111	54301015	0.299506	-0.71251	protein_coding
ENSG00000111481.10_COPZ1	chr12	54301202	54351846	0.0192027	0.321255	protein_coding
ENSG00000199122.3_MIR148B	chr12	54337216	54337314	0.456945	0.323103	miRNA
ENSG00000264028.2_RN7SL744P	chr12	54344610	54344876	0.874046	-0.0975156	misc_RNA
ENSG00000258137.5_AC079313.2	chr12	54353661	54497688	0.122452	-0.893116	lncRNA
ENSG00000258086.1_AC079313.1	chr12	54353792	54466985	0.0827449	-0.783828	lncRNA
ENSG00000139572.4_GPR84	chr12	54362445	54364487	0.105162	-0.772798	protein_coding
ENSG00000161642.18_ZNF385A	chr12	54369133	54391298	0.00107441	-0.922641	protein_coding
ENSG00000161638.11_ITGA5	chr12	54395261	54419266	0.0167459	-0.931846	protein_coding
ENSG00000257477.1_LINC01154	chr12	54428303	54429403	0.651625	-0.346826	lncRNA
ENSG00000170627.11_GTSF1	chr12	54455950	54473602	0.378686	-0.548892	protein_coding
ENSG00000123338.13_NCKAP1L	chr12	54497752	54548243	0.025492	-0.834663	protein_coding
ENSG00000123360.12_PDE1B	chr12	54549601	54579239	0.00115132	-0.983306	protein_coding
ENSG00000135447.17_PPP1R1A	chr12	54575387	54588659	0.00383283	-2.26495	protein_coding
ENSG00000135426.16_TESPA1	chr12	54948015	54984762	0.0250056	-1.14871	protein_coding
ENSG00000257870.1_AC027287.2	chr12	55009746	55014247	0.228749	0.547182	lncRNA
ENSG00000123307.4_NEUROD4	chr12	55019974	55030017	0.821456	0.235978	protein_coding
ENSG00000196534.5_OR9K1P	chr12	55113077	55118632	0.167848	-1.04553	transcribed_unitary_pseudogene
ENSG00000257350.1_AC027287.1	chr12	55122668	55124120	0.063354	-1.43986	processed_pseudogene
ENSG00000170605.6_OR9K2	chr12	55126406	55132750	0.131766	-1.20728	protein_coding
ENSG00000224622.1_OR9R1P	chr12	55158847	55159723	0.215776	-0.942988	unprocessed_pseudogene
ENSG00000227423.2_OR10U1P	chr12	55193882	55194786	0.189831	-0.945847	unprocessed_pseudogene
ENSG00000179919.3_OR10A7	chr12	55221025	55221975	0.983941	-0.0166179	protein_coding
ENSG00000197706.3_OR6C74	chr12	55244609	55256625	0.526434	0.362016	protein_coding
ENSG00000213451.2_OR6C69P	chr12	55262539	55263431	0.270381	0.620005	unprocessed_pseudogene
ENSG00000179899.8_PHC1P1	chr12	55411727	55414787	0.696749	-0.193601	processed_pseudogene
ENSG00000170439.7_METTL7B	chr12	55681736	55684611	0.000358044	-1.98471	protein_coding
ENSG00000135424.18_ITGA7	chr12	55684568	55716404	0.10545	-0.557235	protein_coding
ENSG00000258311.5_AC009779.3	chr12	55716036	55724703	0.413614	-0.172617	protein_coding
ENSG00000135441.7_BLOC1S1	chr12	55716038	55720087	0.134102	-0.20947	protein_coding
ENSG00000135437.10_RDH5	chr12	55720367	55724705	0.181775	-0.347234	protein_coding
ENSG00000135404.12_CD63	chr12	55725323	55729707	0.530042	-0.146104	protein_coding
ENSG00000258056.2_AC009779.2	chr12	55729094	55730857	0.831775	-0.0496924	lncRNA
ENSG00000258045.2_Metazoa_SRP	chr12	55731264	55731531	0.579218	0.211164	misc_RNA
ENSG00000257384.1_AC009779.1	chr12	55732366	55732648	0.97186	0.014667	processed_pseudogene
ENSG00000135414.10_GDF11	chr12	55743122	55757264	0.247593	0.205097	protein_coding
ENSG00000205323.9_SARNP	chr12	55752463	55817724	0.930262	0.0170376	protein_coding
ENSG00000257390.5_AC023055.1	chr12	55757275	55827546	0.45963	0.132882	protein_coding
ENSG00000257509.1_AC073487.1	chr12	55761550	55762628	0.579098	-0.117156	lncRNA
ENSG00000123353.10_ORMDL2	chr12	55818041	55821879	0.0176484	0.322526	protein_coding
ENSG00000135392.18_DNAJC14	chr12	55820960	55830824	0.00436161	0.336124	protein_coding
ENSG00000182796.14_TMEM198B	chr12	55829608	55836253	0.0154125	-0.448534	transcribed_unitary_pseudogene
ENSG00000123342.16_MMP19	chr12	55835433	55842966	0.0658099	-1.27483	protein_coding
ENSG00000257966.1_OLA1P3	chr12	55870048	55872602	0.0591273	-1.00302	processed_pseudogene
ENSG00000257569.1_GSTP1P1	chr12	55900300	55900618	0.539521	-0.434808	processed_pseudogene
ENSG00000170473.17_PYM1	chr12	55901413	55932618	0.764299	0.0435619	protein_coding
ENSG00000065357.20_DGKA	chr12	55927319	55954027	0.962609	0.0112532	protein_coding
ENSG00000273973.1_AC025162.2	chr12	55929170	55929729	0.983138	0.0108018	lncRNA
ENSG00000185664.14_PMEL	chr12	55954105	55973317	0.0495893	0.680412	protein_coding
ENSG00000123374.11_CDK2	chr12	55966781	55972789	0.914447	0.0330319	protein_coding
ENSG00000111540.16_RAB5B	chr12	55973913	55996683	0.576961	0.0830763	protein_coding
ENSG00000237493.3_AC034102.1	chr12	55980432	55981035	0.565695	0.126543	processed_pseudogene
ENSG00000139531.13_SUOX	chr12	55997180	56006641	0.128308	0.199103	protein_coding
ENSG00000123411.15_IKZF4	chr12	56007659	56038435	0.731759	0.0744282	protein_coding
ENSG00000273890.1_AC034102.8	chr12	56010091	56010574	0.0304148	-0.557035	lncRNA
ENSG00000257449.1_AC034102.3	chr12	56029649	56041806	0.526961	0.295465	lncRNA
ENSG00000197728.11_RPS26	chr12	56041351	56044697	0.673099	-0.192079	protein_coding
ENSG00000065361.16_ERBB3	chr12	56076799	56103505	0.00457118	-2.41365	protein_coding
ENSG00000170515.14_PA2G4	chr12	56104537	56113910	0.0684669	0.22851	protein_coding
ENSG00000229117.9_RPL41	chr12	56116590	56117967	0.533362	0.14507	protein_coding
ENSG00000139641.13_ESYT1	chr12	56118250	56144674	7.57579e-05	-0.560492	protein_coding
ENSG00000135482.7_ZC3H10	chr12	56118260	56127514	0.24931	-0.162242	protein_coding
ENSG00000258345.1_AC034102.7	chr12	56118968	56119939	0.661478	-0.250053	lncRNA
ENSG00000258317.1_AC034102.6	chr12	56120033	56129619	0.000535763	-0.823574	lncRNA
ENSG00000257809.1_AC034102.5	chr12	56150796	56158220	0.749528	0.152927	lncRNA
ENSG00000196465.10_MYL6B	chr12	56152256	56159647	0.167519	0.324667	protein_coding
ENSG00000092841.19_MYL6	chr12	56158346	56163496	0.196739	-0.26331	protein_coding
ENSG00000139613.12_SMARCC2	chr12	56162359	56189567	0.166967	0.144796	protein_coding
ENSG00000258199.1_AC073896.4	chr12	56162359	56190284	0.683112	-0.203903	lncRNA
ENSG00000181852.18_RNF41	chr12	56202179	56221933	0.00472275	0.447431	protein_coding
ENSG00000139579.13_NABP2	chr12	56222015	56229854	0.302242	0.173804	protein_coding
ENSG00000139540.12_SLC39A5	chr12	56230049	56237846	0.691683	-0.127972	protein_coding
ENSG00000139645.10_ANKRD52	chr12	56237807	56258384	0.0328141	0.323266	protein_coding
ENSG00000135469.14_COQ10A	chr12	56266890	56270966	0.000326726	0.65187	protein_coding
ENSG00000258260.1_AC073896.5	chr12	56267793	56270104	0.498472	0.339155	lncRNA
ENSG00000062485.19_CS	chr12	56271699	56300391	7.37299e-05	0.551499	protein_coding
ENSG00000257303.2_AC073896.2	chr12	56300075	56317992	0.97744	-0.00593398	lncRNA
ENSG00000257740.1_AC073896.3	chr12	56308868	56309449	0.0999507	0.359803	lncRNA
ENSG00000257727.6_CNPY2	chr12	56309842	56316119	0.109952	0.257165	protein_coding
ENSG00000135473.15_PAN2	chr12	56316223	56334053	0.422677	-0.148091	protein_coding
ENSG00000110944.9_IL23A	chr12	56334174	56340410	0.0963862	0.428552	protein_coding
ENSG00000170581.14_STAT2	chr12	56341597	56360203	0.881705	0.0361049	protein_coding
ENSG00000252206.1_RNU7-40P	chr12	56352387	56352450	0.622753	0.221271	snRNA
ENSG00000175336.10_APOF	chr12	56360568	56362857	0.438755	-0.422584	protein_coding
ENSG00000111602.12_TIMELESS	chr12	56416363	56449426	0.00155841	0.618154	protein_coding
ENSG00000135517.9_MIP	chr12	56449502	56469166	0.922975	-0.0480039	protein_coding
ENSG00000176422.14_SPRYD4	chr12	56468578	56479708	0.88699	-0.0259819	protein_coding
ENSG00000135423.13_GLS2	chr12	56470944	56488414	0.537027	-0.267339	protein_coding
ENSG00000257576.1_HSPD1P4	chr12	56511002	56512703	0.00871701	-0.946689	processed_pseudogene
ENSG00000076067.13_RBMS2	chr12	56521820	56596193	0.0104608	-0.346012	protein_coding
ENSG00000201579.1_RNU6-343P	chr12	56588518	56588621	0.0167322	-0.856304	snRNA
ENSG00000076108.12_BAZ2A	chr12	56595596	56636816	0.00584487	0.301174	protein_coding
ENSG00000110955.9_ATP5F1B	chr12	56638175	56645984	0.00595736	0.47309	protein_coding
ENSG00000207031.1_SNORD59A	chr12	56645027	56645101	0.665544	-0.203754	snoRNA
ENSG00000110958.16_PTGES3	chr12	56663341	56688408	0.154615	0.259309	protein_coding
ENSG00000241217.3_RN7SL809P	chr12	56670450	56670746	0.918184	0.0453027	misc_RNA
ENSG00000196531.14_NACA	chr12	56712305	56731628	0.197382	0.273948	protein_coding
ENSG00000285625.1_AC117378.1	chr12	56714612	56741535	0.981226	-0.0169106	protein_coding
ENSG00000198056.15_PRIM1	chr12	56731296	56752374	0.115307	0.350693	protein_coding
ENSG00000025423.11_HSD17B6	chr12	56752161	56787790	0.868866	-0.127145	protein_coding
ENSG00000170426.2_SDR9C7	chr12	56923133	56934408	0.69065	0.292264	protein_coding
ENSG00000139547.7_RDH16	chr12	56951431	56959374	0.180605	-0.421399	protein_coding
ENSG00000278399.1_AC026120.1	chr12	56981211	56985960	0.234829	-0.445846	unprocessed_pseudogene
ENSG00000287715.1_AC026120.3	chr12	56987734	56990756	0.20438	-0.394045	lncRNA
ENSG00000166856.3_GPR182	chr12	56994492	56998447	0.464179	-0.203364	protein_coding
ENSG00000166860.3_ZBTB39	chr12	56998836	57006546	0.00299913	0.437493	protein_coding
ENSG00000166863.13_TAC3	chr12	57010000	57028883	0.00177221	2.32121	protein_coding
ENSG00000166866.13_MYO1A	chr12	57028517	57051198	0.0195721	1.05216	protein_coding
ENSG00000166881.10_NEMP1	chr12	57055643	57088063	0.288439	0.177824	protein_coding
ENSG00000166886.13_NAB2	chr12	57089043	57095476	0.348975	-0.354961	protein_coding
ENSG00000166888.12_STAT6	chr12	57095408	57132139	0.12921	-0.403207	protein_coding
ENSG00000123384.14_LRP1	chr12	57128483	57213361	0.643407	0.132774	protein_coding
ENSG00000259125.1_LRP1-AS	chr12	57144620	57147619	0.298757	0.329809	lncRNA
ENSG00000182379.10_NXPH4	chr12	57216794	57226449	0.0791485	-0.798137	protein_coding
ENSG00000276727.1_AC137834.2	chr12	57229498	57230198	0.376596	-0.310496	lncRNA
ENSG00000182199.11_SHMT2	chr12	57229573	57234935	0.0164044	0.509552	protein_coding
ENSG00000185633.10_NDUFA4L2	chr12	57234903	57240715	0.153324	-0.538133	protein_coding
ENSG00000185482.8_STAC3	chr12	57243453	57251188	0.851483	0.086634	protein_coding
ENSG00000258830.1_AC137834.1	chr12	57249609	57296484	0.804592	0.123011	protein_coding
ENSG00000179912.20_R3HDM2	chr12	57253762	57431043	0.964327	0.0098988	protein_coding
ENSG00000201198.1_RNU6-879P	chr12	57415296	57415403	0.716248	0.146896	snRNA
ENSG00000258001.1_AC126614.1	chr12	57431116	57433935	0.132688	0.728466	lncRNA
ENSG00000175189.4_INHBC	chr12	57434784	57452062	0.196407	0.687828	protein_coding
ENSG00000139269.3_INHBE	chr12	57452323	57459280	0.416461	0.524694	protein_coding
ENSG00000287200.1_AC022506.2	chr12	57457596	57462818	0.230127	-0.424905	lncRNA
ENSG00000111087.10_GLI1	chr12	57459785	57472268	0.748861	-0.184501	protein_coding
ENSG00000123329.20_ARHGAP9	chr12	57472264	57488814	0.0110407	-0.882099	protein_coding
ENSG00000166986.15_MARS1	chr12	57475445	57517569	0.03704	0.397702	protein_coding
ENSG00000175197.12_DDIT3	chr12	57516588	57521737	0.805749	0.119192	protein_coding
ENSG00000208028.1_MIR616	chr12	57519163	57519259	0.726531	-0.18913	miRNA
ENSG00000166987.15_MBD6	chr12	57520710	57530148	0.695156	-0.0937107	protein_coding
ENSG00000175203.17_DCTN2	chr12	57529633	57547224	0.0645917	0.223027	protein_coding
ENSG00000155980.13_KIF5A	chr12	57546026	57586633	0.100093	-0.412093	protein_coding
ENSG00000166908.18_PIP4K2C	chr12	57591174	57603418	0.00431542	0.459613	protein_coding
ENSG00000178498.16_DTX3	chr12	57604622	57609804	0.829132	0.0464242	protein_coding
ENSG00000240771.8_ARHGEF25	chr12	57610180	57617245	0.784845	-0.0599259	protein_coding
ENSG00000224713.4_AC025165.1	chr12	57612118	57619638	0.806698	-0.0833875	lncRNA
ENSG00000287908.1_AC025165.6	chr12	57615280	57626125	0.881714	0.0660676	protein_coding
ENSG00000135502.19_SLC26A10	chr12	57619527	57626151	0.956465	0.0230597	transcribed_unitary_pseudogene
ENSG00000135454.14_B4GALNT1	chr12	57623409	57633239	0.22513	0.346595	protein_coding
ENSG00000135506.16_OS9	chr12	57693841	57728342	0.0431432	0.348164	protein_coding
ENSG00000135439.11_AGAP2	chr12	57723761	57742157	0.999947	2.67706e-05	protein_coding
ENSG00000255737.2_AGAP2-AS1	chr12	57726271	57728356	0.904366	-0.0586501	lncRNA
ENSG00000135452.10_TSPAN31	chr12	57738013	57750219	0.292626	0.123183	protein_coding
ENSG00000135446.17_CDK4	chr12	57747727	57756013	0.000705707	0.51466	protein_coding
ENSG00000139266.6_MARCHF9	chr12	57755103	57760411	0.0631003	0.334305	protein_coding
ENSG00000111012.10_CYP27B1	chr12	57762334	57768986	0.320266	0.322178	protein_coding
ENSG00000037897.17_METTL1	chr12	57768471	57772119	0.458595	0.171668	protein_coding
ENSG00000123427.17_EEF1AKMT3	chr12	57771492	57782541	0.0827293	0.269278	protein_coding
ENSG00000257921.6_AC025165.3	chr12	57772660	57797554	0.255835	0.627162	protein_coding
ENSG00000123297.20_TSFM	chr12	57782761	57808071	0.385712	-0.121889	protein_coding
ENSG00000135407.10_AVIL	chr12	57797376	57818734	0.000512936	-0.645614	protein_coding
ENSG00000270039.1_AC025165.5	chr12	57803838	57804415	0.0224414	-0.38936	lncRNA
ENSG00000269903.1_AC025165.4	chr12	57814494	57814926	0.0158121	-0.824576	lncRNA
ENSG00000175215.11_CTDSP2	chr12	57819927	57846729	0.0936693	-0.191496	protein_coding
ENSG00000207789.1_MIR26A2	chr12	57824609	57824692	0.165721	-0.407005	miRNA
ENSG00000257953.1_AC083805.2	chr12	57837092	57842745	0.670781	-0.1163	lncRNA
ENSG00000245651.3_AC083805.1	chr12	57869834	57896482	0.018171	1.00087	lncRNA
ENSG00000273805.1_AC083805.3	chr12	57894232	57896846	0.0690921	0.823468	lncRNA
ENSG00000166896.9_ATP23	chr12	57906039	57959148	0.0417985	0.49878	protein_coding
ENSG00000257698.2_GIHCG	chr12	57930115	57936345	0.890551	0.0384394	lncRNA
ENSG00000258231.5_AC020637.1	chr12	58544124	58813060	0.399308	0.448684	lncRNA
ENSG00000257259.3_LINC02388	chr12	58565959	58781747	0.842172	-0.190165	lncRNA
ENSG00000139263.12_LRIG3	chr12	58872149	58920504	0.0968287	-0.445573	protein_coding
ENSG00000118596.12_SLC16A7	chr12	59596029	59789855	0.00580391	0.647103	protein_coding
ENSG00000257146.1_AC079905.2	chr12	59719698	59719944	0.763976	0.133867	processed_pseudogene
ENSG00000257308.1_AC090017.1	chr12	61231159	61232937	0.378686	0.458571	processed_pseudogene
ENSG00000258336.2_DUX4L52	chr12	61600067	61600843	0.609908	0.230731	processed_pseudogene
ENSG00000286402.1_AC090629.1	chr12	61668302	61702771	0.664916	0.376433	lncRNA
ENSG00000198673.10_TAFA2	chr12	61708273	62279150	0.312655	0.271246	protein_coding
ENSG00000257528.1_KRT8P19	chr12	61879318	61880772	0.599141	0.358001	processed_pseudogene
ENSG00000213363.4_RPS3P6	chr12	62021570	62022174	0.602324	0.256051	processed_pseudogene
ENSG00000257880.1_AC078789.1	chr12	62139999	62145643	0.825356	0.132345	lncRNA
ENSG00000258316.1_KLF17P1	chr12	62234390	62235515	0.818248	0.115749	processed_pseudogene
ENSG00000135655.16_USP15	chr12	62260338	62417431	0.821535	0.0446735	protein_coding
ENSG00000200814.1_RNU6-595P	chr12	62334091	62334197	0.990495	0.00581154	snRNA
ENSG00000275881.1_Metazoa_SRP	chr12	62393607	62393880	0.569553	-0.159223	misc_RNA
ENSG00000061987.16_MON2	chr12	62466817	62600476	0.724381	-0.0587436	protein_coding
ENSG00000257568.1_AC079035.1	chr12	62482349	62484932	0.812368	-0.0650473	lncRNA
ENSG00000202034.1_RNU6-399P	chr12	62545582	62545679	0.228283	-0.562479	snRNA
ENSG00000221949.6_LINC01465	chr12	62601751	62603690	0.166955	-0.309264	lncRNA
ENSG00000257354.2_AC048341.1	chr12	62602752	62622213	0.546694	-0.220358	lncRNA
ENSG00000275180.1_AC048341.2	chr12	62603366	62604408	0.360266	-0.260686	lncRNA
ENSG00000111110.12_PPM1H	chr12	62643994	62935150	0.11055	0.560389	protein_coding
ENSG00000241941.2_RPL32P26	chr12	62658823	62659225	0.68999	0.228784	processed_pseudogene
ENSG00000213352.3_GAPDHP44	chr12	62755227	62756233	0.296237	0.517884	processed_pseudogene
ENSG00000139239.7_RPL14P1	chr12	62965325	62965969	0.536486	0.342993	processed_pseudogene
ENSG00000166148.4_AVPR1A	chr12	63142759	63151201	0.916979	-0.104982	protein_coding
ENSG00000279444.1_AC135584.1	chr12	63151065	63154006	0.917151	0.0940941	TEC
ENSG00000177990.12_DPY19L2	chr12	63558913	63668939	0.378996	-0.309207	protein_coding
ENSG00000249753.2_AC084357.2	chr12	63623788	63795718	0.0494199	-0.59208	lncRNA
ENSG00000257005.1_AC027667.1	chr12	63651627	63651930	0.0737726	-0.948085	processed_pseudogene
ENSG00000255583.2_AC084357.3	chr12	63684748	63724935	0.0643281	1.37896	transcribed_unprocessed_pseudogene
ENSG00000118600.12_RXYLT1	chr12	63779833	63809792	0.312992	-0.186042	protein_coding
ENSG00000255850.2_RXYLT1-AS1	chr12	63804739	63822156	0.507121	-0.406758	lncRNA
ENSG00000255642.1_PABPC1P4	chr12	63822021	63823895	0.16494	-0.795165	processed_pseudogene
ENSG00000196935.9_SRGAP1	chr12	63843761	64162217	0.0776594	0.452924	protein_coding
ENSG00000242087.2_RPL36AP41	chr12	63871739	63872044	0.957197	0.0280989	processed_pseudogene
ENSG00000256571.1_AC079866.2	chr12	63878787	63879474	0.458277	0.297215	lncRNA
ENSG00000256399.1_AC079866.1	chr12	63887379	63888598	0.869204	0.0683469	processed_pseudogene
ENSG00000255780.1_AC020611.1	chr12	64032412	64032665	0.641155	0.25481	processed_pseudogene
ENSG00000255886.1_AC020611.2	chr12	64038562	64097618	0.120334	0.560558	lncRNA
ENSG00000287618.1_AC025576.3	chr12	64099415	64130539	0.127575	0.463604	lncRNA
ENSG00000255817.1_AC025576.2	chr12	64108763	64120489	0.168241	0.512895	lncRNA
ENSG00000174206.13_C12orf66	chr12	64186316	64222296	0.155407	0.256336	protein_coding
ENSG00000243024.6_AC012158.1	chr12	64222333	64397260	0.0991639	-0.560395	transcribed_processed_pseudogene
ENSG00000251788.1_RNU5A-7P	chr12	64228560	64228675	0.636153	0.31672	snRNA
ENSG00000185306.13_C12orf56	chr12	64264762	64390758	0.159138	-0.686943	protein_coding
ENSG00000184575.12_XPOT	chr12	64404392	64451125	0.439438	0.203213	protein_coding
ENSG00000255566.1_AC135279.2	chr12	64442510	64443330	0.708715	0.126047	processed_pseudogene
ENSG00000277895.1_AC135279.3	chr12	64451591	64452901	0.926535	0.0287162	lncRNA
ENSG00000183735.11_TBK1	chr12	64452090	64502114	0.321541	0.167545	protein_coding
ENSG00000153179.13_RASSF3	chr12	64507001	64697564	0.175163	0.363415	protein_coding
ENSG00000256199.1_AC078962.2	chr12	64507166	64533638	0.0873432	-0.967946	lncRNA
ENSG00000225195.2_AC078962.1	chr12	64628344	64629976	0.849438	0.110534	lncRNA
ENSG00000256314.1_AC078962.3	chr12	64654060	64655019	0.683189	0.234848	lncRNA
ENSG00000280181.1_AC025262.1	chr12	64709458	64710513	0.0540253	-0.64432	TEC
ENSG00000135677.11_GNS	chr12	64713445	64759431	0.0100879	0.483569	protein_coding
ENSG00000111490.15_TBC1D30	chr12	64759484	64881033	0.0333973	-0.974669	protein_coding
ENSG00000286682.1_AC025262.3	chr12	64820179	64825955	0.0393755	-0.823922	lncRNA
ENSG00000243020.1_RPL7P39	chr12	64867956	64868699	0.183815	-0.732606	processed_pseudogene
ENSG00000255693.3_LINC02389	chr12	64883394	64990646	1.23604e-05	-2.66275	lncRNA
ENSG00000248995.2_LINC02231	chr12	64920845	64982524	4.84474e-05	-2.69761	lncRNA
ENSG00000221564.1_RNU6ATAC42P	chr12	64939023	64939117	0.00777386	-1.65336	snRNA
ENSG00000156076.10_WIF1	chr12	65050626	65121305	0.25365	-1.34688	protein_coding
ENSG00000174106.3_LEMD3	chr12	65169583	65248355	0.167168	-0.142271	protein_coding
ENSG00000276853.1_AC026124.2	chr12	65171262	65171917	0.79157	-0.0735668	lncRNA
ENSG00000174099.12_MSRB3	chr12	65278643	65491430	0.260531	-0.274194	protein_coding
ENSG00000250280.2_AC026124.1	chr12	65281657	65286728	0.896799	-0.0571892	lncRNA
ENSG00000215208.3_KRT18P60	chr12	65418731	65420027	0.502378	-0.284386	processed_pseudogene
ENSG00000250748.6_AC025419.1	chr12	65466820	65642372	0.802073	-0.149065	lncRNA
ENSG00000256268.2_LINC02454	chr12	65589111	65614169	0.57743	-0.45815	lncRNA
ENSG00000241749.4_RPSAP52	chr12	65758020	65826997	0.954693	-0.0593851	transcribed_processed_pseudogene
ENSG00000149948.14_HMGA2	chr12	65824460	65966291	0.581325	-0.462046	protein_coding
ENSG00000277945.1_AC107308.1	chr12	65830750	65831050	0.90593	0.0798998	lncRNA
ENSG00000197301.7_HMGA2-AS1	chr12	65851340	65882167	0.553428	-0.534117	lncRNA
ENSG00000256083.1_AC090673.1	chr12	65934777	65948479	0.447537	0.466807	lncRNA
ENSG00000139233.7_LLPH	chr12	66116555	66130750	0.744925	0.055549	protein_coding
ENSG00000239335.4_LLPH-DT	chr12	66130751	66134449	0.287606	0.590729	lncRNA
ENSG00000155957.18_TMBIM4	chr12	66135846	66170027	0.808986	0.0572455	protein_coding
ENSG00000090376.11_IRAK3	chr12	66189195	66254622	0.003679	-0.976558	protein_coding
ENSG00000225422.4_RBMS1P1	chr12	66234079	66235234	0.148792	-0.626858	processed_pseudogene
ENSG00000256072.1_AC078889.1	chr12	66251745	66257434	0.131594	-0.917693	lncRNA
ENSG00000127311.10_HELB	chr12	66302493	66343643	0.857557	0.050059	protein_coding
ENSG00000155974.12_GRIP1	chr12	66347431	67069162	0.610144	0.180135	protein_coding
ENSG00000256285.1_OSBPL9P5	chr12	66563524	66563694	0.709369	-0.24596	processed_pseudogene
ENSG00000256420.1_OSBPL9P4	chr12	66563967	66569194	0.409759	-0.342453	processed_pseudogene
ENSG00000257083.7_AC073530.1	chr12	66950754	67096410	0.616383	-0.230921	lncRNA
ENSG00000279310.1_AC073530.2	chr12	67065018	67065278	0.839451	-0.117046	TEC
ENSG00000237766.2_GGTA2P	chr12	67265842	67266966	0.148662	0.448152	processed_pseudogene
ENSG00000111530.13_CAND1	chr12	67269358	67319953	0.11209	0.196615	protein_coding
ENSG00000286563.1_AC078983.1	chr12	67329014	67350924	0.417673	-0.42033	lncRNA
ENSG00000256037.1_MRPL40P1	chr12	67351436	67352039	0.365855	-0.581573	processed_pseudogene
ENSG00000256355.1_NTAN1P3	chr12	67424272	67424986	0.0483214	-1.39322	processed_pseudogene
ENSG00000256172.1_LINC02420	chr12	67440998	67442559	0.0372042	-1.47558	lncRNA
ENSG00000203585.4_LINC02408	chr12	67443105	67590771	0.00945552	-1.90385	lncRNA
ENSG00000256077.5_LINC02442	chr12	67571197	67589987	0.183106	-0.853025	lncRNA
ENSG00000127334.11_DYRK2	chr12	67648338	67665406	0.000138731	-0.55784	protein_coding
ENSG00000235872.2_AC078777.1	chr12	67658991	67670919	0.00986694	-0.777474	lncRNA
ENSG00000255970.1_LINC02421	chr12	67709047	67729475	0.108885	-0.733116	lncRNA
ENSG00000255772.5_LINC01479	chr12	67929235	67970017	0.522506	-0.397559	lncRNA
ENSG00000255733.6_IFNG-AS1	chr12	67989445	68234686	0.36471	-0.684813	lncRNA
ENSG00000256708.1_AC007458.1	chr12	68143318	68143690	0.494585	0.386803	processed_pseudogene
ENSG00000111537.5_IFNG	chr12	68154768	68159740	0.486313	-0.618523	protein_coding
ENSG00000111554.14_MDM1	chr12	68272443	68332381	0.0152654	-0.341063	protein_coding
ENSG00000251301.7_LINC02384	chr12	68332888	68451679	0.581325	-0.263287	lncRNA
ENSG00000273824.1_AC008033.3	chr12	68426331	68427737	0.692747	-0.282434	lncRNA
ENSG00000240087.3_RPSAP12	chr12	68552995	68553882	0.120801	0.90087	processed_pseudogene
ENSG00000127314.18_RAP1B	chr12	68610855	68671901	0.267693	-0.217041	protein_coding
ENSG00000234040.3_RPL10P12	chr12	68626870	68627187	0.150707	-0.394472	processed_pseudogene
ENSG00000206650.1_SNORA70G	chr12	68627234	68627375	0.511569	-0.204422	snoRNA
ENSG00000234925.2_ATP5PDP4	chr12	68642519	68642993	0.281642	-0.308347	processed_pseudogene
ENSG00000247363.2_AC090061.1	chr12	68674371	68687755	0.694055	-0.109333	lncRNA
ENSG00000241825.2_RPL7P42	chr12	68684595	68686308	0.655314	0.18482	processed_pseudogene
ENSG00000111581.10_NUP107	chr12	68686951	68745809	0.852976	-0.0294416	protein_coding
ENSG00000233560.2_KRT8P39	chr12	68705634	68707066	0.98768	-0.00436546	processed_pseudogene
ENSG00000175782.11_SLC35E3	chr12	68746125	68793964	0.767692	-0.0588077	protein_coding
ENSG00000256678.1_AC025423.3	chr12	68805011	68805479	0.0926639	-1.01693	processed_pseudogene
ENSG00000135679.25_MDM2	chr12	68808177	68845544	0.644514	0.107719	protein_coding
ENSG00000256325.1_AC025423.1	chr12	68828118	68828553	0.94364	0.0236607	lncRNA
ENSG00000135678.12_CPM	chr12	68842197	68971570	0.00441849	-1.42791	protein_coding
ENSG00000252770.1_RNU7-4P	chr12	68911921	68911982	0.0372558	-1.46412	snRNA
ENSG00000257289.1_AC025423.5	chr12	68913804	68914022	0.0100288	-1.62984	processed_pseudogene
ENSG00000257336.1_PRELID2P1	chr12	68957377	68957677	0.521751	-0.322606	processed_pseudogene
ENSG00000111605.18_CPSF6	chr12	69239569	69274358	0.507534	0.102829	protein_coding
ENSG00000257818.1_C1GALT1P1	chr12	69284397	69285485	0.886239	0.0658886	processed_pseudogene
ENSG00000274979.1_AC020656.2	chr12	69326574	69331882	0.708523	-0.250136	lncRNA
ENSG00000090382.7_LYZ	chr12	69348381	69354234	0.220555	-0.751631	protein_coding
ENSG00000127337.7_YEATS4	chr12	69359710	69390870	0.255047	0.230565	protein_coding
ENSG00000266185.2_RN7SL804P	chr12	69400903	69401200	0.609599	-0.24775	misc_RNA
ENSG00000241765.2_RPS26P45	chr12	69422656	69422995	0.328581	-0.456315	processed_pseudogene
ENSG00000257507.1_LINC02373	chr12	69449470	69460724	0.708068	0.208563	lncRNA
ENSG00000166225.9_FRS2	chr12	69470349	69579793	0.266529	0.188088	protein_coding
ENSG00000166226.13_CCT2	chr12	69585426	69601570	0.219908	0.226267	protein_coding
ENSG00000198812.5_LRRC10	chr12	69608564	69610907	0.588133	-0.382235	protein_coding
ENSG00000127325.19_BEST3	chr12	69643360	69699476	0.603726	0.56656	protein_coding
ENSG00000279551.1_AC025263.3	chr12	69660034	69661429	0.395815	0.679199	TEC
ENSG00000247131.6_AC025263.1	chr12	69713633	69738574	0.177932	0.986851	lncRNA
ENSG00000127328.22_RAB3IP	chr12	69738860	69823204	0.00871701	0.601707	protein_coding
ENSG00000166268.11_MYRFL	chr12	69825227	69959097	0.0360894	-1.17882	protein_coding
ENSG00000257815.7_PRANCR	chr12	69901918	70243405	0.00378774	-0.862273	lncRNA
ENSG00000257241.1_AC078922.1	chr12	69946543	69947081	0.00481874	-1.71151	lncRNA
ENSG00000257139.1_LINC02821	chr12	70180338	70202004	0.000198318	-1.40871	lncRNA
ENSG00000111596.14_CNOT2	chr12	70243002	70354993	0.850732	-0.0303471	protein_coding
ENSG00000279530.2_AC092881.1	chr12	70321542	70324274	0.296354	-0.224919	TEC
ENSG00000135643.5_KCNMB4	chr12	70366290	70434292	0.263559	-0.310622	protein_coding
ENSG00000258168.6_AC025569.1	chr12	70468080	70543040	0.058864	-0.617503	lncRNA
ENSG00000127329.16_PTPRB	chr12	70515870	70637440	0.0135646	-0.676524	protein_coding
ENSG00000277247.1_AC083809.1	chr12	70570969	70571440	0.031427	-0.909312	lncRNA
ENSG00000153233.13_PTPRR	chr12	70638073	70920738	0.749779	0.29002	protein_coding
ENSG00000257302.1_FAHD2P1	chr12	70671918	70672856	0.390115	0.735802	processed_pseudogene
ENSG00000127324.9_TSPAN8	chr12	71125085	71441898	0.672337	-0.33007	protein_coding
ENSG00000139292.13_LGR5	chr12	71439798	71586310	0.3656	-0.713408	protein_coding
ENSG00000277223.1_AC090116.1	chr12	71448405	71448850	0.514847	-0.572881	lncRNA
ENSG00000288530.1_AC078860.3	chr12	71582293	71583852	0.206305	-0.772092	lncRNA
ENSG00000257761.3_AC078860.2	chr12	71587642	71594404	0.219479	-0.582445	lncRNA
ENSG00000133858.17_ZFC3H1	chr12	71609599	71667725	0.67481	-0.0579506	protein_coding
ENSG00000212461.1_AC078860.1	chr12	71639355	71639483	0.600782	-0.164078	snoRNA
ENSG00000173451.7_THAP2	chr12	71664301	71680644	0.926053	-0.0296789	protein_coding
ENSG00000139291.14_TMEM19	chr12	71686082	71705047	0.415589	0.1571	protein_coding
ENSG00000257515.1_AC011601.1	chr12	71709171	71710374	0.965243	-0.0338368	lncRNA
ENSG00000080371.6_RAB21	chr12	71754863	71800286	0.775653	0.0590719	protein_coding
ENSG00000121749.15_TBC1D15	chr12	71839707	71927248	0.11055	-0.18998	protein_coding
ENSG00000257802.1_MRS2P2	chr12	71849228	71850428	0.0330167	-0.47277	processed_pseudogene
ENSG00000139287.13_TPH2	chr12	71938845	72186618	0.0883601	-1.03866	protein_coding
ENSG00000072657.9_TRHDE	chr12	72087266	72670758	0.908694	0.149469	protein_coding
ENSG00000236333.4_TRHDE-AS1	chr12	72249964	72276954	0.997349	0.00489824	lncRNA
ENSG00000257287.1_H3P35	chr12	72431722	72432075	0.584605	0.336952	processed_pseudogene
ENSG00000251138.7_LINC02882	chr12	73820315	74402600	0.65578	-0.384152	lncRNA
ENSG00000253719.4_ATXN7L3B	chr12	74537835	74545430	0.130458	0.237682	protein_coding
ENSG00000257434.1_AC073525.1	chr12	75020969	75044793	0.00255624	-2.37836	lncRNA
ENSG00000166006.14_KCNC2	chr12	75040077	75209839	0.00463325	-2.95079	protein_coding
ENSG00000254451.2_CAPS2-AS1	chr12	75234740	75298508	0.350192	-0.501908	lncRNA
ENSG00000180881.19_CAPS2	chr12	75275979	75390928	0.561826	-0.178458	protein_coding
ENSG00000257823.1_AC092552.1	chr12	75305452	75306357	0.305295	-0.513961	processed_pseudogene
ENSG00000273987.1_AC121761.2	chr12	75333798	75334486	0.289764	-0.428553	lncRNA
ENSG00000173401.10_GLIPR1L1	chr12	75334670	75370560	0.61478	-0.190474	protein_coding
ENSG00000180481.11_GLIPR1L2	chr12	75391089	75432688	0.000169307	-1.33222	protein_coding
ENSG00000139278.10_GLIPR1	chr12	75480753	75503863	0.00045023	-0.86884	protein_coding
ENSG00000257497.2_AC121761.1	chr12	75483454	75489820	0.0384113	-0.637596	lncRNA
ENSG00000111615.14_KRR1	chr12	75490863	75511636	0.852203	-0.0331699	protein_coding
ENSG00000258077.2_AC078923.1	chr12	75563202	75984015	0.647581	0.273561	lncRNA
ENSG00000257777.1_AC022507.1	chr12	75600047	75601551	0.878592	-0.108298	processed_pseudogene
ENSG00000286259.1_AC078820.2	chr12	75649195	75691937	0.620458	0.313262	lncRNA
ENSG00000258088.1_AC078820.1	chr12	75694010	75698816	0.54835	0.399611	lncRNA
ENSG00000258091.1_AC011611.6	chr12	75926213	75926467	0.274099	0.553928	processed_pseudogene
ENSG00000243420.3_RN7SL734P	chr12	75957833	75958130	0.681515	-0.243905	misc_RNA
ENSG00000139289.13_PHLDA1	chr12	76025447	76031776	0.00853862	-0.829647	protein_coding
ENSG00000257453.1_AC011611.3	chr12	76030494	76031378	0.00505585	-1.09714	lncRNA
ENSG00000187109.15_NAP1L1	chr12	76036585	76084735	0.192281	0.250509	protein_coding
ENSG00000257941.1_AC011611.5	chr12	76057538	76058115	0.886307	-0.0456124	processed_pseudogene
ENSG00000257219.6_LNCOG	chr12	76259836	76305969	0.177743	-1.08826	lncRNA
ENSG00000179941.9_BBS10	chr12	76344474	76348415	0.945873	-0.0164992	protein_coding
ENSG00000091039.17_OSBPL8	chr12	76351797	76559809	0.0651512	0.361176	protein_coding
ENSG00000257526.2_AC107032.2	chr12	76559870	76615567	0.167119	0.618095	lncRNA
ENSG00000287030.1_AC107032.3	chr12	76589476	76600644	0.179695	0.682827	lncRNA
ENSG00000213272.5_RPL7AP9	chr12	76599671	76600470	0.901569	-0.098123	processed_pseudogene
ENSG00000271142.1_YWHAQP7	chr12	76619386	76620043	0.0152048	1.37582	processed_pseudogene
ENSG00000243071.1_AC107032.1	chr12	76660405	76660884	0.00443891	1.45142	processed_pseudogene
ENSG00000241045.1_RPL7P43	chr12	76721534	76722286	0.199049	0.838378	processed_pseudogene
ENSG00000258090.1_AC093014.1	chr12	76757191	76757914	0.8557	0.124229	processed_pseudogene
ENSG00000186908.14_ZDHHC17	chr12	76764103	76853696	0.307201	0.138291	protein_coding
ENSG00000175183.10_CSRP2	chr12	76858709	76879023	0.464469	-0.236177	protein_coding
ENSG00000257910.1_AC124784.1	chr12	76878193	76880352	0.275386	0.590911	lncRNA
ENSG00000165891.16_E2F7	chr12	77021248	77065569	0.00222423	1.48659	protein_coding
ENSG00000286476.1_AC079030.1	chr12	77129178	77163638	0.0361569	1.10097	lncRNA
ENSG00000257677.2_LINC02464	chr12	77219603	77317234	0.343437	0.66707	lncRNA
ENSG00000067798.16_NAV3	chr12	77324641	78213010	0.478838	-0.306871	protein_coding
ENSG00000257835.2_AC073591.1	chr12	77379770	77390869	0.562489	-0.3155	lncRNA
ENSG00000258066.1_AC138331.1	chr12	77775783	77783576	0.154188	-0.775336	lncRNA
ENSG00000258225.1_AC073571.1	chr12	78052181	78091737	0.610896	-0.297032	lncRNA
ENSG00000257220.1_PRXL2AP1	chr12	78130337	78131004	0.261397	-0.583677	processed_pseudogene
ENSG00000258220.1_LINC02424	chr12	78326680	78359746	0.702582	-0.24581	lncRNA
ENSG00000258084.6_AC128707.1	chr12	78352519	78483030	0.0619016	-1.20504	lncRNA
ENSG00000067715.14_SYT1	chr12	78863993	79452008	0.000525575	0.987304	protein_coding
ENSG00000257191.1_AC090709.1	chr12	78960258	79045644	0.0434931	0.798702	lncRNA
ENSG00000257894.2_AC027288.3	chr12	79341205	79503396	0.104474	0.50733	lncRNA
ENSG00000221788.1_MIR1252	chr12	79419257	79419321	0.0775159	0.683297	miRNA
ENSG00000257604.1_AC027288.2	chr12	79500119	79500687	0.188648	-0.84579	processed_pseudogene
ENSG00000257474.5_AC027288.1	chr12	79540203	79550535	0.433398	-0.411184	lncRNA
ENSG00000257956.1_NOP56P3	chr12	79558782	79559166	0.586936	0.258742	processed_pseudogene
ENSG00000177425.11_PAWR	chr12	79574979	79690964	0.00520499	0.462022	protein_coding
ENSG00000258048.1_AC073569.2	chr12	79690144	79778451	0.719945	0.10832	lncRNA
ENSG00000058272.19_PPP1R12A	chr12	79773563	79935460	0.81541	-0.0424613	protein_coding
ENSG00000277130.1_AC073569.3	chr12	79818784	79819465	0.954202	0.0171536	lncRNA
ENSG00000258044.1_AC073569.1	chr12	79823778	79825496	0.709193	-0.0881901	lncRNA
ENSG00000201942.1_RNA5SP363	chr12	79878305	79878419	0.734045	0.18596	rRNA_pseudogene
ENSG00000257557.2_PPP1R12A-AS1	chr12	79934901	79942712	0.116553	-0.296753	lncRNA
ENSG00000239473.1_RPL7P38	chr12	80028893	80029631	0.516451	-0.435425	processed_pseudogene
ENSG00000165899.11_OTOGL	chr12	80099537	80380880	0.767637	-0.167275	protein_coding
ENSG00000230291.5_AC078817.1	chr12	80102899	80103333	0.65784	0.286186	processed_pseudogene
ENSG00000139304.16_PTPRQ	chr12	80402178	80680273	0.576297	0.551596	protein_coding
ENSG00000257786.1_AKIRIN1P1	chr12	80561017	80561560	0.0238311	1.06037	processed_pseudogene
ENSG00000257429.1_AC074031.1	chr12	80583683	80593701	0.26522	0.602525	lncRNA
ENSG00000111046.4_MYF6	chr12	80707634	80709474	0.377376	0.729555	protein_coding
ENSG00000111049.4_MYF5	chr12	80716912	80719671	0.880983	0.117864	protein_coding
ENSG00000257741.6_LINC01490	chr12	80763151	80770717	0.697054	-0.298076	lncRNA
ENSG00000111052.7_LIN7A	chr12	80792520	80937934	0.803911	-0.0810499	protein_coding
ENSG00000207763.1_MIR617	chr12	80832533	80832629	0.357392	-0.444044	miRNA
ENSG00000258215.1_AC078886.1	chr12	80860955	80861508	0.80947	-0.105987	processed_pseudogene
ENSG00000208022.1_MIR618	chr12	80935736	80935833	0.856723	0.0974586	miRNA
ENSG00000111058.8_ACSS3	chr12	80936414	81261210	0.00107501	-0.926259	protein_coding
ENSG00000258026.2_AC078955.1	chr12	81094371	81125863	0.00326259	-1.56188	lncRNA
ENSG00000139220.17_PPFIA2	chr12	81257975	81759553	0.0159909	-1.00523	protein_coding
ENSG00000257467.6_PPFIA2-AS1	chr12	81270669	81312422	0.0415143	-0.930949	lncRNA
ENSG00000258162.4_AC069228.1	chr12	81378042	81556637	0.0143713	-1.134	lncRNA
ENSG00000258375.2_AC079363.1	chr12	81545326	81546450	0.0378351	-0.908349	processed_pseudogene
ENSG00000133773.12_CCDC59	chr12	82223681	82358805	0.998967	-0.000359866	protein_coding
ENSG00000127720.8_METTL25	chr12	82358528	82479239	0.420248	-0.132998	protein_coding
ENSG00000257875.1_AC089998.3	chr12	82468456	82468948	0.040214	-0.55135	processed_pseudogene
ENSG00000258170.1_AC089998.4	chr12	82481118	82497560	0.284252	-0.661898	lncRNA
ENSG00000257837.1_AC089998.2	chr12	82505211	82506188	0.642394	0.28997	lncRNA
ENSG00000257431.1_AC089998.1	chr12	82512677	82515817	0.876794	0.143498	lncRNA
ENSG00000286043.1_AC091214.1	chr12	82673070	82686632	0.830663	0.171637	lncRNA
ENSG00000179104.9_TMTC2	chr12	82686880	83134870	0.677947	0.154017	protein_coding
ENSG00000252220.1_RNU6-977P	chr12	83021890	83021992	0.500816	0.472382	snRNA
ENSG00000258358.2_AC087888.1	chr12	84448625	84449878	0.0137485	1.0408	processed_pseudogene
ENSG00000257296.1_AC093027.1	chr12	84671598	84672026	0.0457416	0.563395	processed_pseudogene
ENSG00000072041.17_SLC6A15	chr12	84859491	84913629	0.178521	-1.01156	protein_coding
ENSG00000231738.11_TSPAN19	chr12	85014311	85036277	0.0487775	-1.1473	protein_coding
ENSG00000133640.20_LRRIQ1	chr12	85036314	85264457	0.000334718	-1.81623	protein_coding
ENSG00000180318.4_ALX1	chr12	85280220	85301784	0.863905	0.162353	protein_coding
ENSG00000258815.1_LINC02820	chr12	85318060	85342912	0.481534	-0.410537	lncRNA
ENSG00000198774.5_RASSF9	chr12	85800703	85836409	0.0454945	-0.958715	protein_coding
ENSG00000133636.11_NTS	chr12	85874295	85882992	0.579098	-0.668849	protein_coding
ENSG00000182050.13_MGAT4C	chr12	85955666	86838904	0.00636057	-1.43313	protein_coding
ENSG00000257897.1_AC139697.1	chr12	86015697	86016441	0.000665295	-1.62594	processed_pseudogene
ENSG00000258185.2_AC010196.1	chr12	86599578	86838998	0.319855	0.660395	lncRNA
ENSG00000258128.2_MKRN9P	chr12	87782163	87784568	0.462411	0.451332	transcribed_processed_pseudogene
ENSG00000240721.2_RPS4XP15	chr12	87944885	87950819	0.789917	0.156157	processed_pseudogene
ENSG00000165805.10_C12orf50	chr12	87980035	88034037	0.209962	-0.660624	protein_coding
ENSG00000133641.18_C12orf29	chr12	88033846	88050160	0.70954	-0.117322	protein_coding
ENSG00000198707.17_CEP290	chr12	88049016	88142099	0.219908	-0.195971	protein_coding
ENSG00000252747.1_RNA5SP364	chr12	88051701	88051778	0.521839	-0.299514	rRNA_pseudogene
ENSG00000257752.1_AC091516.1	chr12	88057876	88058578	0.338324	-0.260485	processed_pseudogene
ENSG00000139324.12_TMTC3	chr12	88142296	88199887	0.760222	-0.0611622	protein_coding
ENSG00000049130.16_KITLG	chr12	88492793	88580851	0.0744231	-0.631692	protein_coding
ENSG00000281333.2_AC024941.2	chr12	88580531	88600725	0.330336	-0.613034	lncRNA
ENSG00000246363.3_LINC02458	chr12	89010681	89309566	0.0137541	-1.17294	lncRNA
ENSG00000139318.8_DUSP6	chr12	89347235	89352501	0.000438381	-1.11878	protein_coding
ENSG00000274021.1_AC024909.1	chr12	89351015	89353271	0.00194049	-1.30493	lncRNA
ENSG00000286608.1_AC010201.3	chr12	89353798	89418559	0.0504922	-0.738848	lncRNA
ENSG00000271327.1_AC010201.2	chr12	89367807	89369301	0.788312	-0.145291	lncRNA
ENSG00000271259.1_AC010201.1	chr12	89371820	89372359	0.374141	-0.460706	lncRNA
ENSG00000139323.14_POC1B	chr12	89419718	89526047	0.000181314	-0.500452	protein_coding
ENSG00000226982.4_CENPCP1	chr12	89500093	89502670	0.00626822	-0.627673	processed_pseudogene
ENSG00000259075.6_POC1B-GALNT4	chr12	89519408	89526262	2.77724e-05	-0.715004	protein_coding
ENSG00000257594.4_GALNT4	chr12	89519412	89524796	0.00230682	-0.708223	protein_coding
ENSG00000270344.3_POC1B-AS1	chr12	89524594	89548005	1.48853e-05	-1.02194	lncRNA
ENSG00000258302.2_AC025034.1	chr12	89561129	89594878	0.239186	-0.363858	lncRNA
ENSG00000070961.16_ATP2B1	chr12	89588049	89709366	0.210524	0.27055	protein_coding
ENSG00000271614.1_ATP2B1-AS1	chr12	89708959	89712590	0.577076	-0.13977	lncRNA
ENSG00000258216.7_AC009522.1	chr12	89712048	90100763	0.954669	-0.0388202	lncRNA
ENSG00000257725.1_LINC02399	chr12	89947693	89949726	0.0821366	-0.948145	lncRNA
ENSG00000257194.2_AC126178.1	chr12	90107739	90112779	0.854588	-0.137817	lncRNA
ENSG00000258183.6_LINC02392	chr12	90280894	90300974	0.831602	-0.18639	lncRNA
ENSG00000286021.2_LINC02822	chr12	90576402	90889917	0.487272	0.620025	lncRNA
ENSG00000288102.1_AC112481.2	chr12	90617759	90808748	0.236496	0.428593	lncRNA
ENSG00000083782.8_EPYC	chr12	90963682	91005026	0.982803	0.0216747	protein_coding
ENSG00000139330.6_KERA	chr12	91050491	91058024	0.265928	-0.744218	protein_coding
ENSG00000139329.5_LUM	chr12	91102629	91111494	0.0303361	-2.26829	protein_coding
ENSG00000011465.18_DCN	chr12	91140484	91183217	0.0188048	-1.85051	protein_coding
ENSG00000258100.3_LINC02823	chr12	91327045	91368607	0.519719	-0.457198	lncRNA
ENSG00000274647.1_AC126175.1	chr12	91632912	91633023	0.691153	0.280825	misc_RNA
ENSG00000277738.1_AC126175.2	chr12	91634887	91635644	0.565769	-0.514602	lncRNA
ENSG00000258125.1_AC025254.1	chr12	91680131	91680873	0.847854	-0.152608	lncRNA
ENSG00000257242.8_LINC01619	chr12	91984976	92142914	0.00323165	-1.11154	lncRNA
ENSG00000286907.1_AC123512.1	chr12	92008052	92022595	0.00172249	-1.66272	lncRNA
ENSG00000287714.1_AC025164.2	chr12	92026447	92032392	0.0774943	-0.970105	lncRNA
ENSG00000133639.6_BTG1	chr12	92140278	92145846	0.0444286	-0.431224	protein_coding
ENSG00000245904.4_AC025164.1	chr12	92145573	92226557	0.000147153	-0.99496	lncRNA
ENSG00000277851.2_LINC02391	chr12	92247697	92363832	0.153645	-0.728703	lncRNA
ENSG00000205057.6_CLLU1-AS1	chr12	92420094	92428148	0.919949	0.070672	lncRNA
ENSG00000257127.6_CLLU1	chr12	92421531	92431002	0.807364	-0.173644	lncRNA
ENSG00000205056.8_LINC02397	chr12	92466451	92492091	0.143522	-0.896065	lncRNA
ENSG00000187510.10_PLEKHG7	chr12	92702843	92772455	0.930253	-0.058429	protein_coding
ENSG00000102189.17_EEA1	chr12	92770637	92929331	0.976211	0.00638937	protein_coding
ENSG00000258012.1_AC026111.1	chr12	92858079	92859273	0.735739	-0.0791412	processed_pseudogene
ENSG00000257195.1_HNRNPA1P50	chr12	92883773	92884700	0.873632	-0.0570695	processed_pseudogene
ENSG00000257322.6_AC138123.1	chr12	93003390	93215679	0.58778	-0.306514	lncRNA
ENSG00000256393.1_RPL41P5	chr12	93083598	93083675	0.829378	0.166346	processed_pseudogene
ENSG00000257746.2_AC138123.2	chr12	93090480	93108629	0.272771	-0.622147	lncRNA
ENSG00000258171.2_LINC02412	chr12	93173470	93182299	0.676607	-0.188857	lncRNA
ENSG00000257512.1_AC124947.2	chr12	93314809	93315941	0.415849	-0.513507	transcribed_processed_pseudogene
ENSG00000257252.6_AC124947.1	chr12	93316722	93377753	0.102064	-0.777848	lncRNA
ENSG00000173598.14_NUDT4	chr12	93377883	93408146	0.736925	0.0949426	protein_coding
ENSG00000177889.10_UBE2N	chr12	93405673	93441947	0.973621	-0.00702834	protein_coding
ENSG00000198015.14_MRPL42	chr12	93467514	93516214	0.110929	0.274409	protein_coding
ENSG00000246985.8_SOCS2-AS1	chr12	93542022	93571768	0.898814	-0.0513164	lncRNA
ENSG00000120833.14_SOCS2	chr12	93569814	93583487	0.74399	0.131355	protein_coding
ENSG00000186076.5_AC012085.1	chr12	93640822	93641586	0.31829	0.418519	processed_pseudogene
ENSG00000169372.13_CRADD	chr12	93677375	93894840	0.0550519	-0.265472	protein_coding
ENSG00000258274.1_AC012085.2	chr12	93707791	93737823	0.104522	-0.428746	lncRNA
ENSG00000264978.2_RN7SL630P	chr12	93831076	93831372	0.409931	-0.29534	misc_RNA
ENSG00000258303.1_AC012464.2	chr12	93836167	93838038	0.021911	-0.656394	lncRNA
ENSG00000257283.1_AC012464.1	chr12	93894965	93943603	0.127142	-0.392794	lncRNA
ENSG00000271382.1_AC012464.3	chr12	93945041	93947813	0.0223541	-1.00463	lncRNA
ENSG00000223126.1_RN7SKP263	chr12	94008739	94009047	0.182502	-0.828316	misc_RNA
ENSG00000257360.1_AC123567.1	chr12	94140077	94141337	0.21758	-0.788617	processed_pseudogene
ENSG00000136040.9_PLXNC1	chr12	94148577	94307675	0.526758	0.2128	protein_coding
ENSG00000258035.2_AC123567.2	chr12	94167528	94187724	0.497713	-0.220054	lncRNA
ENSG00000287237.1_AC073655.3	chr12	94260548	94262299	0.645063	0.178946	lncRNA
ENSG00000258172.1_AC073655.1	chr12	94272150	94277195	0.445596	-0.293354	lncRNA
ENSG00000258365.1_AC073655.2	chr12	94277758	94282844	0.72424	-0.133114	lncRNA
ENSG00000173588.15_CEP83	chr12	94306449	94459988	0.958572	0.0131236	protein_coding
ENSG00000244391.3_RN7SL330P	chr12	94361220	94361526	0.500512	-0.211222	misc_RNA
ENSG00000213250.5_RBMS2P1	chr12	94423744	94424969	0.612726	-0.195208	processed_pseudogene
ENSG00000278916.1_CEP83-DT	chr12	94460003	94462484	0.141482	0.366379	lncRNA
ENSG00000244091.1_RN7SL483P	chr12	94515476	94515760	0.82178	-0.141767	misc_RNA
ENSG00000258357.1_NSA2P2	chr12	94521090	94521869	0.992178	-0.0070353	processed_pseudogene
ENSG00000236349.1_SUCLG2P2	chr12	94548241	94549536	0.939817	0.0396168	processed_pseudogene
ENSG00000266099.1_MIR5700	chr12	94561789	94561859	0.597894	-0.346496	miRNA
ENSG00000057704.13_TMCC3	chr12	94567122	94650557	0.847121	-0.076083	protein_coding
ENSG00000257847.1_LSM3P2	chr12	94590821	94591093	0.0406414	-0.96025	processed_pseudogene
ENSG00000216306.3_KRT19P2	chr12	94834147	94835158	0.228406	0.878545	transcribed_processed_pseudogene
ENSG00000184752.13_NDUFA12	chr12	94895297	95003748	0.924765	0.0240521	protein_coding
ENSG00000120798.17_NR2C1	chr12	95020229	95073628	0.781553	0.03825	protein_coding
ENSG00000180263.14_FGD6	chr12	95076749	95217482	0.141534	-0.276721	protein_coding
ENSG00000257121.1_AC126615.2	chr12	95100531	95101045	0.368245	-0.299498	processed_pseudogene
ENSG00000237774.3_AC126615.1	chr12	95125760	95126389	0.352538	-0.315015	processed_pseudogene
ENSG00000028203.18_VEZT	chr12	95217746	95302799	0.514566	0.101644	protein_coding
ENSG00000202470.1_Y_RNA	chr12	95275770	95275872	0.916	0.0470153	misc_RNA
ENSG00000257666.1_CBX3P5	chr12	95286318	95286838	0.884028	0.0502809	processed_pseudogene
ENSG00000212535.1_RNU6-808P	chr12	95290692	95290799	0.904878	-0.0546129	snRNA
ENSG00000199172.3_MIR331	chr12	95308420	95308513	0.152406	0.653372	miRNA
ENSG00000265917.1_MIR3685	chr12	95309923	95309984	0.970947	-0.0157122	miRNA
ENSG00000257943.2_AC084879.1	chr12	95311312	95442482	0.847934	-0.127489	transcribed_unitary_pseudogene
ENSG00000241556.1_AC018475.1	chr12	95467397	95467861	0.408621	-0.61803	processed_pseudogene
ENSG00000111142.14_METAP2	chr12	95473520	95515839	0.206141	0.212449	protein_coding
ENSG00000136014.12_USP44	chr12	95516560	95551476	0.665835	-0.210639	protein_coding
ENSG00000257150.3_PGAM1P5	chr12	95551582	95673999	0.235023	-0.500808	transcribed_processed_pseudogene
ENSG00000074527.13_NTN4	chr12	95657807	95791189	0.266972	-0.374555	protein_coding
ENSG00000258343.2_AC090001.1	chr12	95791733	95858839	0.0166473	-1.19012	lncRNA
ENSG00000139343.10_SNRPF	chr12	95858952	95903828	0.952713	0.0139444	protein_coding
ENSG00000165972.13_CCDC38	chr12	95867048	95942635	0.948902	-0.0228644	protein_coding
ENSG00000285030.1_AC090001.2	chr12	95885169	95885797	0.71029	-0.271993	processed_pseudogene
ENSG00000139344.8_AMDHD1	chr12	95943331	95968720	0.955968	-0.033668	protein_coding
ENSG00000084110.11_HAL	chr12	95972662	95996365	0.0215595	-0.933336	protein_coding
ENSG00000257878.1_AC007298.2	chr12	95996460	96011711	0.0678866	-1.02777	lncRNA
ENSG00000111144.10_LTA4H	chr12	96000753	96043520	0.751944	-0.0663193	protein_coding
ENSG00000257715.1_AC007298.1	chr12	96025323	96027971	0.252583	-0.357822	lncRNA
ENSG00000277062.1_RN7SL88P	chr12	96101951	96102249	0.721937	-0.187492	misc_RNA
ENSG00000283422.1_LINC02452	chr12	96160692	96172126	0.17964	-0.706699	lncRNA
ENSG00000111145.8_ELK3	chr12	96194375	96269824	0.000125588	-0.94006	protein_coding
ENSG00000258177.1_AC008149.1	chr12	96222797	96223973	0.000406565	-1.33208	lncRNA
ENSG00000287454.1_AC008149.2	chr12	96229563	96235650	0.000313097	-1.27358	lncRNA
ENSG00000059758.8_CDK17	chr12	96278261	96400480	0.0666648	-0.348141	protein_coding
ENSG00000201435.1_RNU4-24P	chr12	96303375	96303513	0.0276329	-0.787567	snRNA
ENSG00000257169.1_AC125612.1	chr12	96386818	96387194	0.00123888	-0.942131	processed_pseudogene
ENSG00000258272.1_AC007513.1	chr12	96422326	96485442	0.251854	0.607832	lncRNA
ENSG00000252827.1_RN7SKP11	chr12	96427200	96427486	0.0158963	-1.26356	misc_RNA
ENSG00000188596.11_CFAP54	chr12	96489571	96875555	1.48034e-09	-2.37184	protein_coding
ENSG00000258846.1_EEF1A1P33	chr12	96900697	96902698	0.172954	-0.804426	processed_pseudogene
ENSG00000139350.12_NEDD1	chr12	96907224	96953780	0.0744231	-0.262405	protein_coding
ENSG00000258131.1_AC007656.2	chr12	96985656	97185609	0.220535	-0.86694	lncRNA
ENSG00000257470.2_AC007656.1	chr12	97024021	97127626	0.0376072	-1.39892	lncRNA
ENSG00000279190.1_AC007656.3	chr12	97150081	97154627	0.0157946	-1.61879	TEC
ENSG00000286434.1_AC007656.4	chr12	97155234	97160538	0.0403881	-1.0124	lncRNA
ENSG00000257920.1_LINC02409	chr12	97272692	97276209	0.487943	-0.433131	lncRNA
ENSG00000255794.9_RMST	chr12	97430884	97598415	0.098646	-1.45996	lncRNA
ENSG00000221479.3_MIR1251	chr12	97491909	97491978	0.0742071	-1.21247	miRNA
ENSG00000275231.1_AC007351.4	chr12	97493897	97494003	0.324109	-0.571779	misc_RNA
ENSG00000273570.1_AC007351.1	chr12	97495932	97496057	0.897948	-0.128836	misc_RNA
ENSG00000251844.1_AC018659.1	chr12	97552137	97552228	0.68704	-0.288382	snoRNA
ENSG00000279798.1_AC018659.8	chr12	97563257	97563971	0.0619535	-1.41945	TEC
ENSG00000257501.6_PAFAH1B2P2	chr12	97644345	97761859	0.13782	-1.13901	transcribed_processed_pseudogene
ENSG00000206899.1_RNU6-36P	chr12	97721716	97721822	0.00677497	-1.2424	snRNA
ENSG00000258312.1_AC016152.1	chr12	98113014	98292445	0.703651	-0.265039	lncRNA
ENSG00000286056.1_AC008055.2	chr12	98420448	98423721	0.161778	-0.813614	lncRNA
ENSG00000227825.4_SLC9A7P1	chr12	98453835	98457145	0.248686	-0.555888	transcribed_processed_pseudogene
ENSG00000245017.2_LINC02453	chr12	98485544	98503859	0.838404	-0.12714	lncRNA
ENSG00000257167.2_TMPO-AS1	chr12	98512973	98516422	0.089708	0.513698	lncRNA
ENSG00000120802.14_TMPO	chr12	98515579	98550351	0.154186	0.278265	protein_coding
ENSG00000075415.13_SLC25A3	chr12	98593591	98606379	0.0110762	0.368481	protein_coding
ENSG00000212443.1_SNORA53	chr12	98599635	98599883	0.159989	-0.52208	snoRNA
ENSG00000166130.15_IKBIP	chr12	98613405	98645113	0.512094	0.162392	protein_coding
ENSG00000120868.14_APAF1	chr12	98645290	98735433	0.645958	0.0825061	protein_coding
ENSG00000185046.18_ANKS1B	chr12	98726457	99984936	0.000438381	1.04294	protein_coding
ENSG00000258204.1_AC008126.1	chr12	98794485	98794964	0.115956	0.658772	processed_pseudogene
ENSG00000257458.1_AC069437.1	chr12	98931682	98976656	0.0872277	0.739219	lncRNA
ENSG00000258039.2_AC117377.1	chr12	99093359	99105011	0.032877	1.07458	lncRNA
ENSG00000180219.2_FAM71C	chr12	99647753	99650114	0.000401537	1.46826	protein_coding
ENSG00000214203.4_RPS4XP1	chr12	100009052	100009838	0.529327	-0.274549	processed_pseudogene
ENSG00000279148.1_AC126474.1	chr12	100026248	100027540	0.517686	-0.23178	TEC
ENSG00000111647.13_UHRF1BP1L	chr12	100028455	100142874	0.0324032	0.315924	protein_coding
ENSG00000280088.1_AC126474.2	chr12	100032325	100034074	0.24172	0.212794	TEC
ENSG00000257696.1_AC010203.2	chr12	100143058	100144671	0.964572	-0.0235699	lncRNA
ENSG00000238105.7_GOLGA2P5	chr12	100156621	100173159	0.109952	0.413648	transcribed_unprocessed_pseudogene
ENSG00000257489.6_AC010203.1	chr12	100180553	100199762	0.0411457	0.439861	transcribed_unprocessed_pseudogene
ENSG00000221476.2_MIR1827	chr12	100189884	100189949	0.190398	0.433905	miRNA
ENSG00000075089.9_ACTR6	chr12	100199122	100241865	0.460372	0.126156	protein_coding
ENSG00000166153.16_DEPDC4	chr12	100203669	100267079	0.955638	0.0163057	protein_coding
ENSG00000136021.19_SCYL2	chr12	100267140	100341715	0.152855	0.224717	protein_coding
ENSG00000179520.11_SLC17A8	chr12	100357074	100422055	0.438772	-0.645879	protein_coding
ENSG00000012504.15_NR1H4	chr12	100473708	100564414	0.91864	-0.0926856	protein_coding
ENSG00000139354.11_GAS2L3	chr12	100573683	100628288	0.119979	0.597112	protein_coding
ENSG00000257803.2_PIGAP1	chr12	100578744	100580197	0.0992345	0.647242	processed_pseudogene
ENSG00000151572.18_ANO4	chr12	100717526	101128641	0.415656	0.753854	protein_coding
ENSG00000257325.1_AC138360.1	chr12	100852331	100859262	0.0578779	1.4721	lncRNA
ENSG00000258007.1_AC063947.1	chr12	101038420	101039094	0.302173	0.964057	lncRNA
ENSG00000258033.1_SNX5P2	chr12	101066734	101069232	0.42213	0.706297	unprocessed_pseudogene
ENSG00000256870.3_SLC5A8	chr12	101155493	101210238	0.246554	1.25566	protein_coding
ENSG00000120800.5_UTP20	chr12	101280105	101386618	0.0594955	0.230093	protein_coding
ENSG00000120805.14_ARL1	chr12	101393116	101407772	0.202448	0.280831	protein_coding
ENSG00000257543.1_AC063948.1	chr12	101408372	101409060	0.443096	0.236279	lncRNA
ENSG00000166211.8_SPIC	chr12	101475336	101486997	0.768365	0.38818	protein_coding
ENSG00000196091.15_MYBPC1	chr12	101568353	101686028	0.452874	0.872535	protein_coding
ENSG00000257514.5_AC117505.1	chr12	101646720	101659970	0.233477	0.519677	lncRNA
ENSG00000274560.1_AC010205.1	chr12	101696002	101696450	0.0486537	1.03466	lncRNA
ENSG00000111666.11_CHPT1	chr12	101696947	101744140	0.00381045	0.449977	protein_coding
ENSG00000199933.1_RNY1P16	chr12	101719808	101719918	0.581355	0.219986	misc_RNA
ENSG00000139351.15_SYCP3	chr12	101728648	101739472	0.393244	0.293611	protein_coding
ENSG00000111670.16_GNPTAB	chr12	101745499	101830959	0.799324	0.0512282	protein_coding
ENSG00000222255.1_RNU6-101P	chr12	101765406	101765509	0.48344	0.408301	snRNA
ENSG00000258230.2_AC063950.1	chr12	101773114	101773755	0.849293	-0.0751426	transcribed_processed_pseudogene
ENSG00000136048.14_DRAM1	chr12	101877580	102012130	0.685737	-0.108209	protein_coding
ENSG00000257202.1_AC084398.2	chr12	101923410	101924719	0.786663	-0.138907	lncRNA
ENSG00000241917.1_AC084398.1	chr12	101936216	101936674	0.747587	-0.233512	processed_pseudogene
ENSG00000258308.6_AC079907.2	chr12	101954992	101962414	0.183007	-0.675728	lncRNA
ENSG00000120860.11_WASHC3	chr12	102012840	102062149	0.0142339	-0.347014	protein_coding
ENSG00000257222.1_AC079907.1	chr12	102063355	102074820	0.00880792	0.931036	lncRNA
ENSG00000075188.9_NUP37	chr12	102073103	102120120	0.0515345	0.259043	protein_coding
ENSG00000185480.12_PARPBP	chr12	102120183	102197520	0.0828687	0.520483	protein_coding
ENSG00000183395.5_PMCH	chr12	102196459	102197833	0.0547629	-1.17363	protein_coding
ENSG00000281344.1_HELLPAR	chr12	102197585	102402596	0.940548	0.0475135	lncRNA
ENSG00000283052.1_LINC02456	chr12	102257213	102463491	0.64175	-0.376548	lncRNA
ENSG00000017427.17_IGF1	chr12	102395874	102481744	0.112862	-0.844388	protein_coding
ENSG00000171759.10_PAH	chr12	102836889	102958410	0.0365914	-1.78455	protein_coding
ENSG00000282964.1_AC026108.1	chr12	102953289	102953835	0.0221381	-1.39442	lncRNA
ENSG00000139352.4_ASCL1	chr12	102957674	102960513	0.000984131	-2.69775	protein_coding
ENSG00000179088.15_C12orf42	chr12	103237591	103495978	0.440347	-0.437971	protein_coding
ENSG00000136011.15_STAB2	chr12	103587273	103766719	0.715068	0.29422	protein_coding
ENSG00000257681.1_AC025265.1	chr12	103746315	103768858	0.435648	-0.495931	lncRNA
ENSG00000111696.12_NT5DC3	chr12	103770453	103841234	0.661307	0.24619	protein_coding
ENSG00000257754.1_AC012555.2	chr12	103819610	103822085	0.562385	0.398365	lncRNA
ENSG00000257327.1_AC012555.1	chr12	103841451	103844664	0.674407	0.288681	lncRNA
ENSG00000214198.8_TTC41P	chr12	103843749	103930211	0.523761	-0.159239	transcribed_unitary_pseudogene
ENSG00000166598.15_HSP90B1	chr12	103930107	103953931	0.00143196	0.660266	protein_coding
ENSG00000204954.10_C12orf73	chr12	103940763	103965708	0.78214	0.0411223	protein_coding
ENSG00000139372.15_TDG	chr12	103965822	103988874	0.202539	0.20069	protein_coding
ENSG00000120820.12_GLT8D2	chr12	103988987	104064183	0.0190667	-0.574572	protein_coding
ENSG00000216285.5_AC078819.1	chr12	104030779	104031543	0.100253	0.704529	processed_pseudogene
ENSG00000111727.12_HCFC2	chr12	104064531	104106524	0.123644	0.253954	protein_coding
ENSG00000120837.8_NFYB	chr12	104117086	104138241	0.46555	-0.115321	protein_coding
ENSG00000199415.1_RNA5SP370	chr12	104125236	104125356	0.451461	-0.435979	rRNA_pseudogene
ENSG00000198431.16_TXNRD1	chr12	104215779	104350307	0.0943924	0.360569	protein_coding
ENSG00000257732.1_AC089983.1	chr12	104262314	104280722	0.495258	0.437614	lncRNA
ENSG00000213442.5_RPL18AP3	chr12	104265309	104265836	0.0538935	0.71329	processed_pseudogene
ENSG00000255150.2_EID3	chr12	104303739	104305205	0.978191	-0.00971916	protein_coding
ENSG00000171310.11_CHST11	chr12	104455295	104762014	5.82134e-06	-1.47924	protein_coding
ENSG00000258111.1_AC079316.1	chr12	104514029	104514439	3.27355e-05	-1.66289	processed_pseudogene
ENSG00000279176.1_AC079316.2	chr12	104552073	104553447	0.00180787	-1.46551	TEC
ENSG00000264295.1_MIR3922	chr12	104591633	104591716	0.0318524	-1.1048	miRNA
ENSG00000136052.9_SLC41A2	chr12	104801801	104958744	0.651252	0.111037	protein_coding
ENSG00000222579.1_Y_RNA	chr12	104851824	104851918	0.716513	-0.189448	misc_RNA
ENSG00000286410.1_AC089985.1	chr12	104858838	104871765	0.497325	-0.219709	lncRNA
ENSG00000151131.11_C12orf45	chr12	104986316	105074197	0.537814	-0.14316	protein_coding
ENSG00000136010.14_ALDH1L2	chr12	105019784	105107643	0.00290327	-0.987601	protein_coding
ENSG00000136051.15_WASHC4	chr12	105107324	105169130	0.269347	-0.165244	protein_coding
ENSG00000136044.12_APPL2	chr12	105173297	105236203	0.00596416	-0.321329	protein_coding
ENSG00000235162.9_C12orf75	chr12	105235290	105396097	0.0010934	-1.09532	protein_coding
ENSG00000286903.1_AC078874.1	chr12	105236338	105243173	0.882144	-0.108893	lncRNA
ENSG00000257642.1_KCCAT198	chr12	105304867	105327017	0.55643	0.332547	lncRNA
ENSG00000286520.1_AC079851.1	chr12	105699168	105703520	0.000206808	-1.90978	lncRNA
ENSG00000257859.2_CASC18	chr12	105704203	105744062	0.000104711	-1.63508	lncRNA
ENSG00000257773.1_ST13P3	chr12	106015897	106017006	0.773323	-0.189604	processed_pseudogene
ENSG00000257890.1_AC011595.2	chr12	106050961	106058254	0.0356879	-1.18325	lncRNA
ENSG00000074590.13_NUAK1	chr12	106063345	106138954	0.00112409	-1.06948	protein_coding
ENSG00000257438.1_AC011595.1	chr12	106103163	106106165	0.000899422	-1.28784	lncRNA
ENSG00000136026.14_CKAP4	chr12	106237881	106304279	0.349864	0.20475	protein_coding
ENSG00000258355.1_AC079174.1	chr12	106245613	106246956	0.0605411	-0.491276	lncRNA
ENSG00000277715.1_AC079174.2	chr12	106250759	106252786	0.227724	-0.329186	lncRNA
ENSG00000166046.11_TCP11L2	chr12	106301929	106347003	0.000697972	-0.560501	protein_coding
ENSG00000013503.10_POLR3B	chr12	106357748	106510198	0.193981	0.182407	protein_coding
ENSG00000257545.5_AC079385.1	chr12	106495958	106774926	0.524589	-0.154726	lncRNA
ENSG00000111783.13_RFX4	chr12	106583004	106762803	0.0536009	-0.816037	protein_coding
ENSG00000257711.2_AC079385.2	chr12	106678583	106684707	0.308671	-0.487429	lncRNA
ENSG00000111785.21_RIC8B	chr12	106774621	106889316	0.87506	-0.0268594	protein_coding
ENSG00000287957.1_AC007695.1	chr12	106867177	106871505	0.322276	-0.225123	lncRNA
ENSG00000260329.1_AC007541.1	chr12	106954029	106955504	0.0727631	0.377035	lncRNA
ENSG00000151135.10_TMEM263	chr12	106955719	106978778	0.0373798	0.471464	protein_coding
ENSG00000120832.10_MTERF2	chr12	106977277	106987160	0.663839	0.0940099	protein_coding
ENSG00000008405.12_CRY1	chr12	106991364	107093549	0.334243	-0.26098	protein_coding
ENSG00000151136.15_BTBD11	chr12	107318421	107659642	0.359543	-0.742395	protein_coding
ENSG00000136045.12_PWP1	chr12	107685799	107713162	0.0484166	0.225428	protein_coding
ENSG00000240441.1_AC007622.1	chr12	107719599	107720133	0.266851	-0.38158	processed_pseudogene
ENSG00000110851.12_PRDM4	chr12	107732871	107761272	0.00102863	0.432807	protein_coding
ENSG00000258136.2_AC007622.2	chr12	107736555	107759968	0.582341	0.124991	lncRNA
ENSG00000257398.8_AC126177.3	chr12	107809483	107864562	0.0330312	-1.1321	lncRNA
ENSG00000257951.2_AC126177.5	chr12	107880581	107883386	4.47702e-05	-2.61608	unprocessed_pseudogene
ENSG00000257426.1_AC126177.4	chr12	107899638	107899815	0.00127519	-1.80497	unprocessed_pseudogene
ENSG00000258072.1_AC126177.6	chr12	107903270	107903948	0.00422172	-2.21167	processed_pseudogene
ENSG00000075035.10_WSCD2	chr12	108129288	108250537	0.0575341	-1.4509	protein_coding
ENSG00000174600.14_CMKLR1	chr12	108288044	108339317	0.0123618	-0.990998	protein_coding
ENSG00000247213.7_LINC01498	chr12	108434130	108515023	0.815428	-0.142286	lncRNA
ENSG00000198855.7_FICD	chr12	108515277	108525837	0.000311282	0.813673	protein_coding
ENSG00000075856.12_SART3	chr12	108522214	108561400	0.0502935	0.199166	protein_coding
ENSG00000287202.1_AC008119.1	chr12	108532074	108539738	0.654282	-0.0855226	lncRNA
ENSG00000136003.16_ISCU	chr12	108562582	108569368	0.117829	-0.282467	protein_coding
ENSG00000183160.9_TMEM119	chr12	108589851	108598320	0.360763	-0.726008	protein_coding
ENSG00000110876.10_SELPLG	chr12	108621895	108633894	0.0251725	-0.819748	protein_coding
ENSG00000257221.4_AC007569.1	chr12	108628668	108642349	0.42941	-0.342356	lncRNA
ENSG00000110880.11_CORO1C	chr12	108645109	108731526	0.518266	0.163191	protein_coding
ENSG00000238457.1_RNU7-169P	chr12	108668448	108668508	0.659098	0.229759	snRNA
ENSG00000200060.1_Y_RNA	chr12	108738484	108738604	0.0274905	-1.17501	misc_RNA
ENSG00000084112.15_SSH1	chr12	108778191	108857590	0.101551	0.244917	protein_coding
ENSG00000274598.1_AC087893.2	chr12	108833721	108834384	0.266703	0.309267	lncRNA
ENSG00000207622.1_MIR619	chr12	108836908	108837006	0.205201	0.42212	miRNA
ENSG00000110887.8_DAO	chr12	108858932	108901043	0.0129865	-0.979433	protein_coding
ENSG00000166111.10_SVOP	chr12	108907741	109021068	0.748331	-0.197642	protein_coding
ENSG00000135093.13_USP30	chr12	109023089	109088023	0.803886	0.0455358	protein_coding
ENSG00000256262.1_USP30-AS1	chr12	109052344	109053986	0.216574	-0.323338	lncRNA
ENSG00000212138.1_RNA5SP372	chr12	109059986	109060100	0.360895	0.407866	rRNA_pseudogene
ENSG00000189046.11_ALKBH2	chr12	109088188	109093631	0.0221371	0.410495	protein_coding
ENSG00000076248.11_UNG	chr12	109097597	109126725	0.00167513	0.544922	protein_coding
ENSG00000256139.2_AC007637.1	chr12	109111218	109125594	0.950228	0.0332536	lncRNA
ENSG00000076555.15_ACACB	chr12	109116587	109268226	0.876094	0.0686226	protein_coding
ENSG00000139445.18_FOXN4	chr12	109277978	109309284	0.104942	-0.996796	protein_coding
ENSG00000174527.10_MYO1H	chr12	109347900	109455523	0.00792126	-0.680472	protein_coding
ENSG00000255655.1_AC007570.1	chr12	109445410	109447497	0.165336	-0.685019	lncRNA
ENSG00000110906.13_KCTD10	chr12	109448655	109477359	0.129056	-0.168233	protein_coding
ENSG00000151148.14_UBE3B	chr12	109477402	109536705	0.0790743	0.173552	protein_coding
ENSG00000139428.12_MMAB	chr12	109553715	109573580	0.601679	0.106215	protein_coding
ENSG00000110921.14_MVK	chr12	109573255	109598125	0.36125	0.258472	protein_coding
ENSG00000139438.6_FAM222A	chr12	109713825	109770495	0.908134	0.0646386	protein_coding
ENSG00000255650.6_FAM222A-AS1	chr12	109734166	109773508	0.958452	0.0339063	lncRNA
ENSG00000111199.12_TRPV4	chr12	109783087	109833406	0.00155061	-1.07824	protein_coding
ENSG00000139433.11_GLTP	chr12	109850945	109880541	0.570433	-0.0955526	protein_coding
ENSG00000256351.1_AC007834.2	chr12	109859767	109860420	0.904671	-0.0436031	processed_pseudogene
ENSG00000241413.3_RN7SL441P	chr12	109866214	109866509	0.810385	-0.0839518	misc_RNA
ENSG00000139437.18_TCHP	chr12	109900264	109983841	0.930124	0.0149544	protein_coding
ENSG00000139436.21_GIT2	chr12	109929804	109996389	0.116959	-0.151401	protein_coding
ENSG00000277299.1_AC084876.1	chr12	109948389	109949029	0.880594	-0.0540021	lncRNA
ENSG00000280426.1_AC084876.2	chr12	109997419	109999127	0.496243	0.278941	TEC
ENSG00000076513.17_ANKRD13A	chr12	109999186	110039763	0.197433	0.198613	protein_coding
ENSG00000174456.15_C12orf76	chr12	110027028	110073636	0.776379	0.0443298	protein_coding
ENSG00000277595.1_AC007546.1	chr12	110032245	110032803	0.982301	0.00827286	lncRNA
ENSG00000286220.1_AC007546.3	chr12	110050991	110073543	0.00213174	-1.4334	transcribed_unprocessed_pseudogene
ENSG00000279360.1_AC007546.2	chr12	110056916	110057275	0.201999	-0.797328	TEC
ENSG00000122970.16_IFT81	chr12	110124335	110218793	0.979764	-0.00472768	protein_coding
ENSG00000174437.17_ATP2A2	chr12	110280756	110351093	0.725262	0.0699236	protein_coding
ENSG00000276956.1_RN7SL769P	chr12	110360452	110360746	0.8542	0.074409	misc_RNA
ENSG00000196510.12_ANAPC7	chr12	110372900	110403730	0.00449366	0.279634	protein_coding
ENSG00000258210.1_AC144548.1	chr12	110387463	110445548	0.565098	0.158992	lncRNA
ENSG00000111229.16_ARPC3	chr12	110434823	110450422	0.760322	-0.0612395	protein_coding
ENSG00000111231.9_GPN3	chr12	110452486	110469268	0.837542	0.0378795	protein_coding
ENSG00000241680.1_RPL31P49	chr12	110460988	110461362	0.992184	0.00614647	processed_pseudogene
ENSG00000204856.12_FAM216A	chr12	110468415	110490385	0.523204	0.122483	protein_coding
ENSG00000111237.19_VPS29	chr12	110491083	110502111	0.624313	0.0724845	protein_coding
ENSG00000278993.1_AC002350.2	chr12	110501614	110503441	0.0684392	-0.374216	TEC
ENSG00000151164.19_RAD9B	chr12	110501655	110533556	0.595896	-0.167031	protein_coding
ENSG00000196850.6_PPTC7	chr12	110533245	110583318	0.975821	0.00719703	protein_coding
ENSG00000204852.16_TCTN1	chr12	110614027	110663431	0.533874	-0.121698	protein_coding
ENSG00000122986.14_HVCN1	chr12	110627841	110704950	0.0191817	-0.640079	protein_coding
ENSG00000186298.12_PPP1CC	chr12	110719680	110742939	0.178289	0.191032	protein_coding
ENSG00000173093.13_CCDC63	chr12	110846769	110907535	0.575142	0.323471	protein_coding
ENSG00000111245.17_MYL2	chr12	110910819	110921443	0.744198	0.395651	protein_coding
ENSG00000185847.8_LINC01405	chr12	110934590	110959093	0.266863	0.883552	lncRNA
ENSG00000111249.14_CUX2	chr12	111034165	111350554	0.364771	1.39654	protein_coding
ENSG00000198324.13_PHETA1	chr12	111360651	111369121	0.688984	0.0961402	protein_coding
ENSG00000257595.3_LINC02356	chr12	111369261	111403310	0.750308	-0.205014	lncRNA
ENSG00000257539.2_HSPA8P14	chr12	111381867	111385638	0.591271	0.29552	processed_pseudogene
ENSG00000111252.11_SH2B3	chr12	111405923	111451623	0.119175	-0.331545	protein_coding
ENSG00000204842.18_ATXN2	chr12	111443485	111599676	0.227139	0.107934	protein_coding
ENSG00000272215.1_U7	chr12	111564821	111564883	0.429021	0.196398	snRNA
ENSG00000238168.5_IFITM3P5	chr12	111581379	111581773	0.740186	0.0855427	processed_pseudogene
ENSG00000258099.1_ATXN2-AS	chr12	111599498	111600256	0.236953	0.278399	lncRNA
ENSG00000089234.16_BRAP	chr12	111642146	111685956	0.154186	0.155775	protein_coding
ENSG00000258359.1_PCNPP1	chr12	111669852	111670362	0.152264	-0.324268	processed_pseudogene
ENSG00000111271.15_ACAD10	chr12	111686053	111757107	0.194212	0.183647	protein_coding
ENSG00000111275.13_ALDH2	chr12	111766887	111817532	0.901708	0.0315038	protein_coding
ENSG00000234608.8_MAPKAPK5-AS1	chr12	111839758	111842902	0.966607	0.00834878	lncRNA
ENSG00000089022.14_MAPKAPK5	chr12	111842228	111902222	0.733951	0.0392549	protein_coding
ENSG00000244060.2_RPS2P41	chr12	111879338	111880249	0.347509	-0.215635	processed_pseudogene
ENSG00000226469.1_ADAM1B	chr12	111927018	111929017	0.869286	0.0495197	unitary_pseudogene
ENSG00000198270.13_TMEM116	chr12	111931282	112013185	0.73742	0.0558007	protein_coding
ENSG00000258373.1_SLC25A3P2	chr12	111992996	111993875	0.693853	-0.182082	processed_pseudogene
ENSG00000257624.1_AC004024.1	chr12	112000739	112000985	0.915066	-0.0499932	processed_pseudogene
ENSG00000089248.7_ERP29	chr12	112013348	112023449	0.0199846	0.58072	protein_coding
ENSG00000274227.1_AC073575.2	chr12	112018804	112019430	0.23916	0.273178	lncRNA
ENSG00000111300.10_NAA25	chr12	112026689	112108796	0.000291072	0.367002	protein_coding
ENSG00000266370.1_MIR3657	chr12	112037599	112037715	0.958304	-0.0220291	miRNA
ENSG00000258323.1_AC073575.1	chr12	112063909	112065755	0.297226	0.271139	lncRNA
ENSG00000200688.1_Y_RNA	chr12	112069104	112069209	0.602115	0.195758	misc_RNA
ENSG00000135148.12_TRAFD1	chr12	112125538	112153604	0.0486184	0.234165	protein_coding
ENSG00000200135.1_Y_RNA	chr12	112149360	112149472	0.46814	0.271964	misc_RNA
ENSG00000173064.13_HECTD4	chr12	112160188	112382439	0.400147	0.103424	protein_coding
ENSG00000257494.1_AC004217.1	chr12	112256800	112259091	0.963804	-0.0155881	lncRNA
ENSG00000201428.1_RN7SKP71	chr12	112267077	112267394	0.971853	0.0215572	misc_RNA
ENSG00000213152.5_RPL7AP60	chr12	112301870	112302663	0.944212	0.0184836	processed_pseudogene
ENSG00000257658.1_AC004217.2	chr12	112321759	112323089	0.282099	0.272194	processed_pseudogene
ENSG00000089009.15_RPL6	chr12	112405189	112418838	0.110564	0.319584	protein_coding
ENSG00000179295.18_PTPN11	chr12	112418351	112509918	0.0385421	0.252126	protein_coding
ENSG00000089169.15_RPH3A	chr12	112570380	112898881	0.661031	0.586341	protein_coding
ENSG00000089127.14_OAS1	chr12	112905856	112933219	0.844528	0.150174	protein_coding
ENSG00000257452.1_AC004551.1	chr12	112907628	113017751	0.431038	0.625226	lncRNA
ENSG00000111331.13_OAS3	chr12	112938051	112976460	0.888416	-0.102776	protein_coding
ENSG00000111335.13_OAS2	chr12	112978395	113011723	0.309581	-0.472518	protein_coding
ENSG00000135144.7_DTX1	chr12	113056730	113098028	0.258014	-0.839658	protein_coding
ENSG00000111344.11_RASAL1	chr12	113098819	113136239	0.0331083	-1.4814	protein_coding
ENSG00000186710.11_CFAP73	chr12	113149724	113159276	0.927467	-0.0366929	protein_coding
ENSG00000123064.13_DDX54	chr12	113157173	113185479	0.074355	0.274683	protein_coding
ENSG00000201208.1_Y_RNA	chr12	113178423	113178519	0.886307	-0.0782859	misc_RNA
ENSG00000139405.16_RITA1	chr12	113185526	113192368	0.0382145	0.319908	protein_coding
ENSG00000166578.10_IQCD	chr12	113195441	113221094	0.0746552	-0.391979	protein_coding
ENSG00000186815.13_TPCN1	chr12	113221050	113298585	0.777451	-0.0627071	protein_coding
ENSG00000277566.1_AC089999.2	chr12	113249466	113250042	0.992261	0.00372383	lncRNA
ENSG00000089060.11_SLC8B1	chr12	113298759	113359493	0.131247	-0.388373	protein_coding
ENSG00000151176.8_PLBD2	chr12	113358566	113391629	0.764964	0.0634527	protein_coding
ENSG00000135094.11_SDS	chr12	113392445	113426301	0.731954	-0.268174	protein_coding
ENSG00000139410.15_SDSL	chr12	113422380	113438276	0.670618	-0.131581	protein_coding
ENSG00000089116.4_LHX5	chr12	113462033	113472280	0.0071723	2.79096	protein_coding
ENSG00000257935.2_LHX5-AS1	chr12	113471981	113480636	0.012909	2.14485	lncRNA
ENSG00000249550.7_LINC01234	chr12	113583886	113773726	0.173045	1.43743	lncRNA
ENSG00000257231.1_DYNLL1P4	chr12	113789542	113789807	0.863544	0.120844	processed_pseudogene
ENSG00000122965.11_RBM19	chr12	113816738	113966325	0.92903	0.0151895	protein_coding
ENSG00000287229.1_AC009731.1	chr12	113863402	113871597	0.110929	-0.346127	lncRNA
ENSG00000257359.1_AC073863.1	chr12	113932569	113937255	0.441462	-0.214345	lncRNA
ENSG00000089225.20_TBX5	chr12	114353911	114408442	0.312173	1.54787	protein_coding
ENSG00000255399.4_TBX5-AS1	chr12	114408131	114412832	0.350054	1.20883	lncRNA
ENSG00000135111.16_TBX3	chr12	114670255	114684175	0.960396	0.026777	protein_coding
ENSG00000257817.2_AC026765.3	chr12	114682292	114767989	0.840618	0.153625	lncRNA
ENSG00000287982.1_AC026765.4	chr12	114733757	114735244	0.962406	0.0408356	lncRNA
ENSG00000252459.1_AC026765.1	chr12	114737704	114737798	0.295704	0.401933	snoRNA
ENSG00000283459.1_AC009804.2	chr12	114894632	114898529	0.766134	-0.227257	lncRNA
ENSG00000257958.1_AC008125.1	chr12	115077325	115080153	0.97954	-0.0267981	lncRNA
ENSG00000271579.1_AC078880.3	chr12	115299588	115300708	0.205927	-1.03882	lncRNA
ENSG00000276308.1_AC078880.4	chr12	115318657	115320405	0.148373	-1.09348	lncRNA
ENSG00000276972.1_AC078880.5	chr12	115332146	115332566	0.383989	-0.739531	lncRNA
ENSG00000257726.1_AC078880.2	chr12	115363012	115364745	0.497952	0.277826	lncRNA
ENSG00000258108.2_AC009803.2	chr12	115569394	115581739	0.7072	0.228626	lncRNA
ENSG00000257407.1_AC009803.1	chr12	115582061	115639734	0.814232	0.141914	lncRNA
ENSG00000241656.1_UBA52P7	chr12	115592604	115592983	0.210416	0.443723	processed_pseudogene
ENSG00000240205.3_RN7SL865P	chr12	115717725	115718013	0.781615	-0.115119	misc_RNA
ENSG00000257781.1_AC009387.1	chr12	115755262	115799936	0.275361	0.448407	lncRNA
ENSG00000123066.9_MED13L	chr12	115957905	116277693	0.368245	0.0932535	protein_coding
ENSG00000258034.1_AC012157.2	chr12	115961187	115962733	0.66667	-0.129556	lncRNA
ENSG00000200665.1_RNU6-1188P	chr12	116082570	116082676	0.340151	-0.351379	snRNA
ENSG00000207967.1_MIR620	chr12	116148560	116148654	0.300373	-0.428669	miRNA
ENSG00000257979.1_SNRPGP18	chr12	116169045	116169258	0.943131	-0.0335237	processed_pseudogene
ENSG00000258337.1_AC130895.1	chr12	116174502	116181295	0.590352	-0.171984	lncRNA
ENSG00000196668.4_LINC00173	chr12	116533422	116536518	0.494638	0.455552	lncRNA
ENSG00000258102.5_MAP1LC3B2	chr12	116548105	116576606	0.687076	0.152333	protein_coding
ENSG00000111412.6_SPRING1	chr12	116710171	116738070	0.332809	0.194351	protein_coding
ENSG00000135119.15_RNFT2	chr12	116738178	116853631	0.0142991	0.504043	protein_coding
ENSG00000239374.1_AC090013.1	chr12	116755395	116755874	0.184803	0.578036	processed_pseudogene
ENSG00000201382.1_RNU6-558P	chr12	116782105	116782208	0.848763	-0.101229	snRNA
ENSG00000275467.1_AC083806.3	chr12	116801023	116801477	0.617316	0.192458	lncRNA
ENSG00000135116.9_HRK	chr12	116856144	116881441	0.377698	0.399255	protein_coding
ENSG00000174989.13_FBXW8	chr12	116910950	117031148	0.000406568	0.503689	protein_coding
ENSG00000274554.1_AC083806.2	chr12	116948738	116951422	0.0322683	0.353899	lncRNA
ENSG00000257279.1_AC127164.1	chr12	116977442	116987337	0.16917	0.248953	lncRNA
ENSG00000277840.1_AC026368.1	chr12	117002463	117003152	0.297725	0.199064	lncRNA
ENSG00000088992.18_TESC	chr12	117038923	117099479	0.215297	0.565135	protein_coding
ENSG00000258285.1_TESC-AS1	chr12	117099481	117142091	0.419836	0.288093	lncRNA
ENSG00000135108.15_FBXO21	chr12	117141991	117190470	0.0285806	0.328117	protein_coding
ENSG00000089250.19_NOS1	chr12	117208142	117452170	0.975884	0.0392916	protein_coding
ENSG00000171435.14_KSR2	chr12	117453012	117968990	0.173398	-0.877821	protein_coding
ENSG00000256071.1_AC084291.1	chr12	117889454	117891008	0.512894	-0.458816	lncRNA
ENSG00000111445.14_RFC5	chr12	118013588	118033130	0.4607	0.109391	protein_coding
ENSG00000277873.1_AC131159.2	chr12	118024817	118025518	0.476203	-0.204899	lncRNA
ENSG00000176871.9_WSB2	chr12	118032687	118062430	0.185392	0.217688	protein_coding
ENSG00000276292.1_AC131159.1	chr12	118037869	118038081	0.971489	-0.0123363	lncRNA
ENSG00000176834.14_VSIG10	chr12	118063593	118136026	0.578226	0.105599	protein_coding
ENSG00000274859.1_AC131238.1	chr12	118066398	118066725	0.970738	-0.0217704	lncRNA
ENSG00000089220.5_PEBP1	chr12	118136124	118145584	0.855479	0.0335042	protein_coding
ENSG00000135090.14_TAOK3	chr12	118149801	118372907	0.689751	-0.0622023	protein_coding
ENSG00000240342.3_RPS2P5	chr12	118246084	118246962	0.401533	0.417322	processed_pseudogene
ENSG00000270482.1_AC026367.1	chr12	118375350	118376275	0.128202	-0.512894	lncRNA
ENSG00000111707.12_SUDS3	chr12	118376555	118418033	0.264755	0.125221	protein_coding
ENSG00000275759.1_AC026367.3	chr12	118428281	118428870	0.14604	0.489631	lncRNA
ENSG00000275409.1_AC026367.2	chr12	118430147	118430699	0.584787	0.195907	lncRNA
ENSG00000255618.2_LINC02440	chr12	118773031	118775137	0.155757	0.830648	lncRNA
ENSG00000255814.2_LINC02439	chr12	118782926	118833536	0.360283	0.467589	lncRNA
ENSG00000256149.1_AC087863.2	chr12	118849354	118908930	0.040205	1.17003	lncRNA
ENSG00000139767.10_SRRM4	chr12	118981541	119163051	0.000847754	1.82003	protein_coding
ENSG00000286233.1_AC087885.1	chr12	118988010	118989594	0.000219096	2.34197	lncRNA
ENSG00000244112.3_RN7SL508P	chr12	118993857	118994159	0.131887	0.601225	misc_RNA
ENSG00000257095.1_AC084361.1	chr12	119031039	119116961	2.22423e-05	1.97158	lncRNA
ENSG00000152137.8_HSPB8	chr12	119171555	119224855	0.925308	-0.0837071	protein_coding
ENSG00000256884.1_AC084880.4	chr12	119174065	119176484	0.487014	-0.51452	lncRNA
ENSG00000256609.1_AC084880.3	chr12	119182048	119183259	0.960643	0.0578692	lncRNA
ENSG00000213144.2_AC084880.1	chr12	119194850	119195394	0.529822	-0.479484	processed_pseudogene
ENSG00000281196.1_LINC00934	chr12	119283825	119303380	0.244456	0.768372	lncRNA
ENSG00000183273.7_CCDC60	chr12	119334712	119541040	0.16962	-0.603549	protein_coding
ENSG00000248636.7_AC002070.1	chr12	119361247	119668079	0.0525094	-0.558307	lncRNA
ENSG00000224982.4_TMEM233	chr12	119593774	119643075	0.109486	-0.644339	protein_coding
ENSG00000252886.1_RN7SKP197	chr12	119631090	119631386	0.598032	-0.378858	misc_RNA
ENSG00000111725.11_PRKAB1	chr12	119667864	119681624	0.0127277	0.276575	protein_coding
ENSG00000122966.17_CIT	chr12	119685791	119877320	0.166497	0.394729	protein_coding
ENSG00000255692.1_AC002563.1	chr12	119699768	119701011	0.964572	0.0233859	lncRNA
ENSG00000135127.11_BICDL1	chr12	119989236	120094494	0.738578	0.0961214	protein_coding
ENSG00000278250.1_Metazoa_SRP	chr12	120018900	120019261	0.680796	0.135873	misc_RNA
ENSG00000255575.1_AC004812.1	chr12	120057035	120057180	0.752036	0.135871	processed_pseudogene
ENSG00000111737.12_RAB35	chr12	120095099	120117502	0.245389	0.155454	protein_coding
ENSG00000277283.1_AC004812.2	chr12	120116907	120119003	0.0169648	0.413621	lncRNA
ENSG00000089154.11_GCN1	chr12	120127202	120194715	0.00933633	0.314499	protein_coding
ENSG00000089157.16_RPLP0	chr12	120196699	120201235	0.00850005	0.549065	protein_coding
ENSG00000255857.6_PXN-AS1	chr12	120201274	120213233	0.375915	0.176848	lncRNA
ENSG00000089159.16_PXN	chr12	120210439	120265771	0.694768	-0.093267	protein_coding
ENSG00000286067.1_AC004263.2	chr12	120218070	120222668	0.344143	-0.249182	lncRNA
ENSG00000275936.1_AC004263.1	chr12	120224744	120225421	0.206878	-0.337562	lncRNA
ENSG00000240925.1_RPS20P31	chr12	120247460	120247791	0.168332	-0.433184	processed_pseudogene
ENSG00000123009.4_NME2P1	chr12	120282303	120282716	0.729248	-0.199727	processed_pseudogene
ENSG00000202538.1_RNU4-2	chr12	120291763	120291903	0.215564	-0.649613	snRNA
ENSG00000200795.1_RNU4-1	chr12	120293097	120293237	0.14169	-0.836243	snRNA
ENSG00000089163.4_SIRT4	chr12	120302316	120313249	0.283208	0.319529	protein_coding
ENSG00000252659.1_RNU6-1088P	chr12	120313238	120313341	0.251333	0.685606	snRNA
ENSG00000170890.14_PLA2G1B	chr12	120322115	120327779	0.970054	0.0359171	protein_coding
ENSG00000135097.7_MSI1	chr12	120341330	120369164	0.910911	-0.0772954	protein_coding
ENSG00000239881.1_RPS27P25	chr12	120369440	120371688	0.694436	0.282398	transcribed_processed_pseudogene
ENSG00000111775.3_COX6A1	chr12	120438090	120440737	0.999093	-0.000346312	protein_coding
ENSG00000170855.4_TRIAP1	chr12	120443964	120446384	0.5766	0.124415	protein_coding
ENSG00000257218.6_GATC	chr12	120446444	120463749	0.987071	0.00281127	protein_coding
ENSG00000219355.2_RPL31P52	chr12	120450437	120450803	0.8741	-0.0628881	processed_pseudogene
ENSG00000111786.9_SRSF9	chr12	120461672	120469748	0.0763267	0.219142	protein_coding
ENSG00000088986.11_DYNLL1	chr12	120469850	120498493	0.0675869	-0.291129	protein_coding
ENSG00000248008.3_NRAV	chr12	120488079	120495954	0.94622	-0.0157695	lncRNA
ENSG00000278344.1_AC063943.1	chr12	120500735	120501090	0.308754	-0.471456	lncRNA
ENSG00000110871.15_COQ5	chr12	120503279	120534434	0.02305	0.275048	protein_coding
ENSG00000241030.1_RPL29P24	chr12	120522664	120523443	0.652304	0.151814	processed_pseudogene
ENSG00000022840.16_RNF10	chr12	120533480	120577588	0.412878	0.103286	protein_coding
ENSG00000167272.11_POP5	chr12	120578764	120581402	0.825915	-0.0364466	protein_coding
ENSG00000256008.3_AC125616.1	chr12	120628830	120641591	0.000823179	-2.28426	lncRNA
ENSG00000157782.9_CABP1	chr12	120640626	120667324	4.57839e-06	-2.09677	protein_coding
ENSG00000110917.8_MLEC	chr12	120687149	120701859	0.0199705	0.344333	protein_coding
ENSG00000277423.1_AC069234.5	chr12	120703867	120704282	0.715396	-0.132617	lncRNA
ENSG00000276188.1_AC069234.4	chr12	120709112	120709523	0.240585	-0.413258	lncRNA
ENSG00000175970.11_UNC119B	chr12	120710458	120723640	0.136572	0.237932	protein_coding
ENSG00000122971.9_ACADS	chr12	120725774	120740008	0.0360787	-0.75366	protein_coding
ENSG00000255946.1_AC069234.1	chr12	120740470	120761623	0.0797316	-0.768315	lncRNA
ENSG00000157837.16_SPPL3	chr12	120762510	120904358	0.0200876	0.242655	protein_coding
ENSG00000213137.3_ARF1P2	chr12	120845110	120845647	0.639647	-0.154965	processed_pseudogene
ENSG00000286493.1_AC069214.1	chr12	120904702	120907937	0.0829049	1.00637	lncRNA
ENSG00000135100.18_HNF1A	chr12	120978543	121002512	0.777807	-0.183865	protein_coding
ENSG00000157895.11_C12orf43	chr12	121000486	121016502	0.751143	0.0449206	protein_coding
ENSG00000135114.12_OASL	chr12	121017763	121039246	0.529269	-0.510227	protein_coding
ENSG00000089041.17_P2RX7	chr12	121132819	121188032	0.38693	-0.311423	protein_coding
ENSG00000286248.1_AC069209.2	chr12	121177919	121191477	0.224253	-0.434043	lncRNA
ENSG00000135124.15_P2RX4	chr12	121210065	121234106	0.574223	0.182131	protein_coding
ENSG00000110931.19_CAMKK2	chr12	121237675	121298308	0.392366	0.15506	protein_coding
ENSG00000089053.13_ANAPC5	chr12	121308245	121399896	0.341598	0.0835334	protein_coding
ENSG00000258435.1_AC048337.1	chr12	121391962	121399859	0.369749	0.483717	lncRNA
ENSG00000170633.16_RNF34	chr12	121400083	121430623	0.0101349	0.319151	protein_coding
ENSG00000089094.19_KDM2B	chr12	121429096	121581023	0.117131	-0.220659	protein_coding
ENSG00000256742.1_KDM2B-DT	chr12	121580792	121593504	0.135811	-0.433547	lncRNA
ENSG00000252393.1_RNU6-1004P	chr12	121604902	121605012	0.333083	-0.616771	snRNA
ENSG00000276045.3_ORAI1	chr12	121626509	121643218	0.497935	-0.17815	protein_coding
ENSG00000139714.12_MORN3	chr12	121648742	121672631	0.0983396	-0.6665	protein_coding
ENSG00000188735.13_TMEM120B	chr12	121712752	121783001	0.411035	0.14672	protein_coding
ENSG00000139725.8_RHOF	chr12	121777754	121803403	0.312545	-0.248685	protein_coding
ENSG00000212694.8_LINC01089	chr12	121795267	121803906	0.774609	0.083475	lncRNA
ENSG00000272849.1_AC084018.1	chr12	121797511	121801972	0.956348	0.0195539	lncRNA
ENSG00000274292.1_AC084018.2	chr12	121800797	121803830	0.923	-0.0292177	lncRNA
ENSG00000139718.11_SETD1B	chr12	121804009	121832656	0.886023	-0.0326629	protein_coding
ENSG00000158104.11_HPD	chr12	121839527	121863596	0.394524	-0.393205	protein_coding
ENSG00000287493.1_AC069503.5	chr12	121887540	121888643	0.21695	-0.706186	lncRNA
ENSG00000110801.14_PSMD9	chr12	121888732	121918297	0.350287	-0.0935721	protein_coding
ENSG00000256950.2_AC069503.2	chr12	121888809	121921470	0.289171	-0.266499	protein_coding
ENSG00000239082.1_RNU7-170P	chr12	121908103	121908163	0.828827	-0.121298	snRNA
ENSG00000158023.10_CFAP251	chr12	121918592	122003927	1.38865e-05	-1.33906	protein_coding
ENSG00000255856.2_AC069503.1	chr12	122007434	122020063	0.480148	-0.461175	lncRNA
ENSG00000110987.9_BCL7A	chr12	122019422	122062044	0.00128696	0.622922	protein_coding
ENSG00000256546.2_AC156455.1	chr12	122063306	122068616	0.287943	0.478294	lncRNA
ENSG00000175727.14_MLXIP	chr12	122078756	122147344	0.476505	0.133489	protein_coding
ENSG00000158113.13_LRRC43	chr12	122167738	122203471	0.227724	-0.450076	protein_coding
ENSG00000204671.2_IL31	chr12	122172029	122174221	0.115766	-1.01846	protein_coding
ENSG00000176383.9_B3GNT4	chr12	122203681	122208952	0.501496	0.291116	protein_coding
ENSG00000284934.2_AC048338.2	chr12	122207662	122227534	0.0690948	0.509802	protein_coding
ENSG00000184047.20_DIABLO	chr12	122207663	122227456	0.273669	0.225904	protein_coding
ENSG00000139719.11_VPS33A	chr12	122229564	122266494	0.00969837	0.481021	protein_coding
ENSG00000130779.21_CLIP1	chr12	122271432	122422669	0.35707	-0.137908	protein_coding
ENSG00000214760.3_RPL21P1	chr12	122364782	122365632	0.422487	-0.253486	processed_pseudogene
ENSG00000257097.1_CLIP1-AS1	chr12	122395542	122400857	0.486102	-0.153861	lncRNA
ENSG00000033030.15_ZCCHC8	chr12	122471599	122501073	0.140701	0.184208	protein_coding
ENSG00000252192.1_AC127002.1	chr12	122492113	122492241	0.789854	0.0816476	snoRNA
[truncated: 4,569 more rows]

[truncated: 33 more sheets: Fig2i, Fig2j, Fig3aSupp13, Fig3b, Fig3c, Fig4c, Fig4d, Fig5b, Fig5c, Fig5d, Fig6b, Fig6c, Fig6d, Fig7a, Fig7b, Fig7ce, Fig7d, Fig8dh, Fig8I, Fig8j …]
